# Supplementary material for: A chromosome-scale genome assembly of Timorese crabgrass (Digitaria radicosa): a useful genomic resource for the Poaceae
Source: G3 (Bethesda). 2024 Oct 10;14(12):jkae242. doi: 10.1093/g3journal/jkae242 (PMC11631527; doi:10.1093/g3journal/jkae242)
Supplement: jkae242_Supplementary_Data [file jkae242_supplementary_data.zip]

Archive with 22 entries (16 files):
- File_S1_G3-2024-405351/
- File_S1_G3-2024-405351/File S1/
- File_S1_G3-2024-405351/File S1/Genetic_variants_Digitaria_species.vcf
- File_S1_G3-2024-405351/File S1/Phylogenetic_tree_Digitaria_species.nwk
- File_S2_G3-2024-405351/
- File_S2_G3-2024-405351/File S2/
- File_S2_G3-2024-405351/File S2/Genetic_variants_all_samples_FigS2.vcf
- File_S2_G3-2024-405351/File S2/Genetic_variants_both_Digitaria_Fig2d.vcf
- File_S2_G3-2024-405351/File S2/Genetic_variants_Digitaria_ciliaris_Fig2c.vcf
- File_S2_G3-2024-405351/File S2/Genetic_variants_Digitaria_radicosa_Fig2b.vcf
- File_S3_G3-2024-405351/
- File_S3_G3-2024-405351/File S3/
- File_S3_G3-2024-405351/File S3/D_radicosa_NLRs.fasta
- File_S3_G3-2024-405351/File S3/Poales_dedup_Radicosa_NLR.fasta
- File_S3_G3-2024-405351/File S3/Poales_dedup_Radicosa_NLR.nwk
- File_S3_G3-2024-405351/File S3/Poales_dedup_Radicosa_NLR_alignment_NBARC.fasta
- Supplemental_Figures_G3-2024-405351.pdf
- Table_S1_G3-2024-405351.xlsx
- Table_S2_G3-2024-405351.xlsx
- Table_S3_G3-2024-405351.xlsx
- Table_S4_G3-2024-405351.xlsx
- Table_S5_G3-2024-405351.xlsx
