# Supplementary material for: A chromosome-scale genome assembly of Timorese crabgrass (Digitaria radicosa): a useful genomic resource for the Poaceae
Source: G3 (Bethesda). 2024 Oct 10;14(12):jkae242. doi: 10.1093/g3journal/jkae242 (PMC11631527; doi:10.1093/g3journal/jkae242)
Supplement: jkae242_Supplementary_Data [file jkae242_supplementary_data.zip › File_S1_G3-2024-405351/File S1/Genetic_variants_Digitaria_species.vcf]

##fileformat=VCFv4.2
##FILTER=<ID=PASS,Description="All filters passed">
##ALT=<ID=NON_REF,Description="Represents any possible alternative allele not already represented at this location by REF and ALT">
##FILTER=<ID=FS60,Description="FS > 60.0">
##FILTER=<ID=LowQual,Description="Low quality">
##FILTER=<ID=MQ40,Description="MQ < 40.0">
##FILTER=<ID=MQRankSum-12.5,Description="MQRankSum < -12.5">
##FILTER=<ID=QD2,Description="QD < 2.0">
##FILTER=<ID=QUAL30,Description="QUAL < 30.0">
##FILTER=<ID=ReadPosRankSum-8,Description="ReadPosRankSum < -8.0">
##FILTER=<ID=SOR4,Description="SOR > 4.0">
##FORMAT=<ID=AD,Number=R,Type=Integer,Description="Allelic depths for the ref and alt alleles in the order listed">
##FORMAT=<ID=DP,Number=1,Type=Integer,Description="Approximate read depth (reads with MQ=255 or with bad mates are filtered)">
##FORMAT=<ID=GQ,Number=1,Type=Integer,Description="Genotype Quality">
##FORMAT=<ID=GT,Number=1,Type=String,Description="Genotype">
##FORMAT=<ID=MIN_DP,Number=1,Type=Integer,Description="Minimum DP observed within the GVCF block">
##FORMAT=<ID=PGT,Number=1,Type=String,Description="Physical phasing haplotype information, describing how the alternate alleles are phased in relation to one another; will always be heterozygous and is not intended to describe called alleles">
##FORMAT=<ID=PID,Number=1,Type=String,Description="Physical phasing ID information, where each unique ID within a given sample (but not across samples) connects records within a phasing group">
##FORMAT=<ID=PL,Number=G,Type=Integer,Description="Normalized, Phred-scaled likelihoods for genotypes as defined in the VCF specification">
##FORMAT=<ID=PS,Number=1,Type=Integer,Description="Phasing set (typically the position of the first variant in the set)">
##FORMAT=<ID=RGQ,Number=1,Type=Integer,Description="Unconditional reference genotype confidence, encoded as a phred quality -10*log10 p(genotype call is wrong)">
##FORMAT=<ID=SB,Number=4,Type=Integer,Description="Per-sample component statistics which comprise the Fisher's Exact Test to detect strand bias.">
##GATKCommandLine=<ID=GenomicsDBImport,CommandLine="GenomicsDBImport --genomicsdb-workspace-path gvcfs_db --variant Chlorocalymma_cryptacanthum.g.vcf --variant Digitaria_abyssinica.g.vcf --variant Digitaria_bicornis.g.vcf --variant Digitaria_biformis.g.vcf --variant Digitaria_brownii.g.vcf --variant Digitaria_californica.g.vcf --variant Digitaria_ciliaris1.g.vcf --variant Digitaria_ciliaris2.g.vcf --variant Digitaria_ctenantha.g.vcf --variant Digitaria_cuyabensis.g.vcf --variant Digitaria_didactyla.g.vcf --variant Digitaria_eriantha.g.vcf --variant Digitaria_exilis.g.vcf --variant Digitaria_fuscescens.g.vcf --variant Digitaria_longiflora1.g.vcf --variant Digitaria_longiflora2.g.vcf --variant Digitaria_milanjiana.g.vcf --variant Digitaria_monodactyla.g.vcf --variant Digitaria_pseudodiagonalis.g.vcf --variant Digitaria_sanguinalis1.g.vcf --variant Digitaria_sanguinalis2.g.vcf --variant Digitaria_ternata.g.vcf --intervals intervals.list --reference ../Digitaria_radicosa_v1.fasta --genomicsdb-segment-size 1048576 --genomicsdb-vcf-buffer-size 16384 --overwrite-existing-genomicsdb-workspace false --batch-size 0 --consolidate false --validate-sample-name-map false --merge-input-intervals false --reader-threads 1 --max-num-intervals-to-import-in-parallel 1 --merge-contigs-into-num-partitions 0 --genomicsdb-shared-posixfs-optimizations false --bypass-feature-reader false --genomicsdb-use-gcs-hdfs-connector false --interval-set-rule UNION --interval-padding 0 --interval-exclusion-padding 0 --interval-merging-rule ALL --read-validation-stringency SILENT --seconds-between-progress-updates 10.0 --disable-sequence-dictionary-validation false --create-output-bam-index true --create-output-bam-md5 false --create-output-variant-index true --create-output-variant-md5 false --max-variants-per-shard 0 --lenient false --add-output-sam-program-record true --add-output-vcf-command-line true --cloud-prefetch-buffer 0 --cloud-index-prefetch-buffer 0 --disable-bam-index-caching false --sites-only-vcf-output false --help false --version false --showHidden false --verbosity INFO --QUIET false --use-jdk-deflater false --use-jdk-inflater false --gcs-max-retries 20 --gcs-project-for-requester-pays  --disable-tool-default-read-filters false",Version="4.3.0.0",Date="February 20, 2024 at 1:52:16 AM JST">
##GATKCommandLine=<ID=SelectVariants,CommandLine="SelectVariants --output merged_snps_filtered_biallelic.vcf --exclude-filtered true --restrict-alleles-to BIALLELIC --variant merged_snps_filtered.vcf --reference ../Digitaria_radicosa_v1.fasta --invertSelect false --exclude-non-variants false --preserve-alleles false --remove-unused-alternates false --keep-original-ac false --keep-original-dp false --mendelian-violation false --invert-mendelian-violation false --mendelian-violation-qual-threshold 0.0 --select-random-fraction 0.0 --remove-fraction-genotypes 0.0 --fully-decode false --max-indel-size 2147483647 --min-indel-size 0 --max-filtered-genotypes 2147483647 --min-filtered-genotypes 0 --max-fraction-filtered-genotypes 1.0 --min-fraction-filtered-genotypes 0.0 --max-nocall-number 2147483647 --max-nocall-fraction 1.0 --set-filtered-gt-to-nocall false --allow-nonoverlapping-command-line-samples false --suppress-reference-path false --fail-on-unsorted-genotype false --genomicsdb-max-alternate-alleles 50 --call-genotypes false --genomicsdb-use-bcf-codec false --genomicsdb-shared-posixfs-optimizations false --genomicsdb-use-gcs-hdfs-connector false --interval-set-rule UNION --interval-padding 0 --interval-exclusion-padding 0 --interval-merging-rule ALL --read-validation-stringency SILENT --seconds-between-progress-updates 10.0 --disable-sequence-dictionary-validation false --create-output-bam-index true --create-output-bam-md5 false --create-output-variant-index true --create-output-variant-md5 false --max-variants-per-shard 0 --lenient false --add-output-sam-program-record true --add-output-vcf-command-line true --cloud-prefetch-buffer 40 --cloud-index-prefetch-buffer -1 --disable-bam-index-caching false --sites-only-vcf-output false --help false --version false --showHidden false --verbosity INFO --QUIET false --use-jdk-deflater false --use-jdk-inflater false --gcs-max-retries 20 --gcs-project-for-requester-pays  --disable-tool-default-read-filters false",Version="4.3.0.0",Date="February 20, 2024 at 8:54:06 AM JST">
##INFO=<ID=AC,Number=A,Type=Integer,Description="Allele count in genotypes, for each ALT allele, in the same order as listed">
##INFO=<ID=AF,Number=A,Type=Float,Description="Allele Frequency, for each ALT allele, in the same order as listed">
##INFO=<ID=AN,Number=1,Type=Integer,Description="Total number of alleles in called genotypes">
##INFO=<ID=BaseQRankSum,Number=1,Type=Float,Description="Z-score from Wilcoxon rank sum test of Alt Vs. Ref base qualities">
##INFO=<ID=DP,Number=1,Type=Integer,Description="Approximate read depth; some reads may have been filtered">
##INFO=<ID=END,Number=1,Type=Integer,Description="Stop position of the interval">
##INFO=<ID=ExcessHet,Number=1,Type=Float,Description="Phred-scaled p-value for exact test of excess heterozygosity">
##INFO=<ID=FS,Number=1,Type=Float,Description="Phred-scaled p-value using Fisher's exact test to detect strand bias">
##INFO=<ID=InbreedingCoeff,Number=1,Type=Float,Description="Inbreeding coefficient as estimated from the genotype likelihoods per-sample when compared against the Hardy-Weinberg expectation">
##INFO=<ID=MLEAC,Number=A,Type=Integer,Description="Maximum likelihood expectation (MLE) for the allele counts (not necessarily the same as the AC), for each ALT allele, in the same order as listed">
##INFO=<ID=MLEAF,Number=A,Type=Float,Description="Maximum likelihood expectation (MLE) for the allele frequency (not necessarily the same as the AF), for each ALT allele, in the same order as listed">
##INFO=<ID=MQ,Number=1,Type=Float,Description="RMS Mapping Quality">
##INFO=<ID=MQRankSum,Number=1,Type=Float,Description="Z-score From Wilcoxon rank sum test of Alt vs. Ref read mapping qualities">
##INFO=<ID=QD,Number=1,Type=Float,Description="Variant Confidence/Quality by Depth">
##INFO=<ID=RAW_MQandDP,Number=2,Type=Integer,Description="Raw data (sum of squared MQ and total depth) for improved RMS Mapping Quality calculation. Incompatible with deprecated RAW_MQ formulation.">
##INFO=<ID=ReadPosRankSum,Number=1,Type=Float,Description="Z-score from Wilcoxon rank sum test of Alt vs. Ref read position bias">
##INFO=<ID=SOR,Number=1,Type=Float,Description="Symmetric Odds Ratio of 2x2 contingency table to detect strand bias">
##contig=<ID=chr01,length=51765594,assembly=Digitaria_radicosa_v1.fasta>
##contig=<ID=chr02,length=62960501,assembly=Digitaria_radicosa_v1.fasta>
##contig=<ID=chr03,length=56272640,assembly=Digitaria_radicosa_v1.fasta>
##contig=<ID=chr04,length=39023601,assembly=Digitaria_radicosa_v1.fasta>
##contig=<ID=chr05,length=30026961,assembly=Digitaria_radicosa_v1.fasta>
##contig=<ID=chr06,length=39312293,assembly=Digitaria_radicosa_v1.fasta>
##contig=<ID=chr07,length=51373243,assembly=Digitaria_radicosa_v1.fasta>
##contig=<ID=chr08,length=43860587,assembly=Digitaria_radicosa_v1.fasta>
##contig=<ID=chr09,length=66224117,assembly=Digitaria_radicosa_v1.fasta>
##contig=<ID=contig01,length=25794,assembly=Digitaria_radicosa_v1.fasta>
##contig=<ID=contig02,length=42158,assembly=Digitaria_radicosa_v1.fasta>
##contig=<ID=contig03,length=18055,assembly=Digitaria_radicosa_v1.fasta>
##contig=<ID=contig04,length=17473,assembly=Digitaria_radicosa_v1.fasta>
##contig=<ID=contig05,length=19234,assembly=Digitaria_radicosa_v1.fasta>
##contig=<ID=contig06,length=21137,assembly=Digitaria_radicosa_v1.fasta>
##contig=<ID=contig07,length=19928,assembly=Digitaria_radicosa_v1.fasta>
##contig=<ID=contig08,length=19687,assembly=Digitaria_radicosa_v1.fasta>
##contig=<ID=contig09,length=29303,assembly=Digitaria_radicosa_v1.fasta>
##contig=<ID=contig10,length=15711,assembly=Digitaria_radicosa_v1.fasta>
##contig=<ID=contig11,length=22256,assembly=Digitaria_radicosa_v1.fasta>
##contig=<ID=contig12,length=65031,assembly=Digitaria_radicosa_v1.fasta>
##contig=<ID=contig13,length=27999,assembly=Digitaria_radicosa_v1.fasta>
##contig=<ID=contig14,length=36631,assembly=Digitaria_radicosa_v1.fasta>
##contig=<ID=contig15,length=14136,assembly=Digitaria_radicosa_v1.fasta>
##contig=<ID=contig16,length=30046,assembly=Digitaria_radicosa_v1.fasta>
##contig=<ID=contig17,length=25300,assembly=Digitaria_radicosa_v1.fasta>
##contig=<ID=contig18,length=18739,assembly=Digitaria_radicosa_v1.fasta>
##contig=<ID=contig19,length=18695,assembly=Digitaria_radicosa_v1.fasta>
##contig=<ID=contig20,length=18352,assembly=Digitaria_radicosa_v1.fasta>
##contig=<ID=contig21,length=25551,assembly=Digitaria_radicosa_v1.fasta>
##contig=<ID=contig22,length=25225,assembly=Digitaria_radicosa_v1.fasta>
##contig=<ID=contig23,length=17687,assembly=Digitaria_radicosa_v1.fasta>
##contig=<ID=contig24,length=17799,assembly=Digitaria_radicosa_v1.fasta>
##contig=<ID=contig25,length=25440,assembly=Digitaria_radicosa_v1.fasta>
##contig=<ID=contig26,length=20857,assembly=Digitaria_radicosa_v1.fasta>
##contig=<ID=contig27,length=25264,assembly=Digitaria_radicosa_v1.fasta>
##contig=<ID=contig28,length=49879,assembly=Digitaria_radicosa_v1.fasta>
##contig=<ID=contig29,length=29383,assembly=Digitaria_radicosa_v1.fasta>
##contig=<ID=contig30,length=19543,assembly=Digitaria_radicosa_v1.fasta>
##contig=<ID=contig31,length=17481,assembly=Digitaria_radicosa_v1.fasta>
##reference=file:///LARGE0/gr10405/share/t.sakai/Digitaria_radicosa/data/StepX.phylogeny/vcf/../Digitaria_radicosa_v1.fasta
##source=GenomicsDBImport
##source=SelectVariants
##bcftools_viewVersion=1.11+htslib-1.13
##bcftools_viewCommand=view -i MIN(FMT/DP)>1 merged_snps_filtered_biallelic.vcf; Date=Tue Feb 20 14:26:27 2024
#CHROM	POS	ID	REF	ALT	QUAL	FILTER	INFO	FORMAT	Chlorocalymma_cryptacanthum	Digitaria_abyssinica	Digitaria_bicornis	Digitaria_biformis	Digitaria_brownii	Digitaria_californica	Digitaria_ciliaris1	Digitaria_ciliaris2	Digitaria_ctenantha	Digitaria_cuyabensis	Digitaria_didactyla	Digitaria_eriantha	Digitaria_exilis	Digitaria_fuscescens	Digitaria_longiflora1	Digitaria_longiflora2	Digitaria_milanjiana	Digitaria_monodactyla	Digitaria_pseudodiagonalis	Digitaria_sanguinalis1	Digitaria_sanguinalis2	Digitaria_ternata
chr01	1427449	.	G	A	1087.74	PASS	AC=1;AF=0.023;AN=44;BaseQRankSum=2.42;DP=4716;ExcessHet=0;FS=2.98;InbreedingCoeff=0.3397;MLEAC=1;MLEAF=0.023;MQ=59.58;MQRankSum=-9.884;QD=2.28;ReadPosRankSum=0.095;SOR=1.11	GT:AD:DP:GQ:PL	0/0:53,0:53:99:0,120,1800	0/1:420,57:477:99:1099,0,17221	0/0:877,0:877:99:0,120,1800	0/0:318,0:318:99:0,120,1800	0/0:2,0:2:6:0,6,35	0/0:92,0:92:0:0,0,0	0/0:80,0:80:6:0,6,90	0/0:44,0:44:0:0,0,0	0/0:2,0:2:6:0,6,36	0/0:154,0:154:3:0,3,45	0/0:375,0:375:99:0,120,1800	0/0:69,0:69:0:0,0,0	0/0:2,0:2:6:0,6,47	0/0:561,0:561:99:0,120,1800	0/0:555,0:555:99:0,120,1800	0/0:587,0:587:99:0,120,1800	0/0:66,0:66:6:0,6,90	0/0:89,0:89:99:0,120,1800	0/0:209,0:209:99:0,120,1800	0/0:42,0:42:0:0,0,0	0/0:48,0:48:12:0,12,180	0/0:12,0:12:0:0,0,0
chr01	1427450	.	A	G	14590.1	PASS	AC=5;AF=0.114;AN=44;BaseQRankSum=-1.89;DP=5021;ExcessHet=1.2264;FS=1.32;InbreedingCoeff=-0.021;MLEAC=6;MLEAF=0.136;MQ=59.88;MQRankSum=0;QD=7.9;ReadPosRankSum=-0.658;SOR=0.842	GT:AD:DP:GQ:PGT:PID:PL:PS	0/0:53,0:53:99:.:.:0,120,1800:.	0/1:422,57:479:99:.:.:1093,0,17262:.	0|1:623,340:963:99:0|1:1427341_A_G:12367,0,25024:1427341	0/0:318,0:318:99:.:.:0,120,1800:.	0/0:2,0:2:6:.:.:0,6,35:.	0/0:93,0:93:3:.:.:0,3,45:.	0|1:62,16:78:99:0|1:1427450_A_G:474,0,2533:1427450	0/0:44,0:44:0:.:.:0,0,0:.	0/0:2,0:2:6:.:.:0,6,36:.	0/0:156,0:156:9:.:.:0,9,135:.	0/0:375,0:375:99:.:.:0,120,1800:.	0/1:249,33:282:99:.:.:636,0,10203:.	0/0:3,0:3:9:.:.:0,9,71:.	0/0:561,0:561:99:.:.:0,120,1800:.	0/0:555,0:555:99:.:.:0,120,1800:.	0/0:587,0:587:99:.:.:0,120,1800:.	0/0:68,0:68:12:.:.:0,12,180:.	0/0:89,0:89:99:.:.:0,120,1800:.	0/0:209,0:209:99:.:.:0,120,1800:.	0|1:40,4:44:48:0|1:1427450_A_G:48,0,1668:1427450	0/0:35,0:35:15:.:.:0,15,225:.	0/0:12,0:12:0:.:.:0,0,0:.
chr01	1427453	.	A	G	2841.44	PASS	AC=1;AF=0.023;AN=44;BaseQRankSum=-6.116;DP=5038;ExcessHet=0;FS=5.421;InbreedingCoeff=0.3282;MLEAC=1;MLEAF=0.023;MQ=59.97;MQRankSum=-7.615;QD=2.85;ReadPosRankSum=-1.632;SOR=1.313	GT:AD:DP:GQ:PL	0/0:53,0:53:99:0,120,1800	0/0:465,0:465:99:0,120,1800	0/1:863,135:998:99:2854,0,35504	0/0:318,0:318:99:0,120,1800	0/0:2,0:2:6:0,6,35	0/0:94,0:94:6:0,6,90	0/0:76,0:76:6:0,6,90	0/0:44,0:44:0:0,0,0	0/0:2,0:2:6:0,6,36	0/0:163,0:163:33:0,33,495	0/0:375,0:375:99:0,120,1800	0/0:284,0:284:39:0,39,585	0/0:3,0:3:9:0,9,71	0/0:561,0:561:99:0,120,1800	0/0:555,0:555:99:0,120,1800	0/0:587,0:587:99:0,120,1800	0/0:71,0:71:21:0,21,315	0/0:89,0:89:99:0,120,1800	0/0:209,0:209:99:0,120,1800	0/0:42,0:42:0:0,0,0	0/0:35,0:35:15:0,15,225	0/0:12,0:12:0:0,0,0
chr01	1427458	.	C	T	226925	PASS	AC=35;AF=0.795;AN=44;BaseQRankSum=0.963;DP=6322;ExcessHet=1.2264;FS=0.964;InbreedingCoeff=0.0364;MLEAC=38;MLEAF=0.864;MQ=59.93;MQRankSum=0;QD=34.71;ReadPosRankSum=0.748;SOR=0.827	GT:AD:DP:GQ:PGT:PID:PL:PS	1/1:0,74:74:99:.:.:2743,222,0:.	1/1:0,528:528:99:.:.:22676,1589,0:.	0/1:473,550:1023:99:.:.:15927,0,13131:.	1/1:0,386:386:99:.:.:16947,1162,0:.	0/0:2,0:2:0:.:.:0,0,0:.	1/1:0,97:97:99:.:.:3486,291,0:.	0/1:25,51:76:99:.:.:1413,0,762:.	0/1:23,27:50:99:.:.:662,0,460:.	0/0:2,0:2:0:.:.:0,0,0:.	1/1:0,166:166:99:.:.:4833,499,0:.	1|1:0,459:459:99:1|1:1427458_C_T:19860,1388,0:1427458	1/1:0,279:279:99:.:.:9084,838,0:.	1|1:0,6:6:18:1|1:1427314_C_T:247,18,0:1427314	1|1:0,726:726:99:1|1:1427314_C_T:32410,2186,0:1427314	1|1:0,734:734:99:1|1:1427314_C_T:32759,2210,0:1427314	1|1:0,785:785:99:1|1:1427314_C_T:34915,2363,0:1427314	1/1:0,75:75:99:.:.:2087,223,0:.	1|1:0,224:224:99:1|1:1427458_C_T:9838,674,0:1427458	1|1:0,328:328:99:1|1:1427458_C_T:14517,987,0:1427458	0/1:4,40:44:48:.:.:1020,0,48:.	0/1:16,29:45:99:.:.:796,0,269:.	1|1:0,12:12:36:1|1:1427458_C_T:540,36,0:1427458
chr01	1427477	.	A	G	651.24	PASS	AC=1;AF=0.023;AN=44;BaseQRankSum=4.03;DP=6055;ExcessHet=0;FS=3.531;InbreedingCoeff=0.3685;MLEAC=1;MLEAF=0.023;MQ=59.9;MQRankSum=0;QD=7.16;ReadPosRankSum=-3.452;SOR=1.353	GT:AD:DP:GQ:PGT:PID:PL:PS	0|1:70,21:91:99:0|1:1427477_A_G:664,0,2826:1427477	0/0:509,0:509:99:.:.:0,120,1800:.	0/0:1078,0:1078:99:.:.:0,120,1800:.	0/0:391,0:391:99:.:.:0,120,1800:.	0/0:2,0:2:6:.:.:0,6,34:.	0/0:91,0:91:54:.:.:0,54,810:.	0/0:57,0:57:6:.:.:0,6,90:.	0/0:32,0:32:0:.:.:0,0,0:.	0/0:2,0:2:6:.:.:0,6,38:.	0/0:161,0:161:90:.:.:0,90,1350:.	0/0:468,0:468:99:.:.:0,120,1800:.	0/0:177,0:177:51:.:.:0,51,765:.	0/0:10,0:10:30:.:.:0,30,222:.	0/0:724,0:724:99:.:.:0,120,1800:.	0/0:741,0:741:99:.:.:0,120,1800:.	0/0:782,0:782:99:.:.:0,120,1800:.	0/0:44,0:44:36:.:.:0,36,540:.	0/0:234,0:234:99:.:.:0,120,1800:.	0/0:345,0:345:99:.:.:0,120,1800:.	0/0:31,0:31:0:.:.:0,0,0:.	0/0:54,0:54:99:.:.:0,120,1800:.	0/0:12,0:12:0:.:.:0,0,0:.
chr01	1427480	.	A	G	2153.24	PASS	AC=1;AF=0.023;AN=44;BaseQRankSum=1.28;DP=6062;ExcessHet=0;FS=1.712;InbreedingCoeff=0.3685;MLEAC=1;MLEAF=0.023;MQ=59.91;MQRankSum=0;QD=23.4;ReadPosRankSum=2.99;SOR=0.395	GT:AD:DP:GQ:PL	0/1:23,69:93:99:2166,0,723	0/0:509,0:509:99:0,120,1800	0/0:1078,0:1078:99:0,120,1800	0/0:391,0:391:99:0,120,1800	0/0:2,0:2:6:0,6,34	0/0:91,0:91:54:0,54,810	0/0:57,0:57:6:0,6,90	0/0:32,0:32:0:0,0,0	0/0:2,0:2:6:0,6,38	0/0:161,0:161:90:0,90,1350	0/0:468,0:468:99:0,120,1800	0/0:177,0:177:51:0,51,765	0/0:10,0:10:30:0,30,222	0/0:724,0:724:99:0,120,1800	0/0:741,0:741:99:0,120,1800	0/0:782,0:782:99:0,120,1800	0/0:44,0:44:36:0,36,540	0/0:234,0:234:99:0,120,1800	0/0:345,0:345:99:0,120,1800	0/0:31,0:31:0:0,0,0	0/0:54,0:54:99:0,120,1800	0/0:12,0:12:0:0,0,0
chr01	1427484	.	T	A	739.24	PASS	AC=1;AF=0.023;AN=44;BaseQRankSum=-1.181;DP=6070;ExcessHet=0;FS=1.701;InbreedingCoeff=0.3686;MLEAC=1;MLEAF=0.023;MQ=59.91;MQRankSum=0;QD=7.18;ReadPosRankSum=-3.241;SOR=1.075	GT:AD:DP:GQ:PGT:PID:PL:PS	0|1:78,25:103:99:0|1:1427477_A_G:752,0,3093:1427477	0/0:509,0:509:99:.:.:0,120,1800:.	0/0:1078,0:1078:99:.:.:0,120,1800:.	0/0:391,0:391:99:.:.:0,120,1800:.	0/0:2,0:2:6:.:.:0,6,34:.	0/0:91,0:91:54:.:.:0,54,810:.	0/0:57,0:57:6:.:.:0,6,90:.	0/0:32,0:32:0:.:.:0,0,0:.	0/0:2,0:2:6:.:.:0,6,38:.	0/0:161,0:161:90:.:.:0,90,1350:.	0/0:468,0:468:99:.:.:0,120,1800:.	0/0:177,0:177:51:.:.:0,51,765:.	0/0:12,0:12:36:.:.:0,36,290:.	0/0:724,0:724:99:.:.:0,120,1800:.	0/0:741,0:741:99:.:.:0,120,1800:.	0/0:782,0:782:99:.:.:0,120,1800:.	0/0:44,0:44:36:.:.:0,36,540:.	0/0:234,0:234:99:.:.:0,120,1800:.	0/0:345,0:345:99:.:.:0,120,1800:.	0/0:31,0:31:0:.:.:0,0,0:.	0/0:54,0:54:99:.:.:0,120,1800:.	0/0:12,0:12:0:.:.:0,0,0:.
chr01	1427486	.	A	T	1541.59	PASS	AC=1;AF=0.023;AN=44;BaseQRankSum=1.69;DP=6153;ExcessHet=0;FS=0;InbreedingCoeff=0.3598;MLEAC=1;MLEAF=0.023;MQ=59.74;MQRankSum=1.28;QD=2.21;ReadPosRankSum=-5.663;SOR=0.692	GT:AD:DP:GQ:PL	0/0:99,0:99:99:0,120,1800	0/1:607,89:696:99:1554,0,24461	0/0:1078,0:1078:99:0,120,1800	0/0:391,0:391:99:0,120,1800	0/0:2,0:2:6:0,6,34	0/0:91,0:91:54:0,54,810	0/0:57,0:57:6:0,6,90	0/0:32,0:32:0:0,0,0	0/0:2,0:2:0:0,0,7	0/0:79,0:79:99:0,99,1485	0/0:468,0:468:99:0,120,1800	0/0:177,0:177:51:0,51,765	0/0:13,0:13:39:0,39,289	0/0:724,0:724:99:0,120,1800	0/0:741,0:741:99:0,120,1800	0/0:782,0:782:99:0,120,1800	0/0:44,0:44:36:0,36,540	0/0:234,0:234:99:0,120,1800	0/0:345,0:345:99:0,120,1800	0/0:31,0:31:0:0,0,0	0/0:54,0:54:99:0,120,1800	0/0:12,0:12:0:0,0,0
chr01	1428763	.	G	A	2093.21	PASS	AC=1;AF=0.024;AN=42;BaseQRankSum=4.25;DP=3881;ExcessHet=0;FS=2.822;InbreedingCoeff=0.2544;MLEAC=1;MLEAF=0.024;MQ=59.68;MQRankSum=-2.084;QD=8.61;ReadPosRankSum=-2.449;SOR=0.634	GT:AD:DP:GQ:PL	./.:0,0:.:.:0,0,0	0/0:491,0:491:99:0,120,1800	0/0:417,0:417:99:0,120,1800	0/0:220,0:220:99:0,120,1800	0/0:3,0:3:9:0,9,50	0/0:16,0:16:45:0,45,675	0/0:24,0:24:6:0,6,90	0/0:18,0:18:9:0,9,135	0/0:3,0:3:9:0,9,60	0/0:28,0:28:0:0,0,430	0/0:416,0:416:99:0,120,1800	0/0:161,0:161:36:0,36,540	0/0:63,0:63:99:0,120,1800	0/0:383,0:383:99:0,120,1800	0/0:470,0:470:99:0,120,1800	0/0:465,0:465:99:0,120,1800	0/0:17,0:17:0:0,0,0	0/0:336,0:336:99:0,120,1800	0/1:126,117:243:99:2106,0,1822	0/0:26,0:26:12:0,12,180	0/0:64,0:64:27:0,27,405	0/0:6,0:6:18:0,18,162
chr01	1428931	.	T	C	12138.8	PASS	AC=3;AF=0.068;AN=44;BaseQRankSum=0.712;DP=3123;ExcessHet=0.3141;FS=5.492;InbreedingCoeff=-0.1032;MLEAC=3;MLEAF=0.068;MQ=59.94;MQRankSum=0.686;QD=11.44;ReadPosRankSum=-0.145;SOR=0.406	GT:AD:DP:GQ:PGT:PID:PL:PS	0/0:35,0:35:81:.:.:0,81,1215:.	0/0:349,0:349:99:.:.:0,120,1800:.	0/0:286,0:286:99:.:.:0,120,1800:.	0/0:185,0:185:99:.:.:0,120,1800:.	0/0:2,0:2:6:.:.:0,6,34:.	0/0:13,0:13:3:.:.:0,3,45:.	0/0:23,0:23:27:.:.:0,27,405:.	0/0:41,0:41:21:.:.:0,21,315:.	0/0:2,0:2:6:.:.:0,6,43:.	0/0:70,0:70:42:.:.:0,42,630:.	0/0:270,0:270:99:.:.:0,120,1800:.	0/0:156,0:156:99:.:.:0,120,1800:.	0/0:9,0:9:12:.:.:0,12,180:.	0|1:173,173:346:99:0|1:1428931_T_C:5597,0,6092:1428931	0|1:242,112:354:99:0|1:1428931_T_C:3209,0,8733:1428931	0|1:244,117:361:99:0|1:1428931_T_C:3359,0,8928:1428931	0/0:49,0:49:54:.:.:0,54,810:.	0/0:276,0:276:99:.:.:0,120,1800:.	0/0:220,0:220:99:.:.:0,120,1800:.	0/0:27,0:27:24:.:.:0,24,360:.	0/0:6,0:6:9:.:.:0,9,135:.	0/0:14,0:14:6:.:.:0,6,90:.
chr01	1442237	.	G	A	223.38	PASS	AC=2;AF=0.045;AN=44;DP=10429;ExcessHet=0;FS=0;InbreedingCoeff=0.702;MLEAC=2;MLEAF=0.045;MQ=60;QD=27.92;SOR=1.179	GT:AD:DP:GQ:PL	0/0:8,0:8:6:0,6,90	0/0:1042,0:1042:99:0,120,1800	0/0:1260,0:1260:99:0,120,1800	0/0:747,0:747:99:0,120,1800	0/0:2,0:2:6:0,6,35	0/0:26,0:26:66:0,66,990	0/0:14,0:14:39:0,39,585	0/0:7,0:7:21:0,21,201	0/0:2,0:2:6:0,6,42	1/1:0,8:8:24:251,24,0	0/0:1051,0:1051:99:0,120,1800	0/0:42,0:42:99:0,105,1367	0/0:63,0:63:99:0,120,1800	0/0:1405,0:1405:99:0,120,1800	0/0:1531,0:1531:99:0,120,1800	0/0:1515,0:1515:99:0,120,1800	0/0:18,0:18:48:0,48,720	0/0:879,0:879:99:0,120,1800	0/0:795,0:795:99:0,120,1800	0/0:6,0:6:18:0,18,172	0/0:5,0:5:15:0,15,165	0/0:3,0:3:9:0,9,64
chr01	1442240	.	G	A	298.84	PASS	AC=3;AF=0.068;AN=44;BaseQRankSum=-1.296;DP=10439;ExcessHet=0;FS=1.664;InbreedingCoeff=0.5234;MLEAC=3;MLEAF=0.068;MQ=60;MQRankSum=0;QD=10.3;ReadPosRankSum=-0.976;SOR=1.158	GT:AD:DP:GQ:PGT:PID:PL:PS	1|1:0,10:10:29:1|1:1442231_T_C:254,29,0:1442231	0/0:1042,0:1042:99:.:.:0,120,1800:.	0/0:1260,0:1260:99:.:.:0,120,1800:.	0/0:747,0:747:99:.:.:0,120,1800:.	0/0:2,0:2:6:.:.:0,6,35:.	0/0:28,0:28:69:.:.:0,69,1035:.	0/0:16,0:16:45:.:.:0,45,675:.	0/0:7,0:7:21:.:.:0,21,201:.	0/0:2,0:2:6:.:.:0,6,42:.	0/0:8,0:8:24:.:.:0,24,233:.	0/0:1051,0:1051:99:.:.:0,120,1800:.	0/0:42,0:42:99:.:.:0,105,1367:.	0/0:63,0:63:99:.:.:0,120,1800:.	0/0:1405,0:1405:99:.:.:0,120,1800:.	0/0:1531,0:1531:99:.:.:0,120,1800:.	0/0:1515,0:1515:99:.:.:0,120,1800:.	0/1:14,5:19:78:.:.:78,0,405:.	0/0:879,0:879:99:.:.:0,120,1800:.	0/0:795,0:795:99:.:.:0,120,1800:.	0/0:6,0:6:18:.:.:0,18,172:.	0/0:6,0:6:18:.:.:0,18,198:.	0/0:3,0:3:9:.:.:0,9,64:.
chr01	1442245	.	T	A	303.39	PASS	AC=1;AF=0.023;AN=44;BaseQRankSum=0.563;DP=10431;ExcessHet=0;FS=0;InbreedingCoeff=0.2156;MLEAC=1;MLEAF=0.023;MQ=60;MQRankSum=0;QD=11.67;ReadPosRankSum=0.773;SOR=0.941	GT:AD:DP:GQ:PL	0/0:2,0:2:0:0,0,0	0/0:1042,0:1042:99:0,120,1800	0/0:1260,0:1260:99:0,120,1800	0/0:747,0:747:99:0,120,1800	0/0:2,0:2:6:0,6,35	0/1:12,14:26:99:317,0,255	0/0:15,0:15:42:0,42,630	0/0:7,0:7:21:0,21,201	0/0:2,0:2:6:0,6,42	0/0:9,0:9:27:0,27,256	0/0:1051,0:1051:99:0,120,1800	0/0:42,0:42:99:0,105,1367	0/0:63,0:63:99:0,120,1800	0/0:1405,0:1405:99:0,120,1800	0/0:1531,0:1531:99:0,120,1800	0/0:1515,0:1515:99:0,120,1800	0/0:20,0:20:60:0,60,526	0/0:879,0:879:99:0,120,1800	0/0:795,0:795:99:0,120,1800	0/0:6,0:6:18:0,18,172	0/0:6,0:6:18:0,18,198	0/0:3,0:3:9:0,9,64
chr01	1442246	.	A	G	65114.8	PASS	AC=6;AF=0.136;AN=44;BaseQRankSum=4.3;DP=11124;ExcessHet=0.1103;FS=0;InbreedingCoeff=0.1195;MLEAC=5;MLEAF=0.114;MQ=60;MQRankSum=0;QD=12.75;ReadPosRankSum=0.089;SOR=0.698	GT:AD:DP:GQ:PL	0/0:2,0:2:6:0,6,45	0/0:1042,0:1042:99:0,120,1800	0/0:1260,0:1260:99:0,120,1800	0/0:747,0:747:99:0,120,1800	0/0:2,0:2:6:0,6,35	0/0:26,0:26:66:0,66,990	0/0:15,0:15:42:0,42,630	0/0:7,0:7:18:0,18,270	0/0:2,0:2:6:0,6,42	0/0:9,0:9:24:0,24,360	0/0:1051,0:1051:99:0,120,1800	0/0:42,0:42:99:0,105,1367	0/1:4,9:13:28:160,0,28	0/1:784,837:1621:99:16644,0,14702	0/1:551,1129:1680:99:23506,0,8565	0/1:604,1189:1793:99:24785,0,9722	0/0:20,0:20:60:0,60,526	0/0:879,0:879:99:0,120,1800	0/0:795,0:795:99:0,120,1800	0/0:6,0:6:18:0,18,172	0/0:7,0:7:21:0,21,228	1/1:0,2:2:6:57,6,0
chr01	1442258	.	A	G	491615	PASS	AC=33;AF=0.786;AN=42;BaseQRankSum=0.967;DP=11718;ExcessHet=0.3087;FS=0;InbreedingCoeff=0.1521;MLEAC=36;MLEAF=0.857;MQ=60;MQRankSum=0;QD=35.14;ReadPosRankSum=0.357;SOR=0.721	GT:AD:DP:GQ:PGT:PID:PL:PS	.|.:0,0:.:.:0|1:1442258_A_G:0,0,0:1442258	1/1:0,1103:1103:99:.:.:47935,3319,0:.	0/1:386,908:1294:99:.:.:36142,0,12592:.	1|1:0,959:959:99:1|1:1442258_A_G:41051,2883,0:1442258	0/0:2,0:2:0:.:.:0,0,0:.	1|1:0,25:25:75:1|1:1442258_A_G:1125,75,0:1442258	0|1:5,9:14:99:0|1:1442258_A_G:363,0,168:1442258	0|1:1,6:7:24:0|1:1442258_A_G:221,0,24:1442258	0/0:2,0:2:6:.:.:0,6,42:.	1|1:0,12:12:36:1|1:1442252_G_A:540,36,0:1442252	1|1:0,1313:1313:99:1|1:1442258_A_G:57052,3951,0:1442258	1|1:0,45:45:99:1|1:1442258_A_G:1952,135,0:1442258	1|1:0,11:11:33:1|1:1442258_A_G:454,33,0:1442258	1/1:0,1593:1596:99:.:.:71279,4821,0:.	1|1:0,1662:1662:99:1|1:1442258_A_G:73860,5002,0:1442258	1|1:2,1808:1810:99:1|1:1442258_A_G:80553,5399,0:1442258	0/1:5,16:21:54:.:.:445,0,54:.	1|1:0,924:924:99:1|1:1442231_T_C:41347,2781,0:1442231	1|1:0,823:823:99:1|1:1442220_C_G:36601,2477,0:1442220	1|1:0,7:7:21:1|1:1442258_A_G:315,21,0:1442258	0|1:5,4:9:99:0|1:1442258_A_G:153,0,198:1442258	1|1:0,2:2:6:1|1:1442258_A_G:90,6,0:1442258
chr01	2016313	.	T	C	9928.78	PASS	AC=5;AF=0.114;AN=44;BaseQRankSum=-0.324;DP=2441;ExcessHet=0;FS=6.221;InbreedingCoeff=0.5183;MLEAC=8;MLEAF=0.182;MQ=60;MQRankSum=0;QD=17.64;ReadPosRankSum=0.309;SOR=0.361	GT:AD:DP:GQ:PL	0/0:8,0:8:24:0,24,177	0/0:190,0:190:99:0,120,1800	0/1:148,85:233:99:2156,0,5098	1/1:1,131:132:99:3239,370,0	0/0:2,0:2:6:0,6,35	0/0:49,0:49:0:0,0,0	0/0:15,0:15:0:0,0,0	0/0:19,0:19:0:0,0,0	0/0:3,0:3:9:0,9,60	0/0:2,0:2:6:0,6,61	1/1:0,198:198:99:4555,585,0	0/0:39,0:39:0:0,0,0	0/0:2,0:2:6:0,6,45	0/0:372,0:372:99:0,120,1800	0/0:345,0:345:99:0,120,1800	0/0:385,0:385:99:0,120,1800	0/0:14,0:14:0:0,0,0	0/0:151,0:151:99:0,120,1800	0/0:192,0:192:0:0,0,0	0/0:41,0:41:0:0,0,0	0/0:14,0:14:0:0,0,0	0/0:19,0:19:0:0,0,0
chr01	2016314	.	A	G	70.39	PASS	AC=2;AF=0.045;AN=44;DP=2487;ExcessHet=0;FS=0;InbreedingCoeff=0.6728;MLEAC=1;MLEAF=0.023;MQ=60;QD=23.93;SOR=2.303	GT:AD:DP:GQ:PGT:PID:PL:PS	0/0:8,0:8:24:.:.:0,24,177:.	0/0:190,0:190:99:.:.:0,120,1800:.	0/0:230,0:230:99:.:.:0,120,1800:.	0/0:135,0:135:99:.:.:0,120,1800:.	0/0:2,0:2:6:.:.:0,6,35:.	0/0:52,0:52:63:.:.:0,63,1317:.	0/0:15,0:15:45:.:.:0,45,496:.	0/0:20,0:20:57:.:.:0,57,855:.	0/0:3,0:3:9:.:.:0,9,60:.	1|1:0,2:2:6:1|1:2016283_G_GA:90,6,0:2016283	0/0:250,0:250:99:.:.:0,120,1800:.	0/0:40,0:40:99:.:.:0,117,1755:.	0/0:2,0:2:6:.:.:0,6,45:.	0/0:372,0:372:99:.:.:0,120,1800:.	0/0:345,0:345:99:.:.:0,120,1800:.	0/0:385,0:385:99:.:.:0,120,1800:.	0/0:14,0:14:39:.:.:0,39,585:.	0/0:151,0:151:99:.:.:0,120,1800:.	0/0:196,0:196:99:.:.:0,120,1800:.	0/0:41,0:41:99:.:.:0,108,1620:.	0/0:14,0:14:36:.:.:0,36,540:.	0/0:20,0:20:60:.:.:0,60,553:.
chr01	2016318	.	G	A	1895.75	PASS	AC=1;AF=0.023;AN=44;BaseQRankSum=1.75;DP=2533;ExcessHet=0;FS=9.966;InbreedingCoeff=0.4377;MLEAC=2;MLEAF=0.045;MQ=60;MQRankSum=0;QD=10.3;ReadPosRankSum=0.001;SOR=1.312	GT:AD:DP:GQ:PL	0/0:8,0:8:24:0,24,177	0/0:190,0:190:99:0,120,1800	0/0:230,0:230:99:0,120,1800	0/0:135,0:135:99:0,120,1800	0/0:2,0:2:6:0,6,33	0/0:52,0:52:0:0,0,0	0/0:15,0:15:0:0,0,0	0/0:20,0:20:0:0,0,0	0/0:3,0:3:9:0,9,60	0/0:2,0:2:6:0,6,60	0/0:250,0:250:99:0,120,1800	0/0:41,0:41:0:0,0,0	0/0:6,0:6:18:0,18,141	0/0:372,0:372:99:0,120,1800	0/0:345,0:345:99:0,120,1800	0/0:385,0:385:99:0,120,1800	0/0:15,0:15:0:0,0,0	0/1:88,96:184:99:1906,0,1659	0/0:196,0:196:99:0,120,1800	0/0:41,0:41:0:0,0,0	0/0:14,0:14:0:0,0,0	0/0:22,0:22:0:0,0,0
chr01	2395515	.	C	T	31609	PASS	AC=3;AF=0.068;AN=44;BaseQRankSum=0.965;DP=6750;ExcessHet=0.3141;FS=1.129;InbreedingCoeff=-0.0891;MLEAC=3;MLEAF=0.068;MQ=60;MQRankSum=0;QD=14.1;ReadPosRankSum=-2.53;SOR=0.665	GT:AD:DP:GQ:PGT:PID:PL:PS	0/0:36,0:36:99:.:.:0,108,819:.	0/0:542,0:542:99:.:.:0,120,1800:.	0/0:1008,0:1008:99:.:.:0,120,1800:.	0/0:678,0:678:99:.:.:0,120,1800:.	0/0:2,0:2:6:.:.:0,6,33:.	0/0:74,0:74:99:.:.:0,120,1800:.	0/0:27,0:27:21:.:.:0,21,315:.	0/0:2,0:2:6:.:.:0,6,49:.	0/0:2,0:2:6:.:.:0,6,39:.	0/0:72,0:72:99:.:.:0,120,1800:.	0/0:974,0:974:99:.:.:0,120,1800:.	0/0:115,0:115:99:.:.:0,102,1530:.	0/0:57,0:57:99:.:.:0,105,1060:.	0|1:352,337:689:99:0|1:2395380_A_G:12353,0,13434:2395380	0|1:554,250:804:99:0|1:2395380_A_G:8792,0,22453:2395380	0|1:464,285:749:99:0|1:2395380_A_G:10491,0,18625:2395380	0/0:51,0:51:99:.:.:0,111,1350:.	0/0:388,0:388:99:.:.:0,120,1800:.	0/0:401,0:401:99:.:.:0,120,1800:.	0/0:16,0:16:39:.:.:0,39,585:.	0/0:27,0:27:81:.:.:0,81,810:.	0/0:22,0:22:63:.:.:0,63,945:.
chr01	2395527	.	T	C	6631.07	PASS	AC=1;AF=0.023;AN=44;BaseQRankSum=2.12;DP=6915;ExcessHet=0;FS=1.251;InbreedingCoeff=-0.0372;MLEAC=1;MLEAF=0.023;MQ=60;MQRankSum=0.619;QD=8.95;ReadPosRankSum=1.44;SOR=0.804	GT:AD:DP:GQ:PGT:PID:PL:PS	0/0:36,0:36:99:.:.:0,108,819:.	0|1:537,204:741:99:0|1:2395317_T_A:6645,0,19403:2395317	0/0:1008,0:1008:99:.:.:0,120,1800:.	0/0:678,0:678:99:.:.:0,120,1800:.	0/0:2,0:2:6:.:.:0,6,33:.	0/0:74,0:74:99:.:.:0,120,1800:.	0/0:29,0:29:33:.:.:0,33,495:.	0/0:2,0:2:6:.:.:0,6,49:.	0/0:2,0:2:6:.:.:0,6,39:.	0/0:72,0:72:99:.:.:0,120,1800:.	0/0:974,0:974:99:.:.:0,120,1800:.	0/0:115,0:115:99:.:.:0,102,1530:.	0/0:57,0:57:99:.:.:0,105,1060:.	0/0:686,0:686:99:.:.:0,120,1800:.	0/0:791,0:791:99:.:.:0,120,1800:.	0/0:735,0:735:99:.:.:0,120,1800:.	0/0:51,0:51:99:.:.:0,111,1350:.	0/0:388,0:388:99:.:.:0,120,1800:.	0/0:401,0:401:99:.:.:0,120,1800:.	0/0:16,0:16:45:.:.:0,45,675:.	0/0:27,0:27:81:.:.:0,81,810:.	0/0:21,0:21:63:.:.:0,63,571:.
chr01	2395530	.	G	C	101799	PASS	AC=9;AF=0.205;AN=44;BaseQRankSum=-1.126;DP=7623;ExcessHet=0.0016;FS=0.585;InbreedingCoeff=0.5202;MLEAC=9;MLEAF=0.205;MQ=60;MQRankSum=0;QD=27.2;ReadPosRankSum=1.97;SOR=0.626	GT:AD:DP:GQ:PGT:PID:PL:PS	0/0:36,0:36:99:.:.:0,108,819:.	0/0:729,0:729:99:.:.:0,120,1800:.	0/0:1008,0:1008:99:.:.:0,120,1800:.	0/0:678,0:678:99:.:.:0,120,1800:.	0/0:2,0:2:6:.:.:0,6,33:.	0/0:74,0:74:99:.:.:0,120,1800:.	0/0:19,0:19:39:.:.:0,39,585:.	0/0:2,0:2:6:.:.:0,6,49:.	0/0:2,0:2:6:.:.:0,6,39:.	0/0:72,0:72:99:.:.:0,120,1800:.	0/0:974,0:974:99:.:.:0,120,1800:.	0/0:115,0:115:99:.:.:0,102,1530:.	0/0:57,0:57:99:.:.:0,105,1060:.	0|1:412,390:802:99:0|1:2395380_A_G:15008,0,16115:2395380	0|1:298,637:935:99:0|1:2395380_A_G:25826,0,10596:2395380	0|1:342,549:891:99:0|1:2395380_A_G:22023,0,12708:2395380	0/0:51,0:51:99:.:.:0,111,1350:.	1/1:2,550:552:99:.:.:14216,1604,0:.	1/1:0,540:540:99:.:.:23787,1625,0:.	0/0:17,0:17:48:.:.:0,48,720:.	0/0:27,0:27:81:.:.:0,81,810:.	1/1:0,22:22:66:.:.:990,66,0:.
chr01	2395532	.	C	A	6656.13	PASS	AC=1;AF=0.023;AN=44;BaseQRankSum=3.03;DP=7596;ExcessHet=0;FS=1.99;InbreedingCoeff=-0.0406;MLEAC=1;MLEAF=0.023;MQ=60;MQRankSum=0.622;QD=8.99;ReadPosRankSum=1.36;SOR=0.792	GT:AD:DP:GQ:PGT:PID:PL:PS	0/0:36,0:36:99:.:.:0,108,819:.	0|1:535,205:740:99:0|1:2395317_T_A:6670,0,19360:2395317	0/0:1008,0:1008:99:.:.:0,120,1800:.	0/0:678,0:678:99:.:.:0,120,1800:.	0/0:2,0:2:6:.:.:0,6,33:.	0/0:74,0:74:99:.:.:0,120,1800:.	0/0:19,0:19:8:.:.:0,8,476:.	0/0:2,0:2:6:.:.:0,6,49:.	0/0:2,0:2:6:.:.:0,6,39:.	0/0:72,0:72:99:.:.:0,120,1800:.	0/0:974,0:974:99:.:.:0,120,1800:.	0/0:115,0:115:99:.:.:0,102,1530:.	0/0:57,0:57:99:.:.:0,105,1060:.	0/0:793,0:793:99:.:.:0,120,1800:.	0/0:919,0:919:99:.:.:0,120,1800:.	0/0:875,0:875:99:.:.:0,120,1800:.	0/0:51,0:51:99:.:.:0,111,1350:.	0/0:559,0:559:99:.:.:0,120,1800:.	0/0:532,0:532:99:.:.:0,120,1800:.	0/0:16,0:16:36:.:.:0,36,540:.	0/0:30,0:30:78:.:.:0,78,1170:.	0/0:22,0:22:66:.:.:0,66,570:.
chr01	2395534	.	C	T	963.18	PASS	AC=1;AF=0.023;AN=44;BaseQRankSum=2.48;DP=7589;ExcessHet=0;FS=0;InbreedingCoeff=-0.0432;MLEAC=1;MLEAF=0.023;MQ=60;MQRankSum=0;QD=11.33;ReadPosRankSum=-1.506;SOR=0.754	GT:AD:DP:GQ:PL	0/0:36,0:36:99:0,108,819	0/0:731,0:731:99:0,120,1800	0/0:1008,0:1008:99:0,120,1800	0/0:678,0:678:99:0,120,1800	0/0:2,0:2:6:0,6,33	0/1:44,41:85:99:977,0,1002	0/0:18,0:18:5:0,5,426	0/0:2,0:2:6:0,6,49	0/0:2,0:2:6:0,6,39	0/0:72,0:72:99:0,120,1800	0/0:974,0:974:99:0,120,1800	0/0:115,0:115:99:0,102,1530	0/0:57,0:57:99:0,105,1060	0/0:793,0:793:99:0,120,1800	0/0:919,0:919:99:0,120,1800	0/0:875,0:875:99:0,120,1800	0/0:51,0:51:99:0,111,1350	0/0:559,0:559:99:0,120,1800	0/0:532,0:532:99:0,120,1800	0/0:16,0:16:36:0,36,540	0/0:30,0:30:81:0,81,1215	0/0:22,0:22:66:0,66,570
chr01	2395536	.	G	A	1000.72	PASS	AC=2;AF=0.045;AN=44;DP=7569;ExcessHet=0;FS=0;InbreedingCoeff=0.645;MLEAC=2;MLEAF=0.045;MQ=60;QD=33.44;SOR=0.963	GT:AD:DP:GQ:PL	0/0:36,0:36:99:0,108,819	0/0:731,0:731:99:0,120,1800	0/0:1008,0:1008:99:0,120,1800	0/0:678,0:678:99:0,120,1800	0/0:2,0:2:6:0,6,33	0/0:77,0:77:99:0,120,1800	0/0:17,0:17:2:0,2,413	0/0:2,0:2:6:0,6,49	0/0:2,0:2:6:0,6,39	0/0:72,0:72:99:0,120,1800	0/0:974,0:974:99:0,120,1800	0/0:115,0:115:99:0,102,1530	0/0:57,0:57:99:0,105,1060	0/0:793,0:793:99:0,120,1800	0/0:919,0:919:99:0,120,1800	0/0:875,0:875:99:0,120,1800	0/0:51,0:51:99:0,111,1350	0/0:559,0:559:99:0,120,1800	0/0:532,0:532:99:0,120,1800	0/0:16,0:16:36:0,36,540	0/0:30,0:30:81:0,81,1215	1/1:0,23:23:69:1028,69,0
chr01	2395539	.	T	C	67746	PASS	AC=3;AF=0.068;AN=44;BaseQRankSum=-10.9;DP=7815;ExcessHet=0.3141;FS=0.533;InbreedingCoeff=-0.0889;MLEAC=3;MLEAF=0.068;MQ=60;MQRankSum=0;QD=23.86;ReadPosRankSum=0.49;SOR=0.635	GT:AD:DP:GQ:PGT:PID:PL:PS	0/0:36,0:36:99:.:.:0,108,819:.	0/0:731,0:731:99:.:.:0,120,1800:.	0/0:1008,0:1008:99:.:.:0,120,1800:.	0/0:678,0:678:99:.:.:0,120,1800:.	0/0:2,0:2:6:.:.:0,6,33:.	0/0:77,0:77:99:.:.:0,120,1800:.	0/0:14,0:14:39:.:.:0,39,585:.	0/0:2,0:2:6:.:.:0,6,49:.	0/0:2,0:2:6:.:.:0,6,39:.	0/0:72,0:72:99:.:.:0,120,1800:.	0/0:974,0:974:99:.:.:0,120,1800:.	0/0:115,0:115:99:.:.:0,102,1530:.	0/0:57,0:57:99:.:.:0,105,1060:.	0|1:451,415:866:99:0|1:2395380_A_G:15885,0,17423:2395380	0|1:319,700:1019:99:0|1:2395380_A_G:28272,0,11170:2395380	0|1:361,593:954:99:0|1:2395380_A_G:23616,0,13353:2395380	0/0:51,0:51:99:.:.:0,111,1350:.	0/0:559,0:559:99:.:.:0,120,1800:.	0/0:532,0:532:99:.:.:0,120,1800:.	0/0:16,0:16:36:.:.:0,36,540:.	0/0:26,0:26:72:.:.:0,72,765:.	0/0:23,0:23:66:.:.:0,66,620:.
chr01	2720646	.	C	T	335980	PASS	AC=22;AF=0.524;AN=42;BaseQRankSum=-3.861;DP=9424;ExcessHet=0.0227;FS=1.142;InbreedingCoeff=0.4198;MLEAC=33;MLEAF=0.786;MQ=55.64;MQRankSum=4.97;QD=27.87;ReadPosRankSum=0.768;SOR=0.526	GT:AD:DP:GQ:PGT:PID:PL:PS	.|.:0,0:.:.:0|1:2720554_A_G:0,0,0:2720554	1/1:0,845:845:99:.:.:34613,2527,0:.	0/1:397,640:1037:99:.:.:14740,0,10163:.	1|1:0,1474:1474:99:1|1:2720627_C_T:62245,4430,0:2720627	0/0:2,0:2:0:.:.:0,0,0:.	1|1:0,4:4:12:1|1:2720646_C_T:180,12,0:2720646	0/0:7,0:7:0:.:.:0,0,0:.	0/0:7,0:7:0:.:.:0,0,0:.	0/0:3,0:3:9:.:.:0,9,61:.	0/0:20,0:20:0:.:.:0,0,0:.	1/1:0,1977:1977:99:.:.:84062,5941,0:.	1|1:0,4:4:12:1|1:2720646_C_T:180,12,0:2720646	0/0:46,0:46:0:.:.:0,0,0:.	1|1:0,729:729:99:1|1:2720504_A_T:31440,2208,0:2720504	1/1:0,877:877:99:.:.:37998,2649,0:.	1|1:0,1041:1041:99:1|1:2720580_G_A:45773,3146,0:2720580	0/0:15,0:15:0:.:.:0,0,0:.	1/1:0,564:564:99:.:.:14177,1685,0:.	0|1:201,291:492:99:0|1:2720446_AT_A:10366,0,7032:2720446	0/0:38,0:38:0:.:.:0,0,0:.	1/1:0,3:3:9:.:.:81,9,0:.	0/0:27,0:27:0:.:.:0,0,0:.
chr01	2720664	.	A	G	71400.2	PASS	AC=8;AF=0.19;AN=42;BaseQRankSum=10.56;DP=12179;ExcessHet=3.5521;FS=0;InbreedingCoeff=-0.1904;MLEAC=8;MLEAF=0.19;MQ=56.83;MQRankSum=0;QD=7.38;ReadPosRankSum=1.78;SOR=0.687	GT:AD:DP:GQ:PGT:PID:PL:PS	./.:0,0:.:.:.:.:0,0,0:.	0/0:837,0:837:99:.:.:0,120,1800:.	0|1:1051,173:1224:99:0|1:2720664_A_G:3997,0,43062:2720664	0|1:1369,575:1944:99:0|1:2720664_A_G:17595,0,54101:2720664	0/0:2,0:2:6:.:.:0,6,35:.	0/0:17,0:17:51:.:.:0,51,511:.	0/0:9,0:9:18:.:.:0,18,270:.	0/0:11,0:11:33:.:.:0,33,324:.	0/0:3,0:3:9:.:.:0,9,62:.	0/0:29,0:29:78:.:.:0,78,1170:.	0/1:1818,755:2573:99:.:.:22660,0,71323:.	0|1:11,1:12:9:0|1:2720664_A_G:9,0,416:2720664	0/0:75,0:75:0:.:.:0,0,964:.	0|1:910,220:1130:99:0|1:2720654_C_T:5173,0,33757:2720654	0|1:947,369:1316:99:0|1:2720654_C_T:10902,0,35182:2720654	0|1:1111,382:1493:99:0|1:2720654_C_T:11085,0,41957:2720654	0/0:20,0:20:60:.:.:0,60,513:.	0/0:574,0:574:99:.:.:0,120,1800:.	0/0:602,0:602:99:.:.:0,120,1800:.	0|1:11,1:12:9:0|1:2720664_A_G:9,0,459:2720664	0/0:18,0:18:54:.:.:0,54,541:.	0/0:27,0:27:81:.:.:0,81,675:.
chr01	2720692	.	T	C	49205.5	PASS	AC=5;AF=0.114;AN=44;BaseQRankSum=-0.794;DP=17123;ExcessHet=1.1017;FS=0.539;InbreedingCoeff=-0.1404;MLEAC=5;MLEAF=0.114;MQ=56.91;MQRankSum=2.85;QD=6.75;ReadPosRankSum=-0.224;SOR=0.624	GT:AD:DP:GQ:PGT:PID:PL:PS	0/0:6,0:6:18:.:.:0,18,136:.	0/0:1424,0:1424:99:.:.:0,120,1800:.	0/1:1227,177:1404:99:.:.:439,0,26862:.	0/0:2378,0:2378:99:.:.:0,120,1800:.	0/0:2,0:2:6:.:.:0,6,35:.	0/0:102,0:102:99:.:.:0,120,1800:.	0/0:9,0:9:27:.:.:0,27,297:.	0/0:13,0:13:39:.:.:0,39,378:.	0/0:2,0:2:6:.:.:0,6,40:.	0/0:14,0:15:42:.:.:0,42,584:.	0/0:3725,0:3725:99:.:.:0,120,1800:.	0/0:19,0:19:57:.:.:0,57,595:.	0/0:89,0:89:99:.:.:0,120,1800:.	0/1:1242,587:1829:99:.:.:9025,0,47609:.	0/1:867,983:1850:99:.:.:18591,0,27046:.	0/1:1111,1060:2171:99:.:.:20153,0,35357:.	0/0:27,0:27:81:.:.:0,81,714:.	0/0:574,0:574:99:.:.:0,120,1800:.	0/0:602,0:602:99:.:.:0,120,1800:.	0/0:28,2:30:33:.:.:0,33,752:.	0/0:20,0:20:60:.:.:0,60,625:.	0|1:8,26:34:99:0|1:2720683_C_G:1031,0,245:2720683
chr01	2720696	.	G	T	125.98	PASS	AC=1;AF=0.023;AN=44;BaseQRankSum=-1.26;DP=16951;ExcessHet=0;FS=1.55;InbreedingCoeff=-0.0325;MLEAC=1;MLEAF=0.023;MQ=60;MQRankSum=0;QD=4.34;ReadPosRankSum=1.75;SOR=1.025	GT:AD:DP:GQ:PL	0/0:14,0:14:42:0,42,346	0/0:1424,0:1424:99:0,120,1800	0/0:1391,0:1391:99:0,120,1800	0/0:2378,0:2378:99:0,120,1800	0/0:2,0:2:6:0,6,35	0/0:102,0:102:99:0,120,1800	0/0:9,0:9:27:0,27,297	0/0:13,0:13:39:0,39,378	0/0:2,0:2:6:0,6,40	0/0:17,0:17:51:0,51,489	0/0:3725,0:3725:99:0,120,1800	0/0:18,0:18:54:0,54,506	0/0:89,0:89:99:0,120,1800	0/0:2016,0:2016:99:0,120,1800	0/0:2129,0:2129:99:0,120,1800	0/0:2297,0:2297:99:0,120,1800	0/1:19,10:29:99:140,0,580	0/0:574,0:574:99:0,120,1800	0/0:602,0:602:99:0,120,1800	0/0:66,0:66:99:0,120,1800	0/0:20,0:20:60:0,60,625	0/0:34,0:34:99:0,102,880
chr01	2720701	.	A	G	29281.1	PASS	AC=2;AF=0.045;AN=44;BaseQRankSum=1.25;DP=17609;ExcessHet=0;FS=0;InbreedingCoeff=0.8228;MLEAC=2;MLEAF=0.045;MQ=57.19;MQRankSum=-0.777;QD=24.77;ReadPosRankSum=0.75;SOR=0.234	GT:AD:DP:GQ:PL	0/0:27,0:27:81:0,81,664	0/0:1424,0:1424:99:0,120,1800	0/0:1391,0:1391:99:0,120,1800	0/0:2378,0:2378:99:0,120,1800	0/0:2,0:2:6:0,6,35	0/0:102,0:102:99:0,120,1800	0/0:10,0:10:30:0,30,304	0/0:13,0:13:39:0,39,378	0/0:2,0:2:6:0,6,40	0/0:18,0:18:54:0,54,503	0/0:3725,0:3725:99:0,120,1800	0/0:19,0:19:57:0,57,563	0/0:89,0:89:99:0,120,1800	0/0:2016,0:2016:99:0,120,1800	0/0:2129,0:2129:99:0,120,1800	0/0:2297,0:2297:99:0,120,1800	0/0:28,0:28:81:0,81,1215	1/1:2,1180:1182:99:29309,3497,0	0/0:602,0:602:99:0,120,1800	0/0:66,0:66:99:0,120,1800	0/0:20,0:20:60:0,60,625	0/0:34,0:34:99:0,102,880
chr01	2720704	.	C	A	9879.69	PASS	AC=3;AF=0.068;AN=44;BaseQRankSum=-0.617;DP=17911;ExcessHet=0.3141;FS=3.468;InbreedingCoeff=-0.0836;MLEAC=3;MLEAF=0.068;MQ=56.86;MQRankSum=-2.265;QD=5.58;ReadPosRankSum=0.184;SOR=0.972	GT:AD:DP:GQ:PGT:PID:PL:PS	0|1:27,22:49:99:0|1:2720704_C_A:735,0,1006:2720704	0/1:1143,550:1693:99:.:.:8823,0,31191:.	0/0:1391,0:1391:99:.:.:0,120,1800:.	0/0:2378,0:2378:99:.:.:0,120,1800:.	0/0:2,0:2:6:.:.:0,6,35:.	0/0:102,0:102:99:.:.:0,120,1800:.	0/0:10,0:10:30:.:.:0,30,304:.	0/0:13,0:13:39:.:.:0,39,378:.	0/0:2,0:2:6:.:.:0,6,40:.	0/0:18,0:18:54:.:.:0,54,503:.	0/0:3725,0:3725:99:.:.:0,120,1800:.	0/0:19,0:19:54:.:.:0,54,810:.	0/0:89,0:89:99:.:.:0,120,1800:.	0/0:2016,0:2016:99:.:.:0,120,1800:.	0/0:2129,0:2129:99:.:.:0,120,1800:.	0/0:2297,0:2297:99:.:.:0,120,1800:.	0|1:20,10:30:99:0|1:2720704_C_A:349,0,797:2720704	0/0:1187,0:1187:99:.:.:0,120,1800:.	0/0:602,0:602:99:.:.:0,120,1800:.	0/0:66,0:66:99:.:.:0,120,1800:.	0/0:20,0:20:60:.:.:0,60,625:.	0/0:34,0:34:99:.:.:0,102,880:.
chr01	4087603	.	T	C	3241.62	PASS	AC=4;AF=0.091;AN=44;DP=1571;ExcessHet=0;FS=0;InbreedingCoeff=0.8189;MLEAC=4;MLEAF=0.091;MQ=60;QD=19.18;SOR=0.729	GT:AD:DP:GQ:PL	0/0:201,0:201:99:0,108,1620	0/0:169,0:169:99:0,120,1800	0/0:216,0:216:99:0,120,1800	1/1:0,79:79:99:1529,225,0	0/0:5,0:5:15:0,15,97	0/0:24,0:24:54:0,54,810	0/0:5,0:5:15:0,15,165	0/0:3,0:3:9:0,9,100	0/0:2,0:2:6:0,6,41	0/0:18,0:18:42:0,42,630	1/1:0,90:90:99:1755,256,0	0/0:23,0:23:45:0,45,675	0/0:4,0:4:12:0,12,94	0/0:123,0:123:99:0,120,1800	0/0:18,0:18:54:0,54,442	0/0:223,0:223:99:0,120,1800	0/0:13,0:13:30:0,30,450	0/0:109,0:109:99:0,120,1800	0/0:198,0:198:99:0,120,1800	0/0:25,0:25:69:0,69,1035	0/0:12,0:12:27:0,27,405	0/0:6,0:6:3:0,3,45
chr01	4770486	.	G	A	120.06	PASS	AC=1;AF=0.023;AN=44;BaseQRankSum=1.18;DP=1453;ExcessHet=0;FS=6.01;InbreedingCoeff=0.2981;MLEAC=1;MLEAF=0.023;MQ=60;MQRankSum=0;QD=13.34;ReadPosRankSum=-1.18;SOR=0.177	GT:AD:DP:GQ:PL	0/0:36,0:36:99:0,99,825	0/0:29,0:29:81:0,81,1215	0/0:33,0:33:90:0,90,1350	0/0:15,0:15:42:0,42,630	0/0:2,0:2:6:0,6,35	0/0:51,0:51:99:0,99,1485	0/0:41,0:41:0:0,0,0	0/0:98,0:98:63:0,63,945	0/0:3,0:3:9:0,9,60	0/0:153,0:153:3:0,3,45	0/0:30,0:30:81:0,81,1215	0/0:344,0:344:12:0,12,180	0/1:5,4:9:99:133,0,198	0/0:39,0:39:99:0,99,1485	0/0:39,0:39:99:0,99,1485	0/0:34,0:34:99:0,102,872	0/0:83,0:83:0:0,0,0	0/0:37,0:37:99:0,105,1009	0/0:34,0:34:93:0,93,1395	0/0:219,0:219:21:0,21,315	0/0:61,0:61:36:0,36,540	0/0:2,0:62:18:0,18,115
chr01	4770488	.	C	T	164.43	PASS	AC=1;AF=0.023;AN=44;BaseQRankSum=0.906;DP=1425;ExcessHet=0;FS=0;InbreedingCoeff=0.2022;MLEAC=1;MLEAF=0.023;MQ=60;MQRankSum=0;QD=18.27;ReadPosRankSum=1.18;SOR=0.892	GT:AD:DP:GQ:PL	0/0:36,0:36:99:0,99,825	0/0:29,0:29:81:0,81,1215	0/0:33,0:33:87:0,87,1305	0/0:15,0:15:42:0,42,630	0/0:2,0:2:6:0,6,35	0/0:51,0:51:99:0,99,1485	0/0:41,0:41:0:0,0,0	0/0:98,0:98:72:0,72,1080	0/0:3,0:3:9:0,9,60	0/0:129,0:129:12:0,12,180	0/0:30,0:30:81:0,81,1215	0/0:337,0:337:15:0,15,225	0/1:4,5:9:99:178,0,153	0/0:39,0:39:99:0,99,1485	0/0:39,0:39:99:0,99,1485	0/0:34,0:34:99:0,102,872	0/0:82,0:82:6:0,6,90	0/0:37,0:37:99:0,105,1009	0/0:32,0:32:79:0,79,756	0/0:223,0:223:36:0,36,540	0/0:63,0:63:42:0,42,630	0/0:63,0:63:12:0,12,180
chr01	4770490	.	G	A	5073.93	PASS	AC=6;AF=0.136;AN=44;BaseQRankSum=-0.913;DP=1405;ExcessHet=1.6975;FS=2.549;InbreedingCoeff=-0.1695;MLEAC=6;MLEAF=0.136;MQ=60;MQRankSum=0;QD=9.03;ReadPosRankSum=-1.574;SOR=0.488	GT:AD:DP:GQ:PL	0/0:36,0:36:99:0,99,825	0/0:29,0:29:81:0,81,1215	0/1:15,19:34:99:386,0,459	0/0:15,0:15:42:0,42,630	0/0:2,0:2:6:0,6,35	0/0:51,0:51:99:0,99,1485	0/1:27,16:43:99:368,0,740	0/1:87,16:103:99:175,0,2763	0/0:3,0:3:9:0,9,60	0/0:118,0:118:15:0,15,225	0/0:30,0:30:81:0,81,1215	0/0:286,0:286:24:0,24,360	0/0:9,0:9:27:0,27,187	0/0:39,0:39:99:0,99,1485	0/0:39,0:39:99:0,99,1485	0/0:34,0:34:99:0,102,872	0/1:69,20:89:99:294,0,1775	0/0:37,0:37:99:0,105,1009	0/0:32,0:32:90:0,90,1350	0/1:77,156:233:99:3825,0,1428	0/1:52,8:60:61:61,0,1589	0/0:58,0:58:15:0,15,225
chr01	4770495	.	A	G	368.19	PASS	AC=2;AF=0.045;AN=44;BaseQRankSum=0.67;DP=1364;ExcessHet=0.1022;FS=9.686;InbreedingCoeff=-0.0607;MLEAC=2;MLEAF=0.045;MQ=60;MQRankSum=0;QD=8.18;ReadPosRankSum=-0.589;SOR=2.294	GT:AD:DP:GQ:PL	0/0:36,0:36:99:0,99,825	0/0:29,0:29:81:0,81,1215	0/0:30,0:30:81:0,81,1215	0/1:4,11:15:52:226,0,52	0/0:2,0:2:6:0,6,35	0/0:51,0:51:99:0,99,1485	0/0:43,0:43:9:0,9,135	0/0:104,0:104:93:0,93,1395	0/0:3,0:3:9:0,9,60	0/0:110,0:110:21:0,21,315	0/1:19,11:30:99:164,0,330	0/0:278,0:278:33:0,33,495	0/0:9,0:9:27:0,27,187	0/0:39,0:39:99:0,99,1485	0/0:39,0:39:99:0,99,1485	0/0:34,0:34:99:0,102,872	0/0:80,0:80:15:0,15,225	0/0:37,0:37:99:0,105,1009	0/0:32,0:32:90:0,90,1350	0/0:234,0:234:66:0,66,990	0/0:70,0:70:63:0,63,945	0/0:58,0:58:12:0,12,180
chr01	4770498	.	T	C	1410.16	PASS	AC=2;AF=0.045;AN=44;DP=1306;ExcessHet=0;FS=0;InbreedingCoeff=0.7815;MLEAC=2;MLEAF=0.045;MQ=60;QD=30.25;SOR=2.833	GT:AD:DP:GQ:PGT:PID:PL:PS	0/0:35,0:35:90:.:.:0,90,698:.	0/0:29,0:29:81:.:.:0,81,1215:.	0/0:30,0:30:81:.:.:0,81,1215:.	0/0:15,0:15:42:.:.:0,42,630:.	0/0:2,0:2:6:.:.:0,6,35:.	0/0:51,0:51:99:.:.:0,99,1485:.	0/0:43,0:43:9:.:.:0,9,135:.	0/0:110,0:110:99:.:.:0,99,1485:.	0/0:3,0:3:9:.:.:0,9,60:.	0/0:101,0:101:24:.:.:0,24,360:.	0/0:29,0:29:81:.:.:0,81,1215:.	0/0:217,0:217:36:.:.:0,36,540:.	0/0:11,0:11:33:.:.:0,33,235:.	0/0:39,0:39:99:.:.:0,99,1485:.	0/0:39,0:39:99:.:.:0,99,1485:.	0/0:34,0:34:99:.:.:0,102,872:.	0/0:80,0:80:15:.:.:0,15,225:.	0/0:37,0:37:99:.:.:0,105,1009:.	1|1:0,33:33:99:1|1:4770462_G_A:1438,99,0:4770462	0/0:234,0:234:66:.:.:0,66,990:.	0/0:76,0:76:81:.:.:0,81,1215:.	0/0:58,0:58:12:.:.:0,12,180:.
chr01	4770501	.	G	A	1629.13	PASS	AC=1;AF=0.023;AN=44;BaseQRankSum=0.635;DP=1290;ExcessHet=0;FS=21.721;InbreedingCoeff=-0.0399;MLEAC=1;MLEAF=0.023;MQ=60;MQRankSum=0;QD=15.82;ReadPosRankSum=1.27;SOR=0.083	GT:AD:DP:GQ:PGT:PID:PL:PS	0/0:34,0:34:99:.:.:0,99,1485:.	0/0:29,0:29:81:.:.:0,81,1215:.	0/0:30,0:30:81:.:.:0,81,1215:.	0/0:14,0:14:39:.:.:0,39,585:.	0/0:2,0:2:3:.:.:0,3,45:.	0/0:44,0:44:84:.:.:0,84,1260:.	0/0:37,0:37:15:.:.:0,15,225:.	0/0:110,0:110:99:.:.:0,99,1485:.	0/0:2,0:2:6:.:.:0,6,41:.	0|1:58,45:103:99:0|1:4770501_G_A:1643,0,2148:4770501	0/0:29,0:29:81:.:.:0,81,1215:.	0/0:217,0:217:36:.:.:0,36,540:.	0/0:10,0:10:30:.:.:0,30,235:.	0/0:39,0:39:99:.:.:0,99,1485:.	0/0:39,0:39:99:.:.:0,99,1485:.	0/0:34,0:34:99:.:.:0,102,872:.	0/0:74,0:74:18:.:.:0,18,270:.	0/0:37,0:37:99:.:.:0,105,1009:.	0/0:32,0:32:84:.:.:0,84,1260:.	0/0:232,0:232:81:.:.:0,81,1215:.	0/0:76,0:76:81:.:.:0,81,1215:.	0/0:57,0:57:9:.:.:0,9,135:.
chr01	4770507	.	C	T	35.13	PASS	AC=1;AF=0.023;AN=44;BaseQRankSum=-2.404;DP=1219;ExcessHet=0;FS=0;InbreedingCoeff=-0.0397;MLEAC=1;MLEAF=0.023;MQ=60;MQRankSum=0;QD=2.93;ReadPosRankSum=1.25;SOR=0.693	GT:AD:DP:GQ:PL	0/0:34,0:34:90:0,90,713	0/0:29,0:29:81:0,81,1215	0/0:29,0:29:75:0,75,1125	0/0:14,0:14:36:0,36,540	0/0:2,0:2:3:0,3,45	0/0:35,0:35:60:0,60,900	0/0:37,0:37:15:0,15,225	0/0:110,0:110:99:0,99,1485	0/0:2,0:2:6:0,6,41	0/0:81,0:81:33:0,33,495	0/0:29,0:29:81:0,81,1215	0/0:185,0:185:39:0,39,585	0/1:6,6:12:49:49,0,107	0/0:39,0:39:99:0,99,1485	0/0:39,0:39:99:0,99,1485	0/0:34,0:34:99:0,102,872	0/0:69,0:69:21:0,21,315	0/0:37,0:37:99:0,105,1009	0/0:30,0:30:81:0,81,1215	0/0:233,0:233:99:0,99,1485	0/0:81,0:81:99:0,99,1485	0/0:57,0:57:9:0,9,135
chr01	4879650	.	T	C	2944.58	PASS	AC=3;AF=0.068;AN=44;BaseQRankSum=-0.149;DP=2227;ExcessHet=0.3141;FS=12.67;InbreedingCoeff=-0.0818;MLEAC=3;MLEAF=0.068;MQ=60;MQRankSum=0;QD=12.07;ReadPosRankSum=0.294;SOR=1.201	GT:AD:DP:GQ:PGT:PID:PL:PS	0/0:13,0:13:33:.:.:0,33,495:.	0/0:298,0:298:99:.:.:0,120,1800:.	0|1:124,77:201:99:0|1:4879650_T_C:2831,0,4919:4879650	0/0:197,0:197:99:.:.:0,99,1800:.	0/0:2,0:2:6:.:.:0,6,35:.	0/0:40,0:40:99:.:.:0,111,1665:.	0|0:25,1:26:33:0|1:4879650_T_C:0,33,1060:4879650	0|1:16,3:19:78:0|1:4879650_T_C:78,0,663:4879650	0/0:3,0:3:9:.:.:0,9,54:.	0/0:32,0:32:90:.:.:0,90,1350:.	0/0:187,0:187:99:.:.:0,120,1800:.	0/0:73,0:73:99:.:.:0,120,1800:.	0/0:27,0:27:63:.:.:0,63,945:.	0/0:186,0:186:99:.:.:0,120,1800:.	0/0:294,0:294:99:.:.:0,120,1800:.	0/0:281,0:281:99:.:.:0,120,1800:.	0|1:21,3:24:63:0|1:4879650_T_C:63,0,867:4879650	0/0:138,0:138:99:.:.:0,120,1800:.	0/0:137,0:137:99:.:.:0,120,1800:.	0/0:6,0:6:18:.:.:0,18,173:.	0|0:22,1:23:24:0|1:4879650_T_C:0,24,943:4879650	0/0:18,0:18:54:.:.:0,54,487:.
chr01	4879656	.	T	G	11244.4	PASS	AC=6;AF=0.136;AN=44;BaseQRankSum=-0.177;DP=2240;ExcessHet=0.1103;FS=0.523;InbreedingCoeff=0.1849;MLEAC=6;MLEAF=0.136;MQ=60;MQRankSum=0;QD=18.68;ReadPosRankSum=-0.287;SOR=0.657	GT:AD:DP:GQ:PGT:PID:PL:PS	0/0:13,0:13:33:.:.:0,33,495:.	0|1:132,172:304:99:0|1:4879656_T_G:6148,0,4935:4879656	0|1:126,80:206:99:0|1:4879650_T_C:2897,0,4972:4879650	0/0:197,0:197:99:.:.:0,99,1800:.	0/0:2,0:2:6:.:.:0,6,35:.	1|1:0,49:49:99:1|1:4879656_T_G:2099,147,0:4879656	0|0:25,2:27:6:0|1:4879650_T_C:0,6,1049:4879650	0|1:16,3:19:78:0|1:4879650_T_C:78,0,663:4879650	0/0:3,0:3:9:.:.:0,9,54:.	0/0:28,0:28:81:.:.:0,81,1215:.	0/0:187,0:187:99:.:.:0,120,1800:.	0/0:73,0:73:99:.:.:0,120,1800:.	0/0:21,0:21:57:.:.:0,57,855:.	0/0:186,0:186:99:.:.:0,120,1800:.	0/0:294,0:294:99:.:.:0,120,1800:.	0/0:281,0:281:99:.:.:0,120,1800:.	0|1:21,3:24:63:0|1:4879650_T_C:63,0,867:4879650	0/0:138,0:138:99:.:.:0,120,1800:.	0/0:137,0:137:99:.:.:0,120,1800:.	0/0:6,0:6:18:.:.:0,18,173:.	0|0:21,1:22:21:0|1:4879650_T_C:0,21,900:4879650	0/0:18,0:18:54:.:.:0,54,487:.
chr01	4879662	.	G	A	227.94	PASS	AC=1;AF=0.023;AN=44;BaseQRankSum=-0.244;DP=2192;ExcessHet=0;FS=10.17;InbreedingCoeff=-0.0308;MLEAC=1;MLEAF=0.023;MQ=60;MQRankSum=0;QD=11.4;ReadPosRankSum=0.267;SOR=0.068	GT:AD:DP:GQ:PL	0/0:10,0:10:30:0,30,224	0/0:281,0:281:99:0,120,1800	0/0:202,0:202:99:0,120,1800	0/0:197,0:197:99:0,99,1800	0/0:2,0:2:6:0,6,35	0/0:45,0:45:99:0,102,1399	0/0:28,0:28:78:0,78,1170	0/0:16,0:16:39:0,39,585	0/0:3,0:3:9:0,9,54	0/0:28,0:28:81:0,81,1215	0/0:187,0:187:99:0,120,1800	0/0:73,0:73:99:0,120,1800	0/0:20,0:20:48:0,48,720	0/0:186,0:186:99:0,120,1800	0/0:294,0:294:99:0,120,1800	0/0:281,0:281:99:0,120,1800	0/0:16,0:16:47:0,47,546	0/0:138,0:138:99:0,120,1800	0/0:137,0:137:99:0,120,1800	0/0:6,0:6:18:0,18,173	0/0:20,0:20:51:0,51,765	0/1:9,11:20:99:242,0,178
chr01	4879665	.	C	T	86582.8	PASS	AC=30;AF=0.682;AN=44;BaseQRankSum=1.57;DP=2625;ExcessHet=0.241;FS=3.277;InbreedingCoeff=0.2349;MLEAC=32;MLEAF=0.727;MQ=60;MQRankSum=0;QD=34.03;ReadPosRankSum=-0.558;SOR=1.13	GT:AD:DP:GQ:PGT:PID:PL:PS	0/0:10,0:10:30:.:.:0,30,224:.	0|1:128,158:286:99:0|1:4879656_T_G:6012,0,4748:4879656	0/1:103,116:219:99:.:.:4561,0,3611:.	1|1:0,220:220:99:1|1:4879665_C_T:9520,662,0:4879665	0/0:2,0:2:0:.:.:0,0,0:.	1|1:0,45:45:99:1|1:4879656_T_G:2012,135,0:4879656	0/1:17,11:28:99:.:.:298,0,434:.	0|1:12,5:17:99:0|1:4879665_C_T:174,0,433:4879665	0/0:3,0:3:0:.:.:0,0,0:.	0/0:28,0:28:81:.:.:0,81,1215:.	1/1:0,251:251:99:.:.:6122,748,0:.	1/1:0,99:99:99:.:.:2869,297,0:.	1/1:0,19:19:57:.:.:468,57,0:.	1|1:0,275:275:99:1|1:4879665_C_T:12148,828,0:4879665	1|1:0,318:318:99:1|1:4879665_C_T:13839,957,0:4879665	1|1:0,340:340:99:1|1:4879665_C_T:14899,1023,0:4879665	0/1:2,14:16:27:.:.:381,0,27:.	1/1:0,204:204:99:.:.:5270,611,0:.	1|1:0,158:158:99:1|1:4879665_C_T:6813,476,0:4879665	1/1:0,6:6:18:.:.:178,18,0:.	0|1:16,6:22:99:0|1:4879665_C_T:173,0,598:4879665	1/1:0,21:21:63:.:.:759,63,0:.
chr01	4879680	.	C	A	87801.5	PASS	AC=28;AF=0.636;AN=44;BaseQRankSum=0.616;DP=2799;ExcessHet=0.2477;FS=2.823;InbreedingCoeff=0.1757;MLEAC=29;MLEAF=0.659;MQ=60;MQRankSum=0;QD=32.26;ReadPosRankSum=-0.455;SOR=1.012	GT:AD:DP:GQ:PGT:PID:PL:PS	0/0:10,0:10:24:.:.:0,24,360:.	0|1:138,156:294:99:0|1:4879680_C_A:6125,0,5296:4879680	0/1:113,136:249:99:.:.:4167,0,2185:.	1|1:0,223:223:99:1|1:4879665_C_T:9938,671,0:4879665	0/0:2,0:2:6:.:.:0,6,33:.	1/1:0,48:48:99:.:.:1442,144,0:.	0/1:17,12:29:99:.:.:300,0,480:.	0|1:9,5:14:99:0|1:4879665_C_T:183,0,363:4879665	0/0:3,0:3:9:.:.:0,9,52:.	0/0:28,0:28:78:.:.:0,78,1170:.	1/1:0,275:275:99:.:.:6771,818,0:.	0|1:19,80:99:99:0|1:4879680_C_A:3177,0,478:4879680	1/1:0,11:11:33:.:.:269,33,0:.	1|1:0,303:303:99:1|1:4879665_C_T:13600,912,0:4879665	1|1:0,349:349:99:1|1:4879665_C_T:15656,1051,0:4879665	1|1:0,355:355:99:1|1:4879665_C_T:15923,1069,0:4879665	0/1:5,11:16:99:.:.:244,0,129:.	1/1:0,234:234:99:.:.:6207,700,0:.	0/1:96,75:171:99:.:.:2760,0,3600:.	1/1:0,8:8:24:.:.:243,24,0:.	0|1:17,7:24:99:0|1:4879665_C_T:187,0,637:4879665	1/1:0,20:20:60:.:.:568,60,0:.
chr01	4879681	.	C	T	6107.95	PASS	AC=1;AF=0.023;AN=44;BaseQRankSum=2.29;DP=2715;ExcessHet=0;FS=24.371;InbreedingCoeff=-0.0312;MLEAC=1;MLEAF=0.023;MQ=60;MQRankSum=0;QD=20.7;ReadPosRankSum=0.006;SOR=0.211	GT:AD:DP:GQ:PGT:PID:PL:PS	0/0:9,0:9:21:.:.:0,21,315:.	0|1:139,156:295:99:0|1:4879680_C_A:6122,0,5318:4879680	0/0:247,0:247:99:.:.:0,120,1800:.	0/0:215,0:215:99:.:.:0,120,1800:.	0/0:2,0:2:6:.:.:0,6,33:.	0/0:46,0:46:99:.:.:0,120,1800:.	0/0:29,0:29:87:.:.:0,87,941:.	0/0:12,0:12:36:.:.:0,36,375:.	0/0:3,0:3:9:.:.:0,9,52:.	0/0:28,0:28:78:.:.:0,78,1170:.	0/0:274,0:274:99:.:.:0,120,1800:.	0/0:93,0:93:99:.:.:0,120,1800:.	0/0:8,0:8:15:.:.:0,15,225:.	0/0:298,0:298:99:.:.:0,120,1800:.	0/0:337,0:337:99:.:.:0,120,1800:.	0/0:350,0:350:99:.:.:0,120,1800:.	0/0:15,0:15:27:.:.:0,27,405:.	0/0:235,0:235:99:.:.:0,120,1800:.	0/0:168,0:168:99:.:.:0,120,1800:.	0/0:8,0:8:24:.:.:0,24,235:.	0/0:20,0:20:60:.:.:0,60,599:.	0/0:20,0:20:60:.:.:0,60,545:.
chr01	5068847	.	A	T	5578.38	PASS	AC=1;AF=0.023;AN=44;BaseQRankSum=3.93;DP=6023;ExcessHet=0;FS=1.281;InbreedingCoeff=0.4458;MLEAC=2;MLEAF=0.045;MQ=60;MQRankSum=0;QD=7.6;ReadPosRankSum=-0.524;SOR=0.596	GT:AD:DP:GQ:PGT:PID:PL:PS	0/0:42,0:42:99:.:.:0,99,1485:.	0|1:546,188:734:99:0|1:5068813_C_T:5588,0,19979:5068813	0/0:645,0:645:99:.:.:0,120,1800:.	0/0:358,0:358:99:.:.:0,120,1800:.	0/0:2,0:2:6:.:.:0,6,32:.	0/0:53,0:53:0:.:.:0,0,0:.	0/0:20,0:20:0:.:.:0,0,0:.	0/0:2,0:2:0:.:.:0,0,0:.	0/0:2,0:2:6:.:.:0,6,41:.	0/0:62,0:62:0:.:.:0,0,0:.	0/0:498,0:498:99:.:.:0,120,1800:.	0/0:58,0:58:0:.:.:0,0,0:.	0/0:11,0:11:33:.:.:0,33,259:.	0/0:644,0:644:99:.:.:0,120,1800:.	0/0:707,0:707:99:.:.:0,120,1800:.	0/0:753,0:753:99:.:.:0,120,1800:.	0/0:54,0:54:0:.:.:0,0,0:.	0/0:970,0:970:99:.:.:0,120,1800:.	0/0:299,0:299:99:.:.:0,120,1800:.	0/0:60,0:60:0:.:.:0,0,0:.	0/0:23,0:23:0:.:.:0,0,0:.	0/0:9,0:9:0:.:.:0,0,0:.
chr01	5068849	.	C	T	4683.42	PASS	AC=1;AF=0.023;AN=44;BaseQRankSum=-0.707;DP=6078;ExcessHet=0;FS=1.382;InbreedingCoeff=0.2094;MLEAC=1;MLEAF=0.023;MQ=60;MQRankSum=0;QD=6.72;ReadPosRankSum=-0.23;SOR=0.853	GT:AD:DP:GQ:PGT:PID:PL:PS	0/0:42,0:42:99:.:.:0,99,1485:.	0/0:734,0:734:99:.:.:0,120,1800:.	0|1:546,151:697:99:0|1:5068815_T_G:4697,0,22461:5068815	0/0:358,0:358:99:.:.:0,120,1800:.	0/0:2,0:2:6:.:.:0,6,32:.	0/0:57,0:57:99:.:.:0,120,1800:.	0/0:21,0:21:30:.:.:0,30,588:.	0/0:2,0:2:6:.:.:0,6,70:.	0/0:2,0:2:6:.:.:0,6,41:.	0/0:62,0:62:0:.:.:0,0,0:.	0/0:498,0:498:99:.:.:0,120,1800:.	0/0:59,0:59:51:.:.:0,51,1580:.	0/0:12,0:12:36:.:.:0,36,272:.	0/0:644,0:644:99:.:.:0,120,1800:.	0/0:707,0:707:99:.:.:0,120,1800:.	0/0:753,0:753:99:.:.:0,120,1800:.	0/0:59,0:59:99:.:.:0,120,1800:.	0/0:970,0:970:99:.:.:0,120,1800:.	0/0:299,0:299:99:.:.:0,120,1800:.	0/0:68,0:68:91:.:.:0,91,1973:.	0/0:23,0:23:69:.:.:0,69,733:.	0/0:9,0:9:27:.:.:0,27,232:.
chr01	5068854	.	A	T	4675.95	PASS	AC=1;AF=0.024;AN=42;BaseQRankSum=4.02;DP=6130;ExcessHet=0;FS=0.655;InbreedingCoeff=0.0572;MLEAC=1;MLEAF=0.024;MQ=60;MQRankSum=0;QD=6.54;ReadPosRankSum=-0.61;SOR=0.825	GT:AD:DP:GQ:PGT:PID:PL:PS	0/0:42,0:42:99:.:.:0,99,1485:.	0/0:734,0:734:99:.:.:0,120,1800:.	0|1:563,152:715:99:0|1:5068815_T_G:4688,0,22986:5068815	0/0:358,0:358:99:.:.:0,120,1800:.	0/0:2,0:2:6:.:.:0,6,32:.	0/0:52,0:52:99:.:.:0,120,1800:.	0/0:22,0:22:0:.:.:0,0,424:.	./.:0,0:.:.:.:.:0,0,0:.	0/0:2,0:2:6:.:.:0,6,41:.	0/0:67,0:67:99:.:.:0,120,1800:.	0/0:498,0:498:99:.:.:0,120,1800:.	0/0:63,0:63:67:.:.:0,67,1640:.	0/0:13,0:13:39:.:.:0,39,288:.	0/0:644,0:644:99:.:.:0,120,1800:.	0/0:707,0:707:99:.:.:0,120,1800:.	0/0:753,0:753:99:.:.:0,120,1800:.	0/0:71,0:71:0:.:.:0,0,1365:.	0/0:970,0:970:99:.:.:0,120,1800:.	0/0:299,0:299:99:.:.:0,120,1800:.	0/0:83,0:83:0:.:.:0,0,357:.	0/0:26,0:26:0:.:.:0,0,434:.	0/0:9,0:9:27:.:.:0,27,229:.
chr01	5068923	.	T	C	1962.56	PASS	AC=1;AF=0.024;AN=42;BaseQRankSum=0.021;DP=6551;ExcessHet=0;FS=4.61;InbreedingCoeff=0.1813;MLEAC=1;MLEAF=0.024;MQ=60;MQRankSum=0;QD=14.54;ReadPosRankSum=-2.07;SOR=0.372	GT:AD:DP:GQ:PL	./.:0,0:.:.:0,0,0	0/0:621,0:621:99:0,120,1800	0/0:645,0:645:99:0,120,1800	0/0:418,0:418:99:0,120,1800	0/0:2,0:2:6:0,6,35	0/0:97,0:97:99:0,120,1800	0/0:36,0:36:99:0,105,1186	0/0:2,0:2:6:0,6,57	0/0:2,0:2:3:0,3,45	0/0:150,0:150:99:0,120,1800	0/0:564,0:564:99:0,120,1800	0/1:59,76:135:99:1976,0,1466	0/0:24,0:24:72:0,72,546	0/0:680,0:680:99:0,120,1800	0/0:733,0:733:99:0,120,1800	0/0:761,0:761:99:0,120,1800	0/0:165,0:165:99:0,120,1800	0/0:985,0:985:99:0,120,1800	0/0:289,0:289:99:0,120,1800	0/0:190,0:190:99:0,120,1800	0/0:33,0:33:99:0,99,1086	0/0:3,0:3:9:0,9,84
chr01	5327933	.	T	C	166374	PASS	AC=9;AF=0.205;AN=44;BaseQRankSum=1.34;DP=10701;ExcessHet=0;FS=0;InbreedingCoeff=0.717;MLEAC=9;MLEAF=0.205;MQ=60;MQRankSum=0;QD=27.79;ReadPosRankSum=-0.546;SOR=0.294	GT:AD:DP:GQ:PGT:PID:PL:PS	0/0:96,0:96:99:.:.:0,120,1800:.	0/0:1089,0:1089:99:.:.:0,120,1800:.	0/0:1289,0:1289:99:.:.:0,120,1800:.	0/0:895,0:895:99:.:.:0,120,1800:.	0/0:2,0:2:6:.:.:0,6,35:.	0/0:21,0:21:60:.:.:0,60,642:.	0/0:13,0:13:4:.:.:0,4,341:.	0/0:15,0:15:45:.:.:0,45,433:.	0/0:2,0:2:6:.:.:0,6,36:.	0/0:46,0:46:99:.:.:0,106,1392:.	0/0:1236,0:1236:99:.:.:0,120,1800:.	0/0:78,0:78:99:.:.:0,120,1800:.	0/1:7,4:11:64:.:.:64,0,217:.	1|1:0,1207:1207:99:1|1:5327882_G_A:54295,3633,0:5327882	1/1:0,1257:1257:99:.:.:55359,3783,0:.	1/1:0,1287:1287:99:.:.:56620,3873,0:.	0/0:2,0:2:6:.:.:0,6,41:.	0/0:688,0:688:99:.:.:0,120,1800:.	0/0:1436,0:1436:99:.:.:0,120,1800:.	0/0:17,0:17:48:.:.:0,48,720:.	0/0:4,0:4:12:.:.:0,12,134:.	1/1:0,2:2:6:.:.:90,6,0:.
chr01	5636038	.	A	G	3224.63	PASS	AC=7;AF=0.167;AN=42;BaseQRankSum=1.99;DP=623;ExcessHet=0;FS=36.971;InbreedingCoeff=0.7295;MLEAC=7;MLEAF=0.167;MQ=53.43;MQRankSum=0;QD=31.01;ReadPosRankSum=-1.863;SOR=3.866	GT:AD:DP:GQ:PGT:PID:PL:PS	0/0:16,0:16:33:.:.:0,33,495:.	0/0:9,0:9:27:.:.:0,27,207:.	0/0:27,0:27:60:.:.:0,60,900:.	0/0:12,0:12:30:.:.:0,30,450:.	0/0:3,0:3:9:.:.:0,9,56:.	0/0:75,0:75:99:.:.:0,120,1800:.	0/0:10,0:10:30:.:.:0,30,317:.	0/0:55,0:55:99:.:.:0,120,1800:.	0/0:2,0:2:6:.:.:0,6,39:.	0/0:49,0:49:99:.:.:0,118,1280:.	0/0:12,0:12:36:.:.:0,36,283:.	0/0:55,0:55:99:.:.:0,120,1800:.	./.:0,0:.:.:.:.:0,0,0:.	1|1:0,24:24:72:1|1:5636029_T_C:1025,72,0:5636029	1|1:0,22:22:66:1|1:5635876_T_C:973,66,0:5635876	1|1:0,17:17:51:1|1:5636029_T_C:743,51,0:5636029	0/0:84,0:84:99:.:.:0,120,1800:.	0/0:7,0:7:21:.:.:0,21,174:.	0/0:3,0:3:6:.:.:0,6,90:.	0/0:59,0:59:99:.:.:0,120,1800:.	0/0:39,0:39:99:.:.:0,103,1276:.	0|1:26,15:41:99:0|1:5636017_C_A:534,0,1047:5636017
chr01	15648832	.	G	A	373.94	PASS	AC=1;AF=0.023;AN=44;BaseQRankSum=1.01;DP=936;ExcessHet=0;FS=0;InbreedingCoeff=-0.0303;MLEAC=1;MLEAF=0.023;MQ=52.57;MQRankSum=2.73;QD=19.68;ReadPosRankSum=-0.463;SOR=1.022	GT:AD:DP:GQ:PL	0/0:7,0:7:21:0,21,140	0/0:6,0:6:18:0,18,139	0/0:17,0:17:51:0,51,428	0/0:8,0:8:24:0,24,182	0/0:2,0:2:6:0,6,32	0/0:102,0:102:99:0,120,1800	0/0:32,0:32:90:0,90,1350	0/0:89,0:89:99:0,120,1800	0/0:4,0:4:12:0,12,79	0/0:97,0:97:99:0,120,1800	0/0:12,0:12:36:0,36,307	0/0:93,0:93:99:0,120,1800	0/0:165,0:165:99:0,120,1800	0/0:14,0:14:14:0,14,327	0/0:17,0:17:51:0,51,408	0/0:13,0:13:36:0,36,540	0/0:37,0:37:99:0,99,1485	0/1:8,11:19:99:388,0,303	0/0:14,0:14:42:0,42,342	0/0:66,0:66:99:0,120,1800	0/0:40,0:40:99:0,99,1219	0/0:82,0:82:99:0,120,1800
chr01	15648842	.	A	G	416.92	PASS	AC=1;AF=0.023;AN=44;BaseQRankSum=2.49;DP=950;ExcessHet=0;FS=0;InbreedingCoeff=-0.0289;MLEAC=1;MLEAF=0.023;MQ=53.33;MQRankSum=3.02;QD=19.85;ReadPosRankSum=-1.319;SOR=1.23	GT:AD:DP:GQ:PL	0/0:10,0:10:30:0,30,197	0/0:8,0:8:24:0,24,174	0/0:20,0:20:47:0,47,467	0/0:8,0:8:24:0,24,182	0/0:2,0:2:6:0,6,32	0/0:102,0:102:99:0,120,1800	0/0:29,0:29:84:0,84,883	0/0:89,0:89:99:0,120,1800	0/0:4,0:4:12:0,12,79	0/0:97,0:97:99:0,120,1800	0/0:13,0:13:39:0,39,313	0/0:93,0:93:99:0,120,1800	0/0:165,0:165:99:0,120,1800	0/0:14,0:14:42:0,42,339	0/0:20,0:20:60:0,60,491	0/0:16,0:16:45:0,45,675	0/0:36,0:36:90:0,90,1350	0/1:8,13:21:99:431,0,297	0/0:15,0:15:45:0,45,366	0/0:66,0:66:99:0,120,1800	0/0:40,0:40:99:0,99,1219	0/0:82,0:82:99:0,120,1800
chr01	15648851	.	A	G	282.94	PASS	AC=1;AF=0.023;AN=44;BaseQRankSum=1.72;DP=961;ExcessHet=0;FS=0;InbreedingCoeff=-0.0301;MLEAC=1;MLEAF=0.023;MQ=53.33;MQRankSum=-2.935;QD=13.47;ReadPosRankSum=1.78;SOR=0.346	GT:AD:DP:GQ:PL	0/0:11,0:11:33:0,33,217	0/0:10,0:10:30:0,30,220	0/0:22,0:22:66:0,66,555	0/0:8,0:8:24:0,24,182	0/0:2,0:2:6:0,6,32	0/0:102,0:102:99:0,120,1800	0/0:30,0:30:90:0,90,902	0/0:89,0:89:99:0,120,1800	0/0:3,0:3:9:0,9,63	0/0:97,0:97:99:0,120,1800	0/0:15,0:15:42:0,42,630	0/0:93,0:93:99:0,120,1800	0/0:165,0:165:99:0,120,1800	0/0:17,0:17:48:0,48,720	0/0:20,0:20:60:0,60,491	0/0:16,0:16:48:0,48,401	0/0:36,0:36:99:0,102,1530	0/1:13,8:21:99:297,0,512	0/0:16,0:16:48:0,48,377	0/0:66,0:66:99:0,120,1800	0/0:40,0:40:99:0,99,1219	0/0:82,0:82:99:0,120,1800
chr01	15648854	.	C	T	2274.1	PASS	AC=4;AF=0.091;AN=44;BaseQRankSum=-0.745;DP=1019;ExcessHet=0.0074;FS=5.65;InbreedingCoeff=0.3791;MLEAC=4;MLEAF=0.091;MQ=58.92;MQRankSum=-0.748;QD=14.58;ReadPosRankSum=0.906;SOR=1.113	GT:AD:DP:GQ:PGT:PID:PL:PS	0/0:16,0:16:48:.:.:0,48,342:.	0/1:6,5:11:99:.:.:192,0,235:.	0/0:22,0:22:66:.:.:0,66,555:.	0/0:8,0:8:24:.:.:0,24,198:.	0/0:2,0:2:6:.:.:0,6,32:.	0|1:83,41:124:99:0|1:15648854_C_T:1411,0,3289:15648854	0/0:35,0:35:99:.:.:0,99,1485:.	0/0:89,0:89:99:.:.:0,120,1800:.	0/0:3,0:3:9:.:.:0,9,63:.	0/0:97,0:97:99:.:.:0,120,1800:.	0/0:15,0:15:42:.:.:0,42,630:.	0/0:93,0:93:99:.:.:0,120,1800:.	0/0:165,0:165:99:.:.:0,120,1800:.	0/0:18,0:18:51:.:.:0,51,765:.	0/0:20,0:20:60:.:.:0,60,491:.	0/0:20,0:20:60:.:.:0,60,513:.	0/0:40,0:40:90:.:.:0,90,1071:.	1/1:0,21:21:63:.:.:708,63,0:.	0|0:16,1:17:6:0|1:15648854_C_T:0,6,675:15648854	0/0:66,0:66:99:.:.:0,120,1800:.	0/0:40,0:40:99:.:.:0,99,1219:.	0/0:89,0:89:53:.:.:0,53,2017:.
chr01	15648857	.	T	C	1683.2	PASS	AC=2;AF=0.045;AN=44;BaseQRankSum=-1.56;DP=1018;ExcessHet=0.1022;FS=4.01;InbreedingCoeff=-0.0602;MLEAC=2;MLEAF=0.045;MQ=58.84;MQRankSum=-3.068;QD=11.53;ReadPosRankSum=1.62;SOR=0.439	GT:AD:DP:GQ:PGT:PID:PL:PS	0/0:16,0:16:48:.:.:0,48,342:.	0/0:12,0:12:36:.:.:0,36,278:.	0/0:22,0:22:66:.:.:0,66,555:.	0/0:9,0:9:27:.:.:0,27,213:.	0/0:2,0:2:6:.:.:0,6,32:.	0|1:83,41:124:99:0|1:15648854_C_T:1411,0,3284:15648854	0/0:35,0:35:99:.:.:0,99,1485:.	0/0:89,0:89:99:.:.:0,120,1800:.	0/0:3,0:3:9:.:.:0,9,63:.	0/0:97,0:97:99:.:.:0,120,1800:.	0/0:15,0:15:45:.:.:0,45,350:.	0/0:93,0:93:99:.:.:0,120,1800:.	0/0:165,0:165:99:.:.:0,120,1800:.	0/0:20,0:20:57:.:.:0,57,855:.	0/0:20,0:20:60:.:.:0,60,491:.	0/0:20,0:20:60:.:.:0,60,513:.	0/0:40,0:40:99:.:.:0,107,1112:.	0/1:14,8:22:99:.:.:294,0,527:.	0|0:16,1:17:6:0|1:15648854_C_T:0,6,675:15648854	0/0:66,0:66:99:.:.:0,120,1800:.	0/0:40,0:40:99:.:.:0,99,1219:.	0/0:88,0:88:51:.:.:0,51,1935:.
chr01	15648864	.	G	A	297.94	PASS	AC=1;AF=0.023;AN=44;BaseQRankSum=0.699;DP=989;ExcessHet=0;FS=0;InbreedingCoeff=-0.03;MLEAC=1;MLEAF=0.023;MQ=59.82;MQRankSum=-0.674;QD=18.62;ReadPosRankSum=0.153;SOR=0.693	GT:AD:DP:GQ:PL	0/0:19,0:19:57:0,57,406	0/1:8,8:16:99:312,0,310	0/0:24,0:24:72:0,72,583	0/0:10,0:10:30:0,30,235	0/0:2,0:2:6:0,6,32	0/0:82,0:82:99:0,120,1800	0/0:35,0:35:72:0,72,1080	0/0:89,0:89:99:0,120,1800	0/0:3,0:3:9:0,9,63	0/0:97,0:97:99:0,120,1800	0/0:19,0:19:57:0,57,433	0/0:93,0:93:99:0,120,1800	0/0:165,0:165:99:0,120,1800	0/0:20,0:20:60:0,60,508	0/0:31,0:31:90:0,90,1350	0/0:25,0:25:72:0,72,1080	0/0:40,0:40:99:0,107,1112	0/0:24,0:24:72:0,72,582	0/0:24,0:24:49:0,49,531	0/0:66,0:66:99:0,120,1800	0/0:40,0:40:99:0,99,1219	0/0:65,0:65:99:0,120,1800
chr01	15648868	.	C	A	288.94	PASS	AC=1;AF=0.023;AN=44;BaseQRankSum=-2.127;DP=995;ExcessHet=0;FS=0;InbreedingCoeff=-0.03;MLEAC=1;MLEAF=0.023;MQ=59.85;MQRankSum=-1.066;QD=15.21;ReadPosRankSum=1.16;SOR=0.446	GT:AD:DP:GQ:PL	0/0:20,0:20:60:0,60,433	0/1:11,8:19:99:303,0,372	0/0:24,0:24:72:0,72,583	0/0:10,0:10:30:0,30,235	0/0:2,0:2:6:0,6,32	0/0:82,0:82:99:0,120,1800	0/0:27,0:27:63:0,63,945	0/0:89,0:89:99:0,120,1800	0/0:3,0:3:9:0,9,63	0/0:97,0:97:99:0,120,1800	0/0:19,0:19:57:0,57,433	0/0:93,0:93:99:0,120,1800	0/0:165,0:165:99:0,120,1800	0/0:24,0:24:72:0,72,600	0/0:31,0:31:90:0,90,1350	0/0:27,0:27:81:0,81,668	0/0:44,0:44:99:0,104,1156	0/0:24,0:24:72:0,72,582	0/0:24,0:24:50:0,50,571	0/0:66,0:66:99:0,120,1800	0/0:40,0:40:99:0,99,1219	0/0:65,0:65:99:0,120,1800
chr01	15648869	.	A	G	5141	PASS	AC=2;AF=0.045;AN=44;BaseQRankSum=1.09;DP=1107;ExcessHet=0;FS=0;InbreedingCoeff=0.857;MLEAC=2;MLEAF=0.045;MQ=60;MQRankSum=0;QD=26.36;ReadPosRankSum=0.984;SOR=0.793	GT:AD:DP:GQ:PL	0/0:20,0:20:60:0,60,433	0/0:19,0:19:57:0,57,449	0/0:24,0:24:72:0,72,583	0/0:10,0:10:30:0,30,235	0/0:2,0:2:6:0,6,32	0/0:82,0:82:99:0,120,1800	0/0:27,0:27:63:0,63,945	0/0:89,0:89:99:0,120,1800	0/0:3,0:3:9:0,9,63	0/0:97,0:97:99:0,120,1800	0/0:19,0:19:57:0,57,433	1/1:7,188:195:99:5169,394,0	0/0:165,0:165:99:0,120,1800	0/0:24,0:24:72:0,72,600	0/0:33,0:33:99:0,99,862	0/0:27,0:27:81:0,81,668	0/0:44,0:44:99:0,104,1156	0/0:27,0:27:81:0,81,633	0/0:23,0:23:46:0,46,522	0/0:66,0:66:99:0,120,1800	0/0:40,0:40:99:0,99,1219	0/0:65,0:65:99:0,120,1800
chr01	15648872	.	G	A	669.56	PASS	AC=3;AF=0.068;AN=44;BaseQRankSum=-0.575;DP=1071;ExcessHet=0.3141;FS=0;InbreedingCoeff=-0.0812;MLEAC=3;MLEAF=0.068;MQ=60;MQRankSum=0;QD=7.61;ReadPosRankSum=0.547;SOR=0.397	GT:AD:DP:GQ:PL	0/0:24,0:24:71:0,71,483	0/0:20,0:20:60:0,60,484	0/0:28,0:28:81:0,81,666	0/0:10,0:10:27:0,27,405	0/0:2,0:2:6:0,6,32	0/0:82,0:82:99:0,120,1800	0/0:27,0:27:63:0,63,945	0/0:89,0:89:99:0,120,1800	0/0:3,0:3:9:0,9,63	0/0:97,0:97:99:0,120,1800	0/0:20,0:20:44:0,44,461	0/0:144,0:144:99:0,120,1800	0/0:165,0:165:99:0,120,1800	0/1:22,7:29:97:97,0,497	0/1:14,19:33:99:419,0,262	0/1:16,10:26:99:181,0,339	0/0:46,0:46:93:0,93,1219	0/0:27,0:27:81:0,81,633	0/0:26,0:26:72:0,72,1080	0/0:66,0:66:99:0,120,1800	0/0:40,0:40:99:0,99,1219	0/0:65,0:65:99:0,120,1800
chr01	15649343	.	T	A	2658.34	PASS	AC=1;AF=0.024;AN=42;BaseQRankSum=-1.142;DP=922;ExcessHet=0;FS=8.522;InbreedingCoeff=0.2337;MLEAC=1;MLEAF=0.024;MQ=60;MQRankSum=0;QD=21.79;ReadPosRankSum=0.311;SOR=0.436	GT:AD:DP:GQ:PL	./.:0,0:.:.:0,0,0	0/0:28,0:28:72:0,72,1080	0/0:11,0:11:33:0,33,298	0/0:13,0:13:39:0,39,299	0/0:2,0:2:6:0,6,36	0/0:149,0:149:99:0,120,1800	0/0:19,0:19:51:0,51,765	0/0:126,0:126:99:0,120,1800	0/0:2,0:2:6:0,6,41	0/1:51,71:122:99:2672,0,1915	0/0:18,0:18:51:0,51,765	0/0:203,0:203:99:0,120,1800	0/0:15,0:15:36:0,36,540	0/0:29,0:29:72:0,72,717	0/0:25,0:25:63:0,63,945	0/0:41,0:41:99:0,113,1027	0/0:37,0:37:99:0,99,1485	0/0:15,0:15:22:0,22,334	0/0:9,0:9:27:0,27,205	0/0:13,0:13:39:0,39,341	0/0:8,0:8:21:0,21,315	0/0:37,0:37:99:0,99,996
chr01	15649352	.	A	G	22018.1	PASS	AC=19;AF=0.452;AN=42;BaseQRankSum=2.16;DP=980;ExcessHet=0;FS=1.933;InbreedingCoeff=0.8292;MLEAC=21;MLEAF=0.5;MQ=59.92;MQRankSum=0;QD=28.87;ReadPosRankSum=0.384;SOR=0.844	GT:AD:DP:GQ:PGT:PID:PL:PS	.|.:0,0:.:.:0|1:15649209_A_G:0,0,0:15649209	0/1:8,21:29:99:.:.:836,0,251:.	0/0:14,0:14:42:.:.:0,42,334:.	0/0:13,0:13:39:.:.:0,39,299:.	0/0:2,0:2:0:.:.:0,0,0:.	1|1:0,166:166:99:1|1:15649352_A_G:7182,500,0:15649352	0/0:17,0:17:51:.:.:0,51,529:.	0/0:126,0:126:99:.:.:0,120,1800:.	0/0:2,0:2:6:.:.:0,6,41:.	1/1:0,134:134:99:.:.:6030,403,0:.	0/0:17,0:17:45:.:.:0,45,675:.	0/0:202,13:215:62:.:.:0,62,8396:.	1|1:0,13:13:39:1|1:15649331_T_C:564,39,0:15649331	1|1:0,33:33:99:1|1:15649331_T_C:1442,99,0:15649331	1|1:0,27:27:81:1|1:15649331_T_C:1215,81,0:15649331	1|1:0,46:46:99:1|1:15649331_T_C:2050,138,0:15649331	0/0:37,0:37:99:.:.:0,108,1620:.	1|1:0,12:12:36:1|1:15649352_A_G:540,36,0:15649352	1|1:0,11:11:33:1|1:15649331_T_C:475,33,0:15649331	0/0:15,0:15:45:.:.:0,45,390:.	0/0:7,0:7:21:.:.:0,21,224:.	1|1:0,38:38:99:1|1:15649214_C_T:1710,114,0:15649214
chr01	15649358	.	T	C	3422.87	PASS	AC=3;AF=0.071;AN=42;BaseQRankSum=-0.66;DP=971;ExcessHet=0.3476;FS=0;InbreedingCoeff=0.0313;MLEAC=3;MLEAF=0.071;MQ=59.87;MQRankSum=0;QD=10.94;ReadPosRankSum=-1.097;SOR=0.687	GT:AD:DP:GQ:PGT:PID:PL:PS	.|.:0,0:.:.:0|1:15649209_A_G:0,0,0:15649209	0/0:27,0:27:66:.:.:0,66,990:.	0/0:14,0:14:39:.:.:0,39,585:.	0/0:12,0:12:27:.:.:0,27,405:.	0/0:3,0:3:0:.:.:0,0,22:.	0/1:98,68:166:99:.:.:1321,0,2377:.	0/0:17,0:17:51:.:.:0,51,529:.	0/0:126,0:126:99:.:.:0,120,1800:.	0/0:2,0:2:3:.:.:0,3,45:.	0/1:77,59:136:99:.:.:2070,0,2802:.	0/0:17,0:17:42:.:.:0,42,630:.	0/0:207,0:207:99:.:.:0,120,1800:.	0/0:11,0:11:18:.:.:0,18,270:.	0/0:31,0:31:81:.:.:0,81,796:.	0/0:27,0:27:78:.:.:0,78,1170:.	0/0:43,0:43:99:.:.:0,120,1800:.	0/0:37,0:37:99:.:.:0,108,1620:.	0/0:13,0:13:39:.:.:0,39,322:.	0|1:9,2:11:57:0|1:15649295_A_G:57,0,293:15649295	0/0:15,0:15:45:.:.:0,45,390:.	0/0:7,0:7:21:.:.:0,21,224:.	0/0:35,0:35:90:.:.:0,90,1350:.
chr01	15649397	.	G	A	3518.43	PASS	AC=4;AF=0.095;AN=42;BaseQRankSum=-2.25;DP=885;ExcessHet=0.6776;FS=14.657;InbreedingCoeff=-0;MLEAC=4;MLEAF=0.095;MQ=60;MQRankSum=0;QD=21.07;ReadPosRankSum=0.639;SOR=0.217	GT:AD:DP:GQ:PGT:PID:PL:PS	0/0:6,0:6:18:.:.:0,18,129:.	0/0:27,0:27:72:.:.:0,72,1080:.	0/0:15,0:15:42:.:.:0,42,630:.	0/0:10,0:10:27:.:.:0,27,405:.	0/0:2,0:2:6:.:.:0,6,33:.	0/0:99,0:99:99:.:.:0,120,1800:.	0/0:19,0:19:57:.:.:0,57,588:.	0/0:138,0:138:99:.:.:0,120,1800:.	0/0:2,0:2:6:.:.:0,6,41:.	0/0:89,0:89:99:.:.:0,120,1800:.	0/0:20,0:20:57:.:.:0,57,855:.	0/0:180,0:180:99:.:.:0,120,1800:.	.|.:0,0:.:.:0|1:15649331_T_C:0,0,0:15649331	0|1:20,22:42:99:0|1:15649331_T_C:864,0,774:15649331	0|1:19,24:43:99:0|1:15649379_A_T:951,0,726:15649379	0|1:27,31:58:99:0|1:15649391_A_G:1220,0,1040:15649391	0/0:47,0:47:99:.:.:0,120,1800:.	0/0:19,0:19:54:.:.:0,54,810:.	0/0:14,0:14:42:.:.:0,42,338:.	0/0:19,0:19:51:.:.:0,51,765:.	0/0:12,0:12:36:.:.:0,36,333:.	0|1:11,13:24:99:0|1:15649214_C_T:513,0,423:15649214
chr01	15649415	.	A	C	3491.4	PASS	AC=4;AF=0.095;AN=42;BaseQRankSum=-1.586;DP=917;ExcessHet=0.6776;FS=17.17;InbreedingCoeff=0.0008;MLEAC=4;MLEAF=0.095;MQ=60;MQRankSum=0;QD=20.54;ReadPosRankSum=0.133;SOR=0.177	GT:AD:DP:GQ:PGT:PID:PL:PS	0/0:9,0:9:27:.:.:0,27,188:.	0/0:33,0:33:90:.:.:0,90,1350:.	0/0:21,0:21:54:.:.:0,54,810:.	0/0:12,0:12:36:.:.:0,36,277:.	0/0:2,0:2:6:.:.:0,6,33:.	0/0:99,0:99:99:.:.:0,120,1800:.	0/0:27,0:27:60:.:.:0,60,900:.	0/0:138,0:138:99:.:.:0,120,1800:.	0/0:2,0:2:6:.:.:0,6,41:.	0/0:89,0:89:99:.:.:0,120,1800:.	0/0:21,0:21:60:.:.:0,60,540:.	0/0:180,0:180:99:.:.:0,120,1800:.	.|.:0,0:.:.:0|1:15649331_T_C:0,0,0:15649331	0|1:21,24:45:99:0|1:15649331_T_C:866,0,799:15649331	0|1:17,26:43:99:0|1:15649379_A_T:979,0,636:15649379	0|1:29,32:61:99:0|1:15649391_A_G:1154,0,1121:15649391	0/0:40,0:40:99:.:.:0,99,1194:.	0/0:20,0:20:57:.:.:0,57,855:.	0/0:20,0:20:54:.:.:0,54,810:.	0/0:19,0:19:51:.:.:0,51,765:.	0/0:12,0:12:36:.:.:0,36,361:.	0|1:8,13:21:99:0|1:15649214_C_T:522,0,297:15649214
chr01	15649421	.	C	T	7648.59	PASS	AC=9;AF=0.214;AN=42;BaseQRankSum=1.04;DP=940;ExcessHet=0.943;FS=7.22;InbreedingCoeff=0.0261;MLEAC=10;MLEAF=0.238;MQ=60;MQRankSum=0;QD=18.34;ReadPosRankSum=1.27;SOR=1.19	GT:AD:DP:GQ:PGT:PID:PL:PS	0/0:10,0:10:30:.:.:0,30,193:.	0/1:8,33:41:99:.:.:1358,0,237:.	0/0:23,1:24:45:.:.:0,45,790:.	0/0:12,0:12:36:.:.:0,36,277:.	0/0:2,0:2:6:.:.:0,6,33:.	0/0:99,0:99:99:.:.:0,120,1800:.	0/1:11,17:28:99:.:.:433,0,247:.	0/1:104,32:136:99:.:.:550,0,3321:.	0/0:2,0:2:6:.:.:0,6,41:.	1/1:0,94:94:99:.:.:4230,283,0:.	0/0:23,0:23:61:.:.:0,61,555:.	0/0:180,0:180:99:.:.:0,120,1800:.	.|.:0,0:.:.:0|1:15649331_T_C:0,0,0:15649331	0|1:35,12:47:99:0|1:15649331_T_C:322,0,1396:15649331	0/0:40,0:40:99:.:.:0,117,1755:.	0/0:58,0:58:99:.:.:0,120,1800:.	0/1:23,17:40:99:.:.:354,0,448:.	0/0:23,0:23:66:.:.:0,66,990:.	0/0:19,0:19:57:.:.:0,57,478:.	0/1:11,8:19:99:.:.:303,0,438:.	0/1:6,6:12:99:.:.:135,0,191:.	0/0:20,0:20:57:.:.:0,57,855:.
chr01	15649422	.	G	A	1715.76	PASS	AC=3;AF=0.071;AN=42;BaseQRankSum=2.39;DP=905;ExcessHet=0.33;FS=24.566;InbreedingCoeff=0.0572;MLEAC=3;MLEAF=0.071;MQ=60;MQRankSum=0;QD=11.14;ReadPosRankSum=0.335;SOR=2.564	GT:AD:DP:GQ:PGT:PID:PL:PS	0/0:10,0:10:30:.:.:0,30,193:.	0/0:39,0:39:99:.:.:0,117,946:.	0/0:21,0:21:60:.:.:0,60,538:.	0/0:12,0:12:36:.:.:0,36,277:.	0/0:2,0:2:6:.:.:0,6,33:.	0/0:99,0:99:99:.:.:0,120,1800:.	0/0:21,0:21:60:.:.:0,60,667:.	0/0:132,0:132:99:.:.:0,120,1800:.	0/0:2,0:2:6:.:.:0,6,41:.	0/0:79,0:79:99:.:.:0,120,1800:.	0/0:23,0:23:61:.:.:0,61,555:.	0/0:180,0:180:99:.:.:0,120,1800:.	.|.:0,0:.:.:0|1:15649331_T_C:0,0,0:15649331	0|1:37,9:46:99:0|1:15649331_T_C:267,0,1460:15649331	0|1:33,13:46:99:0|1:15649406_C_T:447,0,1347:15649406	0|1:35,27:62:99:0|1:15649406_C_T:1028,0,1388:15649406	0/0:39,0:39:99:.:.:0,99,1485:.	0/0:25,0:25:72:.:.:0,72,652:.	0/0:19,0:19:57:.:.:0,57,478:.	0/0:17,0:17:51:.:.:0,51,464:.	0/0:11,0:11:33:.:.:0,33,336:.	0/0:20,0:20:57:.:.:0,57,855:.
chr01	15649430	.	C	T	16055	PASS	AC=15;AF=0.357;AN=42;BaseQRankSum=-0.783;DP=927;ExcessHet=0.1768;FS=9.756;InbreedingCoeff=0.2468;MLEAC=16;MLEAF=0.381;MQ=60;MQRankSum=0;QD=27.49;ReadPosRankSum=-0.679;SOR=0.281	GT:AD:DP:GQ:PGT:PID:PL:PS	1/1:0,6:6:17:.:.:114,17,0:.	0/1:8,36:44:99:.:.:1484,0,228:.	0|1:10,12:22:99:0|1:15649430_C_T:432,0,384:15649430	1|1:0,12:12:36:1|1:15649430_C_T:540,36,0:15649430	0/0:2,0:2:0:.:.:0,0,0:.	0|1:30,69:99:99:0|1:15649430_C_T:2582,0,958:15649430	0/0:21,0:21:60:.:.:0,60,667:.	0|1:86,42:128:99:0|1:15649430_C_T:1391,0,3388:15649430	0/0:2,0:2:6:.:.:0,6,41:.	0/0:79,0:79:99:.:.:0,120,1800:.	1|1:0,26:26:78:1|1:15649430_C_T:1128,78,0:15649430	1/1:0,179:179:99:.:.:7584,539,0:.	.|.:0,0:.:.:0|1:15649331_T_C:0,0,0:15649331	0/0:53,0:53:99:.:.:0,120,1800:.	0/0:45,0:45:99:.:.:0,120,1800:.	0/0:61,0:61:99:.:.:0,120,1800:.	0/1:25,14:39:99:.:.:425,0,904:.	0/0:27,0:27:81:.:.:0,81,661:.	0/0:20,0:20:60:.:.:0,60,487:.	0|1:8,9:17:99:0|1:15649430_C_T:313,0,309:15649430	0|1:9,3:12:88:0|1:15649430_C_T:88,0,358:15649430	0/0:19,0:19:57:.:.:0,57,564:.
chr01	15649434	.	G	A	662.33	PASS	AC=1;AF=0.024;AN=42;BaseQRankSum=-0.272;DP=884;ExcessHet=0;FS=10.507;InbreedingCoeff=0.2339;MLEAC=1;MLEAF=0.024;MQ=60;MQRankSum=0;QD=6.83;ReadPosRankSum=-2.621;SOR=2.291	GT:AD:DP:GQ:PGT:PID:PL:PS	0/0:6,0:6:18:.:.:0,18,133:.	0/0:43,0:43:99:.:.:0,102,1002:.	0/0:20,0:20:60:.:.:0,60,518:.	0/0:12,0:12:36:.:.:0,36,291:.	0/0:2,0:2:6:.:.:0,6,33:.	0|1:73,24:97:99:0|1:15649434_G_A:676,0,2897:15649434	0/0:21,0:21:60:.:.:0,60,667:.	0/0:121,0:121:99:.:.:0,120,1800:.	0/0:2,0:2:6:.:.:0,6,41:.	0/0:79,0:79:99:.:.:0,120,1800:.	0/0:25,0:25:70:.:.:0,70,607:.	0/0:156,0:156:99:.:.:0,120,1800:.	.|.:0,0:.:.:0|1:15649331_T_C:0,0,0:15649331	0/0:62,0:62:59:.:.:0,59,1339:.	0/0:45,0:45:99:.:.:0,120,1800:.	0/0:61,0:61:99:.:.:0,120,1800:.	0/0:36,0:36:99:.:.:0,99,961:.	0/0:26,0:26:72:.:.:0,72,680:.	0/0:20,0:20:60:.:.:0,60,487:.	0/0:17,0:17:45:.:.:0,45,675:.	0/0:13,0:13:39:.:.:0,39,394:.	0/0:19,0:19:57:.:.:0,57,564:.
chr01	15649446	.	T	A	2664.8	PASS	AC=4;AF=0.095;AN=42;BaseQRankSum=-0.746;DP=902;ExcessHet=0.6776;FS=5.133;InbreedingCoeff=-0.0069;MLEAC=4;MLEAF=0.095;MQ=60;MQRankSum=0;QD=11.79;ReadPosRankSum=0.387;SOR=1.065	GT:AD:DP:GQ:PGT:PID:PL:PS	0/0:6,0:6:18:.:.:0,18,126:.	0/0:44,0:44:99:.:.:0,107,1009:.	0/0:24,0:24:66:.:.:0,66,990:.	0/0:15,0:15:42:.:.:0,42,630:.	0/0:2,0:2:3:.:.:0,3,45:.	0/0:71,0:71:99:.:.:0,120,1800:.	0/0:21,0:21:60:.:.:0,60,667:.	0/0:121,0:121:99:.:.:0,120,1800:.	0/0:2,0:2:6:.:.:0,6,41:.	0/0:79,0:79:99:.:.:0,120,1800:.	0/0:25,0:25:70:.:.:0,70,607:.	0/0:156,0:156:99:.:.:0,120,1800:.	.|.:0,0:.:.:0|1:15649331_T_C:0,0,0:15649331	0/1:51,14:65:99:.:.:434,0,2099:.	0|1:40,17:57:99:0|1:15649406_C_T:593,0,1628:15649406	0|1:46,35:81:99:0|1:15649406_C_T:1331,0,1826:15649406	0/0:36,0:36:99:.:.:0,99,961:.	0/0:26,0:26:72:.:.:0,72,680:.	0/0:21,0:21:52:.:.:0,52,487:.	0/0:14,0:14:33:.:.:0,33,495:.	0/0:12,0:12:33:.:.:0,33,495:.	0|1:14,9:23:99:0|1:15649446_T_A:336,0,548:15649446
chr01	15649637	.	G	A	24014.9	PASS	AC=32;AF=0.762;AN=42;BaseQRankSum=-0.431;DP=833;ExcessHet=0.6003;FS=10.624;InbreedingCoeff=0.0984;MLEAC=35;MLEAF=0.833;MQ=60;MQRankSum=0;QD=29.47;ReadPosRankSum=1.04;SOR=0.523	GT:AD:DP:GQ:PGT:PID:PL:PS	./.:0,0:.:.:.:.:0,0,0:.	1/1:0,29:29:87:.:.:1077,87,0:.	0/1:6,4:10:71:.:.:71,0,125:.	1|1:0,13:13:39:1|1:15649624_G_T:585,39,0:15649624	0/0:3,0:3:0:.:.:0,0,0:.	1/1:0,41:41:99:.:.:1216,123,0:.	0/1:14,12:26:99:.:.:342,0,351:.	0/1:69,44:113:99:.:.:1082,0,1950:.	0/0:2,0:2:6:.:.:0,6,35:.	1/1:0,46:46:99:.:.:2070,138,0:.	1|1:0,24:24:72:1|1:15649624_G_T:1022,72,0:15649624	1|1:0,174:174:99:1|1:15649624_G_T:7527,524,0:15649624	1|1:0,30:30:90:1|1:15649631_G_C:1170,90,0:15649631	1/1:0,43:43:99:.:.:1363,129,0:.	1/1:0,49:49:99:.:.:1595,147,0:.	1/1:0,84:84:99:.:.:2618,252,0:.	0/1:15,17:32:99:.:.:337,0,375:.	1/1:0,20:20:60:.:.:513,60,0:.	1/1:0,25:25:75:.:.:642,75,0:.	0/1:3,2:5:34:.:.:34,0,83:.	0/1:28,10:38:99:.:.:203,0,670:.	1/1:0,13:13:39:.:.:423,39,0:.
chr01	15649697	.	A	G	19475.6	PASS	AC=29;AF=0.725;AN=40;BaseQRankSum=-1.182;DP=556;ExcessHet=0.4926;FS=7.674;InbreedingCoeff=0.1045;MLEAC=32;MLEAF=0.8;MQ=60;MQRankSum=0;QD=30.96;ReadPosRankSum=0.706;SOR=1.553	GT:AD:DP:GQ:PGT:PID:PL:PS	.|.:0,0:.:.:0|1:15649697_A_G:0,0,0:15649697	1|1:0,10:10:30:1|1:15649697_A_G:450,30,0:15649697	0/1:1,6:7:24:.:.:249,0,24:.	1|1:0,4:4:12:1|1:15649694_G_A:180,12,0:15649694	0/0:3,0:3:9:.:.:0,9,48:.	1|1:0,38:38:99:1|1:15649693_G_A:1668,114,0:15649693	0|1:6,10:16:99:0|1:15649697_A_G:380,0,222:15649697	0/1:31,84:115:99:.:.:3286,0,956:.	0/0:2,0:2:6:.:.:0,6,35:.	0/1:10,17:27:99:.:.:668,0,360:.	1|1:0,13:13:39:1|1:15649694_G_A:569,39,0:15649694	1/1:0,130:130:99:.:.:5415,391,0:.	.|.:0,0:.:.:0|1:15649631_G_C:0,0,0:15649631	0/1:3,14:17:84:.:.:538,0,84:.	1/1:0,23:23:69:.:.:1035,69,0:.	1/1:0,32:32:96:.:.:1377,96,0:.	0/1:11,27:38:99:.:.:942,0,161:.	1|1:0,11:11:33:1|1:15649664_G_A:495,33,0:15649664	1|1:0,14:14:42:1|1:15649697_A_G:630,42,0:15649697	1|1:0,3:3:9:1|1:15649664_G_A:123,9,0:15649664	0/1:12,30:42:99:.:.:934,0,373:.	1/1:0,10:10:30:.:.:450,30,0:.
chr01	18107762	.	A	G	674.2	PASS	AC=1;AF=0.023;AN=44;BaseQRankSum=0.873;DP=7704;ExcessHet=0;FS=4.207;InbreedingCoeff=0.2812;MLEAC=1;MLEAF=0.023;MQ=60;MQRankSum=0;QD=7.49;ReadPosRankSum=-0.658;SOR=1.205	GT:AD:DP:GQ:PL	0/0:35,0:35:81:0,81,1215	0/0:445,0:445:99:0,120,1800	0/0:576,0:576:99:0,120,1800	0/0:253,0:253:99:0,120,1800	0/0:2,0:2:0:0,0,0	0/1:57,33:90:99:688,0,1352	0/0:34,0:34:93:0,93,1395	0/0:27,0:27:81:0,81,820	0/0:3,0:3:9:0,9,60	0/0:97,0:97:99:0,120,1800	0/0:406,0:406:99:0,120,1800	0/0:154,0:154:99:0,120,1800	0/0:69,0:69:99:0,120,1800	0/0:1607,0:1607:99:0,120,1800	0/0:1568,0:1568:99:0,120,1800	0/0:1205,0:1205:99:0,120,1800	0/0:45,0:45:99:0,104,1325	0/0:384,0:384:99:0,120,1800	0/0:381,0:381:99:0,120,1800	0/0:223,0:223:99:0,120,1800	0/0:76,0:76:99:0,108,1620	0/0:21,0:21:60:0,60,900
chr01	18107791	.	T	C	66491	PASS	AC=7;AF=0.159;AN=44;BaseQRankSum=-1.282;DP=8020;ExcessHet=0.2526;FS=0;InbreedingCoeff=0.1324;MLEAC=7;MLEAF=0.159;MQ=59.49;MQRankSum=-3.344;QD=14.07;ReadPosRankSum=-0.154;SOR=0.709	GT:AD:DP:GQ:PGT:PID:PL:PS	0/0:28,0:28:54:.:.:0,54,810:.	0/0:445,0:445:99:.:.:0,120,1800:.	0/0:576,0:576:99:.:.:0,120,1800:.	0/0:253,0:253:99:.:.:0,120,1800:.	0/0:2,0:2:6:.:.:0,6,33:.	0/0:78,0:78:99:.:.:0,120,1800:.	0/0:31,0:31:90:.:.:0,90,1350:.	0/0:21,0:21:60:.:.:0,60,900:.	0/0:4,0:4:12:.:.:0,12,87:.	0/0:97,0:97:99:.:.:0,120,1800:.	0/0:406,0:406:99:.:.:0,120,1800:.	0/0:154,0:154:99:.:.:0,120,1800:.	0|1:27,41:68:99:0|1:18107791_T_C:1580,0,977:18107791	0/1:870,576:1446:99:.:.:16637,0,17906:.	0/1:821,786:1607:99:.:.:25473,0,20880:.	0/1:861,344:1205:99:.:.:10161,0,24349:.	0/0:45,0:45:99:.:.:0,104,1325:.	0/0:384,0:384:99:.:.:0,120,1800:.	1/1:19,365:384:99:.:.:12643,285,0:.	0/0:223,0:223:99:.:.:0,120,1800:.	0/0:76,0:76:99:.:.:0,108,1620:.	0|1:15,2:17:39:0|1:18107791_T_C:39,0,624:18107791
chr01	18107792	.	G	A	21631.2	PASS	AC=5;AF=0.114;AN=44;BaseQRankSum=-1.29;DP=8114;ExcessHet=1.1017;FS=1.336;InbreedingCoeff=-0.1372;MLEAC=5;MLEAF=0.114;MQ=59.54;MQRankSum=-3.216;QD=4.96;ReadPosRankSum=0.046;SOR=0.844	GT:AD:DP:GQ:PGT:PID:PL:PS	0/0:228,0:228:99:.:.:0,120,1800:.	0/0:445,0:445:99:.:.:0,120,1800:.	0/0:576,0:576:99:.:.:0,120,1800:.	0/0:253,0:253:99:.:.:0,120,1800:.	0/0:2,0:2:6:.:.:0,6,33:.	0/0:78,0:78:99:.:.:0,120,1800:.	0/0:31,0:31:90:.:.:0,90,1350:.	0/0:21,0:21:60:.:.:0,60,900:.	0/0:3,0:3:9:.:.:0,9,60:.	0/0:97,0:97:99:.:.:0,120,1800:.	0/0:406,0:406:99:.:.:0,120,1800:.	0/0:154,0:154:99:.:.:0,120,1800:.	0|1:27,41:68:99:0|1:18107791_T_C:1580,0,977:18107791	0/1:1172,320:1494:99:.:.:6502,0,44007:.	0/1:1092,480:1576:99:.:.:13285,0,42034:.	0/1:1059,155:1214:99:.:.:259,0,42237:.	0/0:45,0:45:99:.:.:0,104,1325:.	0/0:384,0:384:99:.:.:0,120,1800:.	0/0:339,0:339:99:.:.:0,120,1800:.	0/0:223,0:223:99:.:.:0,120,1800:.	0/0:76,0:76:99:.:.:0,108,1620:.	0|1:15,2:17:39:0|1:18107791_T_C:39,0,624:18107791
chr01	18107796	.	C	T	1195.94	PASS	AC=1;AF=0.023;AN=44;BaseQRankSum=1.23;DP=7796;ExcessHet=0;FS=5.216;InbreedingCoeff=-0.0302;MLEAC=1;MLEAF=0.023;MQ=60;MQRankSum=0;QD=15.95;ReadPosRankSum=0.254;SOR=0.278	GT:AD:DP:GQ:PL	0/0:228,0:228:99:0,120,1800	0/0:445,0:445:99:0,120,1800	0/0:576,0:576:99:0,120,1800	0/0:253,0:253:99:0,120,1800	0/0:2,0:2:6:0,6,33	0/1:27,48:75:99:1210,0,568	0/0:31,0:31:93:0,93,991	0/0:21,0:21:60:0,60,900	0/0:3,0:3:9:0,9,60	0/0:97,0:97:99:0,120,1800	0/0:406,0:406:99:0,120,1800	0/0:154,0:154:99:0,120,1800	0/0:58,0:58:99:0,120,1800	0/0:1590,0:1590:99:0,120,1800	0/0:1618,0:1618:99:0,120,1800	0/0:1154,0:1154:99:0,120,1800	0/0:45,0:45:99:0,104,1325	0/0:384,0:384:99:0,120,1800	0/0:339,0:339:99:0,120,1800	0/0:223,0:223:99:0,120,1800	0/0:76,0:76:99:0,108,1620	0/0:12,0:12:30:0,30,450
chr01	18107802	.	G	T	65639.3	PASS	AC=7;AF=0.159;AN=44;BaseQRankSum=4.03;DP=7963;ExcessHet=0.2526;FS=0;InbreedingCoeff=0.1574;MLEAC=7;MLEAF=0.159;MQ=59.53;MQRankSum=6.21;QD=15.4;ReadPosRankSum=0.709;SOR=0.723	GT:AD:DP:GQ:PGT:PID:PL:PS	0/0:228,0:228:99:.:.:0,120,1800:.	0/0:445,0:445:99:.:.:0,120,1800:.	0/0:576,0:576:99:.:.:0,120,1800:.	0/0:253,0:253:99:.:.:0,120,1800:.	0/0:2,0:2:6:.:.:0,6,33:.	0/0:71,0:71:99:.:.:0,120,1800:.	0/0:33,0:33:99:.:.:0,99,1066:.	0/0:21,0:21:60:.:.:0,60,900:.	0/0:3,0:3:9:.:.:0,9,60:.	1/1:1,97:98:99:.:.:3517,265,0:.	0/0:406,0:406:99:.:.:0,120,1800:.	0/0:150,0:150:99:.:.:0,120,1800:.	0/1:35,24:59:99:.:.:323,0,1361:.	0/1:543,854:1397:99:.:.:17458,0,15277:.	0/1:689,842:1531:99:.:.:16656,0,23006:.	0/1:301,864:1165:99:.:.:27454,0,8525:.	0/0:42,0:42:99:.:.:0,103,1146:.	0/0:384,0:384:99:.:.:0,120,1800:.	0/0:339,0:339:99:.:.:0,120,1800:.	0/0:223,0:223:99:.:.:0,120,1800:.	0/0:76,0:76:99:.:.:0,108,1620:.	0|1:1,11:12:9:1|0:18107791_T_C:273,0,9:18107791
chr01	18107807	.	A	G	1473.54	PASS	AC=2;AF=0.045;AN=44;BaseQRankSum=0.506;DP=7723;ExcessHet=0.1072;FS=3.859;InbreedingCoeff=0.1267;MLEAC=2;MLEAF=0.045;MQ=60;MQRankSum=0;QD=8.47;ReadPosRankSum=1.49;SOR=1.052	GT:AD:DP:GQ:PL	0/0:228,0:228:99:0,120,1800	0/0:445,0:445:99:0,120,1800	0/0:576,0:576:99:0,120,1800	0/0:253,0:253:99:0,120,1800	0/0:2,0:2:0:0,0,1	0/1:55,23:78:99:432,0,1336	0/0:33,0:33:99:0,99,1066	0/0:19,0:19:57:0,57,599	0/0:3,0:3:9:0,9,60	0/1:50,46:96:99:1063,0,1158	0/0:406,0:406:99:0,120,1800	0/0:140,0:140:99:0,120,1800	0/0:219,0:219:99:0,120,1800	0/0:1473,0:1473:99:0,120,1800	0/0:1521,0:1521:99:0,120,1800	0/0:1149,0:1149:99:0,120,1800	0/0:42,0:42:99:0,103,1146	0/0:384,0:384:99:0,120,1800	0/0:339,0:339:99:0,120,1800	0/0:223,0:223:99:0,120,1800	0/0:76,0:76:99:0,108,1620	0/0:10,0:10:30:0,30,289
chr01	18107819	.	T	C	2626.74	PASS	AC=1;AF=0.023;AN=44;BaseQRankSum=-4.758;DP=8165;ExcessHet=0;FS=2.339;InbreedingCoeff=0.0735;MLEAC=1;MLEAF=0.023;MQ=57.91;MQRankSum=-0.102;QD=7.79;ReadPosRankSum=0.463;SOR=0.561	GT:AD:DP:GQ:PL	0/0:228,0:228:99:0,120,1800	0/0:445,0:445:99:0,120,1800	0/0:576,0:576:99:0,120,1800	0/0:253,0:253:99:0,120,1800	0/0:2,0:2:6:0,6,36	0/0:74,0:74:99:0,102,1530	0/0:34,0:34:99:0,99,1485	0/0:19,0:19:54:0,54,810	0/0:3,0:3:9:0,9,60	0/0:83,0:83:99:0,105,1575	0/0:406,0:406:99:0,120,1800	0/0:114,0:114:99:0,120,1800	0/0:222,0:222:0:0,0,0	0/0:1472,0:1472:0:0,0,9851	0/0:1513,0:1513:0:0,0,10732	0/0:1626,0:1626:0:0,0,21255	0/0:42,0:42:99:0,103,1146	0/0:384,0:384:99:0,120,1800	0/1:164,173:337:99:2639,0,3260	0/0:223,0:223:99:0,120,1800	0/0:76,0:76:99:0,108,1620	0/0:10,0:10:3:0,3,244
chr01	19567068	.	T	C	71.38	PASS	AC=1;AF=0.023;AN=44;BaseQRankSum=0.571;DP=865;ExcessHet=0;FS=0;InbreedingCoeff=0.0706;MLEAC=1;MLEAF=0.023;MQ=60;MQRankSum=0;QD=5.49;ReadPosRankSum=1.23;SOR=1.508	GT:AD:DP:GQ:PL	0/0:43,0:43:99:0,120,1800	0/0:138,0:138:99:0,120,1800	0/0:200,0:200:99:0,120,1800	0/0:42,0:42:99:0,117,1755	0/0:2,0:2:6:0,6,37	0/0:50,0:50:3:0,3,45	0/0:3,0:3:9:0,9,95	0/0:4,0:4:0:0,0,0	0/0:2,0:2:6:0,6,39	0/1:9,4:13:84:84,0,223	0/0:48,0:48:99:0,109,1164	0/0:48,0:48:15:0,15,225	0/0:3,0:3:9:0,9,67	0/0:76,0:76:99:0,120,1800	0/0:50,0:50:99:0,120,1800	0/0:67,0:67:99:0,100,1517	0/0:3,0:3:3:0,3,45	0/0:22,0:22:66:0,66,538	0/0:19,0:19:57:0,57,444	0/0:18,0:18:3:0,3,45	0/0:6,0:6:3:0,3,45	0/0:8,0:8:6:0,6,90
chr01	19567074	.	C	T	4462.73	PASS	AC=5;AF=0.114;AN=44;BaseQRankSum=1.03;DP=877;ExcessHet=0.0409;FS=1.753;InbreedingCoeff=0.1888;MLEAC=6;MLEAF=0.136;MQ=50.24;MQRankSum=3.32;QD=20.85;ReadPosRankSum=0.009;SOR=0.567	GT:AD:DP:GQ:PGT:PID:PL:PS	0/0:43,0:43:99:.:.:0,120,1800:.	0/0:138,0:138:99:.:.:0,120,1800:.	0/0:200,0:200:99:.:.:0,120,1800:.	0/0:42,0:42:99:.:.:0,117,1755:.	0/0:2,0:2:6:.:.:0,6,37:.	0/0:50,0:50:6:.:.:0,6,90:.	0/0:3,0:3:6:.:.:0,6,90:.	0/0:4,0:4:0:.:.:0,0,0:.	0/0:2,0:2:6:.:.:0,6,39:.	0/0:6,0:6:18:.:.:0,18,177:.	0/0:48,0:48:99:.:.:0,109,1164:.	0/0:50,0:50:21:.:.:0,21,315:.	0/0:3,0:3:9:.:.:0,9,67:.	0/1:34,53:87:99:.:.:1933,0,1228:.	0/1:21,32:53:99:.:.:1238,0,749:.	0/1:20,46:66:99:.:.:970,0,652:.	0/0:3,0:3:3:.:.:0,3,45:.	0/0:23,0:23:69:.:.:0,69,552:.	0/0:19,0:19:57:.:.:0,57,444:.	0/0:18,0:18:3:.:.:0,3,45:.	0/0:6,0:6:3:.:.:0,3,45:.	1|1:0,8:8:24:1|1:19567074_C_T:355,24,0:19567074
chr01	19567076	.	G	A	6415.69	PASS	AC=7;AF=0.159;AN=44;BaseQRankSum=0.904;DP=878;ExcessHet=0.0077;FS=0;InbreedingCoeff=0.3033;MLEAC=7;MLEAF=0.159;MQ=50.19;MQRankSum=2.33;QD=29.57;ReadPosRankSum=0.586;SOR=0.691	GT:AD:DP:GQ:PGT:PID:PL:PS	0/0:43,0:43:99:.:.:0,120,1800:.	0/0:138,0:138:99:.:.:0,120,1800:.	0/0:200,0:200:99:.:.:0,120,1800:.	0/0:42,0:42:99:.:.:0,117,1755:.	0/0:2,0:2:6:.:.:0,6,37:.	0/0:50,0:50:6:.:.:0,6,90:.	0/0:3,0:3:6:.:.:0,6,90:.	0/0:4,0:4:0:.:.:0,0,0:.	0/0:2,0:2:6:.:.:0,6,39:.	0/0:6,0:6:18:.:.:0,18,177:.	0/0:48,0:48:99:.:.:0,109,1164:.	0/0:51,0:51:30:.:.:0,30,450:.	1|1:0,3:3:9:1|1:19566987_G_C:114,9,0:19566987	0/1:19,68:87:99:.:.:2447,0,593:.	0/1:14,39:53:99:.:.:1435,0,471:.	0/1:11,55:66:99:.:.:2103,0,286:.	0/0:3,0:3:3:.:.:0,3,45:.	0/0:23,0:23:69:.:.:0,69,552:.	0/0:19,0:19:57:.:.:0,57,444:.	0/0:18,0:18:3:.:.:0,3,45:.	0/0:6,0:6:3:.:.:0,3,45:.	1|1:0,8:8:24:1|1:19567074_C_T:355,24,0:19567074
chr01	19567078	.	T	G	216.16	PASS	AC=1;AF=0.023;AN=44;BaseQRankSum=-0.216;DP=887;ExcessHet=0;FS=14.389;InbreedingCoeff=0.0927;MLEAC=1;MLEAF=0.023;MQ=60;MQRankSum=0;QD=4.24;ReadPosRankSum=-1.288;SOR=0.045	GT:AD:DP:GQ:PL	0/0:43,0:43:99:0,120,1800	0/0:138,0:138:99:0,120,1800	0/0:200,0:200:99:0,120,1800	0/0:42,0:42:99:0,117,1755	0/0:2,0:2:6:0,6,37	0/0:50,0:50:6:0,6,90	0/0:3,0:3:6:0,6,90	0/0:4,0:4:0:0,0,0	0/0:2,0:2:6:0,6,39	0/0:6,0:6:18:0,18,177	0/0:48,0:48:99:0,109,1164	0/1:38,13:51:99:229,0,1013	0/0:13,0:13:13:0,13,235	0/0:85,0:85:99:0,120,1800	0/0:52,0:52:99:0,120,1800	0/0:66,0:66:99:0,100,1452	0/0:3,0:3:3:0,3,45	0/0:23,0:23:69:0,69,552	0/0:19,0:19:57:0,57,444	0/0:18,0:18:3:0,3,45	0/0:6,0:6:3:0,3,45	0/0:12,0:12:36:0,36,320
chr01	19567083	.	A	C	586.68	PASS	AC=4;AF=0.091;AN=44;BaseQRankSum=-1.416;DP=873;ExcessHet=0.6776;FS=0;InbreedingCoeff=-0.0677;MLEAC=5;MLEAF=0.114;MQ=49.19;MQRankSum=-1.366;QD=2.63;ReadPosRankSum=0.175;SOR=0.731	GT:AD:DP:GQ:PGT:PID:PL:PS	0/0:43,0:43:99:.:.:0,120,1800:.	0/0:138,0:138:99:.:.:0,120,1800:.	0/0:200,0:200:99:.:.:0,120,1800:.	0/0:42,0:42:99:.:.:0,117,1755:.	0/0:2,0:2:6:.:.:0,6,37:.	0/0:50,0:50:6:.:.:0,6,90:.	0/0:2,0:2:3:.:.:0,3,45:.	0/0:4,0:4:0:.:.:0,0,0:.	0/0:2,0:2:6:.:.:0,6,39:.	0/0:6,0:6:18:.:.:0,18,177:.	0/0:48,0:48:99:.:.:0,109,1164:.	0/0:37,0:37:99:.:.:0,105,1575:.	0/0:13,0:13:39:.:.:0,39,279:.	0/1:66,19:85:99:.:.:224,0,2714:.	0/1:38,15:53:99:.:.:213,0,1551:.	0/1:55,11:66:64:.:.:64,0,2260:.	0/0:3,0:3:3:.:.:0,3,45:.	0/0:24,0:24:72:.:.:0,72,595:.	0|1:15,4:19:99:0|1:19567083_A_C:112,0,618:19567083	0/0:18,0:18:3:.:.:0,3,45:.	0/0:6,0:6:6:.:.:0,6,90:.	0/0:12,0:12:36:.:.:0,36,320:.
chr01	28771389	.	C	T	6130.01	PASS	AC=1;AF=0.023;AN=44;BaseQRankSum=-6.754;DP=3474;ExcessHet=0;FS=0.378;InbreedingCoeff=-0.0339;MLEAC=1;MLEAF=0.023;MQ=60;MQRankSum=0;QD=16.09;ReadPosRankSum=-0.058;SOR=0.731	GT:AD:DP:GQ:PGT:PID:PL:PS	0/0:226,0:226:99:.:.:0,120,1800:.	0|1:218,163:381:99:0|1:28771389_C_T:6144,0,8397:28771389	0/0:171,0:171:99:.:.:0,120,1800:.	0/0:183,0:183:99:.:.:0,120,1800:.	0/0:2,0:2:6:.:.:0,6,35:.	0/0:115,0:115:99:.:.:0,120,1800:.	0/0:35,0:35:99:.:.:0,99,1485:.	0/0:20,0:20:60:.:.:0,60,558:.	0/0:2,0:2:6:.:.:0,6,34:.	0/0:93,0:93:99:.:.:0,120,1800:.	0/0:303,0:303:99:.:.:0,120,1800:.	0/0:161,0:161:99:.:.:0,120,1800:.	0/0:70,0:70:99:.:.:0,120,1800:.	0/0:358,0:358:99:.:.:0,120,1800:.	0/0:399,0:399:99:.:.:0,120,1800:.	0/0:386,0:386:99:.:.:0,120,1800:.	0/0:71,0:71:99:.:.:0,120,1800:.	0/0:157,0:157:99:.:.:0,120,1800:.	0/0:216,0:216:99:.:.:0,120,1800:.	0/0:67,0:67:99:.:.:0,120,1800:.	0/0:15,0:15:11:.:.:0,11,385:.	0/0:34,0:34:99:.:.:0,102,877:.
chr01	28771390	.	A	G	6130.05	PASS	AC=1;AF=0.023;AN=44;BaseQRankSum=1.85;DP=3468;ExcessHet=0;FS=0.378;InbreedingCoeff=-0.0362;MLEAC=1;MLEAF=0.023;MQ=60;MQRankSum=0;QD=16.09;ReadPosRankSum=0.015;SOR=0.731	GT:AD:DP:GQ:PGT:PID:PL:PS	0/0:226,0:226:99:.:.:0,120,1800:.	0|1:218,163:381:99:0|1:28771389_C_T:6144,0,8397:28771389	0/0:171,0:171:99:.:.:0,120,1800:.	0/0:183,0:183:99:.:.:0,120,1800:.	0/0:2,0:2:6:.:.:0,6,35:.	0/0:115,0:115:99:.:.:0,120,1800:.	0/0:35,0:35:99:.:.:0,99,1485:.	0/0:17,0:17:51:.:.:0,51,492:.	0/0:2,0:2:6:.:.:0,6,34:.	0/0:93,0:93:99:.:.:0,120,1800:.	0/0:303,0:303:99:.:.:0,120,1800:.	0/0:161,0:161:99:.:.:0,120,1800:.	0/0:70,0:70:99:.:.:0,120,1800:.	0/0:358,0:358:99:.:.:0,120,1800:.	0/0:399,0:399:99:.:.:0,120,1800:.	0/0:386,0:386:99:.:.:0,120,1800:.	0/0:71,0:71:99:.:.:0,120,1800:.	0/0:157,0:157:99:.:.:0,120,1800:.	0/0:216,0:216:99:.:.:0,120,1800:.	0/0:67,0:67:99:.:.:0,120,1800:.	0/0:14,0:14:7:.:.:0,7,360:.	0/0:34,0:34:99:.:.:0,102,877:.
chr01	33892116	.	G	A	9349.2	PASS	AC=3;AF=0.068;AN=44;BaseQRankSum=-3.057;DP=2834;ExcessHet=0.5552;FS=2.116;InbreedingCoeff=0.2727;MLEAC=5;MLEAF=0.114;MQ=60;MQRankSum=0;QD=9.27;ReadPosRankSum=-0.333;SOR=0.513	GT:AD:DP:GQ:PGT:PID:PL:PS	0/0:16,0:16:48:.:.:0,48,333:.	0/0:263,0:263:99:.:.:0,120,1800:.	0/0:365,0:365:99:.:.:0,120,1800:.	0/0:96,0:96:99:.:.:0,120,1800:.	0/0:2,0:2:6:.:.:0,6,34:.	0/0:37,0:37:0:.:.:0,0,0:.	0/0:35,0:35:0:.:.:0,0,0:.	0/0:18,0:18:0:.:.:0,0,0:.	0/0:2,0:2:6:.:.:0,6,39:.	0/0:41,0:41:0:.:.:0,0,0:.	0/0:574,0:574:99:.:.:0,120,1800:.	0/0:48,0:48:0:.:.:0,0,0:.	0/0:3,0:3:9:.:.:0,9,72:.	0|1:195,118:313:99:0|1:33892103_T_*:4313,0,7646:33892103	0|1:260,87:347:99:0|1:33892103_T_*:2836,0,10389:33892103	0|1:276,73:349:99:0|1:33892103_T_*:2214,0,11126:33892103	0/0:35,0:35:0:.:.:0,0,0:.	0/0:57,0:57:99:.:.:0,120,1800:.	0/0:152,0:152:99:.:.:0,120,1800:.	0/0:38,0:38:0:.:.:0,0,0:.	0/0:20,0:20:0:.:.:0,0,0:.	0/0:22,0:22:0:.:.:0,0,0:.
chr01	33892124	.	T	A	56407.4	PASS	AC=10;AF=0.227;AN=44;DP=3230;ExcessHet=0;FS=0;InbreedingCoeff=0.7162;MLEAC=14;MLEAF=0.318;MQ=60;QD=26.17;SOR=1.493	GT:AD:DP:GQ:PGT:PID:PL:PS	0/0:20,0:20:60:.:.:0,60,436:.	0/0:289,0:289:99:.:.:0,120,1800:.	0/0:479,0:479:99:.:.:0,120,1800:.	0/0:96,0:96:99:.:.:0,120,1800:.	0/0:2,0:2:6:.:.:0,6,34:.	0/0:43,0:43:0:.:.:0,0,0:.	0/0:39,0:39:0:.:.:0,0,0:.	0/0:2,0:2:6:.:.:0,6,49:.	0/0:2,0:2:6:.:.:0,6,39:.	0/0:47,0:47:0:.:.:0,0,0:.	0/0:647,0:647:99:.:.:0,120,1800:.	0/0:52,0:52:0:.:.:0,0,0:.	1|1:0,5:5:15:1|1:33892068_A_G:204,15,0:33892068	1/1:0,344:344:99:.:.:15139,1037,0:.	1/1:0,354:354:99:.:.:15753,1067,0:.	1/1:0,366:366:99:.:.:16152,1104,0:.	0/0:46,0:46:0:.:.:0,0,0:.	0/0:72,0:72:99:.:.:0,120,1800:.	1/1:0,209:209:99:.:.:9184,629,0:.	0/0:45,0:45:0:.:.:0,0,0:.	0/0:5,0:5:15:.:.:0,15,130:.	0/0:23,0:23:0:.:.:0,0,0:.
chr01	33892128	.	A	T	209.08	PASS	AC=1;AF=0.023;AN=44;BaseQRankSum=0.732;DP=3201;ExcessHet=0;FS=0;InbreedingCoeff=-0.0381;MLEAC=1;MLEAF=0.023;MQ=60;MQRankSum=0;QD=23.23;ReadPosRankSum=0.854;SOR=1.402	GT:AD:DP:GQ:PGT:PID:PL:PS	0/0:24,0:24:72:.:.:0,72,518:.	0/0:289,0:289:99:.:.:0,120,1800:.	0/0:479,0:479:99:.:.:0,120,1800:.	0/0:96,0:96:99:.:.:0,120,1800:.	0/0:2,0:2:6:.:.:0,6,34:.	0/0:47,0:47:99:.:.:0,120,1800:.	0/0:43,0:43:99:.:.:0,120,1800:.	0/0:2,0:2:6:.:.:0,6,49:.	0/0:2,0:2:6:.:.:0,6,39:.	0/0:48,0:48:99:.:.:0,114,1380:.	0/0:647,0:647:99:.:.:0,120,1800:.	0/0:51,0:51:99:.:.:0,120,1800:.	0|1:3,6:9:99:0|1:33892068_A_G:223,0,108:33892068	0/0:344,0:344:99:.:.:0,120,1800:.	0/0:355,0:355:99:.:.:0,120,1800:.	0/0:368,0:368:99:.:.:0,120,1800:.	0/0:46,0:46:99:.:.:0,120,1800:.	0/0:72,0:72:99:.:.:0,120,1800:.	0/0:203,0:203:99:.:.:0,120,1800:.	0/0:44,0:44:99:.:.:0,120,1800:.	0/0:5,0:5:15:.:.:0,15,130:.	0/0:25,0:25:26:.:.:0,26,609:.
chr01	33892130	.	A	T	212.2	PASS	AC=1;AF=0.023;AN=44;BaseQRankSum=0.876;DP=3206;ExcessHet=0;FS=0;InbreedingCoeff=0.4285;MLEAC=1;MLEAF=0.023;MQ=60;MQRankSum=0;QD=23.58;ReadPosRankSum=0.366;SOR=1.402	GT:AD:DP:GQ:PGT:PID:PL:PS	0/0:24,0:24:72:.:.:0,72,518:.	0/0:289,0:289:99:.:.:0,120,1800:.	0/0:479,0:479:99:.:.:0,120,1800:.	0/0:96,0:96:99:.:.:0,120,1800:.	0/0:2,0:2:6:.:.:0,6,34:.	0/0:47,0:47:0:.:.:0,0,0:.	0/0:45,0:45:0:.:.:0,0,0:.	0/0:2,0:2:6:.:.:0,6,49:.	0/0:2,0:2:6:.:.:0,6,39:.	0/0:49,0:49:0:.:.:0,0,0:.	0/0:647,0:647:99:.:.:0,120,1800:.	0/0:51,0:51:0:.:.:0,0,0:.	0|1:3,6:9:99:0|1:33892068_A_G:223,0,108:33892068	0/0:344,0:344:99:.:.:0,120,1800:.	0/0:355,0:355:99:.:.:0,120,1800:.	0/0:368,0:368:99:.:.:0,120,1800:.	0/0:47,0:47:0:.:.:0,0,0:.	0/0:72,0:72:99:.:.:0,120,1800:.	0/0:203,0:203:99:.:.:0,120,1800:.	0/0:45,0:45:0:.:.:0,0,0:.	0/0:5,0:5:15:.:.:0,15,130:.	0/0:25,0:25:0:.:.:0,0,0:.
chr01	33892132	.	A	T	4591.41	PASS	AC=3;AF=0.068;AN=44;BaseQRankSum=6.9;DP=3275;ExcessHet=0;FS=2.593;InbreedingCoeff=0.47;MLEAC=4;MLEAF=0.091;MQ=59.75;MQRankSum=-4.015;QD=11.31;ReadPosRankSum=-2.492;SOR=0.926	GT:AD:DP:GQ:PGT:PID:PL:PS	0/0:27,0:27:80:.:.:0,80,583:.	0|1:256,64:320:99:0|1:33892103_T_C:1366,0,9868:33892103	0/0:479,0:479:99:.:.:0,120,1800:.	0/0:96,0:96:99:.:.:0,120,1800:.	0/0:2,0:2:6:.:.:0,6,34:.	0/0:48,0:48:0:.:.:0,0,0:.	0/0:47,0:47:0:.:.:0,0,0:.	0/0:2,0:2:6:.:.:0,6,49:.	0/0:2,0:2:6:.:.:0,6,39:.	0/0:50,0:50:0:.:.:0,0,0:.	0/0:647,0:647:99:.:.:0,120,1800:.	0/0:52,0:52:0:.:.:0,0,0:.	0/0:9,0:9:27:.:.:0,27,207:.	0/0:344,0:344:99:.:.:0,120,1800:.	0/0:355,0:355:99:.:.:0,120,1800:.	0/0:368,0:368:99:.:.:0,120,1800:.	0/0:49,0:49:0:.:.:0,0,0:.	1|1:0,86:86:99:1|1:33892103_T_C:3249,259,0:33892103	0/0:203,0:203:99:.:.:0,120,1800:.	0/0:45,0:45:0:.:.:0,0,273:.	0/0:5,0:5:15:.:.:0,15,130:.	0/0:25,0:25:0:.:.:0,0,0:.
chr01	33892143	.	T	A	16794.4	PASS	AC=5;AF=0.114;AN=44;BaseQRankSum=-0.208;DP=3618;ExcessHet=0.0409;FS=1.145;InbreedingCoeff=0.2815;MLEAC=5;MLEAF=0.114;MQ=60;MQRankSum=0;QD=10.74;ReadPosRankSum=0.726;SOR=0.581	GT:AD:DP:GQ:PL	0/0:33,0:33:99:0,99,739	0/0:322,0:322:99:0,120,1800	0/0:479,0:479:99:0,120,1800	0/0:96,0:96:99:0,120,1800	0/0:2,0:2:3:0,3,45	0/0:50,0:50:99:0,120,1800	0/0:51,0:51:99:0,120,1800	0/0:2,0:2:6:0,6,49	0/0:2,0:2:6:0,6,39	0/0:51,0:51:99:0,120,1800	0/0:647,0:647:99:0,120,1800	0/0:56,0:56:99:0,113,1800	0/0:14,0:14:42:0,42,327	0/1:267,158:425:99:3527,0,5534	0/1:329,105:434:99:1528,0,7264	0/1:354,95:449:99:1591,0,7697	0/0:50,0:50:99:0,120,1800	0/0:86,0:86:99:0,120,1800	1/1:0,256:256:99:10185,770,0	0/0:50,0:50:99:0,118,1421	0/0:5,0:5:12:0,12,180	0/0:28,0:28:0:0,0,0
chr01	33892144	.	T	G	77.18	PASS	AC=1;AF=0.023;AN=44;BaseQRankSum=-1.137;DP=3597;ExcessHet=0;FS=0;InbreedingCoeff=-0.0424;MLEAC=1;MLEAF=0.023;MQ=60;MQRankSum=0;QD=5.51;ReadPosRankSum=0.194;SOR=1.329	GT:AD:DP:GQ:PGT:PID:PL:PS	0/0:33,0:33:99:.:.:0,99,739:.	0/0:322,0:322:99:.:.:0,120,1800:.	0/0:479,0:479:99:.:.:0,120,1800:.	0/0:96,0:96:99:.:.:0,120,1800:.	0/0:2,0:2:3:.:.:0,3,45:.	0/0:50,0:50:99:.:.:0,120,1800:.	0/0:51,0:51:99:.:.:0,120,1800:.	0/0:2,0:2:6:.:.:0,6,49:.	0/0:2,0:2:6:.:.:0,6,39:.	0/0:51,0:51:99:.:.:0,120,1800:.	0/0:647,0:647:99:.:.:0,120,1800:.	0/0:56,0:56:99:.:.:0,113,1800:.	0|1:5,9:14:70:0|1:33892068_A_G:91,0,70:33892068	0/0:425,0:425:99:.:.:0,120,1800:.	0/0:434,0:434:99:.:.:0,120,1800:.	0/0:454,0:454:99:.:.:0,120,1800:.	0/0:50,0:50:99:.:.:0,120,1800:.	0/0:86,0:86:99:.:.:0,120,1800:.	0/0:259,0:259:99:.:.:0,120,1800:.	0/0:50,0:50:99:.:.:0,118,1421:.	0/0:5,0:5:12:.:.:0,12,180:.	0/0:28,0:28:84:.:.:0,84,758:.
chr01	33893067	.	G	A	243463	PASS	AC=39;AF=0.886;AN=44;BaseQRankSum=3.98;DP=6737;ExcessHet=0;FS=0;InbreedingCoeff=0.393;MLEAC=42;MLEAF=0.955;MQ=58.7;MQRankSum=12.24;QD=25.36;ReadPosRankSum=-0.318;SOR=0.549	GT:AD:DP:GQ:PGT:PID:PL:PS	1/1:0,74:74:99:.:.:1138,203,0:.	0/1:204,313:517:99:.:.:5745,0,7157:.	1/1:0,622:622:99:.:.:20979,1866,0:.	1/1:0,378:378:99:.:.:9009,1125,0:.	0/0:2,0:2:0:.:.:0,0,0:.	1/1:0,176:176:99:.:.:7147,529,0:.	1/1:0,73:73:99:.:.:3153,220,0:.	1/1:0,8:8:24:.:.:351,24,0:.	0/0:3,0:3:0:.:.:0,0,0:.	1/1:0,140:140:99:.:.:6158,421,0:.	1/1:0,580:580:99:.:.:13692,1722,0:.	1/1:0,340:340:99:.:.:13389,1021,0:.	1|1:0,35:35:99:1|1:33893067_G_A:1535,105,0:33893067	1|1:1,769:770:99:1|1:33893067_G_A:33976,2287,0:33893067	1|1:0,883:883:99:1|1:33893067_G_A:38809,2657,0:33893067	1|1:0,764:764:99:1|1:33893067_G_A:33613,2299,0:33893067	1/1:0,54:54:99:.:.:2280,162,0:.	1|1:0,528:528:99:1|1:33893067_G_A:23629,1589,0:33893067	1|1:0,592:592:99:1|1:33892925_A_G:26433,1782,0:33892925	1/1:0,28:28:84:.:.:1144,84,0:.	1/1:0,23:23:69:.:.:860,69,0:.	1|1:0,4:4:12:1|1:33893067_G_A:180,12,0:33893067
chr01	33893069	.	C	T	83445.9	PASS	AC=10;AF=0.227;AN=44;BaseQRankSum=3.46;DP=6202;ExcessHet=0.0079;FS=0.533;InbreedingCoeff=0.4152;MLEAC=10;MLEAF=0.227;MQ=58.17;MQRankSum=-1.012;QD=23.33;ReadPosRankSum=0.269;SOR=0.627	GT:AD:DP:GQ:PGT:PID:PL:PS	0/0:288,0:288:99:.:.:0,120,1800:.	0/0:483,0:483:99:.:.:0,120,1800:.	0/0:476,0:476:99:.:.:0,120,1800:.	0/0:276,0:276:99:.:.:0,120,1800:.	0/0:2,0:2:6:.:.:0,6,32:.	0/0:142,0:142:99:.:.:0,111,1665:.	0/0:57,0:57:9:.:.:0,9,135:.	0/0:14,0:14:42:.:.:0,42,452:.	0/0:3,0:3:9:.:.:0,9,62:.	0/0:128,0:128:18:.:.:0,18,270:.	0/0:431,0:431:99:.:.:0,120,1800:.	0/0:184,0:184:99:.:.:0,120,1800:.	0|1:16,19:35:99:0|1:33893069_C_T:609,0,555:33893069	0|1:368,399:767:99:0|1:33893067_G_A:14467,0,13158:33893067	0|1:584,296:880:99:0|1:33893067_G_A:9561,0,21724:33893067	0|1:508,258:766:99:0|1:33893067_G_A:8431,0,18842:33893067	0/0:51,0:51:6:.:.:0,6,90:.	1|1:0,531:531:99:1|1:33893067_G_A:23704,1598,0:33893067	1|1:0,594:594:99:1|1:33892925_A_G:26543,1788,0:33892925	0/0:26,0:26:72:.:.:0,72,1080:.	0/0:41,0:41:99:.:.:0,101,1195:.	1|1:0,4:4:12:1|1:33893067_G_A:180,12,0:33893067
chr01	34287346	.	T	C	5347.4	PASS	AC=1;AF=0.023;AN=44;BaseQRankSum=2.66;DP=5570;ExcessHet=0;FS=0.517;InbreedingCoeff=0.2117;MLEAC=1;MLEAF=0.023;MQ=60;MQRankSum=0;QD=9.24;ReadPosRankSum=0.236;SOR=0.745	GT:AD:DP:GQ:PGT:PID:PL:PS	0/0:279,0:279:99:.:.:0,120,1800:.	0|1:295,284:579:99:0|1:34287144_A_C:5361,0,4578:34287144	0/0:555,0:555:99:.:.:0,120,1800:.	0/0:256,0:256:99:.:.:0,120,1800:.	0/0:2,0:2:6:.:.:0,6,33:.	0/0:81,0:81:45:.:.:0,45,675:.	0/0:65,0:65:0:.:.:0,0,0:.	0/0:105,0:105:15:.:.:0,15,225:.	0/0:4,0:4:12:.:.:0,12,82:.	0/0:129,0:129:24:.:.:0,24,360:.	0/0:460,0:460:99:.:.:0,120,1800:.	0/0:159,0:159:48:.:.:0,48,720:.	0/0:74,0:74:99:.:.:0,120,1800:.	0/0:518,0:518:99:.:.:0,120,1800:.	0/0:581,0:581:99:.:.:0,120,1800:.	0/0:655,0:655:99:.:.:0,120,1800:.	0/0:62,0:62:12:.:.:0,12,180:.	0/0:360,0:360:99:.:.:0,120,1800:.	0/0:433,0:433:99:.:.:0,120,1800:.	0/0:50,0:50:6:.:.:0,6,90:.	0/0:79,0:79:15:.:.:0,15,225:.	0/0:76,0:76:93:.:.:0,93,1395:.
chr01	34287359	.	A	G	1277.94	PASS	AC=1;AF=0.023;AN=44;BaseQRankSum=1.1;DP=5586;ExcessHet=0;FS=0.643;InbreedingCoeff=-0.0303;MLEAC=1;MLEAF=0.023;MQ=60;MQRankSum=0;QD=9.47;ReadPosRankSum=-1.507;SOR=0.681	GT:AD:DP:GQ:PL	0/0:279,0:279:99:0,120,1800	0/0:588,0:588:99:0,120,1800	0/0:555,0:555:99:0,120,1800	0/0:256,0:256:99:0,120,1800	0/0:2,0:2:6:0,6,33	0/0:74,0:74:57:0,57,855	0/0:65,0:65:12:0,12,180	0/0:109,0:109:60:0,60,900	0/0:4,0:4:12:0,12,82	0/1:78,57:135:99:1292,0,1844	0/0:460,0:460:99:0,120,1800	0/0:165,0:165:99:0,102,1530	0/0:74,0:74:99:0,120,1800	0/0:518,0:518:99:0,120,1800	0/0:581,0:581:99:0,120,1800	0/0:655,0:655:99:0,120,1800	0/0:65,0:65:48:0,48,720	0/0:360,0:360:99:0,120,1800	0/0:433,0:433:99:0,120,1800	0/0:55,0:55:30:0,30,450	0/0:79,0:79:36:0,36,540	0/0:71,0:71:63:0,63,945
chr01	34287360	.	T	G	13654.6	PASS	AC=3;AF=0.068;AN=44;BaseQRankSum=-1.021;DP=5966;ExcessHet=0.3141;FS=1.218;InbreedingCoeff=-0.0814;MLEAC=3;MLEAF=0.068;MQ=60;MQRankSum=0;QD=6.55;ReadPosRankSum=-0.081;SOR=0.565	GT:AD:DP:GQ:PGT:PID:PL:PS	0/0:279,0:279:99:.:.:0,120,1800:.	0/0:588,0:588:99:.:.:0,120,1800:.	0/0:555,0:555:99:.:.:0,120,1800:.	0/0:256,0:256:99:.:.:0,120,1800:.	0/0:2,0:2:6:.:.:0,6,33:.	0/0:74,0:74:57:.:.:0,57,855:.	0/0:65,0:65:12:.:.:0,12,180:.	0/0:109,0:109:60:.:.:0,60,900:.	0/0:4,0:4:12:.:.:0,12,82:.	0/0:130,0:130:72:.:.:0,72,1080:.	0/0:460,0:460:99:.:.:0,120,1800:.	0/0:165,0:165:99:.:.:0,102,1530:.	0/0:74,0:74:99:.:.:0,120,1800:.	0/1:353,249:602:99:.:.:4557,0,7355:.	0/1:503,180:683:99:.:.:2715,0,10796:.	0|1:593,207:800:99:0|1:34287360_T_G:6410,0,23027:34287360	0/0:65,0:65:48:.:.:0,48,720:.	0/0:360,0:360:99:.:.:0,120,1800:.	0/0:433,0:433:99:.:.:0,120,1800:.	0/0:62,0:62:36:.:.:0,36,540:.	0/0:81,0:81:42:.:.:0,42,630:.	0/0:71,0:71:63:.:.:0,63,945:.
chr01	34287374	.	T	C	13902.5	PASS	AC=3;AF=0.068;AN=44;BaseQRankSum=3.32;DP=6021;ExcessHet=0.3141;FS=0;InbreedingCoeff=-0.0799;MLEAC=3;MLEAF=0.068;MQ=60;MQRankSum=0;QD=6.4;ReadPosRankSum=1.39;SOR=0.643	GT:AD:DP:GQ:PGT:PID:PL:PS	0/0:279,0:279:99:.:.:0,120,1800:.	0/0:588,0:588:99:.:.:0,120,1800:.	0/0:555,0:555:99:.:.:0,120,1800:.	0/0:256,0:256:99:.:.:0,120,1800:.	0/0:2,0:2:6:.:.:0,6,33:.	0/0:72,0:72:75:.:.:0,75,1125:.	0/0:53,0:53:24:.:.:0,24,360:.	0/0:112,0:112:90:.:.:0,90,1350:.	0/0:4,0:4:12:.:.:0,12,82:.	0/0:121,0:121:81:.:.:0,81,1215:.	0/0:460,0:460:99:.:.:0,120,1800:.	0/0:165,0:165:99:.:.:0,102,1530:.	0/0:74,0:74:99:.:.:0,120,1800:.	0/1:376,259:635:99:.:.:4683,0,7527:.	0/1:526,189:715:99:.:.:2872,0,10966:.	0|1:614,208:822:99:0|1:34287360_T_G:6375,0,23501:34287360	0/0:77,0:77:99:.:.:0,102,1530:.	0/0:360,0:360:99:.:.:0,120,1800:.	0/0:433,0:433:99:.:.:0,120,1800:.	0/0:51,0:51:45:.:.:0,45,675:.	0/0:80,0:80:60:.:.:0,60,900:.	0/0:67,0:67:75:.:.:0,75,1125:.
chr01	34287375	.	G	A	138483	PASS	AC=29;AF=0.659;AN=44;BaseQRankSum=-2.167;DP=6572;ExcessHet=1.3217;FS=1.445;InbreedingCoeff=0.0138;MLEAC=30;MLEAF=0.682;MQ=60;MQRankSum=0;QD=22.49;ReadPosRankSum=0.47;SOR=0.812	GT:AD:DP:GQ:PGT:PID:PL:PS	0/0:279,0:279:99:.:.:0,120,1800:.	0/1:334,300:634:99:.:.:10312,0,12783:.	0/1:457,217:674:99:.:.:3445,0,9972:.	1/1:0,314:314:99:.:.:7293,930,0:.	0/0:2,0:2:0:.:.:0,0,0:.	0/1:37,34:71:99:.:.:772,0,878:.	0/1:33,23:56:99:.:.:510,0,921:.	0/1:62,54:116:99:.:.:1346,0,1774:.	0/0:4,0:4:12:.:.:0,12,82:.	1/1:0,127:127:99:.:.:3686,379,0:.	1/1:0,511:511:99:.:.:11457,1501,0:.	0/1:90,87:177:99:.:.:2070,0,2270:.	1/1:0,14:14:37:.:.:174,37,0:.	1/1:1,643:644:99:.:.:23262,1924,0:.	1/1:0,714:714:99:.:.:21550,2139,0:.	1/1:0,820:820:99:.:.:24730,2456,0:.	0/1:45,44:89:99:.:.:935,0,1104:.	1/1:0,452:452:99:.:.:11248,1351,0:.	1/1:0,537:537:99:.:.:12565,1594,0:.	0/1:24,31:55:99:.:.:663,0,497:.	0|1:54,28:82:99:0|1:34287123_G_A:605,0,1430:34287123	1/1:0,70:70:99:.:.:1795,209,0:.
chr01	34287378	.	T	C	9662.34	PASS	AC=1;AF=0.023;AN=44;BaseQRankSum=6.74;DP=6121;ExcessHet=0;FS=0.518;InbreedingCoeff=-0.0453;MLEAC=1;MLEAF=0.023;MQ=60;MQRankSum=0;QD=15.26;ReadPosRankSum=-1.369;SOR=0.644	GT:AD:DP:GQ:PL	0/0:279,0:279:99:0,120,1800	0/1:299,334:633:99:9676,0,10398	0/0:681,0:681:99:0,120,1800	0/0:328,0:328:99:0,120,1800	0/0:2,0:2:6:0,6,32	0/0:64,0:64:75:0,75,1125	0/0:32,0:32:81:0,81,1215	0/0:95,0:95:0:0,0,1617	0/0:4,0:4:12:0,12,82	0/0:95,0:95:93:0,93,1395	0/0:507,0:507:99:0,120,1800	0/0:104,0:104:99:0,120,1800	0/0:14,0:14:36:0,36,540	0/0:620,0:620:99:0,120,1800	0/0:645,0:645:99:0,120,1800	0/0:766,0:766:99:0,120,1800	0/0:87,0:87:99:0,120,1800	0/0:439,0:439:99:0,120,1800	0/0:528,0:528:99:0,120,1800	0/0:37,0:37:99:0,99,1101	0/0:84,0:84:7:0,7,2112	0/0:65,0:65:63:0,63,945
chr01	34287380	.	A	G	1638.49	PASS	AC=3;AF=0.068;AN=44;BaseQRankSum=3.72;DP=5851;ExcessHet=0;FS=52.528;InbreedingCoeff=0.4883;MLEAC=3;MLEAF=0.068;MQ=60;MQRankSum=0;QD=8.81;ReadPosRankSum=-0.901;SOR=2.423	GT:AD:DP:GQ:PL	1/1:0,85:85:99:1634,244,0	0/0:558,0:558:99:0,120,1800	0/0:681,0:681:99:0,120,1800	0/0:328,0:328:99:0,120,1800	0/0:2,0:2:6:0,6,32	0/0:64,0:64:75:0,75,1125	0/0:32,0:32:81:0,81,1215	0/0:90,0:90:0:0,0,1890	0/0:4,0:4:12:0,12,82	0/0:95,0:95:93:0,93,1395	0/0:507,0:507:99:0,120,1800	0/0:104,0:104:99:0,120,1800	0/0:14,0:14:36:0,36,540	0/0:620,0:620:99:0,120,1800	0/0:645,0:645:99:0,120,1800	0/0:766,0:766:99:0,120,1800	0/1:90,11:101:37:37,0,2880	0/0:439,0:439:99:0,120,1800	0/0:528,0:528:99:0,120,1800	0/0:37,0:37:99:0,99,1101	0/0:81,0:81:81:0,81,2160	0/0:65,0:65:63:0,63,945
chr01	34287393	.	A	G	11116	PASS	AC=2;AF=0.045;AN=44;DP=5719;ExcessHet=0;FS=0;InbreedingCoeff=0.8769;MLEAC=2;MLEAF=0.045;MQ=60;QD=25.32;SOR=0.698	GT:AD:DP:GQ:PL	0/0:81,0:81:99:0,120,1800	0/0:558,0:558:99:0,120,1800	0/0:681,0:681:99:0,120,1800	0/0:328,0:328:99:0,120,1800	0/0:2,0:2:6:0,6,32	0/0:43,0:43:84:0,84,1260	0/0:25,0:25:72:0,72,1080	0/0:45,0:45:99:0,120,1800	0/0:4,0:4:12:0,12,82	0/0:67,0:67:99:0,108,1620	0/0:507,0:507:99:0,120,1800	0/0:104,0:104:99:0,120,1800	0/0:8,0:8:24:0,24,170	0/0:620,0:620:99:0,120,1800	0/0:645,0:645:99:0,120,1800	0/0:766,0:766:99:0,120,1800	0/0:93,0:93:99:0,120,1800	1/1:0,439:439:99:11144,1313,0	0/0:528,0:528:99:0,120,1800	0/0:37,0:37:99:0,99,1101	0/0:77,0:77:99:0,99,1800	0/0:46,0:46:33:0,33,495
chr01	34288658	.	G	A	13326.6	PASS	AC=2;AF=0.045;AN=44;BaseQRankSum=0.956;DP=4521;ExcessHet=0;FS=0;InbreedingCoeff=0.8199;MLEAC=2;MLEAF=0.045;MQ=60;MQRankSum=0;QD=25.24;ReadPosRankSum=0.374;SOR=0.591	GT:AD:DP:GQ:PL	0/0:169,0:169:99:0,120,1800	0/0:329,0:329:99:0,120,1800	0/0:588,0:588:99:0,120,1800	0/0:365,0:365:99:0,120,1800	0/0:2,0:2:0:0,0,0	0/0:22,0:22:60:0,60,644	0/0:21,0:21:60:0,60,900	0/0:113,0:113:99:0,120,1800	0/0:2,0:2:6:0,6,40	0/0:42,0:42:99:0,101,1190	0/0:507,0:507:99:0,120,1800	0/0:59,0:59:99:0,120,1800	0/0:80,0:80:99:0,120,1800	0/0:377,0:377:99:0,120,1800	0/0:402,0:402:99:0,120,1800	0/0:401,0:401:99:0,120,1800	0/0:37,0:37:99:0,110,1024	1/1:2,526:528:99:13354,1543,0	0/0:376,0:376:99:0,120,1800	0/0:12,0:12:33:0,33,495	0/0:46,0:46:99:0,120,1800	0/0:27,0:27:75:0,75,1125
chr01	34288661	.	C	T	16977.8	PASS	AC=5;AF=0.114;AN=44;BaseQRankSum=-2.203;DP=4807;ExcessHet=0;FS=0;InbreedingCoeff=0.7119;MLEAC=5;MLEAF=0.114;MQ=60;MQRankSum=0;QD=34.23;ReadPosRankSum=-0.497;SOR=0.715	GT:AD:DP:GQ:PGT:PID:PL:PS	0/0:169,0:169:99:.:.:0,120,1800:.	0/0:568,0:568:99:.:.:0,120,1800:.	0/0:588,0:588:99:.:.:0,120,1800:.	0/0:365,0:365:99:.:.:0,120,1800:.	0/0:2,0:2:0:.:.:0,0,0:.	0/0:22,0:22:60:.:.:0,60,644:.	0/0:21,0:21:60:.:.:0,60,900:.	0/0:113,0:113:99:.:.:0,120,1800:.	0/0:2,0:2:6:.:.:0,6,40:.	1|1:0,44:44:99:1|1:34288661_C_T:1760,132,0:34288661	0/0:507,0:507:99:.:.:0,120,1800:.	0/0:59,0:59:99:.:.:0,120,1800:.	0/0:80,0:80:99:.:.:0,120,1800:.	0/0:377,0:377:99:.:.:0,120,1800:.	0/0:402,0:402:99:.:.:0,120,1800:.	0/0:401,0:401:99:.:.:0,120,1800:.	0/0:37,0:37:99:.:.:0,110,1024:.	0/0:534,0:534:99:.:.:0,120,1800:.	1/1:0,424:424:99:.:.:14369,1268,0:.	0/0:12,0:12:33:.:.:0,33,495:.	0/0:46,0:46:99:.:.:0,120,1800:.	0|1:6,22:28:99:0|1:34288652_T_C:893,0,169:34288652
chr01	34288669	.	T	G	50347.6	PASS	AC=11;AF=0.25;AN=44;BaseQRankSum=-1.034;DP=5127;ExcessHet=0.0338;FS=3.799;InbreedingCoeff=0.3702;MLEAC=12;MLEAF=0.273;MQ=60;MQRankSum=0;QD=25.99;ReadPosRankSum=-0.138;SOR=0.992	GT:AD:DP:GQ:PGT:PID:PL:PS	0/0:169,0:169:99:.:.:0,120,1800:.	0/0:568,0:568:99:.:.:0,120,1800:.	0/1:498,188:686:99:.:.:5258,0,15562:.	1|1:0,433:433:99:1|1:34288669_T_G:19368,1303,0:34288669	0/0:3,0:3:9:.:.:0,9,56:.	0/0:22,0:22:48:.:.:0,48,720:.	0/1:12,10:22:99:.:.:323,0,443:.	0/0:123,0:123:0:.:.:0,0,0:.	0/0:3,0:3:9:.:.:0,9,63:.	0/0:41,0:41:99:.:.:0,99,1485:.	1|1:1,597:598:99:1|1:34288669_T_G:23215,1754,0:34288669	0|1:60,22:82:99:0|1:34288669_T_G:728,0,2393:34288669	0/0:80,0:80:99:.:.:0,120,1800:.	0/0:377,0:377:99:.:.:0,120,1800:.	0/0:402,0:402:99:.:.:0,120,1800:.	0/0:401,0:401:99:.:.:0,120,1800:.	0/1:33,18:51:99:.:.:436,0,789:.	0/0:534,0:534:99:.:.:0,120,1800:.	0/0:420,0:420:99:.:.:0,120,1800:.	1|1:1,12:13:27:1|1:34288655_G_A:513,27,0:34288655	0/1:36,16:52:99:.:.:551,0,1108:.	0/0:25,0:25:75:.:.:0,75,652:.
chr01	34288675	.	C	A	208903	PASS	AC=34;AF=0.773;AN=44;BaseQRankSum=0.146;DP=6816;ExcessHet=0.5418;FS=1.046;InbreedingCoeff=0.0912;MLEAC=36;MLEAF=0.818;MQ=60;MQRankSum=0;QD=31.17;ReadPosRankSum=0.337;SOR=0.84	GT:AD:DP:GQ:PGT:PID:PL:PS	1|1:0,67:67:99:1|1:34288675_C_A:2772,201,0:34288675	1/1:0,676:676:99:.:.:29653,2032,0:.	0/1:269,448:717:99:.:.:12977,0,4865:.	1|1:0,458:458:99:1|1:34288669_T_G:20292,1378,0:34288669	0/0:3,0:3:0:.:.:0,0,0:.	1/1:0,19:19:57:.:.:569,57,0:.	0/1:10,11:21:99:.:.:407,0,241:.	0|1:24,39:63:99:0|1:34288675_C_A:1448,0,854:34288675	0/0:3,0:3:9:.:.:0,9,63:.	1|1:0,38:38:99:1|1:34288661_C_T:1653,114,0:34288661	1/1:0,628:628:99:.:.:28038,1890,0:.	1/1:0,78:78:99:.:.:2757,235,0:.	1/1:0,22:22:65:.:.:513,65,0:.	1/1:0,847:847:99:.:.:21891,2537,0:.	1/1:1,883:884:99:.:.:22565,2637,0:.	1/1:0,952:952:99:.:.:24606,2848,0:.	0/1:7,48:55:58:.:.:1425,0,58:.	1|1:0,609:609:99:1|1:34288675_C_A:27045,1833,0:34288675	0/1:245,224:469:99:.:.:7025,0,8330:.	1|1:1,12:13:27:1|1:34288655_G_A:513,27,0:34288655	0/1:10,47:57:99:.:.:1517,0,165:.	1/1:0,28:28:84:.:.:1110,84,0:.
chr01	34288676	.	C	T	27016.9	PASS	AC=2;AF=0.045;AN=44;DP=6702;ExcessHet=0;FS=0;InbreedingCoeff=0.894;MLEAC=2;MLEAF=0.045;MQ=60;QD=30.94;SOR=1.751	GT:AD:DP:GQ:PGT:PID:PL:PS	0/0:60,0:60:99:.:.:0,120,1800:.	0/0:661,0:661:99:.:.:0,120,1800:.	0/0:744,0:744:99:.:.:0,120,1800:.	0/0:451,0:451:99:.:.:0,120,1800:.	0/0:3,0:3:9:.:.:0,9,54:.	0/0:16,0:16:42:.:.:0,42,630:.	0/0:19,0:19:48:.:.:0,48,720:.	0/0:60,0:60:99:.:.:0,120,1800:.	0/0:3,0:3:9:.:.:0,9,63:.	0/0:34,0:34:93:.:.:0,93,1395:.	0/0:617,0:617:99:.:.:0,120,1800:.	0/0:77,0:77:99:.:.:0,120,1800:.	0/0:20,0:20:48:.:.:0,48,720:.	0/0:853,0:853:99:.:.:0,120,1800:.	0/0:887,0:887:99:.:.:0,120,1800:.	0/0:958,0:958:99:.:.:0,120,1800:.	0/0:55,0:55:99:.:.:0,120,1800:.	1|1:0,609:609:99:1|1:34288675_C_A:27045,1833,0:34288675	0/0:463,0:463:99:.:.:0,120,1800:.	0/0:14,0:14:39:.:.:0,39,585:.	0/0:58,0:58:99:.:.:0,120,1800:.	0/0:28,0:28:84:.:.:0,84,715:.
chr01	34288678	.	G	A	45003	PASS	AC=5;AF=0.114;AN=44;BaseQRankSum=2.13;DP=6741;ExcessHet=0;FS=3.284;InbreedingCoeff=0.7342;MLEAC=5;MLEAF=0.114;MQ=60;MQRankSum=0;QD=37.66;ReadPosRankSum=0.327;SOR=1.322	GT:AD:DP:GQ:PGT:PID:PL:PS	0/0:60,0:60:99:.:.:0,120,1800:.	0/0:661,0:661:99:.:.:0,120,1800:.	0/0:744,0:744:99:.:.:0,120,1800:.	1|1:0,460:460:99:1|1:34288669_T_G:20337,1384,0:34288669	0/0:3,0:3:9:.:.:0,9,54:.	0/0:16,0:16:42:.:.:0,42,630:.	0/0:19,0:19:48:.:.:0,48,720:.	0/0:60,0:60:99:.:.:0,120,1800:.	0/0:3,0:3:9:.:.:0,9,63:.	0/0:34,0:34:93:.:.:0,93,1395:.	1|1:1,626:627:99:1|1:34288669_T_G:24002,1841,0:34288669	0|1:57,21:78:99:0|1:34288669_T_G:710,0,2278:34288669	0/0:20,0:20:45:.:.:0,45,675:.	0/0:853,0:853:99:.:.:0,120,1800:.	0/0:887,0:887:99:.:.:0,120,1800:.	0/0:958,0:958:99:.:.:0,120,1800:.	0/0:55,0:55:99:.:.:0,120,1800:.	0/0:609,0:609:99:.:.:0,120,1800:.	0/0:463,0:463:99:.:.:0,120,1800:.	0/0:15,0:15:42:.:.:0,42,630:.	0/0:58,0:58:99:.:.:0,120,1800:.	0/0:26,0:26:75:.:.:0,75,671:.
chr01	34288681	.	C	A	1636.92	PASS	AC=2;AF=0.045;AN=44;DP=6715;ExcessHet=0;FS=0;InbreedingCoeff=0.894;MLEAC=2;MLEAF=0.045;MQ=60;QD=35.3;SOR=1.609	GT:AD:DP:GQ:PGT:PID:PL:PS	0/0:60,0:60:99:.:.:0,120,1800:.	0/0:661,0:661:99:.:.:0,120,1800:.	0/0:744,0:744:99:.:.:0,120,1800:.	0/0:454,0:454:99:.:.:0,120,1800:.	0/0:3,0:3:9:.:.:0,9,54:.	0/0:16,0:16:42:.:.:0,42,630:.	0/0:18,0:18:51:.:.:0,51,765:.	0/0:60,0:60:99:.:.:0,120,1800:.	0/0:3,0:3:9:.:.:0,9,63:.	1|1:0,37:37:99:1|1:34288661_C_T:1665,111,0:34288661	0/0:633,0:633:99:.:.:0,120,1800:.	0/0:77,0:77:99:.:.:0,120,1800:.	0/0:19,0:19:39:.:.:0,39,585:.	0/0:853,0:853:99:.:.:0,120,1800:.	0/0:887,0:887:99:.:.:0,120,1800:.	0/0:958,0:958:99:.:.:0,120,1800:.	0/0:60,0:60:99:.:.:0,120,1800:.	0/0:609,0:609:99:.:.:0,120,1800:.	0/0:463,0:463:99:.:.:0,120,1800:.	0/0:16,0:16:45:.:.:0,45,675:.	0/0:58,0:58:99:.:.:0,120,1800:.	0/0:26,0:26:75:.:.:0,75,671:.
chr01	34288703	.	T	C	133339	PASS	AC=26;AF=0.591;AN=44;BaseQRankSum=-0.377;DP=7631;ExcessHet=0.0321;FS=0;InbreedingCoeff=0.3675;MLEAC=27;MLEAF=0.614;MQ=60;MQRankSum=0;QD=27.73;ReadPosRankSum=0.195;SOR=0.732	GT:AD:DP:GQ:PGT:PID:PL:PS	1|1:0,51:51:99:1|1:34288675_C_A:2258,154,0:34288675	1/1:0,721:721:99:.:.:29922,2162,0:.	0/1:320,569:889:99:.:.:15291,0,5541:.	1/1:0,560:560:99:.:.:12510,1642,0:.	0/0:4,0:4:0:.:.:0,0,0:.	1/1:0,31:31:93:.:.:1343,93,0:.	0/1:5,21:26:86:.:.:571,0,86:.	0|1:32,51:83:99:0|1:34288675_C_A:1787,0,1062:34288675	0/0:2,0:2:6:.:.:0,6,40:.	1|1:0,58:58:99:1|1:34288661_C_T:2575,175,0:34288661	1/1:2,738:740:99:.:.:16830,2089,0:.	1/1:0,118:118:99:.:.:3943,354,0:.	0/0:11,0:11:15:.:.:0,15,225:.	0/0:853,0:853:99:.:.:0,120,1800:.	0/0:887,0:887:99:.:.:0,120,1800:.	0/0:958,0:958:99:.:.:0,120,1800:.	0/1:12,88:100:33:.:.:2781,0,33:.	1/1:0,755:755:99:.:.:17228,2219,0:.	1/1:0,549:549:99:.:.:23009,1651,0:.	1/1:0,25:25:75:.:.:1012,75,0:.	0/1:17,61:78:99:.:.:1966,0,271:.	0/1:12,13:25:99:.:.:283,0,263:.
chr01	34288712	.	G	A	638.09	PASS	AC=1;AF=0.023;AN=44;BaseQRankSum=-2.104;DP=7551;ExcessHet=0;FS=5.153;InbreedingCoeff=-0.0375;MLEAC=1;MLEAF=0.023;MQ=60;MQRankSum=0;QD=18.23;ReadPosRankSum=-0.201;SOR=0.193	GT:AD:DP:GQ:PL	0/0:38,0:38:90:0,90,1350	0/0:711,0:711:99:0,120,1800	0/0:879,0:879:99:0,120,1800	0/0:563,0:563:99:0,120,1800	0/0:4,0:4:12:0,12,68	0/1:17,18:35:99:652,0,648	0/0:24,0:24:72:0,72,748	0/0:176,0:176:99:0,120,1800	0/0:2,0:2:6:0,6,40	0/0:53,0:53:99:0,120,1800	0/0:740,0:740:99:0,120,1800	0/0:101,0:101:99:0,120,1800	0/0:6,0:6:3:0,3,45	0/0:853,0:853:99:0,120,1800	0/0:887,0:887:99:0,120,1800	0/0:958,0:958:99:0,120,1800	0/0:98,0:98:99:0,120,1800	0/0:763,0:763:99:0,120,1800	0/0:529,0:529:99:0,120,1800	0/0:27,0:27:81:0,81,744	0/0:78,0:78:99:0,120,1800	0/0:25,0:25:69:0,69,1035
chr01	34288715	.	T	C	190284	PASS	AC=26;AF=0.591;AN=44;BaseQRankSum=3.87;DP=8895;ExcessHet=0.5661;FS=0.744;InbreedingCoeff=0.1231;MLEAC=28;MLEAF=0.636;MQ=60;MQRankSum=0;QD=24.69;ReadPosRankSum=0.346;SOR=0.88	GT:AD:DP:GQ:PGT:PID:PL:PS	0/0:34,0:34:72:.:.:0,72,1080:.	0/1:384,376:760:99:.:.:6859,0,5702:.	0|1:658,299:957:99:0|1:34288715_T_C:10280,0,25752:34288715	1/1:0,612:612:99:.:.:15159,1829,0:.	0/0:4,0:4:0:.:.:0,0,0:.	0/1:17,19:36:99:.:.:665,0,657:.	0|1:7,17:24:99:0|1:34288715_T_C:693,0,243:34288715	0/0:198,0:198:0:.:.:0,0,0:.	0/0:2,0:2:6:.:.:0,6,40:.	1|1:0,66:66:99:1|1:34288661_C_T:2771,199,0:34288661	1/1:0,818:818:99:.:.:20451,2447,0:.	0/1:67,35:102:99:.:.:798,0,1622:.	1/1:0,6:6:18:.:.:150,18,0:.	1/1:0,1103:1103:99:.:.:28124,3302,0:.	1/1:0,1150:1152:99:.:.:36468,3474,0:.	1/1:0,1250:1250:99:.:.:39802,3748,0:.	0|1:59,42:101:99:0|1:34288715_T_C:1513,0,2277:34288715	0/0:763,0:763:99:.:.:0,120,1800:.	1/1:0,581:581:99:.:.:23864,1748,0:.	0|1:7,22:29:99:0|1:34288715_T_C:887,0,228:34288715	0|1:61,26:87:99:0|1:34288715_T_C:889,0,2469:34288715	1/1:0,25:25:75:.:.:860,75,0:.
chr01	34289627	.	C	T	233219	PASS	AC=31;AF=0.738;AN=42;BaseQRankSum=-1.281;DP=6473;ExcessHet=0.0568;FS=0;InbreedingCoeff=0.3731;MLEAC=37;MLEAF=0.881;MQ=59.92;MQRankSum=0;QD=33.67;ReadPosRankSum=1.09;SOR=0.365	GT:AD:DP:GQ:PGT:PID:PL:PS	1/1:0,80:80:99:.:.:1683,233,0:.	1/1:0,724:724:99:.:.:29974,2177,0:.	0/1:194,438:632:99:.:.:9369,0,3123:.	1/1:0,248:248:99:.:.:6372,741,0:.	0/0:2,0:2:0:.:.:0,0,0:.	1/1:0,62:62:99:.:.:2023,181,0:.	0/1:4,14:18:84:.:.:348,0,84:.	0/1:2,9:11:37:.:.:287,0,37:.	0/0:2,0:2:0:.:.:0,0,0:.	1|1:0,87:87:99:1|1:34289627_C_T:3255,257,0:34289627	1/1:0,316:316:99:.:.:8069,944,0:.	1/1:0,74:74:99:.:.:2239,222,0:.	./.:0,0:.:.:.:.:0,0,0:.	1/1:0,867:867:99:.:.:38972,2610,0:.	1/1:0,836:836:99:.:.:27993,2509,0:.	1/1:0,1009:1009:99:.:.:45404,3037,0:.	0/0:57,0:57:0:.:.:0,0,0:.	1|1:0,760:760:99:1|1:34289627_C_T:33894,2288,0:34289627	1|1:0,495:495:99:1|1:34289533_T_C:22275,1490,0:34289533	1/1:0,18:18:54:.:.:557,54,0:.	0/0:3,0:3:9:.:.:0,9,71:.	1/1:0,9:9:27:.:.:352,27,0:.
chr01	34289645	.	G	A	6805.56	PASS	AC=7;AF=0.167;AN=42;BaseQRankSum=0.524;DP=6693;ExcessHet=2.7391;FS=1.194;InbreedingCoeff=-0.0896;MLEAC=7;MLEAF=0.167;MQ=60;MQRankSum=0;QD=5.26;ReadPosRankSum=0.743;SOR=0.582	GT:AD:DP:GQ:PGT:PID:PL:PS	0/0:75,0:75:99:.:.:0,120,1800:.	0/0:814,0:814:99:.:.:0,120,1800:.	0/1:479,207:686:99:.:.:3290,0,9667:.	0/0:249,0:249:99:.:.:0,120,1800:.	0/0:2,0:2:0:.:.:0,0,0:.	0/0:60,0:60:99:.:.:0,120,1800:.	0/1:16,7:23:99:.:.:145,0,383:.	0/1:23,13:36:99:.:.:317,0,664:.	0/0:2,0:2:6:.:.:0,6,38:.	0/0:81,0:81:99:.:.:0,120,1800:.	0/0:319,0:319:99:.:.:0,120,1800:.	0/0:119,0:119:99:.:.:0,120,1800:.	./.:0,0:.:.:.:.:0,0,0:.	0/0:878,0:878:99:.:.:0,120,1800:.	0/0:855,0:855:99:.:.:0,120,1800:.	0/0:1033,0:1033:99:.:.:0,120,1800:.	0/0:82,0:82:0:.:.:0,0,769:.	0/0:769,0:769:99:.:.:0,120,1800:.	0|1:357,165:522:99:0|1:34289533_T_C:2488,0,6377:34289533	0/1:5,14:19:98:.:.:347,0,98:.	0/1:9,1:10:3:.:.:3,0,263:.	0|1:3,6:9:99:0|1:34289633_A_G:243,0,108:34289633
chr01	35515045	.	A	G	1585.31	PASS	AC=4;AF=0.091;AN=44;BaseQRankSum=3.91;DP=1584;ExcessHet=0.0074;FS=6.459;InbreedingCoeff=0.2768;MLEAC=4;MLEAF=0.091;MQ=60;MQRankSum=0;QD=10.86;ReadPosRankSum=-0.289;SOR=1.23	GT:AD:DP:GQ:PL	1/1:0,20:20:60:473,60,0	0/1:61,54:115:99:963,0,878	0/0:110,0:110:99:0,120,1800	0/0:47,0:47:99:0,120,1800	0/0:2,0:2:6:0,6,36	0/0:12,0:12:33:0,33,495	0/0:2,0:2:6:0,6,63	0/0:3,0:3:9:0,9,96	0/0:3,0:3:9:0,9,62	0/0:18,0:18:45:0,45,675	0/0:56,0:56:99:0,120,1800	0/0:6,0:6:18:0,18,165	0/0:100,0:100:0:0,0,1426	0/0:206,0:206:99:0,120,1800	0/0:218,0:218:99:0,120,1800	0/0:295,0:295:99:0,120,1800	0/1:3,8:11:99:184,0,102	0/0:120,0:120:99:0,120,1800	0/0:223,0:223:99:0,120,1800	0/0:3,0:3:9:0,9,87	0/0:2,0:2:6:0,6,66	0/0:8,0:8:24:0,24,196
chr01	35515051	.	A	G	1431.14	PASS	AC=1;AF=0.023;AN=44;BaseQRankSum=-3.716;DP=1620;ExcessHet=0;FS=5.976;InbreedingCoeff=-0.0425;MLEAC=1;MLEAF=0.023;MQ=60;MQRankSum=0;QD=9.35;ReadPosRankSum=2.54;SOR=0.369	GT:AD:DP:GQ:PL	0/0:20,0:20:60:0,60,438	0/0:116,0:116:99:0,120,1800	0/0:110,0:110:99:0,120,1800	0/0:47,0:47:99:0,120,1800	0/0:2,0:2:6:0,6,36	0/0:12,0:12:36:0,36,373	0/0:2,0:2:6:0,6,63	0/0:3,0:3:9:0,9,96	0/0:3,0:3:9:0,9,62	0/0:16,0:16:42:0,42,630	0/0:56,0:56:99:0,120,1800	0/0:8,0:8:24:0,24,227	0/0:101,0:101:99:0,120,1800	0/0:206,0:206:99:0,120,1800	0/0:218,0:218:99:0,120,1800	0/0:295,0:295:99:0,120,1800	0/0:11,0:11:33:0,33,302	0/1:75,78:153:99:1445,0,1434	0/0:223,0:223:99:0,120,1800	0/0:4,0:4:12:0,12,114	0/0:3,0:3:9:0,9,97	0/0:10,0:10:30:0,30,239
chr01	35515057	.	A	G	207.17	PASS	AC=2;AF=0.045;AN=44;DP=1614;ExcessHet=0;FS=0;InbreedingCoeff=0.5544;MLEAC=2;MLEAF=0.045;MQ=60;QD=25.9;SOR=1.179	GT:AD:DP:GQ:PL	0/0:20,0:20:60:0,60,438	0/0:116,0:116:99:0,120,1800	0/0:110,0:110:99:0,120,1800	0/0:47,0:47:99:0,120,1800	0/0:2,0:2:6:0,6,36	0/0:12,0:12:30:0,30,450	0/0:2,0:2:6:0,6,63	0/0:2,0:2:6:0,6,64	0/0:3,0:3:9:0,9,62	0/0:14,0:14:30:0,30,450	0/0:56,0:56:99:0,120,1800	1/1:0,8:8:24:234,24,0	0/0:100,0:100:0:0,0,1474	0/0:206,0:206:99:0,120,1800	0/0:218,0:218:99:0,120,1800	0/0:295,0:295:99:0,120,1800	0/0:12,0:12:36:0,36,339	0/0:151,0:151:99:0,120,1800	0/0:223,0:223:99:0,120,1800	0/0:4,0:4:12:0,12,114	0/0:3,0:3:9:0,9,97	0/0:10,0:10:30:0,30,239
chr01	35515071	.	A	G	67919.8	PASS	AC=33;AF=0.75;AN=44;BaseQRankSum=0;DP=1693;ExcessHet=0.3087;FS=1.264;InbreedingCoeff=0.182;MLEAC=36;MLEAF=0.818;MQ=59.97;MQRankSum=0;QD=26.03;ReadPosRankSum=0;SOR=0.502	GT:AD:DP:GQ:PGT:PID:PL:PS	1|1:0,24:24:72:1|1:35515071_A_G:748,72,0:35515071	1|1:0,140:140:99:1|1:35515071_A_G:6049,421,0:35515071	0|1:58,82:140:99:0|1:35515071_A_G:3094,0,2125:35515071	1|1:0,60:60:99:1|1:35515071_A_G:2699,181,0:35515071	0/0:3,0:3:0:.:.:0,0,22:.	0|1:9,2:11:57:0|1:35515071_A_G:57,0,372:35515071	0|1:1,2:3:36:0|1:35515071_A_G:81,0,36:35515071	0/0:2,0:2:0:.:.:0,0,0:.	0/0:2,0:2:6:.:.:0,6,41:.	1/1:0,10:10:30:.:.:367,30,0:.	1|1:0,67:67:99:1|1:35515071_A_G:2959,202,0:35515071	0|1:9,1:10:15:0|1:35515071_A_G:15,0,375:35515071	1|1:0,22:22:66:1|1:35515071_A_G:776,66,0:35515071	1|1:0,220:220:99:1|1:35515071_A_G:9453,662,0:35515071	1|1:0,221:221:99:1|1:35515071_A_G:9387,665,0:35515071	1|1:0,295:295:99:1|1:35515071_A_G:12966,888,0:35515071	1/1:0,12:12:36:.:.:494,36,0:.	1/1:0,163:168:99:.:.:7267,491,0:.	1/1:0,239:239:99:.:.:10649,719,0:.	1|1:0,6:6:18:1|1:35515071_A_G:270,18,0:35515071	0|1:1,2:3:36:0|1:35515071_A_G:81,0,36:35515071	1|1:0,9:9:27:1|1:35515071_A_G:379,27,0:35515071
chr01	35515084	.	A	G	22358.6	PASS	AC=6;AF=0.136;AN=44;BaseQRankSum=-2.825;DP=1630;ExcessHet=0.1103;FS=1.837;InbreedingCoeff=0.1463;MLEAC=6;MLEAF=0.136;MQ=59.94;MQRankSum=0;QD=30.59;ReadPosRankSum=1.66;SOR=0.873	GT:AD:DP:GQ:PGT:PID:PL:PS	0/0:42,0:42:99:.:.:0,117,1755:.	0/0:150,0:150:99:.:.:0,120,1800:.	0/0:129,0:129:99:.:.:0,120,1800:.	0/0:65,0:65:99:.:.:0,120,1800:.	0/0:3,0:3:9:.:.:0,9,54:.	0/0:12,0:12:36:.:.:0,36,318:.	0/0:3,0:3:3:.:.:0,3,45:.	0/0:2,0:2:3:.:.:0,3,45:.	0/0:2,0:2:6:.:.:0,6,41:.	0/0:9,0:9:21:.:.:0,21,315:.	0/0:67,0:67:99:.:.:0,120,1800:.	0/0:15,0:15:45:.:.:0,45,399:.	1|1:0,17:17:51:1|1:35515071_A_G:650,51,0:35515071	0|1:77,128:205:99:0|1:35515084_A_G:5110,0,2800:35515084	0|1:47,160:207:99:0|1:35515084_A_G:6515,0,1490:35515084	0|1:49,246:295:99:0|1:35515084_A_G:10026,0,1317:35515084	0/0:10,0:10:27:.:.:0,27,405:.	0/0:150,0:174:99:.:.:0,449,3999:.	0/0:189,0:189:99:.:.:0,120,1800:.	0/0:6,0:6:18:.:.:0,18,183:.	0/0:4,0:4:12:.:.:0,12,129:.	0/1:2,5:7:29:.:.:88,0,29:.
chr01	35515087	.	G	A	15677.4	PASS	AC=15;AF=0.341;AN=44;BaseQRankSum=0;DP=1633;ExcessHet=1.0583;FS=6.013;InbreedingCoeff=0.0563;MLEAC=16;MLEAF=0.364;MQ=59.94;MQRankSum=0;QD=15.1;ReadPosRankSum=-0.319;SOR=0.628	GT:AD:DP:GQ:PGT:PID:PL:PS	0/0:42,0:42:99:.:.:0,117,1755:.	0/0:150,0:150:99:.:.:0,120,1800:.	0|1:54,81:135:99:0|1:35515071_A_G:3128,0,2012:35515071	1|1:0,67:67:99:1|1:35515071_A_G:2973,202,0:35515071	0/0:3,0:3:0:.:.:0,0,0:.	0/0:12,0:12:36:.:.:0,36,318:.	0|1:1,2:3:36:0|1:35515071_A_G:81,0,36:35515071	0/0:3,0:3:0:.:.:0,0,0:.	0/0:2,0:2:6:.:.:0,6,41:.	0/0:7,0:7:18:.:.:0,18,270:.	1|1:0,71:71:99:1|1:35515071_A_G:3088,214,0:35515071	0|1:10,5:15:99:0|1:35515071_A_G:139,0,405:35515071	0|1:8,7:15:99:0|1:35515087_G_A:230,0,205:35515087	0|1:128,77:205:99:0|1:35515087_G_A:2800,0,5110:35515087	0/1:162,47:209:99:.:.:1412,0,6580:.	0/1:247,49:296:99:.:.:1239,0,10089:.	0/1:6,4:10:99:.:.:150,0,240:.	0/0:169,0:169:99:.:.:0,120,1800:.	0/0:189,0:189:99:.:.:0,120,1800:.	1|1:0,8:8:24:1|1:35515071_A_G:334,24,0:35515071	0|1:1,3:4:33:0|1:35515071_A_G:123,0,33:35515071	0/0:8,0:8:24:.:.:0,24,185:.
chr01	35515112	.	G	A	2496.47	PASS	AC=1;AF=0.023;AN=44;BaseQRankSum=3.81;DP=1425;ExcessHet=0;FS=4.625;InbreedingCoeff=-0.049;MLEAC=1;MLEAF=0.023;MQ=60;MQRankSum=0;QD=13.72;ReadPosRankSum=2.71;SOR=0.425	GT:AD:DP:GQ:PGT:PID:PL:PS	0/0:42,0:42:99:.:.:0,117,1755:.	0/0:150,0:150:99:.:.:0,120,1800:.	0/0:131,0:131:99:.:.:0,120,1800:.	0/0:66,0:66:99:.:.:0,120,1800:.	0/0:4,0:4:0:.:.:0,0,20:.	0/0:11,0:11:27:.:.:0,27,405:.	0/0:2,0:2:6:.:.:0,6,64:.	0/0:2,0:2:6:.:.:0,6,61:.	0/0:2,0:2:6:.:.:0,6,39:.	0/0:8,0:8:24:.:.:0,24,225:.	0/0:70,0:70:99:.:.:0,120,1800:.	0/0:17,0:17:51:.:.:0,51,502:.	0/0:9,0:9:9:.:.:0,9,135:.	0|1:112,70:182:99:0|1:35515087_G_A:2510,0,4439:35515087	0/0:144,0:144:99:.:.:0,120,1800:.	0/0:186,0:186:99:.:.:0,120,1800:.	0/0:17,0:17:51:.:.:0,51,472:.	0/0:167,0:167:99:.:.:0,120,1800:.	0/0:189,0:189:99:.:.:0,120,1800:.	0/0:10,0:10:30:.:.:0,30,282:.	0/0:6,0:6:18:.:.:0,18,166:.	0/0:10,0:10:27:.:.:0,27,405:.
chr01	35920158	.	G	A	11956	PASS	AC=4;AF=0.091;AN=44;BaseQRankSum=-0.858;DP=1596;ExcessHet=0.6776;FS=1.221;InbreedingCoeff=0.0209;MLEAC=4;MLEAF=0.091;MQ=60;MQRankSum=0;QD=19.7;ReadPosRankSum=0.744;SOR=0.805	GT:AD:DP:GQ:PGT:PID:PL:PS	0/0:51,0:51:99:.:.:0,120,1800:.	0/0:107,0:107:99:.:.:0,120,1800:.	0/0:96,0:96:99:.:.:0,120,1800:.	0/0:77,0:77:99:.:.:0,120,1800:.	0/0:3,0:3:9:.:.:0,9,52:.	0/0:61,0:61:99:.:.:0,120,1800:.	0/0:20,0:20:60:.:.:0,60,653:.	0/0:76,0:76:99:.:.:0,120,1800:.	0/0:2,0:2:0:.:.:0,0,0:.	0/0:43,0:43:99:.:.:0,120,1800:.	0/0:99,0:99:99:.:.:0,120,1800:.	0/0:107,0:107:99:.:.:0,120,1800:.	0/1:1,3:4:15:.:.:63,0,15:.	0/1:58,112:170:99:.:.:2329,0,1389:.	0|1:59,173:232:99:0|1:35920146_T_C:6643,0,1808:35920146	0/1:61,140:201:99:.:.:2951,0,1133:.	0/0:22,0:22:60:.:.:0,60,590:.	0/0:86,0:86:99:.:.:0,120,1800:.	0/0:79,0:79:99:.:.:0,120,1800:.	0/0:3,0:3:9:.:.:0,9,93:.	0/0:44,0:44:99:.:.:0,114,1710:.	0/0:6,0:6:18:.:.:0,18,160:.
chr01	35920176	.	A	G	631.29	PASS	AC=1;AF=0.023;AN=44;BaseQRankSum=-2.451;DP=1488;ExcessHet=0;FS=0;InbreedingCoeff=0.2518;MLEAC=1;MLEAF=0.023;MQ=60;MQRankSum=0;QD=7.09;ReadPosRankSum=0.404;SOR=0.681	GT:AD:DP:GQ:PL	0/0:51,0:51:99:0,120,1800	0/0:107,0:107:99:0,120,1800	0/0:96,0:96:99:0,120,1800	0/0:77,0:77:99:0,120,1800	0/0:2,0:2:6:0,6,39	0/0:61,0:61:99:0,120,1800	0/0:14,0:14:42:0,42,427	0/0:76,0:76:99:0,120,1800	0/0:2,0:2:0:0,0,0	0/0:43,0:43:99:0,120,1800	0/0:99,0:99:99:0,120,1800	0/0:107,0:107:99:0,120,1800	0/0:5,0:5:15:0,15,116	0/0:140,0:140:99:0,120,1800	0/0:189,0:189:99:0,120,1800	0/0:168,0:168:99:0,120,1800	0/0:21,0:21:45:0,45,675	0/0:86,0:86:99:0,120,1800	0/1:52,37:89:99:645,0,1030	0/0:5,0:5:15:0,15,142	0/0:44,0:44:99:0,114,1710	0/0:6,0:6:15:0,15,225
chr01	37959719	.	T	C	18684	PASS	AC=3;AF=0.068;AN=44;BaseQRankSum=-11.7;DP=5238;ExcessHet=0;FS=1.206;InbreedingCoeff=0.518;MLEAC=4;MLEAF=0.091;MQ=59.96;MQRankSum=0;QD=18.1;ReadPosRankSum=0.316;SOR=0.568	GT:AD:DP:GQ:PGT:PID:PL:PS	0/0:46,0:46:99:.:.:0,120,1800:.	0/0:671,0:671:99:.:.:0,120,1800:.	0/0:700,0:700:99:.:.:0,120,1800:.	0/0:459,0:459:99:.:.:0,120,1800:.	0/0:2,0:2:6:.:.:0,6,35:.	0/0:13,0:13:8:.:.:0,8,334:.	0/0:8,0:8:0:.:.:0,0,0:.	0/0:8,0:8:0:.:.:0,0,0:.	0/0:2,0:2:6:.:.:0,6,40:.	0/0:11,0:11:33:.:.:0,33,341:.	0/1:374,361:735:99:.:.:5524,0,7051:.	0/0:17,0:17:48:.:.:0,48,720:.	0/0:78,0:78:99:.:.:0,120,1800:.	0/0:435,0:435:99:.:.:0,120,1800:.	0/0:482,0:482:99:.:.:0,120,1800:.	0/0:421,0:421:99:.:.:0,120,1800:.	0/0:3,0:3:0:.:.:0,0,0:.	0/0:816,0:816:99:.:.:0,120,1800:.	1|1:0,297:297:99:1|1:37959719_T_C:13188,894,0:37959719	0/0:9,0:9:27:.:.:0,27,262:.	0/0:2,0:2:0:.:.:0,0,0:.	0/0:2,0:2:6:.:.:0,6,64:.
chr01	37959720	.	G	A	3645.5	PASS	AC=1;AF=0.023;AN=44;BaseQRankSum=6.54;DP=5252;ExcessHet=0;FS=4.047;InbreedingCoeff=0.4214;MLEAC=2;MLEAF=0.045;MQ=59.86;MQRankSum=-1.379;QD=12.4;ReadPosRankSum=0.697;SOR=0.932	GT:AD:DP:GQ:PL	0/0:46,0:46:99:0,120,1800	0/0:671,0:671:99:0,120,1800	0/0:700,0:700:99:0,120,1800	0/0:459,0:459:99:0,120,1800	0/0:2,0:2:6:0,6,35	0/0:13,0:13:0:0,0,0	0/0:8,0:8:0:0,0,0	0/0:8,0:8:0:0,0,0	0/0:2,0:2:6:0,6,40	0/0:11,0:11:0:0,0,0	0/0:747,0:747:99:0,120,1800	0/0:15,0:15:0:0,0,0	0/0:75,0:75:5:0,5,1141	0/0:444,0:444:14:0,14,8986	0/0:493,0:493:42:0,42,9786	0/0:421,0:421:99:0,120,1800	0/0:3,0:3:0:0,0,0	0/0:816,0:816:99:0,120,1800	0/1:114,180:294:99:3655,0,1338	0/0:9,0:9:0:0,0,0	0/0:2,0:2:0:0,0,0	0/0:2,0:2:0:0,0,0
chr01	37959723	.	C	A	62167.4	PASS	AC=10;AF=0.227;AN=44;BaseQRankSum=5.96;DP=5277;ExcessHet=0.0001;FS=1.663;InbreedingCoeff=0.6111;MLEAC=12;MLEAF=0.273;MQ=59.87;MQRankSum=-2.444;QD=24.54;ReadPosRankSum=0.028;SOR=0.493	GT:AD:DP:GQ:PGT:PID:PL:PS	1|1:0,62:62:99:1|1:37959612_T_C:1402,176,0:37959612	1/1:0,739:739:99:.:.:22688,2167,0:.	0/0:700,0:700:99:.:.:0,120,1800:.	0/0:459,0:459:99:.:.:0,120,1800:.	0/0:2,0:2:0:.:.:0,0,0:.	0/0:14,0:14:10:.:.:0,10,364:.	0/0:9,0:9:27:.:.:0,27,281:.	0/0:10,0:10:30:.:.:0,30,299:.	0/0:2,0:2:6:.:.:0,6,40:.	0/0:12,0:12:36:.:.:0,36,376:.	0/0:747,0:747:99:.:.:0,120,1800:.	0/0:15,0:15:14:.:.:0,14,372:.	0/0:72,0:72:0:.:.:0,0,0:.	0|1:201,293:494:99:0|1:37959652_C_*:6303,0,3680:37959652	0|1:155,399:554:99:1|0:37959722_T_TA:8977,0,2221:37959722	0/0:566,0:566:0:.:.:0,0,0:.	0/0:6,0:6:18:.:.:0,18,182:.	1/1:0,373:373:99:.:.:9320,1113,0:.	1|1:0,311:311:99:1|1:37959719_T_C:13519,935,0:37959719	0/0:9,0:9:27:.:.:0,27,264:.	0/0:3,0:3:9:.:.:0,9,103:.	0/0:2,0:2:6:.:.:0,6,63:.
chr01	37959724	.	C	G	32798.9	PASS	AC=4;AF=0.091;AN=44;BaseQRankSum=-1.045;DP=6048;ExcessHet=0;FS=0;InbreedingCoeff=0.6332;MLEAC=6;MLEAF=0.136;MQ=60;MQRankSum=0;QD=23.38;ReadPosRankSum=-2.063;SOR=1.393	GT:AD:DP:GQ:PL	0/0:53,0:53:99:0,120,1800	0/0:749,0:749:99:0,120,1800	0/0:700,0:700:99:0,120,1800	1/1:0,631:631:99:11916,1784,0	0/0:2,0:2:6:0,6,34	0/0:14,0:14:0:0,0,0	0/0:9,0:9:0:0,0,0	0/0:10,0:10:0:0,0,0	0/0:2,0:2:6:0,6,40	0/0:12,0:12:0:0,0,0	1/1:2,770:772:99:20908,2153,0	0/0:16,0:16:0:0,0,0	0/0:74,0:74:32:0,32,1170	0/0:481,0:481:17:0,17,9549	0/0:547,0:547:99:0,120,1800	0/0:573,0:573:99:0,120,1800	0/0:6,0:6:0:0,0,0	0/0:1003,0:1003:99:0,120,1800	0/0:337,0:337:99:0,120,1800	0/0:9,0:9:0:0,0,0	0/0:3,0:3:0:0,0,0	0/0:2,0:2:0:0,0,0
chr01	37959817	.	A	G	91524.6	PASS	AC=5;AF=0.114;AN=44;BaseQRankSum=-7.003;DP=11171;ExcessHet=0.0371;FS=1.104;InbreedingCoeff=0.2727;MLEAC=5;MLEAF=0.114;MQ=60;MQRankSum=0;QD=17.68;ReadPosRankSum=0.072;SOR=0.567	GT:AD:DP:GQ:PGT:PID:PL:PS	0/0:28,0:28:33:.:.:0,33,495:.	0/0:902,0:902:99:.:.:0,120,1800:.	0/0:1255,0:1255:99:.:.:0,120,1800:.	0/0:779,0:779:99:.:.:0,120,1800:.	0/0:5,0:5:12:.:.:0,12,180:.	0/0:50,0:50:99:.:.:0,120,1800:.	0/0:8,0:8:24:.:.:0,24,257:.	0/0:10,0:10:27:.:.:0,27,405:.	0/0:2,0:2:6:.:.:0,6,42:.	0/0:33,0:33:84:.:.:0,84,1260:.	0/0:1066,0:1066:99:.:.:0,120,1800:.	0/0:21,0:21:60:.:.:0,60,633:.	0/0:27,0:27:72:.:.:0,72,1080:.	0|1:776,599:1375:99:0|1:37959817_A_G:22647,0,30558:37959817	0|1:1036,495:1531:99:0|1:37959817_A_G:17620,0,41864:37959817	0/1:1017,480:1499:99:.:.:17069,0,41401:.	0/0:20,0:20:51:.:.:0,51,765:.	0/0:1738,0:1738:99:.:.:0,120,1800:.	1/1:0,775:775:99:.:.:34228,2332,0:.	0/0:11,0:11:27:.:.:0,27,405:.	0/0:5,0:5:15:.:.:0,15,166:.	0/0:2,0:2:6:.:.:0,6,58:.
chr01	37959818	.	T	C	57280.8	PASS	AC=3;AF=0.068;AN=44;BaseQRankSum=0.707;DP=11126;ExcessHet=0.3141;FS=1.819;InbreedingCoeff=-0.0864;MLEAC=3;MLEAF=0.068;MQ=60;MQRankSum=0;QD=13.01;ReadPosRankSum=0.18;SOR=0.556	GT:AD:DP:GQ:PGT:PID:PL:PS	0/0:28,0:28:30:.:.:0,30,450:.	0/0:902,0:902:99:.:.:0,120,1800:.	0/0:1255,0:1255:99:.:.:0,120,1800:.	0/0:779,0:779:99:.:.:0,120,1800:.	0/0:5,0:5:12:.:.:0,12,180:.	0/0:50,0:50:99:.:.:0,120,1800:.	0/0:8,0:8:24:.:.:0,24,257:.	0/0:10,0:10:27:.:.:0,27,405:.	0/0:2,0:2:6:.:.:0,6,42:.	0/0:33,0:33:84:.:.:0,84,1260:.	0/0:1066,0:1066:99:.:.:0,120,1800:.	0/0:21,0:21:60:.:.:0,60,633:.	0/0:27,0:27:72:.:.:0,72,1080:.	0|1:774,597:1371:99:0|1:37959817_A_G:22610,0,30521:37959817	0|1:1035,495:1530:99:0|1:37959817_A_G:17623,0,41842:37959817	0/1:1022,480:1502:99:.:.:17075,0,41408:.	0/0:20,0:20:51:.:.:0,51,765:.	0/0:1738,0:1738:99:.:.:0,120,1800:.	0/0:733,0:733:99:.:.:0,120,1800:.	0/0:11,0:11:27:.:.:0,27,405:.	0/0:5,0:5:15:.:.:0,15,166:.	0/0:2,0:2:6:.:.:0,6,58:.
chr01	37959820	.	C	A	63564.8	PASS	AC=14;AF=0.318;AN=44;BaseQRankSum=0.677;DP=11148;ExcessHet=0.3841;FS=0;InbreedingCoeff=0.1489;MLEAC=14;MLEAF=0.318;MQ=60;MQRankSum=0;QD=19.43;ReadPosRankSum=0.385;SOR=0.637	GT:AD:DP:GQ:PGT:PID:PL:PS	0/0:19,0:19:21:.:.:0,21,315:.	0/0:902,0:902:99:.:.:0,120,1800:.	0/1:871,404:1275:99:.:.:13175,0,34531:.	1/1:0,768:768:99:.:.:19523,2300,0:.	0/0:5,0:5:12:.:.:0,12,180:.	0/1:22,40:62:99:.:.:1465,0,791:.	0/1:6,2:8:43:.:.:43,0,173:.	0/1:9,1:10:4:.:.:4,0,266:.	0/0:2,0:2:6:.:.:0,6,42:.	1|1:0,36:36:99:1|1:37959820_C_A:1587,108,0:37959820	1/1:0,1065:1066:99:.:.:27165,3189,0:.	0/1:8,13:21:99:.:.:511,0,297:.	0/0:27,0:27:72:.:.:0,72,1080:.	0/0:1365,0:1365:99:.:.:0,120,1800:.	0/0:1515,0:1515:99:.:.:0,120,1800:.	0/0:1495,0:1495:99:.:.:0,120,1800:.	0/1:16,4:20:52:.:.:52,0,486:.	0/0:1738,0:1738:99:.:.:0,120,1800:.	0/0:733,0:733:99:.:.:0,120,1800:.	0/1:10,2:12:23:.:.:23,0,359:.	0/1:3,2:5:53:.:.:53,0,99:.	0/0:2,0:2:6:.:.:0,6,58:.
chr01	37959821	.	A	G	283.02	PASS	AC=1;AF=0.023;AN=44;BaseQRankSum=-1.372;DP=10740;ExcessHet=0;FS=0;InbreedingCoeff=-0.0354;MLEAC=1;MLEAF=0.023;MQ=60;MQRankSum=0;QD=13.48;ReadPosRankSum=-1.707;SOR=0.693	GT:AD:DP:GQ:PL	0/0:19,0:19:21:0,21,315	0/0:902,0:902:99:0,120,1800	0/0:1101,0:1101:99:0,120,1800	0/0:671,0:671:99:0,120,1800	0/0:5,0:5:12:0,12,180	0/0:62,0:62:99:0,120,1800	0/0:8,0:8:24:0,24,258	0/0:9,0:9:27:0,27,294	0/0:2,0:2:6:0,6,42	0/0:35,0:35:93:0,93,1395	0/0:992,0:992:99:0,120,1800	0/1:13,8:21:99:297,0,522	0/0:27,0:27:69:0,69,1035	0/0:1365,0:1365:99:0,120,1800	0/0:1515,0:1515:99:0,120,1800	0/0:1495,0:1495:99:0,120,1800	0/0:20,0:20:51:0,51,765	0/0:1738,0:1738:99:0,120,1800	0/0:733,0:733:99:0,120,1800	0/0:12,0:12:36:0,36,373	0/0:5,0:5:15:0,15,167	0/0:2,0:2:6:0,6,58
chr01	37959824	.	A	G	301483	PASS	AC=18;AF=0.409;AN=44;BaseQRankSum=-0.412;DP=10912;ExcessHet=0;FS=0;InbreedingCoeff=0.7381;MLEAC=19;MLEAF=0.432;MQ=59.99;MQRankSum=0;QD=26.75;ReadPosRankSum=0.109;SOR=0.691	GT:AD:DP:GQ:PGT:PID:PL:PS	0/0:13,0:13:12:.:.:0,12,180:.	0/0:902,0:902:99:.:.:0,120,1800:.	0/0:1101,0:1101:99:.:.:0,120,1800:.	0/0:671,0:671:99:.:.:0,120,1800:.	0/0:5,0:5:0:.:.:0,0,0:.	0/1:42,20:62:99:.:.:363,0,1671:.	0/0:8,0:8:24:.:.:0,24,258:.	0/0:9,0:9:27:.:.:0,27,294:.	0/0:2,0:2:6:.:.:0,6,42:.	1|1:0,36:36:99:1|1:37959820_C_A:1587,108,0:37959820	0/0:992,0:992:99:.:.:0,120,1800:.	0/0:21,0:21:54:.:.:0,54,810:.	1|1:0,28:28:83:1|1:37959815_T_C:756,83,0:37959815	1/1:2,1380:1382:99:.:.:49150,4096,0:.	1/1:0,1532:1532:99:.:.:67900,4609,0:.	1/1:0,1513:1513:99:.:.:67315,4554,0:.	0/1:15,5:20:78:.:.:78,0,450:.	1|1:0,1809:1809:99:1|1:37959766_A_G:80848,5445,0:37959766	1|1:0,743:743:99:1|1:37959797_T_C:33433,2237,0:37959797	0/0:12,0:12:36:.:.:0,36,354:.	0/0:5,0:5:15:.:.:0,15,167:.	1|1:0,2:2:6:1|1:37959815_T_C:90,6,0:37959815
chr01	41620796	.	T	C	9302.45	PASS	AC=5;AF=0.114;AN=44;BaseQRankSum=1.24;DP=9491;ExcessHet=1.1017;FS=0;InbreedingCoeff=-0.1398;MLEAC=5;MLEAF=0.114;MQ=60;MQRankSum=0;QD=8.37;ReadPosRankSum=0;SOR=0.737	GT:AD:DP:GQ:PGT:PID:PL:PS	0/0:106,0:106:99:.:.:0,120,1800:.	0/0:964,0:964:99:.:.:0,120,1800:.	0|1:762,270:1032:99:0|1:41620796_T_C:8599,0,30385:41620796	0/0:580,0:580:99:.:.:0,120,1800:.	0/0:2,0:2:6:.:.:0,6,38:.	0/0:36,0:36:99:.:.:0,108,978:.	0/1:5,4:9:99:.:.:105,0,146:.	0/1:6,2:8:43:.:.:43,0,208:.	0/0:2,0:2:6:.:.:0,6,35:.	0/0:29,0:29:81:.:.:0,81,845:.	0/0:821,0:821:99:.:.:0,120,1800:.	0/0:18,0:18:54:.:.:0,54,524:.	0/0:14,0:14:39:.:.:0,39,585:.	0/0:1159,0:1159:99:.:.:0,120,1800:.	0/0:1314,0:1314:99:.:.:0,120,1800:.	0/0:1187,0:1187:99:.:.:0,120,1800:.	0/0:15,0:15:39:.:.:0,39,585:.	0/0:1489,0:1489:99:.:.:0,120,1800:.	0/0:613,0:613:99:.:.:0,120,1800:.	0/1:9,18:27:99:.:.:409,0,170:.	0/1:25,10:35:99:.:.:180,0,727:.	0/0:11,0:11:30:.:.:0,30,450:.
chr01	41620798	.	C	T	313422	PASS	AC=32;AF=0.727;AN=44;BaseQRankSum=0.703;DP=10065;ExcessHet=1.5138;FS=0;InbreedingCoeff=-0.0439;MLEAC=34;MLEAF=0.773;MQ=60;MQRankSum=0;QD=31.47;ReadPosRankSum=-0.501;SOR=0.621	GT:AD:DP:GQ:PGT:PID:PL:PS	1/1:0,164:164:99:.:.:2358,444,0:.	1|1:0,1032:1032:99:1|1:41620777_T_C:44779,3105,0:41620777	0|1:348,677:1025:99:0|1:41620798_C_T:26014,0,11636:41620798	1/1:0,607:607:99:.:.:15225,1818,0:.	0/0:2,0:2:0:.:.:0,0,0:.	1/1:0,37:37:99:.:.:1000,111,0:.	0/1:2,8:10:34:.:.:278,0,34:.	0/1:3,5:8:59:.:.:154,0,59:.	0/0:2,0:2:6:.:.:0,6,35:.	1/1:0,29:29:87:.:.:834,87,0:.	1|1:0,883:883:99:1|1:41620798_C_T:36466,2656,0:41620798	1/1:0,18:18:54:.:.:544,54,0:.	1|1:0,14:14:42:1|1:41620789_G_A:618,42,0:41620789	0|1:643,546:1189:99:0|1:41620789_G_A:20267,0,24634:41620789	0|1:492,885:1377:99:0|1:41620789_G_A:34199,0,17302:41620789	0|1:475,777:1252:99:0|1:41620789_G_A:29952,0,16936:41620789	0/1:2,13:15:12:.:.:309,0,12:.	1/1:0,1602:1602:99:.:.:70275,4821,0:.	1|1:0,619:619:99:1|1:41620798_C_T:27551,1863,0:41620798	1/1:0,30:30:90:.:.:1185,90,0:.	0/1:9,28:37:99:.:.:832,0,175:.	1/1:0,11:11:33:.:.:475,33,0:.
chr01	41620855	.	C	T	558	PASS	AC=1;AF=0.023;AN=44;BaseQRankSum=-1.433;DP=7606;ExcessHet=0;FS=0;InbreedingCoeff=-0.0341;MLEAC=1;MLEAF=0.023;MQ=60;MQRankSum=0;QD=25.36;ReadPosRankSum=1.54;SOR=1.292	GT:AD:DP:GQ:PGT:PID:PL:PS	0/0:147,0:147:99:.:.:0,120,1800:.	0/0:770,0:770:99:.:.:0,120,1800:.	0/0:730,0:730:99:.:.:0,120,1800:.	0/0:285,0:285:99:.:.:0,120,1800:.	0/0:2,0:2:6:.:.:0,6,36:.	0/0:34,0:34:99:.:.:0,99,994:.	0/0:8,0:8:24:.:.:0,24,255:.	0/0:10,0:10:30:.:.:0,30,327:.	0/0:2,0:2:6:.:.:0,6,40:.	0|1:7,15:22:99:0|1:41620855_C_T:572,0,249:41620855	0/0:499,0:499:99:.:.:0,120,1800:.	0/0:19,0:19:51:.:.:0,51,765:.	0/0:73,0:73:99:.:.:0,120,1800:.	0/0:933,0:933:99:.:.:0,120,1800:.	0/0:1159,0:1159:99:.:.:0,120,1800:.	0/0:1086,0:1086:99:.:.:0,120,1800:.	0/0:4,0:4:12:.:.:0,12,105:.	0/0:1383,0:1383:99:.:.:0,120,1800:.	0/0:364,0:364:99:.:.:0,120,1800:.	0/0:24,0:24:57:.:.:0,57,855:.	0/0:31,0:31:78:.:.:0,78,1170:.	0/0:20,0:20:60:.:.:0,60,545:.
chr01	41620857	.	C	T	11146.6	PASS	AC=5;AF=0.114;AN=44;BaseQRankSum=0;DP=7619;ExcessHet=1.1017;FS=0.538;InbreedingCoeff=-0.1416;MLEAC=5;MLEAF=0.114;MQ=60;MQRankSum=0;QD=13.88;ReadPosRankSum=0.596;SOR=0.65	GT:AD:DP:GQ:PGT:PID:PL:PS	0/0:147,0:147:99:.:.:0,120,1800:.	0/0:770,0:770:99:.:.:0,120,1800:.	0|1:418,311:729:99:0|1:41620857_C_T:10561,0,15109:41620857	0/0:285,0:285:99:.:.:0,120,1800:.	0/0:2,0:2:6:.:.:0,6,36:.	0/0:32,0:32:96:.:.:0,96,929:.	0/1:6,2:8:41:.:.:41,0,235:.	0/1:8,3:11:67:.:.:67,0,282:.	0/0:2,0:2:6:.:.:0,6,40:.	0/0:22,0:22:57:.:.:0,57,855:.	0/0:499,0:499:99:.:.:0,120,1800:.	0/0:19,0:19:54:.:.:0,54,810:.	0/0:73,0:73:99:.:.:0,120,1800:.	0/0:933,0:933:99:.:.:0,120,1800:.	0/0:1159,0:1159:99:.:.:0,120,1800:.	0/0:1086,0:1086:99:.:.:0,120,1800:.	0/0:4,0:4:12:.:.:0,12,105:.	0/0:1383,0:1383:99:.:.:0,120,1800:.	0/0:364,0:364:99:.:.:0,120,1800:.	0/1:15,9:24:99:.:.:201,0,603:.	0/1:17,14:31:99:.:.:310,0,510:.	0/0:20,0:20:60:.:.:0,60,545:.
chr01	41620860	.	G	A	200046	PASS	AC=29;AF=0.659;AN=44;BaseQRankSum=-1.679;DP=7583;ExcessHet=0.0158;FS=0;InbreedingCoeff=0.4108;MLEAC=30;MLEAF=0.682;MQ=59.99;MQRankSum=0;QD=29.88;ReadPosRankSum=0.108;SOR=0.645	GT:AD:DP:GQ:PGT:PID:PL:PS	1/1:0,144:144:99:.:.:2373,399,0:.	1/1:0,743:743:99:.:.:16163,2141,0:.	0/1:577,126:703:99:.:.:830,0,18586:.	0/0:285,0:285:99:.:.:0,120,1800:.	0/0:2,0:2:0:.:.:0,0,0:.	1/1:0,35:35:99:.:.:1011,105,0:.	0/1:3,5:8:99:.:.:139,0,101:.	0/1:5,6:11:99:.:.:152,0,148:.	0/0:2,0:2:6:.:.:0,6,40:.	1/1:0,22:22:66:.:.:862,66,0:.	0/0:499,0:499:99:.:.:0,120,1800:.	0/0:19,0:19:54:.:.:0,54,810:.	1/1:0,19:19:57:.:.:449,57,0:.	1/1:1,949:950:99:.:.:32493,2838,0:.	1/1:0,1163:1165:99:.:.:36739,3482,0:.	1/1:0,1082:1082:99:.:.:33633,3238,0:.	1/1:0,4:4:12:.:.:107,12,0:.	1|1:0,1377:1377:99:1|1:41620860_G_A:61954,4145,0:41620860	1/1:0,357:357:99:.:.:11571,1064,0:.	0/1:9,15:24:99:.:.:344,0,333:.	0/1:24,6:30:89:.:.:89,0,828:.	1/1:0,24:24:72:.:.:1080,72,0:.
chr01	42227776	.	T	A	3959.66	PASS	AC=4;AF=0.091;AN=44;BaseQRankSum=-1.4;DP=497;ExcessHet=1.1622;FS=3.593;InbreedingCoeff=0.2058;MLEAC=6;MLEAF=0.136;MQ=60;MQRankSum=0;QD=22.37;ReadPosRankSum=0.87;SOR=1.112	GT:AD:DP:GQ:PGT:PID:PL:PS	0/0:34,0:34:99:.:.:0,101,729:.	0/0:38,0:38:99:.:.:0,111,902:.	0/0:34,0:34:99:.:.:0,102,883:.	0/0:19,0:19:57:.:.:0,57,480:.	0/0:2,0:2:6:.:.:0,6,36:.	0/0:7,0:7:0:.:.:0,0,0:.	0/0:3,0:3:0:.:.:0,0,0:.	0/0:0,0:3:0:.:.:0,0,0:.	0/0:2,0:2:6:.:.:0,6,42:.	0/0:11,0:11:0:.:.:0,0,0:.	0/0:36,0:36:51:.:.:0,51,796:.	0/0:5,0:5:0:.:.:0,0,0:.	0|1:3,3:6:97:0|1:42227762_T_A:97,0,97:42227762	0|1:33,30:63:99:0|1:42227762_T_A:1116,0,1226:42227762	0|1:20,38:58:99:0|1:42227762_T_A:1440,0,709:42227762	0|1:16,34:50:99:0|1:42227762_T_A:1320,0,549:42227762	0/0:20,0:20:0:.:.:0,0,0:.	0/0:21,0:21:60:.:.:0,60,900:.	0/0:31,0:31:93:.:.:0,93,745:.	0/0:16,0:16:0:.:.:0,0,0:.	0/0:27,0:27:0:.:.:0,0,0:.	0/0:3,0:3:0:.:.:0,0,0:.
chr01	42227777	.	A	G	743.31	PASS	AC=1;AF=0.023;AN=44;BaseQRankSum=1.98;DP=500;ExcessHet=0;FS=3.461;InbreedingCoeff=0.4197;MLEAC=2;MLEAF=0.045;MQ=60;MQRankSum=0;QD=20.09;ReadPosRankSum=0.292;SOR=1.466	GT:AD:DP:GQ:PL	0/0:43,0:43:0:0,0,0	0/1:12,25:37:99:750,0,122	0/0:34,0:34:99:0,102,883	0/0:19,0:19:0:0,0,0	0/0:2,0:2:0:0,0,0	0/0:7,0:7:0:0,0,0	0/0:3,0:3:0:0,0,0	0/0:0,0:3:0:0,0,0	0/0:2,0:2:6:0,6,42	0/0:11,0:11:0:0,0,0	0/0:38,0:38:0:0,0,0	0/0:5,0:5:0:0,0,0	0/0:4,0:4:12:0,12,98	0/0:66,0:66:99:0,120,1800	0/0:56,0:56:99:0,120,1800	0/0:51,0:51:99:0,120,1800	0/0:20,0:20:0:0,0,0	0/0:21,0:21:60:0,60,900	0/0:31,0:31:93:0,93,745	0/0:16,0:16:0:0,0,0	0/0:27,0:27:0:0,0,0	0/0:3,0:3:0:0,0,0
chr01	42227780	.	T	G	905.63	PASS	AC=2;AF=0.045;AN=44;DP=516;ExcessHet=0;FS=0;InbreedingCoeff=0.597;MLEAC=3;MLEAF=0.068;MQ=60;QD=30.82;SOR=3.442	GT:AD:DP:GQ:PGT:PID:PL:PS	0/0:43,0:43:99:.:.:0,116,938:.	0/0:38,0:38:99:.:.:0,113,873:.	0/0:34,0:34:99:.:.:0,102,883:.	0/0:19,0:19:57:.:.:0,57,452:.	0/0:2,0:2:6:.:.:0,6,35:.	0/0:7,0:7:0:.:.:0,0,0:.	0/0:3,0:3:0:.:.:0,0,0:.	0/0:0,0:3:0:.:.:0,0,0:.	0/0:2,0:2:6:.:.:0,6,42:.	0/0:13,0:13:0:.:.:0,0,0:.	0/0:40,0:40:61:.:.:0,61,841:.	0/0:5,0:5:0:.:.:0,0,0:.	0/0:8,0:8:24:.:.:0,24,190:.	0/0:66,0:66:99:.:.:0,120,1800:.	0/0:56,0:56:99:.:.:0,120,1800:.	0/0:51,0:51:99:.:.:0,120,1800:.	0/0:23,0:23:0:.:.:0,0,0:.	1|1:0,21:21:63:1|1:42227780_T_G:925,63,0:42227780	0/0:33,0:33:99:.:.:0,99,776:.	0/0:19,0:19:0:.:.:0,0,0:.	0/0:27,0:27:0:.:.:0,0,0:.	0/0:3,0:3:0:.:.:0,0,0:.
chr01	42227782	.	T	C	94.21	PASS	AC=1;AF=0.023;AN=44;BaseQRankSum=-1.068;DP=519;ExcessHet=0;FS=0;InbreedingCoeff=0.4455;MLEAC=2;MLEAF=0.045;MQ=60;MQRankSum=0;QD=2.48;ReadPosRankSum=1.06;SOR=0.574	GT:AD:DP:GQ:PL	0/0:43,0:43:99:0,116,938	0/1:30,8:38:99:104,0,799	0/0:34,0:34:99:0,102,883	0/0:19,0:19:54:0,54,810	0/0:2,0:2:6:0,6,35	0/0:7,0:7:0:0,0,0	0/0:3,0:3:0:0,0,0	0/0:0,0:3:0:0,0,0	0/0:2,0:2:6:0,6,42	0/0:13,0:13:0:0,0,0	0/0:40,0:40:99:0,111,1665	0/0:5,0:5:0:0,0,0	0/0:8,0:8:24:0,24,190	0/0:66,0:66:99:0,120,1800	0/0:56,0:56:99:0,120,1800	0/0:51,0:51:99:0,120,1800	0/0:23,0:23:0:0,0,0	0/0:21,0:21:57:0,57,855	0/0:33,0:33:99:0,99,776	0/0:19,0:19:0:0,0,0	0/0:27,0:27:0:0,0,0	0/0:3,0:3:0:0,0,0
chr01	42227786	.	T	G	12463.7	PASS	AC=12;AF=0.273;AN=44;DP=558;ExcessHet=0;FS=0;InbreedingCoeff=0.5406;MLEAC=26;MLEAF=0.591;MQ=60;QD=35.13;SOR=2.85	GT:AD:DP:GQ:PGT:PID:PL:PS	0/0:46,0:46:0:.:.:0,0,0:.	1|1:0,42:42:99:1|1:42227786_T_G:1856,126,0:42227786	0/0:34,0:34:99:.:.:0,102,883:.	0/0:19,0:19:0:.:.:0,0,0:.	0/0:2,0:2:0:.:.:0,0,0:.	0/0:7,0:7:0:.:.:0,0,0:.	0/0:3,0:3:0:.:.:0,0,0:.	0/0:0,0:3:0:.:.:0,0,0:.	0/0:2,0:2:6:.:.:0,6,42:.	0/0:13,0:13:0:.:.:0,0,0:.	0/0:38,0:38:0:.:.:0,0,0:.	0/0:5,0:5:0:.:.:0,0,0:.	1|1:0,9:9:27:1|1:42227774_A_T:405,27,0:42227774	1|1:0,77:77:99:1|1:42227774_A_T:3465,232,0:42227774	1|1:0,69:69:99:1|1:42227774_A_T:3105,208,0:42227774	1|1:0,58:58:99:1|1:42227774_A_T:2610,175,0:42227774	0/0:23,0:23:0:.:.:0,0,0:.	1|1:0,22:22:66:1|1:42227780_T_G:949,66,0:42227780	0/0:35,0:35:0:.:.:0,0,0:.	0/0:19,0:19:0:.:.:0,0,0:.	0/0:27,0:27:0:.:.:0,0,0:.	0/0:3,0:3:0:.:.:0,0,0:.
chr01	42227787	.	A	C	78.21	PASS	AC=1;AF=0.023;AN=44;BaseQRankSum=-1.18;DP=558;ExcessHet=0;FS=0;InbreedingCoeff=0.4459;MLEAC=2;MLEAF=0.045;MQ=60;MQRankSum=0;QD=8.69;ReadPosRankSum=1.12;SOR=0.169	GT:AD:DP:GQ:PL	0/0:48,0:48:99:0,120,1800	0/0:42,0:42:99:0,120,1800	0/0:34,0:34:99:0,102,883	0/0:19,0:19:54:0,54,810	0/0:2,0:2:6:0,6,38	0/0:7,0:7:0:0,0,0	0/0:3,0:3:0:0,0,0	0/0:0,0:3:0:0,0,0	0/0:2,0:2:6:0,6,42	0/0:13,0:13:0:0,0,0	0/0:37,0:37:99:0,111,900	0/0:5,0:5:0:0,0,0	0/1:6,3:9:88:88,0,162	0/0:75,0:75:99:0,120,1800	0/0:67,0:67:99:0,120,1800	0/0:58,0:58:99:0,120,1800	0/0:23,0:23:0:0,0,0	0/0:26,0:26:75:0,75,1125	0/0:36,0:36:92:0,92,867	0/0:19,0:19:0:0,0,0	0/0:27,0:27:0:0,0,0	0/0:3,0:3:0:0,0,0
chr01	42227795	.	C	T	2112.76	PASS	AC=2;AF=0.045;AN=44;DP=607;ExcessHet=0;FS=0;InbreedingCoeff=0.5443;MLEAC=4;MLEAF=0.091;MQ=60;QD=30.31;SOR=1.919	GT:AD:DP:GQ:PGT:PID:PL:PS	0/0:53,0:53:0:.:.:0,0,0:.	1|1:0,53:53:99:1|1:42227786_T_G:2126,159,0:42227786	0/0:34,0:34:99:.:.:0,102,883:.	0/0:19,0:19:0:.:.:0,0,0:.	0/0:2,0:2:0:.:.:0,0,0:.	0/0:12,0:12:0:.:.:0,0,0:.	0/0:4,0:4:0:.:.:0,0,0:.	0/0:0,0:3:0:.:.:0,0,0:.	0/0:2,0:2:6:.:.:0,6,42:.	0/0:14,0:14:0:.:.:0,0,0:.	0/0:41,0:41:0:.:.:0,0,0:.	0/0:6,0:6:0:.:.:0,0,0:.	0/0:14,0:14:42:.:.:0,42,326:.	0/0:75,0:75:99:.:.:0,120,1800:.	0/0:67,0:67:99:.:.:0,120,1800:.	0/0:58,0:58:99:.:.:0,120,1800:.	0/0:25,0:25:0:.:.:0,0,0:.	0/0:28,0:28:81:.:.:0,81,700:.	0/0:37,0:37:99:.:.:0,108,925:.	0/0:22,0:22:0:.:.:0,0,0:.	0/0:31,0:31:0:.:.:0,0,0:.	0/0:4,0:4:0:.:.:0,0,0:.
chr01	44271458	.	T	A	27723.1	PASS	AC=4;AF=0.095;AN=42;DP=2287;ExcessHet=0;FS=0;InbreedingCoeff=0.8709;MLEAC=4;MLEAF=0.095;MQ=60;QD=28.21;SOR=2.576	GT:AD:DP:GQ:PGT:PID:PL:PS	0/0:22,0:22:66:.:.:0,66,514:.	0/0:39,0:39:99:.:.:0,116,851:.	0/0:204,0:204:99:.:.:0,120,1800:.	1|1:0,246:246:99:1|1:44271393_G_T:11070,741,0:44271393	0/0:2,0:2:6:.:.:0,6,35:.	0/0:24,0:24:39:.:.:0,39,722:.	0/0:10,0:10:30:.:.:0,30,333:.	0/0:39,0:39:99:.:.:0,117,1308:.	0/0:4,0:4:12:.:.:0,12,87:.	0/0:20,0:20:60:.:.:0,60,669:.	1|1:0,371:371:99:1|1:44271393_G_T:16695,1117,0:44271393	0/0:19,0:19:57:.:.:0,57,636:.	.|.:0,0:.:.:0|1:44271452_A_AAG:0,0,0:44271452	0/0:181,0:181:99:.:.:0,120,1800:.	0/0:94,0:94:99:.:.:0,120,1800:.	0/0:94,0:94:99:.:.:0,120,1800:.	0/0:27,0:27:81:.:.:0,81,786:.	0/0:676,0:676:99:.:.:0,120,1800:.	0/0:132,0:132:99:.:.:0,120,1800:.	0/0:31,0:31:93:.:.:0,93,944:.	0/0:44,0:44:99:.:.:0,120,1800:.	0/0:8,0:8:24:.:.:0,24,228:.
chr01	44271471	.	C	T	113139	PASS	AC=23;AF=0.548;AN=42;BaseQRankSum=0.064;DP=3020;ExcessHet=0;FS=0;InbreedingCoeff=0.4904;MLEAC=34;MLEAF=0.81;MQ=59.93;MQRankSum=0;QD=31.98;ReadPosRankSum=-0.419;SOR=0.865	GT:AD:DP:GQ:PGT:PID:PL:PS	1/1:0,36:36:99:.:.:797,106,0:.	1|1:2,64:66:99:1|1:44271454_T_G:2751,111,0:44271454	0|1:136,316:452:99:0|1:44271471_C_T:9498,0,2148:44271471	1|1:0,302:302:99:1|1:44271393_G_T:13590,909,0:44271393	0/0:3,0:3:0:.:.:0,0,0:.	0/0:34,0:34:0:.:.:0,0,0:.	0/0:12,0:12:0:.:.:0,0,0:.	1/1:0,2:2:6:.:.:49,6,0:.	0/0:3,0:3:9:.:.:0,9,62:.	0/0:40,0:40:0:.:.:0,0,0:.	1|1:0,414:414:99:1|1:44271393_G_T:18630,1246,0:44271393	1/1:0,2:2:6:.:.:49,6,0:.	.|.:0,0:.:.:0|1:44271452_A_AAG:0,0,0:44271452	1|1:0,195:195:99:1|1:44271460_T_TTTG:8775,587,0:44271460	1|1:0,122:122:99:1|1:44271455_T_C:5490,367,0:44271455	1/1:0,119:119:99:.:.:5355,358,0:.	0/0:38,0:38:0:.:.:0,0,0:.	1/1:0,916:916:99:.:.:41220,2757,0:.	1|1:0,151:151:99:1|1:44271456_T_TA:6795,455,0:44271456	0/0:40,0:40:0:.:.:0,0,0:.	0/0:45,0:45:0:.:.:0,0,0:.	0/0:9,0:9:0:.:.:0,0,0:.
chr01	44271487	.	C	T	31323.2	PASS	AC=6;AF=0.143;AN=42;BaseQRankSum=1.04;DP=3784;ExcessHet=0;FS=0;InbreedingCoeff=0.671;MLEAC=9;MLEAF=0.214;MQ=60;MQRankSum=0;QD=33.27;ReadPosRankSum=0.464;SOR=1.47	GT:AD:DP:GQ:PGT:PID:PL:PS	0/0:207,0:207:99:.:.:0,120,1800:.	0/0:70,0:70:99:.:.:0,101,1800:.	0/0:485,0:485:99:.:.:0,120,1800:.	0/0:316,0:316:99:.:.:0,120,1800:.	0/0:3,0:3:9:.:.:0,9,50:.	0/0:45,0:45:0:.:.:0,0,0:.	0/0:13,0:13:0:.:.:0,0,0:.	0/0:2,0:2:6:.:.:0,6,49:.	0/0:3,0:3:9:.:.:0,9,62:.	0/0:56,0:56:0:.:.:0,0,0:.	0/0:429,0:429:99:.:.:0,120,1800:.	0/0:3,0:3:9:.:.:0,9,77:.	.|.:0,0:.:.:0|1:44271452_A_AAG:0,0,0:44271452	1|1:0,294:294:99:1|1:44271460_T_TTTG:13230,885,0:44271460	1|1:0,219:219:99:1|1:44271455_T_C:9855,659,0:44271455	1/1:1,223:224:99:.:.:8267,647,0:.	0/0:51,0:51:0:.:.:0,0,0:.	0/0:1052,0:1052:99:.:.:0,120,1800:.	0/0:165,0:165:99:.:.:0,120,1800:.	0/0:50,0:50:0:.:.:0,0,0:.	0/0:56,0:56:0:.:.:0,0,0:.	0/0:12,0:12:0:.:.:0,0,0:.
chr01	44271509	.	A	T	153225	PASS	AC=14;AF=0.318;AN=44;DP=5448;ExcessHet=0;FS=0;InbreedingCoeff=0.869;MLEAC=16;MLEAF=0.364;MQ=59.99;QD=30.4;SOR=1.351	GT:AD:DP:GQ:PGT:PID:PL:PS	0/0:207,0:207:99:.:.:0,120,1800:.	1/1:0,310:310:99:.:.:9953,928,0:.	0/0:485,0:485:99:.:.:0,120,1800:.	0/0:316,0:316:99:.:.:0,120,1800:.	0/0:2,0:2:6:.:.:0,6,34:.	0/0:73,0:73:0:.:.:0,0,0:.	0/0:20,0:20:57:.:.:0,57,855:.	0/0:9,0:9:27:.:.:0,27,275:.	0/0:3,0:3:9:.:.:0,9,62:.	0/0:67,0:67:0:.:.:0,0,0:.	0/0:429,0:429:99:.:.:0,120,1800:.	0/0:16,0:16:48:.:.:0,48,461:.	1|1:0,4:4:12:1|1:44271452_A_AAG:180,12,0:44271452	1|1:0,458:458:99:1|1:44271460_T_TTTG:20598,1379,0:44271460	1|1:0,441:441:99:1|1:44271455_T_C:19802,1327,0:44271455	1/1:0,490:490:99:.:.:22050,1475,0:.	0/0:68,0:68:99:.:.:0,120,1800:.	1/1:0,1572:1572:99:.:.:70638,4732,0:.	1/1:0,313:313:99:.:.:10046,939,0:.	0/0:59,0:59:99:.:.:0,120,1800:.	0/0:64,0:64:99:.:.:0,120,1800:.	0/0:16,0:16:0:.:.:0,0,0:.
chr01	44271510	.	C	T	71089	PASS	AC=2;AF=0.045;AN=44;DP=5440;ExcessHet=0;FS=0;InbreedingCoeff=0.8343;MLEAC=2;MLEAF=0.045;MQ=59.97;QD=30.03;SOR=1.559	GT:AD:DP:GQ:PL	0/0:207,0:207:99:0,120,1800	0/0:310,0:310:99:0,120,1800	0/0:485,0:485:99:0,120,1800	0/0:316,0:316:99:0,120,1800	0/0:2,0:2:6:0,6,34	0/0:75,0:75:99:0,120,1800	0/0:21,0:21:60:0,60,900	0/0:17,0:17:51:0,51,632	0/0:3,0:3:9:0,9,62	0/0:70,0:70:99:0,120,1800	0/0:429,0:429:99:0,120,1800	0/0:22,0:22:66:0,66,696	0/0:4,0:4:12:0,12,94	0/0:452,0:452:99:0,120,1800	0/0:436,0:436:99:0,120,1800	0/0:481,0:481:99:0,120,1800	0/0:68,0:68:99:0,120,1800	1/1:0,1584:1584:99:71117,4768,0	0/0:314,0:314:99:0,120,1800	0/0:59,0:59:99:0,120,1800	0/0:64,0:64:99:0,120,1800	0/0:16,0:16:48:0,48,457
chr01	44271513	.	G	A	15308	PASS	AC=1;AF=0.023;AN=44;BaseQRankSum=6.92;DP=5496;ExcessHet=0;FS=0;InbreedingCoeff=-0.0317;MLEAC=1;MLEAF=0.023;MQ=59.98;MQRankSum=-2.118;QD=9.69;ReadPosRankSum=0.4;SOR=0.637	GT:AD:DP:GQ:PL	0/0:207,0:207:99:0,120,1800	0/0:310,0:310:99:0,120,1800	0/0:485,0:485:99:0,120,1800	0/0:316,0:316:99:0,120,1800	0/0:2,0:2:6:0,6,34	0/0:75,0:75:99:0,120,1800	0/0:21,0:21:60:0,60,900	0/0:31,0:31:93:0,93,1037	0/0:3,0:3:9:0,9,62	0/0:70,0:70:99:0,120,1800	0/0:429,0:429:99:0,120,1800	0/0:25,0:25:75:0,75,718	0/0:4,0:4:12:0,12,94	0/0:452,0:452:99:0,120,1800	0/0:436,0:436:99:0,120,1800	0/0:481,0:481:99:0,120,1800	0/0:68,0:68:99:0,120,1800	0/1:1029,551:1580:99:15322,0,36041	0/0:314,0:314:99:0,120,1800	0/0:59,0:59:99:0,120,1800	0/0:64,0:64:99:0,120,1800	0/0:16,0:16:48:0,48,457
chr01	44272494	.	T	C	9927.27	PASS	AC=5;AF=0.125;AN=40;BaseQRankSum=5.31;DP=1748;ExcessHet=1.2264;FS=14.012;InbreedingCoeff=0.0144;MLEAC=6;MLEAF=0.15;MQ=59.42;MQRankSum=0;QD=18.8;ReadPosRankSum=-0.405;SOR=1.617	GT:AD:DP:GQ:PGT:PID:PL:PS	.|.:0,0:.:.:0|1:44272494_T_C:0,0,0:44272494	0/0:128,0:128:99:.:.:0,120,1800:.	0/0:103,0:103:99:.:.:0,120,1800:.	0/0:68,0:68:99:.:.:0,120,1800:.	0/0:2,0:2:6:.:.:0,6,35:.	0/0:74,0:74:99:.:.:0,120,1800:.	0/0:23,0:23:57:.:.:0,57,855:.	0/0:80,0:80:99:.:.:0,120,1800:.	0/0:2,0:2:6:.:.:0,6,40:.	0/0:62,0:62:99:.:.:0,120,1800:.	0/0:88,0:88:99:.:.:0,120,1800:.	0|1:67,45:112:99:0|1:44272353_A_G:1688,0,2630:44272353	.|.:0,0:.:.:0|1:44272481_A_AGCG:0,0,0:44272481	0|1:43,98:141:99:0|1:44272425_T_A:3967,0,1511:44272425	0|1:63,51:114:99:0|1:44272425_T_A:1952,0,2492:44272425	0|1:51,53:104:99:0|1:44272425_T_A:2072,0,1982:44272425	0|1:47,10:57:99:0|1:44272490_G_*:278,0,1931:44272490	0/0:103,0:103:99:.:.:0,120,1800:.	0/0:89,0:89:99:.:.:0,120,1800:.	0/0:233,0:233:99:.:.:0,120,1800:.	0/0:134,0:134:99:.:.:0,120,1800:.	0/0:30,0:30:55:.:.:0,55,814:.
chr01	44272614	.	G	A	111.49	PASS	AC=1;AF=0.023;AN=44;BaseQRankSum=1.15;DP=485;ExcessHet=0;FS=0;InbreedingCoeff=-0.1118;MLEAC=1;MLEAF=0.023;MQ=60;MQRankSum=0;QD=27.87;ReadPosRankSum=1.15;SOR=1.609	GT:AD:DP:GQ:PGT:PID:PL:PS	0/0:17,0:17:0:.:.:0,0,200:.	0/0:6,0:6:15:.:.:0,15,225:.	0/0:23,0:23:0:.:.:0,0,298:.	0/0:18,0:18:0:.:.:0,0,236:.	0/0:2,0:2:3:.:.:0,3,45:.	0/0:33,0:33:99:.:.:0,99,889:.	0/0:6,0:6:15:.:.:0,15,225:.	0/0:18,0:18:25:.:.:0,25,541:.	0/0:4,0:4:0:.:.:0,0,39:.	0/0:30,0:30:90:.:.:0,90,770:.	0/0:23,0:23:0:.:.:0,0,259:.	0/0:58,0:58:99:.:.:0,99,1485:.	0/0:10,0:10:24:.:.:0,24,360:.	0/0:13,0:13:24:.:.:0,24,360:.	0/0:15,0:15:16:.:.:0,16,307:.	0/0:13,0:13:0:.:.:0,0,225:.	0/0:29,0:29:81:.:.:0,81,783:.	0/0:13,0:13:27:.:.:0,27,405:.	0|1:1,3:4:33:0|1:44272608_A_G:123,0,33:44272608	0/0:87,0:87:99:.:.:0,120,1800:.	0/0:51,0:51:99:.:.:0,120,1800:.	0/0:12,0:12:36:.:.:0,36,301:.
chr01	44551256	.	A	G	31.42	PASS	AC=1;AF=0.023;AN=44;BaseQRankSum=-1.491;DP=251;ExcessHet=0;FS=0;InbreedingCoeff=-0.0576;MLEAC=1;MLEAF=0.023;MQ=47.01;MQRankSum=0;QD=2.09;ReadPosRankSum=0.425;SOR=0.26	GT:AD:DP:GQ:PGT:PID:PL:PS	0/0:4,0:4:12:.:.:0,12,85:.	0/0:8,0:8:24:.:.:0,24,192:.	0/0:2,0:2:6:.:.:0,6,48:.	0/0:6,0:6:18:.:.:0,18,143:.	0/0:2,0:2:6:.:.:0,6,31:.	0/0:25,0:25:72:.:.:0,72,636:.	0/0:11,0:11:27:.:.:0,27,405:.	0/0:30,0:30:90:.:.:0,90,844:.	0/0:2,0:2:6:.:.:0,6,37:.	0/0:21,0:21:63:.:.:0,63,518:.	0/0:5,0:5:15:.:.:0,15,119:.	0|1:13,2:15:45:0|1:44551255_A_G:45,0,505:44551255	0/0:2,0:2:6:.:.:0,6,90:.	0/0:4,0:4:12:.:.:0,12,98:.	0/0:9,0:9:27:.:.:0,27,231:.	0/0:18,0:18:51:.:.:0,51,765:.	0/0:16,0:16:39:.:.:0,39,585:.	0/0:6,0:6:18:.:.:0,18,149:.	0/0:2,0:2:6:.:.:0,6,49:.	0/0:2,0:2:6:.:.:0,6,49:.	0/0:36,0:36:95:.:.:0,95,1004:.	0/0:5,0:5:15:.:.:0,15,124:.
chr01	44880376	.	G	A	93.98	PASS	AC=1;AF=0.023;AN=44;BaseQRankSum=0.228;DP=634;ExcessHet=0;FS=0;InbreedingCoeff=-0.0331;MLEAC=1;MLEAF=0.023;MQ=60;MQRankSum=0;QD=5.22;ReadPosRankSum=0.267;SOR=0.495	GT:AD:DP:GQ:PL	0/0:32,0:32:90:0,90,703	0/0:39,0:39:99:0,99,1485	0/0:37,0:37:99:0,99,998	0/0:8,0:8:24:0,24,179	0/0:3,0:3:6:0,6,90	0/0:49,0:49:99:0,117,1755	0/0:15,0:15:45:0,45,454	0/0:26,0:26:75:0,75,794	0/0:2,0:2:6:0,6,40	0/0:47,0:47:99:0,115,1360	0/0:30,0:30:75:0,75,1125	0/0:57,0:57:99:0,105,1575	0/1:10,8:18:99:108,0,128	0/0:44,0:44:99:0,106,1083	0/0:61,0:61:99:0,120,1800	0/0:46,0:46:99:0,114,1710	0/0:15,0:15:45:0,45,421	0/0:19,0:19:45:0,45,675	0/0:51,0:51:99:0,120,1800	0/0:16,0:16:48:0,48,455	0/0:7,0:7:21:0,21,190	0/0:11,0:11:30:0,30,450
chr01	44880399	.	A	G	375.28	PASS	AC=2;AF=0.045;AN=44;DP=556;ExcessHet=0;FS=0;InbreedingCoeff=0.768;MLEAC=2;MLEAF=0.045;MQ=60;QD=23.45;SOR=3.258	GT:AD:DP:GQ:PL	0/0:30,0:30:76:0,76,615	0/0:39,0:39:99:0,99,1485	0/0:28,0:28:72:0,72,1080	0/0:7,0:7:21:0,21,165	0/0:2,0:2:3:0,3,45	0/0:49,0:49:99:0,117,1755	0/0:17,0:17:48:0,48,720	0/0:28,0:28:72:0,72,1080	0/0:2,0:2:6:0,6,40	0/0:31,0:31:75:0,75,1125	0/0:21,0:21:60:0,60,517	0/0:57,0:57:99:0,105,1575	0/0:17,0:17:45:0,45,675	0/0:39,0:39:99:0,102,1025	0/0:41,0:41:99:0,108,1620	0/0:33,0:33:93:0,93,1395	0/0:14,0:14:42:0,42,381	1/1:0,16:16:48:403,48,0	0/0:51,0:51:99:0,120,1800	0/0:18,0:18:54:0,54,491	0/0:6,0:6:18:0,18,183	0/0:10,0:10:30:0,30,253
chr01	44880407	.	C	T	178.99	PASS	AC=1;AF=0.023;AN=44;BaseQRankSum=0.886;DP=519;ExcessHet=0;FS=2.158;InbreedingCoeff=-0.033;MLEAC=1;MLEAF=0.023;MQ=60;MQRankSum=0;QD=11.19;ReadPosRankSum=-0.979;SOR=0.842	GT:AD:DP:GQ:PL	0/0:26,0:26:72:0,72,1080	0/0:29,0:29:78:0,78,1170	0/0:24,0:24:72:0,72,597	0/0:7,0:7:21:0,21,165	0/0:2,0:2:6:0,6,35	0/0:40,0:40:99:0,99,1485	0/0:18,0:18:48:0,48,720	0/0:25,0:25:69:0,69,1035	0/0:2,0:2:6:0,6,40	0/0:27,0:27:72:0,72,1080	0/0:21,0:21:60:0,60,517	0/0:57,0:57:99:0,105,1575	0/1:6,10:16:69:193,0,69	0/0:37,0:37:96:0,96,1440	0/0:41,0:41:99:0,108,1620	0/0:33,0:33:87:0,87,1305	0/0:16,0:16:42:0,42,630	0/0:12,0:12:36:0,36,292	0/0:51,0:51:99:0,120,1800	0/0:18,0:18:51:0,51,765	0/0:6,0:6:18:0,18,183	0/0:11,0:11:33:0,33,275
chr01	44880408	.	G	A	66.81	PASS	AC=2;AF=0.045;AN=44;BaseQRankSum=0.484;DP=520;ExcessHet=0.1072;FS=0;InbreedingCoeff=-0.0704;MLEAC=2;MLEAF=0.045;MQ=60;MQRankSum=0;QD=2.9;ReadPosRankSum=1.08;SOR=0.904	GT:AD:DP:GQ:PL	0/0:26,0:26:72:0,72,1080	0/0:29,0:29:78:0,78,1170	0/0:24,0:24:72:0,72,597	0/1:4,3:7:57:57,0,66	0/0:2,0:2:6:0,6,35	0/0:40,0:40:99:0,99,1485	0/0:18,0:18:48:0,48,720	0/0:25,0:25:69:0,69,1035	0/0:2,0:2:6:0,6,40	0/0:27,0:27:72:0,72,1080	0/0:21,0:21:60:0,60,517	0/0:57,0:57:99:0,105,1575	0/0:16,0:16:45:0,45,675	0/0:37,0:37:96:0,96,1440	0/0:41,0:41:99:0,108,1620	0/0:33,0:33:87:0,87,1305	0/1:13,3:16:31:31,0,315	0/0:12,0:12:36:0,36,292	0/0:51,0:51:99:0,120,1800	0/0:18,0:18:51:0,51,765	0/0:7,0:7:0:0,0,142	0/0:11,0:11:33:0,33,275
chr01	44880414	.	G	A	324.72	PASS	AC=2;AF=0.045;AN=44;BaseQRankSum=1.19;DP=513;ExcessHet=0.1072;FS=0;InbreedingCoeff=-0.0683;MLEAC=2;MLEAF=0.045;MQ=60;MQRankSum=0;QD=7.06;ReadPosRankSum=0.64;SOR=0.646	GT:AD:DP:GQ:PL	0/0:26,0:26:72:0,72,1080	0/0:23,0:23:69:0,69,542	0/0:24,0:24:72:0,72,597	0/0:7,0:7:21:0,21,165	0/0:2,0:2:6:0,6,35	0/0:40,0:40:99:0,99,1485	0/0:16,0:16:45:0,45,675	0/0:24,0:24:72:0,72,708	0/0:3,0:3:9:0,9,55	0/0:26,0:26:63:0,63,945	0/0:21,0:21:60:0,60,517	0/0:57,0:57:99:0,105,1575	0/0:19,0:19:51:0,51,765	0/1:24,11:35:99:181,0,509	0/0:41,0:41:99:0,108,1620	0/0:32,0:32:84:0,84,1260	0/0:17,0:17:45:0,45,675	0/0:12,0:12:36:0,36,292	0/0:51,0:51:99:0,120,1800	0/0:18,0:18:51:0,51,765	0/0:7,0:7:0:0,0,146	0/1:3,8:11:49:165,0,49
chr01	44880417	.	A	G	3848.81	PASS	AC=10;AF=0.227;AN=44;DP=514;ExcessHet=0;FS=0;InbreedingCoeff=0.8984;MLEAC=10;MLEAF=0.227;MQ=60;QD=28.72;SOR=2.303	GT:AD:DP:GQ:PL	0/0:25,0:25:66:0,66,990	0/0:23,0:23:69:0,69,542	0/0:24,0:24:60:0,60,900	0/0:6,0:6:18:0,18,139	0/0:2,0:2:6:0,6,35	0/0:43,0:43:84:0,84,1260	0/0:16,0:16:45:0,45,675	0/0:24,0:24:72:0,72,708	0/0:3,0:3:9:0,9,55	0/0:26,0:26:63:0,63,945	0/0:21,0:21:60:0,60,517	0/0:57,0:57:99:0,105,1575	1/1:0,20:20:59:594,59,0	1/1:0,35:35:99:1062,104,0	1/1:0,38:38:99:1060,113,0	1/1:0,30:30:90:750,90,0	0/0:16,0:16:42:0,42,630	0/0:12,0:12:33:0,33,495	0/0:51,0:51:99:0,120,1800	0/0:17,0:17:48:0,48,720	0/0:7,0:7:0:0,0,146	1/1:0,11:11:33:442,33,0
chr01	44880420	.	A	G	298.3	PASS	AC=1;AF=0.023;AN=44;BaseQRankSum=0.335;DP=525;ExcessHet=0;FS=0;InbreedingCoeff=-0.0431;MLEAC=1;MLEAF=0.023;MQ=60;MQRankSum=0;QD=6.21;ReadPosRankSum=-1.641;SOR=0.743	GT:AD:DP:GQ:PL	0/0:24,0:24:36:0,36,447	0/0:23,0:23:69:0,69,542	0/0:24,0:24:60:0,60,900	0/0:6,0:6:18:0,18,139	0/0:2,0:2:6:0,6,35	0/0:43,0:43:84:0,84,1260	0/0:17,0:17:39:0,39,585	0/0:24,0:24:72:0,72,708	0/0:3,0:3:9:0,9,55	0/0:27,0:27:54:0,54,810	0/0:20,0:20:57:0,57,855	0/0:37,0:37:93:0,93,1395	0/0:69,0:69:99:0,120,1800	0/0:34,0:34:81:0,81,824	0/0:33,0:33:81:0,81,1215	0/0:26,0:26:72:0,72,1080	0/0:15,0:15:39:0,39,585	0/0:12,0:12:33:0,33,495	0/1:30,18:48:99:312,0,748	0/0:17,0:17:48:0,48,720	0/0:7,0:7:0:0,0,146	0/0:11,0:11:33:0,33,279
chr01	44880426	.	T	C	1555.71	PASS	AC=2;AF=0.045;AN=44;DP=484;ExcessHet=0;FS=0;InbreedingCoeff=0.6862;MLEAC=2;MLEAF=0.045;MQ=60;QD=34.57;SOR=3.865	GT:AD:DP:GQ:PL	0/0:22,0:22:54:0,54,810	0/0:24,0:24:60:0,60,543	0/0:21,0:21:57:0,57,855	0/0:6,0:6:18:0,18,139	0/0:2,0:2:6:0,6,35	0/0:31,0:31:84:0,84,1260	0/0:15,0:15:36:0,36,540	0/0:24,0:24:72:0,72,708	0/0:3,0:3:9:0,9,55	0/0:21,0:21:48:0,48,720	0/0:20,0:20:57:0,57,855	0/0:37,0:37:93:0,93,1395	0/0:69,0:69:99:0,120,1800	0/0:27,0:27:72:0,72,1080	0/0:33,0:33:81:0,81,1215	0/0:26,0:26:72:0,72,1080	0/0:14,0:14:30:0,30,450	0/0:10,0:10:30:0,30,251	1/1:0,45:45:99:1583,135,0	0/0:15,0:15:45:0,45,410	0/0:6,0:6:0:0,0,134	0/0:11,0:11:30:0,30,450
chr01	44880429	.	C	T	2222.92	PASS	AC=4;AF=0.091;AN=44;BaseQRankSum=1.11;DP=475;ExcessHet=0.0082;FS=0;InbreedingCoeff=0.4488;MLEAC=4;MLEAF=0.091;MQ=60;MQRankSum=0;QD=28.14;ReadPosRankSum=-0.828;SOR=0.739	GT:AD:DP:GQ:PGT:PID:PL:PS	0/0:23,0:23:53:.:.:0,53,458:.	0|1:11,13:24:99:0|1:44880405_C_G:513,0,340:44880405	0/0:21,0:21:57:.:.:0,57,855:.	0/0:6,0:6:18:.:.:0,18,139:.	0/0:2,0:2:0:.:.:0,0,0:.	0|1:9,24:33:99:0|1:44880405_C_G:946,0,306:44880405	0/0:15,0:15:36:.:.:0,36,540:.	0/0:24,0:24:72:.:.:0,72,708:.	0/0:3,0:3:9:.:.:0,9,55:.	1/1:0,22:22:66:.:.:800,66,0:.	0/0:20,0:20:57:.:.:0,57,855:.	0/0:37,0:37:93:.:.:0,93,1395:.	0/0:69,0:69:99:.:.:0,120,1800:.	0/0:27,0:27:72:.:.:0,72,1080:.	0/0:24,0:24:72:.:.:0,72,561:.	0/0:26,0:26:72:.:.:0,72,1080:.	0/0:14,0:14:30:.:.:0,30,450:.	0/0:10,0:10:30:.:.:0,30,251:.	0/0:42,0:42:99:.:.:0,99,1485:.	0/0:15,0:15:45:.:.:0,45,410:.	0/0:6,0:6:12:.:.:0,12,180:.	0/0:11,0:11:30:.:.:0,30,450:.
chr01	46233729	.	T	A	767.27	PASS	AC=1;AF=0.024;AN=42;BaseQRankSum=-1.251;DP=12347;ExcessHet=0;FS=7.447;InbreedingCoeff=0.2568;MLEAC=1;MLEAF=0.024;MQ=60;MQRankSum=0;QD=16.32;ReadPosRankSum=-2.235;SOR=0.9	GT:AD:DP:GQ:PGT:PID:PL:PS	.|.:0,0:.:.:0|1:46233719_C_T:0,0,0:46233719	0/0:1251,0:1251:99:.:.:0,120,1800:.	0/0:1269,0:1269:99:.:.:0,120,1800:.	0/0:1057,0:1057:99:.:.:0,120,1800:.	0/0:2,0:2:6:.:.:0,6,34:.	0/0:120,0:120:99:.:.:0,120,1800:.	0/0:11,0:11:30:.:.:0,30,450:.	0/0:47,0:47:99:.:.:0,114,1466:.	0/0:4,0:4:12:.:.:0,12,78:.	0/0:63,0:63:99:.:.:0,120,1800:.	0/0:1414,0:1414:99:.:.:0,120,1800:.	0/0:125,0:125:99:.:.:0,120,1800:.	0/0:67,0:67:99:.:.:0,120,1800:.	0/0:1544,0:1544:99:.:.:0,120,1800:.	0/0:1722,0:1722:99:.:.:0,120,1800:.	0/0:1745,0:1745:99:.:.:0,120,1800:.	0/0:22,0:22:60:.:.:0,60,900:.	0/0:1123,0:1123:99:.:.:0,120,1800:.	0/0:651,0:651:99:.:.:0,120,1800:.	0/0:29,0:29:81:.:.:0,81,1215:.	0/0:32,0:32:96:.:.:0,96,897:.	0/1:12,35:47:99:.:.:781,0,399:.
chr01	47830796	.	T	C	3103	PASS	AC=2;AF=0.045;AN=44;DP=1213;ExcessHet=0;FS=0;InbreedingCoeff=0.8571;MLEAC=2;MLEAF=0.045;MQ=60;QD=30.11;SOR=1.032	GT:AD:DP:GQ:PGT:PID:PL:PS	0/0:16,0:16:45:.:.:0,45,675:.	0/0:68,0:68:99:.:.:0,120,1800:.	0/0:31,0:31:90:.:.:0,90,1350:.	0/0:33,0:33:99:.:.:0,99,823:.	0/0:2,0:2:6:.:.:0,6,30:.	0/0:91,0:91:99:.:.:0,120,1800:.	0/0:44,0:44:99:.:.:0,99,1289:.	0/0:199,0:199:99:.:.:0,120,1800:.	0/0:3,0:3:9:.:.:0,9,57:.	0/0:102,0:102:99:.:.:0,120,1800:.	0/0:34,0:34:99:.:.:0,99,871:.	0/0:138,0:138:99:.:.:0,120,1800:.	0/0:74,0:74:99:.:.:0,120,1800:.	0/0:53,0:53:99:.:.:0,120,1800:.	0/0:47,0:47:99:.:.:0,108,1620:.	0/0:34,0:34:99:.:.:0,102,848:.	0/0:59,0:59:99:.:.:0,112,1629:.	1|1:0,73:73:99:1|1:47830771_G_A:3131,220,0:47830771	0/0:38,0:38:99:.:.:0,108,1620:.	0/0:21,0:21:54:.:.:0,54,810:.	0/0:12,0:12:30:.:.:0,30,450:.	0/0:41,0:41:99:.:.:0,117,1755:.
chr01	47830805	.	C	T	1178.94	PASS	AC=1;AF=0.023;AN=44;BaseQRankSum=0.775;DP=1228;ExcessHet=0;FS=3.438;InbreedingCoeff=-0.0292;MLEAC=1;MLEAF=0.023;MQ=60;MQRankSum=0;QD=18.42;ReadPosRankSum=-0.188;SOR=0.905	GT:AD:DP:GQ:PGT:PID:PL:PS	0/0:17,0:17:48:.:.:0,48,720:.	0/0:68,0:68:99:.:.:0,120,1800:.	0/0:31,0:31:84:.:.:0,84,1260:.	0/0:33,0:33:99:.:.:0,99,823:.	0/0:2,0:2:6:.:.:0,6,29:.	0/0:91,0:91:99:.:.:0,120,1800:.	0/0:44,0:44:99:.:.:0,99,1289:.	0/0:199,0:199:99:.:.:0,120,1800:.	0/0:3,0:3:9:.:.:0,9,57:.	0/0:102,0:102:99:.:.:0,120,1800:.	0/0:34,0:34:99:.:.:0,99,871:.	0/0:138,0:138:99:.:.:0,120,1800:.	0/0:74,0:74:99:.:.:0,120,1800:.	0/0:53,0:53:99:.:.:0,120,1800:.	0/0:47,0:47:99:.:.:0,108,1620:.	0/0:34,0:34:99:.:.:0,102,848:.	0/0:59,0:59:99:.:.:0,112,1629:.	0/0:63,0:63:99:.:.:0,120,1800:.	0|1:31,33:64:99:0|1:47830805_C_T:1193,0,1142:47830805	0/0:19,0:19:48:.:.:0,48,720:.	0/0:11,0:11:33:.:.:0,33,329:.	0/0:42,0:42:99:.:.:0,100,1044:.
chr01	47830808	.	A	G	4545	PASS	AC=2;AF=0.045;AN=44;DP=1228;ExcessHet=0;FS=0;InbreedingCoeff=0.8573;MLEAC=2;MLEAF=0.045;MQ=60;QD=26.62;SOR=1.008	GT:AD:DP:GQ:PGT:PID:PL:PS	0/0:18,0:18:51:.:.:0,51,765:.	0/0:68,0:68:99:.:.:0,120,1800:.	0/0:31,0:31:84:.:.:0,84,1260:.	0/0:33,0:33:99:.:.:0,99,823:.	0/0:2,0:2:6:.:.:0,6,29:.	0/0:91,0:91:99:.:.:0,120,1800:.	0/0:44,0:44:99:.:.:0,99,1289:.	0/0:199,0:199:99:.:.:0,120,1800:.	0/0:3,0:3:9:.:.:0,9,57:.	1|1:0,107:107:99:1|1:47830787_C_T:4573,322,0:47830787	0/0:34,0:34:99:.:.:0,99,871:.	0/0:138,0:138:99:.:.:0,120,1800:.	0/0:74,0:74:99:.:.:0,120,1800:.	0/0:53,0:53:99:.:.:0,120,1800:.	0/0:47,0:47:99:.:.:0,108,1620:.	0/0:34,0:34:99:.:.:0,102,848:.	0/0:59,0:59:99:.:.:0,112,1629:.	0/0:63,0:63:99:.:.:0,120,1800:.	0/0:58,0:58:99:.:.:0,120,1800:.	0/0:19,0:19:48:.:.:0,48,720:.	0/0:11,0:11:33:.:.:0,33,329:.	0/0:42,0:42:99:.:.:0,100,1044:.
chr01	47830820	.	A	G	4371.54	PASS	AC=8;AF=0.182;AN=44;BaseQRankSum=0.691;DP=1259;ExcessHet=3.3547;FS=1.869;InbreedingCoeff=-0.2328;MLEAC=8;MLEAF=0.182;MQ=60;MQRankSum=0;QD=7.24;ReadPosRankSum=0.51;SOR=0.833	GT:AD:DP:GQ:PGT:PID:PL:PS	0/0:17,0:17:36:.:.:0,36,323:.	0/0:68,0:68:99:.:.:0,120,1800:.	0|1:16,14:30:99:0|1:47830820_A_G:519,0,630:47830820	0/0:39,0:39:99:.:.:0,111,1665:.	0/0:2,0:2:6:.:.:0,6,32:.	0|1:57,33:90:99:0|1:47830820_A_G:590,0,1358:47830820	0/1:30,15:45:99:.:.:507,0,1210:.	0/1:147,64:211:99:.:.:1387,0,4671:.	0/0:3,0:3:9:.:.:0,9,57:.	0/0:84,0:84:99:.:.:0,120,1800:.	0/0:34,0:34:99:.:.:0,99,871:.	0/1:96,47:143:99:.:.:876,0,2327:.	0/0:74,0:74:99:.:.:0,120,1800:.	0/0:53,0:53:99:.:.:0,120,1800:.	0/0:47,0:47:99:.:.:0,108,1620:.	0/0:34,0:34:99:.:.:0,102,848:.	0/1:42,14:56:99:.:.:213,0,1408:.	0/0:63,0:63:99:.:.:0,120,1800:.	0/0:58,0:58:99:.:.:0,120,1800:.	0/1:8,10:18:99:.:.:246,0,197:.	0/1:8,3:11:69:.:.:69,0,211:.	0/0:42,0:42:51:.:.:0,51,998:.
chr01	47830838	.	T	C	52352.3	PASS	AC=35;AF=0.795;AN=44;BaseQRankSum=1.12;DP=1319;ExcessHet=0.2785;FS=2.076;InbreedingCoeff=0.1549;MLEAC=37;MLEAF=0.841;MQ=60;MQRankSum=0;QD=28.24;ReadPosRankSum=-0.158;SOR=0.49	GT:AD:DP:GQ:PGT:PID:PL:PS	1|1:0,3:3:9:1|1:47830838_T_C:115,9,0:47830838	1|1:0,82:82:99:1|1:47830826_A_G:3678,247,0:47830826	0|1:17,10:27:99:0|1:47830820_A_G:369,0,684:47830820	1|1:0,33:33:99:1|1:47830826_A_G:1485,99,0:47830826	0/0:2,0:2:0:.:.:0,0,0:.	1|1:0,117:117:99:1|1:47830820_A_G:5233,352,0:47830820	0|1:15,27:42:99:0|1:47830838_T_C:1076,0,549:47830838	0|1:66,173:239:99:0|1:47830826_A_G:7066,0,2251:47830826	0/0:3,0:3:9:.:.:0,9,57:.	1|1:0,102:102:99:1|1:47830787_C_T:4590,307,0:47830787	1|1:0,42:42:99:1|1:47830826_A_G:1890,126,0:47830826	1|1:0,183:183:99:1|1:47830826_A_G:8215,551,0:47830826	1|1:0,8:8:24:1|1:47830826_A_G:341,24,0:47830826	1|1:0,69:69:99:1|1:47830838_T_C:2986,208,0:47830838	1|1:0,42:42:99:1|1:47830838_T_C:1820,126,0:47830838	1|1:0,67:67:99:1|1:47830838_T_C:2953,202,0:47830838	0|1:16,43:59:99:0|1:47830838_T_C:1757,0,522:47830838	1|1:0,64:64:99:1|1:47830826_A_G:2845,192,0:47830826	1|1:0,57:57:99:1|1:47830838_T_C:2495,172,0:47830838	1|1:0,17:17:51:1|1:47830826_A_G:765,51,0:47830826	0|1:1,10:11:12:0|1:47830826_A_G:417,0,12:47830826	1|1:0,47:47:99:1|1:47830826_A_G:2115,141,0:47830826
chr01	47830841	.	C	T	420.42	PASS	AC=1;AF=0.023;AN=44;BaseQRankSum=1.78;DP=1217;ExcessHet=0;FS=3.006;InbreedingCoeff=0.2148;MLEAC=1;MLEAF=0.023;MQ=60;MQRankSum=0;QD=8.95;ReadPosRankSum=-0.967;SOR=0.283	GT:AD:DP:GQ:PGT:PID:PL:PS	0/0:2,0:2:3:.:.:0,3,45:.	0/0:75,0:75:99:.:.:0,120,1800:.	0/0:27,0:27:81:.:.:0,81,709:.	0/0:32,0:32:81:.:.:0,81,1215:.	0/0:2,0:2:0:.:.:0,0,0:.	0/0:105,0:105:99:.:.:0,120,1800:.	0/0:40,0:40:99:.:.:0,105,1575:.	0/0:234,0:234:99:.:.:0,120,1800:.	0/0:3,0:3:9:.:.:0,9,57:.	0/0:88,0:88:99:.:.:0,120,1800:.	0/0:42,0:42:93:.:.:0,93,1395:.	0/0:161,0:161:99:.:.:0,120,1800:.	0/0:6,0:6:9:.:.:0,9,135:.	0/0:65,0:65:99:.:.:0,120,1800:.	0/0:39,0:39:99:.:.:0,102,1530:.	0/0:63,0:63:99:.:.:0,120,1800:.	0/0:50,0:50:99:.:.:0,101,1272:.	0/0:58,0:58:99:.:.:0,120,1800:.	0/0:52,0:52:99:.:.:0,120,1800:.	0/0:15,0:15:36:.:.:0,36,540:.	0/0:10,0:10:27:.:.:0,27,405:.	0|1:34,13:47:99:0|1:47830841_C_T:434,0,1311:47830841
chr01	47830847	.	C	T	48759.9	PASS	AC=34;AF=0.773;AN=44;BaseQRankSum=1.35;DP=1264;ExcessHet=0.5418;FS=0.892;InbreedingCoeff=0.0799;MLEAC=35;MLEAF=0.795;MQ=60;MQRankSum=0;QD=30.52;ReadPosRankSum=-0.444;SOR=0.523	GT:AD:DP:GQ:PGT:PID:PL:PS	1|1:0,2:2:6:1|1:47830838_T_C:90,6,0:47830838	1|1:0,77:77:99:1|1:47830826_A_G:3464,232,0:47830826	0|1:17,12:29:99:0|1:47830820_A_G:453,0,678:47830820	1|1:0,33:33:99:1|1:47830826_A_G:1485,99,0:47830826	0/0:2,0:2:0:.:.:0,0,0:.	1|1:0,109:109:99:1|1:47830820_A_G:4905,328,0:47830820	0|1:16,27:43:99:0|1:47830838_T_C:1086,0,591:47830838	0|1:69,169:238:99:0|1:47830826_A_G:6889,0,2389:47830826	0/0:3,0:3:9:.:.:0,9,57:.	1|1:0,97:97:99:1|1:47830787_C_T:4365,292,0:47830787	0/1:16,23:39:99:.:.:461,0,277:.	1|1:0,169:169:99:1|1:47830826_A_G:7605,509,0:47830826	1|1:0,7:7:21:1|1:47830826_A_G:305,21,0:47830826	1|1:0,66:66:99:1|1:47830838_T_C:2909,199,0:47830838	1|1:0,39:39:99:1|1:47830838_T_C:1744,117,0:47830838	1|1:0,66:66:99:1|1:47830838_T_C:2970,199,0:47830838	0|1:14,39:53:99:0|1:47830838_T_C:1595,0,470:47830838	1|1:0,59:59:99:1|1:47830826_A_G:2655,178,0:47830826	1|1:0,54:54:99:1|1:47830838_T_C:2398,163,0:47830838	1|1:0,17:17:51:1|1:47830826_A_G:765,51,0:47830826	0|1:1,9:10:15:0|1:47830826_A_G:375,0,15:47830826	1|1:0,47:47:99:1|1:47830826_A_G:2115,141,0:47830826
chr01	47831113	.	C	A	1800.71	PASS	AC=6;AF=0.136;AN=44;BaseQRankSum=0.816;DP=963;ExcessHet=0.0009;FS=2.624;InbreedingCoeff=0.5268;MLEAC=6;MLEAF=0.136;MQ=60;MQRankSum=0;QD=17.31;ReadPosRankSum=0.195;SOR=0.439	GT:AD:DP:GQ:PL	0/0:3,0:3:6:0,6,90	0/1:19,4:23:30:30,0,397	0/0:13,0:13:39:0,39,339	0/0:7,0:7:21:0,21,162	0/0:2,0:2:6:0,6,33	0/0:103,0:103:99:0,120,1800	0/0:44,0:44:99:0,99,1327	0/0:171,0:171:99:0,120,1800	0/0:2,0:2:6:0,6,39	0/0:72,0:72:99:0,120,1800	0/0:9,0:9:27:0,27,225	0/0:201,0:201:99:0,120,1800	0/0:77,0:77:99:0,120,1800	0/0:21,0:21:60:0,60,900	0/0:16,0:16:42:0,42,630	0/0:27,0:27:63:0,63,945	0/0:59,0:59:99:0,106,1615	1/1:0,9:9:27:228,27,0	1/1:0,8:8:24:278,24,0	0/0:4,0:4:12:0,12,104	0/0:27,0:27:81:0,81,841	0/1:29,35:64:99:1311,0,1092
chr01	48082435	.	C	T	6255.77	PASS	AC=3;AF=0.068;AN=44;BaseQRankSum=-4.381;DP=2438;ExcessHet=0;FS=5.338;InbreedingCoeff=0.5361;MLEAC=3;MLEAF=0.068;MQ=60;MQRankSum=0;QD=11.11;ReadPosRankSum=1.22;SOR=1.085	GT:AD:DP:GQ:PL	1/1:0,58:58:99:982,162,0	0/1:204,301:505:99:5307,0,3324	0/0:380,0:380:99:0,120,1800	0/0:126,0:126:99:0,120,1800	0/0:2,0:2:6:0,6,36	0/0:38,0:38:99:0,102,1131	0/0:24,0:24:60:0,60,900	0/0:20,0:20:57:0,57,855	0/0:2,0:2:6:0,6,37	0/0:33,0:33:93:0,93,1395	0/0:211,0:211:99:0,120,1800	0/0:68,0:68:99:0,120,1800	0/0:52,0:52:99:0,120,1800	0/0:193,0:193:99:0,120,1800	0/0:206,0:206:99:0,120,1800	0/0:162,0:162:99:0,120,1800	0/0:17,0:17:51:0,51,452	0/0:130,0:130:99:0,120,1800	0/0:155,0:155:99:0,120,1800	0/0:4,0:4:12:0,12,109	0/0:38,0:38:99:0,99,1106	0/0:5,0:5:15:0,15,127
chr01	48082440	.	G	C	7133.73	PASS	AC=3;AF=0.068;AN=44;BaseQRankSum=-2.145;DP=2521;ExcessHet=0.3141;FS=0.522;InbreedingCoeff=-0.0851;MLEAC=3;MLEAF=0.068;MQ=60;MQRankSum=0;QD=11.03;ReadPosRankSum=0.004;SOR=0.75	GT:AD:DP:GQ:PL	0/0:48,0:48:99:0,108,1620	0/0:506,0:506:99:0,120,1800	0/0:380,0:380:99:0,120,1800	0/0:126,0:126:99:0,120,1800	0/0:3,0:3:9:0,9,50	0/0:38,0:38:99:0,102,1131	0/0:24,0:24:57:0,57,855	0/0:20,0:20:57:0,57,855	0/0:2,0:2:6:0,6,37	0/0:35,0:35:90:0,90,1350	0/0:211,0:211:99:0,120,1800	0/0:68,0:68:99:0,120,1800	0/0:52,0:52:99:0,120,1800	0/1:123,104:227:99:1931,0,2391	0/1:84,124:208:99:2421,0,1452	0/1:72,140:212:99:2809,0,1219	0/0:17,0:17:48:0,48,720	0/0:130,0:130:99:0,120,1800	0/0:155,0:155:99:0,120,1800	0/0:3,0:3:9:0,9,80	0/0:38,0:38:99:0,99,1106	0/0:5,0:5:15:0,15,127
chr01	48082445	.	G	C	957.99	PASS	AC=1;AF=0.023;AN=44;BaseQRankSum=-1.491;DP=2459;ExcessHet=0;FS=0;InbreedingCoeff=-0.034;MLEAC=1;MLEAF=0.023;MQ=60;MQRankSum=0;QD=5.57;ReadPosRankSum=-1.386;SOR=0.729	GT:AD:DP:GQ:PL	0/0:43,0:43:87:0,87,1305	0/0:506,0:506:99:0,120,1800	0/0:380,0:380:99:0,120,1800	0/0:126,0:126:99:0,120,1800	0/0:3,0:3:9:0,9,50	0/0:38,0:38:99:0,102,1131	0/0:21,0:21:51:0,51,765	0/0:18,0:18:51:0,51,765	0/0:2,0:2:6:0,6,37	0/0:33,0:33:84:0,84,1260	0/0:211,0:211:99:0,120,1800	0/0:68,0:68:99:0,120,1800	0/0:52,0:52:99:0,120,1800	0/0:191,0:191:99:0,120,1800	0/0:192,0:192:99:0,120,1800	0/0:204,0:204:99:0,120,1800	0/0:16,0:16:42:0,42,630	0/0:130,0:130:99:0,120,1800	0/1:111,61:172:99:972,0,2224	0/0:3,0:3:9:0,9,80	0/0:38,0:38:99:0,99,1106	0/0:5,0:5:15:0,15,127
chr01	48082458	.	C	T	413.99	PASS	AC=1;AF=0.023;AN=44;BaseQRankSum=1.7;DP=2437;ExcessHet=0;FS=1.228;InbreedingCoeff=-0.034;MLEAC=1;MLEAF=0.023;MQ=60;MQRankSum=0;QD=9.41;ReadPosRankSum=1.7;SOR=1.078	GT:AD:DP:GQ:PL	0/0:29,0:29:57:0,57,855	0/0:506,0:506:99:0,120,1800	0/0:380,0:380:99:0,120,1800	0/0:126,0:126:99:0,120,1800	0/0:3,0:3:9:0,9,50	0/1:27,17:44:99:428,0,580	0/0:17,0:17:42:0,42,630	0/0:18,0:18:54:0,54,592	0/0:2,0:2:6:0,6,37	0/0:30,0:30:84:0,84,1260	0/0:211,0:211:99:0,120,1800	0/0:64,0:64:99:0,120,1800	0/0:52,0:52:99:0,120,1800	0/0:191,0:191:99:0,120,1800	0/0:192,0:192:99:0,120,1800	0/0:204,0:204:99:0,120,1800	0/0:13,0:13:36:0,36,540	0/0:135,0:135:99:0,120,1800	0/0:174,0:174:99:0,120,1800	0/0:3,0:3:9:0,9,80	0/0:38,0:38:99:0,99,1106	0/0:5,0:5:15:0,15,127
chr01	48082469	.	G	A	420.14	PASS	AC=1;AF=0.023;AN=44;BaseQRankSum=-1.534;DP=2409;ExcessHet=0;FS=1.708;InbreedingCoeff=-0.0419;MLEAC=1;MLEAF=0.023;MQ=60;MQRankSum=0;QD=14.49;ReadPosRankSum=-1.086;SOR=1.432	GT:AD:DP:GQ:PL	0/0:12,0:12:6:0,6,90	0/0:506,0:506:99:0,120,1800	0/0:380,0:380:99:0,120,1800	0/0:126,0:126:99:0,120,1800	0/0:3,0:3:9:0,9,50	0/0:40,0:40:96:0,96,1440	0/0:12,0:12:33:0,33,495	0/0:19,0:19:54:0,54,810	0/0:2,0:2:6:0,6,37	0/1:9,20:29:99:434,0,175	0/0:211,0:211:99:0,120,1800	0/0:64,0:64:99:0,120,1800	0/0:52,0:52:99:0,120,1800	0/0:191,0:191:99:0,120,1800	0/0:192,0:192:99:0,120,1800	0/0:204,0:204:99:0,120,1800	0/0:12,0:12:27:0,27,405	0/0:135,0:135:99:0,120,1800	0/0:174,0:174:99:0,120,1800	0/0:2,0:2:6:0,6,64	0/0:38,0:38:99:0,99,1106	0/0:5,0:5:12:0,12,180
chr01	48082470	.	C	T	390.14	PASS	AC=1;AF=0.023;AN=44;BaseQRankSum=0.343;DP=2409;ExcessHet=0;FS=1.309;InbreedingCoeff=-0.0419;MLEAC=1;MLEAF=0.023;MQ=60;MQRankSum=0;QD=9.75;ReadPosRankSum=-0.346;SOR=1.148	GT:AD:DP:GQ:PL	0/0:12,0:12:6:0,6,90	0/0:506,0:506:99:0,120,1800	0/0:380,0:380:99:0,120,1800	0/0:126,0:126:99:0,120,1800	0/0:3,0:3:9:0,9,50	0/1:24,16:40:99:404,0,541	0/0:12,0:12:33:0,33,495	0/0:19,0:19:54:0,54,810	0/0:2,0:2:6:0,6,37	0/0:29,0:29:69:0,69,1035	0/0:211,0:211:99:0,120,1800	0/0:64,0:64:99:0,120,1800	0/0:52,0:52:99:0,120,1800	0/0:191,0:191:99:0,120,1800	0/0:192,0:192:99:0,120,1800	0/0:204,0:204:99:0,120,1800	0/0:12,0:12:27:0,27,405	0/0:135,0:135:99:0,120,1800	0/0:174,0:174:99:0,120,1800	0/0:2,0:2:6:0,6,64	0/0:38,0:38:99:0,99,1106	0/0:5,0:5:12:0,12,180
chr01	48082472	.	C	T	2275.81	PASS	AC=4;AF=0.091;AN=44;BaseQRankSum=1.97;DP=2577;ExcessHet=0.0082;FS=3.995;InbreedingCoeff=0.4004;MLEAC=4;MLEAF=0.091;MQ=60;MQRankSum=0;QD=2.83;ReadPosRankSum=1.75;SOR=1.006	GT:AD:DP:GQ:PGT:PID:PL:PS	0/0:2,0:2:0:.:.:0,0,0:.	0/1:379,135:514:99:.:.:1771,0,11279:.	0/0:380,0:380:99:.:.:0,120,1800:.	0/1:238,46:284:99:.:.:315,0,5112:.	0/0:3,0:3:9:.:.:0,9,50:.	0/0:37,0:37:93:.:.:0,93,1395:.	0/0:12,0:12:33:.:.:0,33,495:.	0/0:20,0:20:42:.:.:0,42,644:.	0/0:2,0:2:6:.:.:0,6,37:.	0/0:30,0:30:72:.:.:0,72,1080:.	0/0:211,0:211:99:.:.:0,120,1800:.	0/0:64,0:64:99:.:.:0,120,1800:.	0/0:52,0:52:99:.:.:0,120,1800:.	0/0:191,0:191:99:.:.:0,120,1800:.	0/0:192,0:192:99:.:.:0,120,1800:.	0/0:204,0:204:99:.:.:0,120,1800:.	0/0:12,0:12:30:.:.:0,30,450:.	0/0:135,0:135:99:.:.:0,120,1800:.	0/0:174,0:174:99:.:.:0,120,1800:.	0/0:2,0:2:6:.:.:0,6,64:.	0/0:38,0:38:99:.:.:0,99,1106:.	1|1:0,5:5:15:1|1:48082472_C_T:225,15,0:48082472
chr01	48082473	.	T	C	41037.2	PASS	AC=14;AF=0.318;AN=44;DP=2552;ExcessHet=0;FS=0;InbreedingCoeff=0.9116;MLEAC=15;MLEAF=0.341;MQ=60;QD=32.47;SOR=0.747	GT:AD:DP:GQ:PGT:PID:PL:PS	0/0:2,0:2:0:.:.:0,0,0:.	0/0:506,0:506:99:.:.:0,120,1800:.	0/0:380,0:380:99:.:.:0,120,1800:.	0/0:276,0:276:99:.:.:0,120,1800:.	0/0:3,0:3:9:.:.:0,9,50:.	0/0:37,0:37:93:.:.:0,93,1395:.	0/0:12,0:12:36:.:.:0,36,360:.	0/0:20,0:20:57:.:.:0,57,855:.	0/0:2,0:2:6:.:.:0,6,37:.	0/0:30,0:30:72:.:.:0,72,1080:.	0/0:211,0:211:99:.:.:0,120,1800:.	0/0:64,0:64:99:.:.:0,120,1800:.	1|1:0,7:7:21:1|1:48082473_T_C:315,21,0:48082473	1|1:0,193:193:99:1|1:48082473_T_C:8457,581,0:48082473	1|1:0,193:193:99:1|1:48082473_T_C:8240,579,0:48082473	1|1:0,208:208:99:1|1:48082473_T_C:9145,626,0:48082473	0/0:12,0:12:30:.:.:0,30,450:.	1|1:0,143:143:99:1|1:48082473_T_C:6162,430,0:48082473	1|1:0,194:194:99:1|1:48082473_T_C:8547,584,0:48082473	0/0:2,0:2:6:.:.:0,6,64:.	0/0:38,0:38:99:.:.:0,99,1106:.	1|1:0,5:5:15:1|1:48082472_C_T:225,15,0:48082472
chr01	49796787	.	G	C	268.25	PASS	AC=1;AF=0.023;AN=44;BaseQRankSum=0.497;DP=5927;ExcessHet=0;FS=0;InbreedingCoeff=-0.0265;MLEAC=1;MLEAF=0.023;MQ=60;MQRankSum=0;QD=6.54;ReadPosRankSum=-1.32;SOR=0.917	GT:AD:DP:GQ:PGT:PID:PL:PS	0/0:120,0:120:99:.:.:0,120,1800:.	0/0:670,0:670:99:.:.:0,120,1800:.	0/0:358,0:358:99:.:.:0,120,1800:.	0/0:167,0:167:99:.:.:0,120,1800:.	0/0:3,0:3:0:.:.:0,0,16:.	0|1:32,9:41:99:0|1:49796787_G_C:282,0,1274:49796787	0/0:34,0:34:99:.:.:0,99,1485:.	0/0:83,0:83:99:.:.:0,120,1800:.	0/0:2,0:2:6:.:.:0,6,37:.	0/0:61,0:61:99:.:.:0,120,1800:.	0/0:312,0:312:99:.:.:0,120,1800:.	0/0:81,0:81:99:.:.:0,120,1800:.	0/0:5,0:5:15:.:.:0,15,116:.	0/0:821,0:821:99:.:.:0,120,1800:.	0/0:1065,0:1065:99:.:.:0,120,1800:.	0/0:994,0:994:99:.:.:0,120,1800:.	0/0:30,0:30:87:.:.:0,87,1305:.	0/0:474,0:474:99:.:.:0,120,1800:.	0/0:505,0:505:99:.:.:0,120,1800:.	0/0:25,0:25:72:.:.:0,72,725:.	0/0:40,0:40:99:.:.:0,108,1620:.	0/0:35,0:35:99:.:.:0,99,924:.
chr01	49796792	.	T	C	211802	PASS	AC=20;AF=0.455;AN=44;DP=6011;ExcessHet=0;FS=0;InbreedingCoeff=0.9507;MLEAC=21;MLEAF=0.477;MQ=60;QD=35.12;SOR=1.234	GT:AD:DP:GQ:PGT:PID:PL:PS	0/0:120,0:120:99:.:.:0,120,1800:.	1/1:0,687:687:99:.:.:29584,2067,0:.	0/0:358,0:358:99:.:.:0,120,1800:.	0/0:167,0:167:99:.:.:0,120,1800:.	0/0:3,0:3:0:.:.:0,0,0:.	1|1:0,36:36:99:1|1:49796792_T_C:1600,108,0:49796792	0/0:32,0:32:96:.:.:0,96,995:.	0/0:83,0:83:99:.:.:0,120,1800:.	0/0:2,0:2:6:.:.:0,6,37:.	1|1:0,62:62:99:1|1:49796792_T_C:2790,187,0:49796792	0/0:312,0:312:99:.:.:0,120,1800:.	0/0:81,0:81:99:.:.:0,120,1800:.	1|1:0,7:7:21:1|1:49796783_T_C:292,21,0:49796783	1|1:0,831:831:99:1|1:49796616_G_T:37395,2501,0:49796616	1|1:0,1083:1083:99:1|1:49796616_G_T:48665,3260,0:49796616	1|1:0,1011:1011:99:1|1:49796616_G_T:45459,3043,0:49796616	0/0:30,0:30:87:.:.:0,87,1305:.	1|1:0,489:489:99:1|1:49796783_T_C:21792,1472,0:49796783	1|1:0,509:509:99:1|1:49796783_T_C:22684,1532,0:49796783	0/0:25,0:25:72:.:.:0,72,725:.	0/0:40,0:40:99:.:.:0,108,1620:.	1|1:0,35:35:99:1|1:49796588_G_C:1575,105,0:49796588
chr01	49796793	.	G	A	4999.94	PASS	AC=1;AF=0.023;AN=44;BaseQRankSum=2.97;DP=5622;ExcessHet=0;FS=0.546;InbreedingCoeff=-0.0309;MLEAC=1;MLEAF=0.023;MQ=60;MQRankSum=0;QD=10.62;ReadPosRankSum=-0.593;SOR=0.619	GT:AD:DP:GQ:PL	0/0:120,0:120:99:0,120,1800	0/0:617,0:617:99:0,120,1800	0/0:358,0:358:99:0,120,1800	0/0:167,0:167:99:0,120,1800	0/0:3,0:3:9:0,9,56	0/0:35,0:35:99:0,102,1530	0/0:34,0:34:99:0,99,1485	0/0:83,0:83:99:0,120,1800	0/0:2,0:2:6:0,6,37	0/0:62,0:62:99:0,120,1800	0/0:312,0:312:99:0,120,1800	0/0:81,0:81:99:0,120,1800	0/0:6,0:6:18:0,18,148	0/0:754,0:754:99:0,120,1800	0/0:970,0:970:99:0,120,1800	0/0:921,0:921:99:0,120,1800	0/0:31,0:31:90:0,90,1350	0/1:210,261:471:99:5014,0,3502	0/0:478,0:478:99:0,120,1800	0/0:25,0:25:72:0,72,725	0/0:40,0:40:99:0,108,1620	0/0:35,0:35:96:0,96,1440
chr01	49796795	.	T	C	192.98	PASS	AC=1;AF=0.023;AN=44;BaseQRankSum=2.01;DP=5578;ExcessHet=0;FS=0;InbreedingCoeff=-0.0329;MLEAC=1;MLEAF=0.023;MQ=60;MQRankSum=0;QD=5.36;ReadPosRankSum=-1.22;SOR=0.954	GT:AD:DP:GQ:PGT:PID:PL:PS	0/0:120,0:120:99:.:.:0,120,1800:.	0/0:617,0:617:99:.:.:0,120,1800:.	0/0:358,0:358:99:.:.:0,120,1800:.	0/0:167,0:167:99:.:.:0,120,1800:.	0/0:3,0:3:6:.:.:0,6,90:.	0|1:29,7:36:99:0|1:49796787_G_C:207,0,1152:49796787	0/0:33,0:33:90:.:.:0,90,1350:.	0/0:83,0:83:99:.:.:0,120,1800:.	0/0:2,0:2:6:.:.:0,6,37:.	0/0:62,0:62:99:.:.:0,120,1800:.	0/0:312,0:312:99:.:.:0,120,1800:.	0/0:81,0:81:99:.:.:0,120,1800:.	0/0:7,0:7:21:.:.:0,21,150:.	0/0:754,0:754:99:.:.:0,120,1800:.	0/0:970,0:970:99:.:.:0,120,1800:.	0/0:921,0:921:99:.:.:0,120,1800:.	0/0:30,0:30:87:.:.:0,87,1305:.	0/0:446,0:446:99:.:.:0,120,1800:.	0/0:478,0:478:99:.:.:0,120,1800:.	0/0:25,0:25:72:.:.:0,72,725:.	0/0:40,0:40:99:.:.:0,108,1620:.	0/0:33,0:33:84:.:.:0,84,1260:.
chr01	49796799	.	A	G	2852.09	PASS	AC=2;AF=0.045;AN=44;DP=5581;ExcessHet=0;FS=0;InbreedingCoeff=0.8203;MLEAC=2;MLEAF=0.045;MQ=60;QD=26.54;SOR=1.609	GT:AD:DP:GQ:PGT:PID:PL:PS	0/0:120,0:120:99:.:.:0,120,1800:.	0/0:617,0:617:99:.:.:0,120,1800:.	0/0:358,0:358:99:.:.:0,120,1800:.	0/0:167,0:167:99:.:.:0,120,1800:.	0/0:3,0:3:6:.:.:0,6,90:.	0/0:36,0:36:99:.:.:0,99,1485:.	0/0:33,0:33:90:.:.:0,90,1350:.	0/0:83,0:83:99:.:.:0,120,1800:.	0/0:2,0:2:6:.:.:0,6,37:.	1|1:0,64:64:99:1|1:49796792_T_C:2880,193,0:49796792	0/0:312,0:312:99:.:.:0,120,1800:.	0/0:81,0:81:99:.:.:0,120,1800:.	0/0:7,0:7:21:.:.:0,21,150:.	0/0:754,0:754:99:.:.:0,120,1800:.	0/0:970,0:970:99:.:.:0,120,1800:.	0/0:921,0:921:99:.:.:0,120,1800:.	0/0:31,0:31:93:.:.:0,93,833:.	0/0:446,0:446:99:.:.:0,120,1800:.	0/0:478,0:478:99:.:.:0,120,1800:.	0/0:25,0:25:72:.:.:0,72,725:.	0/0:40,0:40:99:.:.:0,108,1620:.	0/0:33,0:33:84:.:.:0,84,1260:.
chr01	49796802	.	G	A	194836	PASS	AC=20;AF=0.455;AN=44;DP=5663;ExcessHet=0;FS=0;InbreedingCoeff=0.9507;MLEAC=21;MLEAF=0.477;MQ=60;QD=28.69;SOR=1.308	GT:AD:DP:GQ:PGT:PID:PL:PS	0/0:120,0:120:99:.:.:0,120,1800:.	1/1:0,620:620:99:.:.:26556,1866,0:.	0/0:358,0:358:99:.:.:0,120,1800:.	0/0:167,0:167:99:.:.:0,120,1800:.	0/0:3,0:3:0:.:.:0,0,0:.	1|1:0,36:36:99:1|1:49796792_T_C:1600,108,0:49796792	0/0:33,0:33:90:.:.:0,90,1350:.	0/0:83,0:83:99:.:.:0,120,1800:.	0/0:2,0:2:6:.:.:0,6,37:.	1|1:0,64:64:99:1|1:49796792_T_C:2880,193,0:49796792	0/0:312,0:312:99:.:.:0,120,1800:.	0/0:81,0:81:99:.:.:0,120,1800:.	1|1:0,7:7:21:1|1:49796783_T_C:292,21,0:49796783	1|1:0,768:768:99:1|1:49796616_G_T:34300,2312,0:49796616	1|1:0,982:982:99:1|1:49796616_G_T:43997,2956,0:49796616	1|1:0,932:932:99:1|1:49796616_G_T:41728,2805,0:49796616	0/0:31,0:31:93:.:.:0,93,833:.	1/1:0,453:453:99:.:.:20290,1363,0:.	1|1:0,487:487:99:1|1:49796783_T_C:21652,1466,0:49796783	0/0:25,0:25:72:.:.:0,72,725:.	0/0:40,0:40:99:.:.:0,108,1620:.	1|1:0,35:35:99:1|1:49796588_G_C:1575,105,0:49796588
chr01	49796808	.	A	T	154.2	PASS	AC=1;AF=0.023;AN=44;BaseQRankSum=0.336;DP=4372;ExcessHet=0;FS=5.69;InbreedingCoeff=0.2805;MLEAC=1;MLEAF=0.023;MQ=60;MQRankSum=0;QD=4.54;ReadPosRankSum=0.779;SOR=1.806	GT:AD:DP:GQ:PL	0/0:120,0:120:99:0,120,1800	0/0:437,0:437:99:0,120,1800	0/0:358,0:358:99:0,120,1800	0/0:167,0:167:99:0,120,1800	0/0:2,0:2:0:0,0,0	0/1:28,6:34:99:168,0,709	0/0:31,0:31:81:0,81,1215	0/0:83,0:83:99:0,120,1800	0/0:3,0:3:9:0,9,62	0/0:55,0:55:99:0,120,1800	0/0:312,0:312:99:0,120,1800	0/0:81,0:81:99:0,120,1800	0/0:8,0:8:24:0,24,174	0/0:561,0:561:99:0,120,1800	0/0:703,0:703:99:0,120,1800	0/0:654,0:654:99:0,120,1800	0/0:29,0:31:87:0,87,932	0/0:425,0:425:99:0,120,1800	0/0:212,0:212:99:0,120,1800	0/0:25,0:25:72:0,72,725	0/0:40,0:40:99:0,108,1620	0/0:29,0:29:81:0,81,1215
chr01	49796810	.	C	T	19071	PASS	AC=2;AF=0.045;AN=44;DP=4377;ExcessHet=0;FS=0;InbreedingCoeff=0.8558;MLEAC=2;MLEAF=0.045;MQ=60;QD=30.52;SOR=1.56	GT:AD:DP:GQ:PGT:PID:PL:PS	0/0:120,0:120:99:.:.:0,120,1800:.	0/0:437,0:437:99:.:.:0,120,1800:.	0/0:358,0:358:99:.:.:0,120,1800:.	0/0:167,0:167:99:.:.:0,120,1800:.	0/0:2,0:2:6:.:.:0,6,36:.	0/0:31,0:31:75:.:.:0,75,1125:.	0/0:31,0:31:81:.:.:0,81,1215:.	0/0:83,0:83:99:.:.:0,120,1800:.	0/0:3,0:3:9:.:.:0,9,62:.	0/0:55,0:55:99:.:.:0,120,1800:.	0/0:312,0:312:99:.:.:0,120,1800:.	0/0:81,0:81:99:.:.:0,120,1800:.	0/0:8,0:8:24:.:.:0,24,174:.	0/0:561,0:561:99:.:.:0,120,1800:.	0/0:703,0:703:99:.:.:0,120,1800:.	0/0:654,0:654:99:.:.:0,120,1800:.	0/0:32,0:32:93:.:.:0,93,1395:.	1|1:0,427:427:99:1|1:49796783_T_C:19099,1285,0:49796783	0/0:212,0:212:99:.:.:0,120,1800:.	0/0:25,0:25:72:.:.:0,72,725:.	0/0:40,0:40:99:.:.:0,108,1620:.	0/0:29,0:29:81:.:.:0,81,1215:.
chr01	49796812	.	C	T	96.94	PASS	AC=1;AF=0.023;AN=44;BaseQRankSum=0.704;DP=4297;ExcessHet=0;FS=0;InbreedingCoeff=-0.0305;MLEAC=1;MLEAF=0.023;MQ=60;MQRankSum=0;QD=3.23;ReadPosRankSum=-0.173;SOR=0.675	GT:AD:DP:GQ:PL	0/0:120,0:120:99:0,120,1800	0/0:437,0:437:99:0,120,1800	0/0:358,0:358:99:0,120,1800	0/0:167,0:167:99:0,120,1800	0/0:2,0:2:6:0,6,36	0/0:31,0:31:75:0,75,1125	0/0:31,0:31:72:0,72,1080	0/0:83,0:83:99:0,120,1800	0/0:3,0:3:9:0,9,62	0/0:55,0:55:99:0,120,1800	0/0:312,0:312:99:0,120,1800	0/0:81,0:81:99:0,120,1800	0/0:8,0:8:24:0,24,174	0/0:561,0:561:99:0,120,1800	0/0:703,0:703:99:0,120,1800	0/0:654,0:654:99:0,120,1800	0/1:23,7:30:99:111,0,576	0/0:353,0:353:99:0,120,1800	0/0:212,0:212:99:0,120,1800	0/0:25,0:25:72:0,72,725	0/0:40,0:40:99:0,108,1620	0/0:29,0:29:81:0,81,1215
chr01	49796822	.	C	T	144.98	PASS	AC=1;AF=0.023;AN=44;BaseQRankSum=0.387;DP=4298;ExcessHet=0;FS=1.83;InbreedingCoeff=-0.0322;MLEAC=1;MLEAF=0.023;MQ=60;MQRankSum=0;QD=4.26;ReadPosRankSum=1.46;SOR=1.265	GT:AD:DP:GQ:PL	0/0:120,0:120:99:0,120,1800	0/0:437,0:437:99:0,120,1800	0/0:358,0:358:99:0,120,1800	0/0:167,0:167:99:0,120,1800	0/0:2,0:2:6:0,6,33	0/1:28,6:34:99:159,0,724	0/0:27,0:27:60:0,60,900	0/0:83,0:83:99:0,120,1800	0/0:2,0:2:6:0,6,40	0/0:55,0:55:99:0,120,1800	0/0:312,0:312:99:0,120,1800	0/0:81,0:81:99:0,120,1800	0/0:10,0:10:30:0,30,218	0/0:561,0:561:99:0,120,1800	0/0:703,0:703:99:0,120,1800	0/0:654,0:654:99:0,120,1800	0/0:30,0:30:87:0,87,1305	0/0:353,0:353:99:0,120,1800	0/0:212,0:212:99:0,120,1800	0/0:26,0:26:75:0,75,1125	0/0:40,0:40:99:0,108,1620	0/0:31,0:31:87:0,87,1305
chr01	49796832	.	A	G	34022.5	PASS	AC=8;AF=0.182;AN=44;BaseQRankSum=1.94;DP=4357;ExcessHet=0.0261;FS=0.59;InbreedingCoeff=0.3603;MLEAC=8;MLEAF=0.182;MQ=60;MQRankSum=0;QD=14.84;ReadPosRankSum=-0.633;SOR=0.735	GT:AD:DP:GQ:PGT:PID:PL:PS	0/0:120,0:120:99:.:.:0,120,1800:.	0/0:437,0:437:99:.:.:0,120,1800:.	0/0:358,0:358:99:.:.:0,120,1800:.	0/0:167,0:167:99:.:.:0,120,1800:.	0/0:3,0:3:9:.:.:0,9,54:.	0/0:34,0:34:90:.:.:0,90,1350:.	0/0:23,0:23:60:.:.:0,60,900:.	0/0:83,0:83:99:.:.:0,120,1800:.	0/0:2,0:2:6:.:.:0,6,40:.	0/0:46,0:46:99:.:.:0,103,1320:.	0/0:312,0:312:99:.:.:0,120,1800:.	0/0:81,0:81:99:.:.:0,120,1800:.	1/1:0,12:12:33:.:.:186,33,0:.	0|1:272,280:552:99:0|1:49796616_G_T:5645,0,5318:49796616	0|1:230,474:704:99:0|1:49796616_G_T:9938,0,3780:49796616	0|1:222,424:646:99:0|1:49796616_G_T:9025,0,3765:49796616	0/0:35,0:35:99:.:.:0,99,1485:.	1/1:0,349:349:99:.:.:8862,1042,0:.	0/0:212,0:212:99:.:.:0,120,1800:.	0/0:23,0:23:63:.:.:0,63,945:.	0/0:40,0:40:99:.:.:0,108,1620:.	0/1:11,18:29:99:.:.:414,0,352:.
chr01	49796838	.	A	G	1801.94	PASS	AC=1;AF=0.023;AN=44;BaseQRankSum=-3.743;DP=3572;ExcessHet=0;FS=3.724;InbreedingCoeff=-0.0306;MLEAC=1;MLEAF=0.023;MQ=60;MQRankSum=0;QD=4.29;ReadPosRankSum=0.467;SOR=0.469	GT:AD:DP:GQ:PL	0/0:120,0:120:99:0,120,1800	0/1:278,142:420:99:1816,0,5172	0/0:358,0:358:99:0,120,1800	0/0:167,0:167:99:0,120,1800	0/0:3,0:3:9:0,9,56	0/0:32,0:32:84:0,84,1260	0/0:23,0:23:60:0,60,900	0/0:83,0:83:99:0,120,1800	0/0:2,0:2:6:0,6,40	0/0:46,0:46:99:0,103,1320	0/0:312,0:312:99:0,120,1800	0/0:81,0:81:99:0,120,1800	0/0:85,0:85:99:0,120,1800	0/0:344,0:344:99:0,120,1800	0/0:458,0:458:99:0,120,1800	0/0:415,0:415:99:0,120,1800	0/0:37,0:37:90:0,90,1350	0/0:275,0:275:99:0,120,1800	0/0:212,0:212:99:0,120,1800	0/0:23,0:23:63:0,63,945	0/0:40,0:40:99:0,108,1620	0/0:19,0:19:51:0,51,765
chr01	49796846	.	T	G	273.98	PASS	AC=1;AF=0.023;AN=44;BaseQRankSum=-0.313;DP=3419;ExcessHet=0;FS=0;InbreedingCoeff=-0.0324;MLEAC=1;MLEAF=0.023;MQ=60;MQRankSum=0;QD=13.05;ReadPosRankSum=2.39;SOR=1.002	GT:AD:DP:GQ:PL	0/0:120,0:120:99:0,120,1800	0/0:290,0:290:99:0,120,1800	0/0:358,0:358:99:0,120,1800	0/0:167,0:167:99:0,120,1800	0/0:2,0:2:6:0,6,35	0/0:33,0:33:84:0,84,1260	0/0:23,0:23:60:0,60,900	0/0:83,0:83:99:0,120,1800	0/0:2,0:2:6:0,6,40	0/0:46,0:46:99:0,103,1320	0/0:312,0:312:99:0,120,1800	0/0:81,0:81:99:0,120,1800	0/0:85,0:85:99:0,120,1800	0/0:344,0:344:99:0,120,1800	0/0:458,0:458:99:0,120,1800	0/0:415,0:415:99:0,120,1800	0/0:30,0:30:90:0,90,805	0/0:275,0:275:99:0,120,1800	0/0:212,0:212:99:0,120,1800	0/0:22,0:22:63:0,63,945	0/0:40,0:40:99:0,108,1620	0/1:13,8:21:99:288,0,481
chr01	49796888	.	C	G	11682.7	PASS	AC=4;AF=0.091;AN=44;BaseQRankSum=1.75;DP=3288;ExcessHet=0;FS=0;InbreedingCoeff=0.9196;MLEAC=4;MLEAF=0.091;MQ=60;MQRankSum=0;QD=24.49;ReadPosRankSum=-0.055;SOR=0.429	GT:AD:DP:GQ:PL	0/0:37,0:37:99:0,99,1485	0/0:278,0:278:99:0,120,1800	0/0:358,0:358:99:0,120,1800	1/1:0,164:164:99:4071,491,0	0/0:3,0:3:9:0,9,50	0/0:36,0:36:99:0,105,1010	0/0:31,0:31:90:0,90,996	0/0:83,0:83:99:0,120,1800	0/0:2,0:2:6:0,6,37	0/0:46,0:46:99:0,114,1435	1/1:1,312:313:99:7655,925,0	0/0:81,0:81:99:0,120,1800	0/0:85,0:85:99:0,120,1800	0/0:344,0:344:99:0,120,1800	0/0:458,0:458:99:0,120,1800	0/0:415,0:415:99:0,120,1800	0/0:27,0:27:50:0,50,792	0/0:259,0:259:99:0,120,1800	0/0:186,0:186:99:0,120,1800	0/0:18,0:18:42:0,42,630	0/0:40,0:40:99:0,108,1620	0/0:13,0:13:39:0,39,351
chr01	49796892	.	G	A	23627.5	PASS	AC=8;AF=0.182;AN=44;BaseQRankSum=3.1;DP=3304;ExcessHet=0.0002;FS=0;InbreedingCoeff=0.657;MLEAC=8;MLEAF=0.182;MQ=60;MQRankSum=0;QD=17.16;ReadPosRankSum=0.531;SOR=0.705	GT:AD:DP:GQ:PGT:PID:PL:PS	0/0:34,0:34:99:.:.:0,101,726:.	0/0:278,0:278:99:.:.:0,120,1800:.	0/0:358,0:358:99:.:.:0,120,1800:.	0/0:164,0:164:99:.:.:0,120,1800:.	0/0:3,0:3:9:.:.:0,9,50:.	0/0:36,0:36:99:.:.:0,105,1010:.	0/0:31,0:31:90:.:.:0,90,996:.	0/0:83,0:83:99:.:.:0,120,1800:.	0/0:2,0:2:6:.:.:0,6,37:.	1/1:0,52:52:99:.:.:1771,156,0:.	0/0:301,0:301:99:.:.:0,120,1800:.	0/0:81,0:81:99:.:.:0,120,1800:.	0/0:85,0:85:99:.:.:0,120,1800:.	0/0:344,0:344:99:.:.:0,120,1800:.	0|1:309,149:458:99:0|1:49796892_G_A:4512,0,10622:49796892	0/1:277,138:415:99:.:.:2205,0,5378:.	0/0:27,0:27:59:.:.:0,59,733:.	1|1:0,269:269:99:1|1:49796882_T_C:11305,809,0:49796882	1/1:0,183:183:99:.:.:3888,531,0:.	0/0:14,0:14:39:.:.:0,39,585:.	0/0:40,0:40:99:.:.:0,108,1620:.	0/0:13,0:13:39:.:.:0,39,351:.
chr01	49796901	.	A	G	789.94	PASS	AC=1;AF=0.023;AN=44;BaseQRankSum=2.1;DP=3291;ExcessHet=0;FS=1.602;InbreedingCoeff=-0.0305;MLEAC=1;MLEAF=0.023;MQ=60;MQRankSum=0;QD=6.27;ReadPosRankSum=0.851;SOR=0.884	GT:AD:DP:GQ:PL	0/0:35,0:35:99:0,104,742	0/0:278,0:278:99:0,120,1800	0/0:358,0:358:99:0,120,1800	0/0:164,0:164:99:0,120,1800	0/0:4,0:4:9:0,9,135	0/0:36,0:36:99:0,105,1010	0/0:34,0:34:99:0,99,1076	0/0:83,0:83:99:0,120,1800	0/0:2,0:2:6:0,6,37	0/0:38,0:38:99:0,99,1485	0/0:301,0:301:99:0,120,1800	0/1:87,39:126:99:804,0,2113	0/0:85,0:85:99:0,120,1800	0/0:344,0:344:99:0,120,1800	0/0:445,0:445:99:0,120,1800	0/0:410,0:410:99:0,120,1800	0/0:30,0:30:84:0,84,1260	0/0:266,0:266:99:0,120,1800	0/0:183,0:183:99:0,120,1800	0/0:13,0:13:36:0,36,540	0/0:40,0:40:99:0,108,1620	0/0:13,0:13:39:0,39,351
chr01	49796906	.	C	T	266.25	PASS	AC=1;AF=0.023;AN=44;BaseQRankSum=-1.517;DP=3267;ExcessHet=0;FS=0;InbreedingCoeff=0.2662;MLEAC=1;MLEAF=0.023;MQ=60;MQRankSum=0;QD=6.49;ReadPosRankSum=0.57;SOR=0.668	GT:AD:DP:GQ:PL	0/0:35,0:35:99:0,104,742	0/0:278,0:278:99:0,120,1800	0/0:358,0:358:99:0,120,1800	0/0:164,0:164:99:0,120,1800	0/0:3,0:3:0:0,0,0	0/1:26,15:41:99:280,0,618	0/0:34,0:34:99:0,99,1076	0/0:83,0:83:99:0,120,1800	0/0:2,0:2:6:0,6,37	0/0:38,0:38:99:0,99,1485	0/0:301,0:301:99:0,120,1800	0/0:101,0:101:99:0,120,1800	0/0:85,0:85:99:0,120,1800	0/0:344,0:344:99:0,120,1800	0/0:445,0:445:99:0,120,1800	0/0:410,0:410:99:0,120,1800	0/0:30,0:30:60:0,60,769	0/0:266,0:266:99:0,120,1800	0/0:183,0:183:99:0,120,1800	0/0:12,0:12:33:0,33,495	0/0:40,0:40:99:0,108,1620	0/0:13,0:13:39:0,39,351
chr01	49796913	.	C	T	22981.6	PASS	AC=5;AF=0.114;AN=44;BaseQRankSum=3.74;DP=3414;ExcessHet=0.0371;FS=0.522;InbreedingCoeff=0.2778;MLEAC=5;MLEAF=0.114;MQ=60;MQRankSum=0;QD=14.56;ReadPosRankSum=-0.606;SOR=0.752	GT:AD:DP:GQ:PGT:PID:PL:PS	0/0:31,0:31:81:.:.:0,81,1215:.	0/0:278,0:278:99:.:.:0,120,1800:.	0/0:358,0:358:99:.:.:0,120,1800:.	0/0:164,0:164:99:.:.:0,120,1800:.	0/0:3,0:3:9:.:.:0,9,55:.	0/0:32,0:32:90:.:.:0,90,1350:.	0/0:35,0:35:90:.:.:0,90,1350:.	0/0:83,0:83:99:.:.:0,120,1800:.	0/0:2,0:2:3:.:.:0,3,45:.	0/0:38,0:38:99:.:.:0,99,1485:.	0/0:301,0:301:99:.:.:0,120,1800:.	0/0:101,0:101:99:.:.:0,120,1800:.	0/0:85,0:85:99:.:.:0,120,1800:.	0/1:186,183:369:99:.:.:3610,0,3554:.	0|1:330,153:483:99:0|1:49796892_G_A:4584,0,11064:49796892	0/1:292,139:431:99:.:.:2298,0,6047:.	0/0:29,0:29:63:.:.:0,63,945:.	1|1:0,295:295:99:1|1:49796913_C_T:12529,887,0:49796913	0/0:183,0:183:99:.:.:0,120,1800:.	0/0:11,0:11:30:.:.:0,30,450:.	0/0:40,0:40:99:.:.:0,108,1620:.	0/0:13,0:13:33:.:.:0,33,495:.
chr01	49796919	.	T	C	2503.33	PASS	AC=1;AF=0.023;AN=44;BaseQRankSum=7.49;DP=3424;ExcessHet=0;FS=0.843;InbreedingCoeff=-0.0349;MLEAC=1;MLEAF=0.023;MQ=60;MQRankSum=0;QD=7.47;ReadPosRankSum=0.027;SOR=0.633	GT:AD:DP:GQ:PL	0/0:31,0:31:81:0,81,1215	0/1:184,151:335:99:2517,0,2196	0/0:358,0:358:99:0,120,1800	0/0:164,0:164:99:0,120,1800	0/0:3,0:3:0:0,0,18	0/0:32,0:32:90:0,90,1350	0/0:35,0:35:90:0,90,1350	0/0:83,0:83:99:0,120,1800	0/0:2,0:2:3:0,3,45	0/0:38,0:38:99:0,99,1485	0/0:301,0:301:99:0,120,1800	0/0:101,0:101:99:0,120,1800	0/0:85,0:85:99:0,120,1800	0/0:370,0:370:99:0,120,1800	0/0:477,0:477:99:0,120,1800	0/0:433,0:433:99:0,120,1800	0/0:27,0:27:63:0,63,945	0/0:288,0:288:99:0,120,1800	0/0:183,0:183:99:0,120,1800	0/0:11,0:11:30:0,30,450	0/0:40,0:40:99:0,108,1620	0/0:13,0:13:33:0,33,495
chr01	49796922	.	C	T	73439.9	PASS	AC=15;AF=0.341;AN=44;BaseQRankSum=1.4;DP=3554;ExcessHet=0;FS=0;InbreedingCoeff=0.8557;MLEAC=15;MLEAF=0.341;MQ=60;MQRankSum=0;QD=31.45;ReadPosRankSum=-2.796;SOR=0.967	GT:AD:DP:GQ:PGT:PID:PL:PS	0/0:31,0:31:81:.:.:0,81,1215:.	0/0:336,0:336:99:.:.:0,120,1800:.	0/0:358,0:358:99:.:.:0,120,1800:.	0/0:164,0:164:99:.:.:0,120,1800:.	0/0:3,0:3:9:.:.:0,9,49:.	0/0:32,0:32:90:.:.:0,90,1350:.	0/0:36,0:36:96:.:.:0,96,1440:.	0/0:83,0:83:99:.:.:0,120,1800:.	0/0:2,0:2:3:.:.:0,3,45:.	0/1:16,21:37:99:.:.:478,0,312:.	0/0:301,0:301:99:.:.:0,120,1800:.	0/0:101,0:101:99:.:.:0,120,1800:.	1/1:0,22:22:60:.:.:332,60,0:.	1/1:0,401:401:99:.:.:13437,1202,0:.	1/1:0,516:516:99:.:.:22036,1552,0:.	1/1:0,455:455:99:.:.:14102,1364,0:.	0/0:27,0:27:63:.:.:0,63,945:.	1|1:0,302:302:99:1|1:49796913_C_T:12703,908,0:49796913	1|1:0,232:232:99:1|1:49796922_C_T:9777,698,0:49796922	0/0:11,0:11:30:.:.:0,30,450:.	0/0:40,0:40:99:.:.:0,108,1620:.	1/1:0,14:14:42:.:.:630,42,0:.
chr01	49796948	.	C	G	15343.5	PASS	AC=3;AF=0.071;AN=42;BaseQRankSum=7.05;DP=4055;ExcessHet=0.33;FS=0.558;InbreedingCoeff=0.0689;MLEAC=3;MLEAF=0.071;MQ=60;MQRankSum=0;QD=9.36;ReadPosRankSum=0.402;SOR=0.615	GT:AD:DP:GQ:PGT:PID:PL:PS	0/0:154,0:154:99:.:.:0,120,1800:.	0/0:401,0:401:99:.:.:0,120,1800:.	0/0:394,0:394:99:.:.:0,120,1800:.	0/0:199,0:199:99:.:.:0,120,1800:.	0/0:4,0:4:6:.:.:0,6,90:.	0/0:28,0:28:81:.:.:0,81,1215:.	0/0:35,0:35:99:.:.:0,99,1485:.	0/0:75,0:75:99:.:.:0,120,1800:.	.|.:0,0:.:.:0|1:49796923_G_A:0,0,0:49796923	0/0:39,0:39:99:.:.:0,102,1092:.	0/0:331,0:331:99:.:.:0,120,1800:.	0/0:104,0:104:99:.:.:0,120,1800:.	0/0:14,0:14:36:.:.:0,36,540:.	0/1:262,249:511:99:.:.:4919,0,9420:.	0/1:389,178:567:99:.:.:5386,0,15037:.	0/1:369,193:562:99:.:.:5065,0,14100:.	0/0:20,0:20:51:.:.:0,51,765:.	0/0:296,0:296:99:.:.:0,120,1800:.	0/0:225,0:225:99:.:.:0,120,1800:.	0/0:6,0:6:18:.:.:0,18,161:.	0/0:40,0:40:99:.:.:0,108,1620:.	0/0:15,0:15:42:.:.:0,42,630:.
chr01	49797789	.	A	T	9466.96	PASS	AC=3;AF=0.068;AN=44;BaseQRankSum=4.83;DP=2277;ExcessHet=0.3141;FS=0.897;InbreedingCoeff=-0.0891;MLEAC=3;MLEAF=0.068;MQ=60;MQRankSum=0;QD=13.92;ReadPosRankSum=0.014;SOR=0.575	GT:AD:DP:GQ:PGT:PID:PL:PS	0/0:2,0:2:6:.:.:0,6,48:.	0/0:271,0:271:99:.:.:0,120,1800:.	0/0:220,0:220:99:.:.:0,120,1800:.	0/0:111,0:111:99:.:.:0,120,1800:.	0/0:2,0:2:6:.:.:0,6,35:.	0/0:16,0:16:42:.:.:0,42,630:.	0/0:32,0:32:64:.:.:0,64,902:.	0/0:76,0:76:99:.:.:0,120,1800:.	0/0:2,0:2:6:.:.:0,6,43:.	0/0:30,0:30:90:.:.:0,90,810:.	0/0:187,0:187:99:.:.:0,120,1800:.	0/0:75,0:75:99:.:.:0,120,1800:.	0/0:73,0:73:99:.:.:0,120,1800:.	0|1:112,109:221:99:0|1:49797789_A_T:4198,0,4262:49797789	0|1:156,72:228:99:0|1:49797789_A_T:2523,0,6281:49797789	0|1:153,78:231:99:0|1:49797789_A_T:2773,0,6038:49797789	0/0:23,0:23:66:.:.:0,66,990:.	0/0:181,0:181:99:.:.:0,120,1800:.	0/0:130,0:130:99:.:.:0,120,1800:.	0/0:10,0:10:30:.:.:0,30,273:.	0/0:143,0:143:99:.:.:0,120,1800:.	0/0:9,0:9:27:.:.:0,27,228:.
chr01	49798284	.	T	C	211.96	PASS	AC=1;AF=0.023;AN=44;BaseQRankSum=-1.18;DP=4549;ExcessHet=0;FS=3.332;InbreedingCoeff=-0.0319;MLEAC=1;MLEAF=0.023;MQ=60;MQRankSum=0;QD=26.49;ReadPosRankSum=-0.566;SOR=0.105	GT:AD:DP:GQ:PGT:PID:PL:PS	0/0:175,0:175:99:.:.:0,120,1800:.	0/0:401,0:401:99:.:.:0,120,1800:.	0/0:814,0:814:99:.:.:0,120,1800:.	0/0:312,0:312:99:.:.:0,120,1800:.	0/0:2,0:2:6:.:.:0,6,35:.	0|1:2,6:8:66:0|1:49798284_T_C:226,0,66:49798284	0/0:21,0:21:36:.:.:0,36,540:.	0/0:44,0:44:99:.:.:0,99,1319:.	0/0:4,0:4:12:.:.:0,12,77:.	0/0:10,0:10:27:.:.:0,27,405:.	0/0:509,0:509:99:.:.:0,120,1800:.	0/0:32,0:32:49:.:.:0,49,941:.	0/0:78,0:78:99:.:.:0,120,1800:.	0/0:416,0:416:99:.:.:0,120,1800:.	0/0:437,0:437:99:.:.:0,120,1800:.	0/0:395,0:395:99:.:.:0,120,1800:.	0/0:15,0:15:42:.:.:0,42,630:.	0/0:458,0:458:99:.:.:0,120,1800:.	0/0:278,0:278:99:.:.:0,120,1800:.	0/0:3,0:3:9:.:.:0,9,90:.	0/0:125,0:125:99:.:.:0,120,1800:.	0/0:11,0:11:33:.:.:0,33,310:.
chr01	49798482	.	G	A	210168	PASS	AC=35;AF=0.795;AN=44;BaseQRankSum=-3.143;DP=5933;ExcessHet=0.2785;FS=0;InbreedingCoeff=0.1569;MLEAC=37;MLEAF=0.841;MQ=60;MQRankSum=0;QD=25.95;ReadPosRankSum=0.766;SOR=0.754	GT:AD:DP:GQ:PGT:PID:PL:PS	1|1:0,130:130:99:1|1:49798473_A_T:3183,386,0:49798473	1|1:0,615:615:99:1|1:49798314_A_G:26474,1851,0:49798314	0/1:223,411:634:99:.:.:11697,0,3957:.	1/1:0,444:444:99:.:.:10211,1313,0:.	0/0:2,0:2:0:.:.:0,0,0:.	1|1:0,7:7:21:1|1:49798450_T_C:302,21,0:49798450	0/1:6,14:20:99:.:.:492,0,149:.	0/1:19,32:51:99:.:.:985,0,474:.	0/0:3,0:3:9:.:.:0,9,59:.	1/1:0,12:12:36:.:.:443,36,0:.	1/1:0,628:628:99:.:.:14354,1852,0:.	1/1:0,89:89:99:.:.:2562,267,0:.	1|1:0,10:10:30:1|1:49798482_G_A:397,30,0:49798482	1|1:0,649:649:99:1|1:49798482_G_A:29108,1954,0:49798482	1|1:0,718:718:99:1|1:49798482_G_A:32231,2161,0:49798482	1|1:0,715:715:99:1|1:49798482_G_A:31963,2151,0:49798482	0/1:3,6:9:69:.:.:116,0,69:.	1|1:0,598:598:99:1|1:49798482_G_A:25744,1799,0:49798482	1|1:0,394:394:99:1|1:49798482_G_A:16823,1186,0:49798482	1/1:0,8:8:24:.:.:217,24,0:.	0/1:30,76:106:99:.:.:2467,0,658:.	1|1:0,6:6:18:1|1:49798482_G_A:258,18,0:49798482
chr01	49798484	.	G	T	133.97	PASS	AC=1;AF=0.023;AN=44;BaseQRankSum=-0.294;DP=5832;ExcessHet=0;FS=0;InbreedingCoeff=-0.0329;MLEAC=1;MLEAF=0.023;MQ=60;MQRankSum=0;QD=11.16;ReadPosRankSum=0.073;SOR=0.307	GT:AD:DP:GQ:PL	0/0:188,0:188:99:0,120,1800	0/0:606,0:606:99:0,120,1800	0/0:642,0:642:99:0,120,1800	0/0:448,0:448:99:0,120,1800	0/0:2,0:2:6:0,6,38	0/0:5,0:5:15:0,15,140	0/0:19,0:19:51:0,51,765	0/0:48,0:48:99:0,120,1800	0/0:3,0:3:9:0,9,59	0/1:6,6:12:99:148,0,141	0/0:633,0:633:99:0,120,1800	0/0:54,0:54:99:0,120,1800	0/0:10,0:10:30:0,30,225	0/0:638,0:638:99:0,120,1800	0/0:715,0:715:99:0,120,1800	0/0:702,0:702:99:0,120,1800	0/0:10,0:10:27:0,27,405	0/0:592,0:592:99:0,120,1800	0/0:387,0:387:99:0,120,1800	0/0:9,0:9:24:0,24,360	0/0:103,0:103:99:0,120,1800	0/0:6,0:6:12:0,12,180
chr01	49798485	.	A	G	96077.7	PASS	AC=9;AF=0.205;AN=44;BaseQRankSum=0.842;DP=5932;ExcessHet=0;FS=0;InbreedingCoeff=0.8164;MLEAC=9;MLEAF=0.205;MQ=60;MQRankSum=0;QD=33.74;ReadPosRankSum=0;SOR=1.784	GT:AD:DP:GQ:PGT:PID:PL:PS	0/0:188,0:188:99:.:.:0,120,1800:.	0/0:606,0:606:99:.:.:0,120,1800:.	0/0:642,0:642:99:.:.:0,120,1800:.	0/0:448,0:448:99:.:.:0,120,1800:.	0/0:2,0:2:6:.:.:0,6,38:.	0/0:5,0:5:15:.:.:0,15,140:.	0/0:19,0:19:51:.:.:0,51,765:.	0/0:48,0:48:99:.:.:0,120,1800:.	0/0:3,0:3:9:.:.:0,9,59:.	0/0:9,0:9:27:.:.:0,27,274:.	0/0:633,0:633:99:.:.:0,120,1800:.	0/0:54,0:54:99:.:.:0,120,1800:.	1|1:0,10:10:30:1|1:49798482_G_A:397,30,0:49798482	1|1:0,678:678:99:1|1:49798482_G_A:30060,2041,0:49798482	1|1:0,749:749:99:1|1:49798482_G_A:33128,2253,0:49798482	1|1:0,731:731:99:1|1:49798482_G_A:32505,2200,0:49798482	0/0:10,0:10:27:.:.:0,27,405:.	0/0:592,0:592:99:.:.:0,120,1800:.	0/0:387,0:387:99:.:.:0,120,1800:.	0/0:9,0:9:24:.:.:0,24,360:.	0/0:103,0:103:99:.:.:0,120,1800:.	0/1:3,2:5:46:.:.:46,0,66:.
chr01	49798500	.	A	G	175114	PASS	AC=20;AF=0.455;AN=44;DP=6422;ExcessHet=0;FS=0;InbreedingCoeff=0.9417;MLEAC=21;MLEAF=0.477;MQ=60;QD=32.69;SOR=1.698	GT:AD:DP:GQ:PGT:PID:PL:PS	0/0:188,0:188:99:.:.:0,120,1800:.	1|1:0,672:672:99:1|1:49798314_A_G:27162,2020,0:49798314	0/0:642,0:642:99:.:.:0,120,1800:.	0/0:448,0:448:99:.:.:0,120,1800:.	0/0:2,0:2:0:.:.:0,0,0:.	1|1:0,5:5:15:1|1:49798450_T_C:212,15,0:49798450	0/0:20,0:20:57:.:.:0,57,855:.	0/0:48,0:48:99:.:.:0,120,1800:.	0/0:2,0:2:6:.:.:0,6,42:.	1/1:0,12:12:36:.:.:358,36,0:.	0/0:633,0:633:99:.:.:0,120,1800:.	0/0:54,0:54:99:.:.:0,120,1800:.	1|1:0,17:17:51:1|1:49798482_G_A:573,51,0:49798482	1|1:0,771:771:99:1|1:49798482_G_A:32018,2319,0:49798482	1|1:0,789:789:99:1|1:49798482_G_A:33384,2372,0:49798482	1|1:0,821:821:99:1|1:49798482_G_A:34381,2470,0:49798482	0/0:13,0:13:36:.:.:0,36,540:.	1|1:0,662:662:99:1|1:49798482_G_A:29265,1992,0:49798482	1|1:0,425:425:99:1|1:49798482_G_A:17615,1278,0:49798482	0/0:6,0:6:18:.:.:0,18,177:.	0/0:103,0:103:99:.:.:0,120,1800:.	1|1:0,4:4:12:1|1:49798482_G_A:180,12,0:49798482
chr01	49798620	.	T	C	77875.1	PASS	AC=3;AF=0.068;AN=44;BaseQRankSum=-8.55;DP=12483;ExcessHet=0.3141;FS=0;InbreedingCoeff=-0.0921;MLEAC=3;MLEAF=0.068;MQ=60;MQRankSum=0;QD=14.86;ReadPosRankSum=1.11;SOR=0.731	GT:AD:DP:GQ:PL	0/0:111,0:111:99:0,120,1800	0/0:1163,0:1163:99:0,120,1800	0/0:1330,0:1330:99:0,120,1800	0/0:980,0:980:99:0,120,1800	0/0:2,0:2:6:0,6,32	0/0:9,0:9:27:0,27,237	0/0:20,0:20:57:0,57,855	0/0:46,0:46:99:0,117,1755	0/0:3,0:3:9:0,9,63	0/0:13,0:13:27:0,27,405	0/0:1312,0:1312:99:0,120,1800	0/0:63,0:63:99:0,120,1800	0/0:8,0:8:24:0,24,179	0/1:816,908:1726:99:35721,0,30923	0/1:1225,575:1800:99:20099,0,48607	0/1:1099,616:1715:99:22082,0,43306	0/0:17,0:17:45:0,45,675	0/0:1167,0:1167:99:0,120,1800	0/0:811,0:811:99:0,120,1800	0/0:2,0:2:6:0,6,63	0/0:99,0:99:99:0,120,1800	0/0:2,0:2:6:0,6,49
chr01	50126390	.	A	G	16295.7	PASS	AC=23;AF=0.523;AN=44;BaseQRankSum=0.176;DP=754;ExcessHet=0.0023;FS=0.67;InbreedingCoeff=0.4323;MLEAC=30;MLEAF=0.682;MQ=60;MQRankSum=0;QD=31.7;ReadPosRankSum=-0.079;SOR=0.62	GT:AD:DP:GQ:PGT:PID:PL:PS	0/0:44,0:44:99:.:.:0,114,939:.	1|1:0,53:53:99:1|1:50126366_A_T:2049,158,0:50126366	0/1:88,29:117:99:.:.:348,0,2857:.	1|1:0,33:33:99:1|1:50126360_T_C:1414,99,0:50126360	0/0:2,0:2:0:.:.:0,0,0:.	0/0:33,0:33:0:.:.:0,0,0:.	0/0:7,0:7:0:.:.:0,0,0:.	0/0:3,0:3:6:.:.:0,6,90:.	0/0:2,0:2:6:.:.:0,6,40:.	0/0:39,0:39:0:.:.:0,0,194:.	1|1:0,63:63:99:1|1:50126360_T_C:2474,186,0:50126360	0/0:75,0:75:0:.:.:0,0,0:.	1|1:0,4:4:12:1|1:50126342_GT_G:136,12,0:50126342	1|1:0,20:20:60:1|1:50126342_GT_G:860,60,0:50126342	1|1:0,20:20:60:1|1:50126342_GT_G:867,60,0:50126342	1|1:0,26:26:78:1|1:50126342_GT_G:1170,78,0:50126342	0/0:26,0:26:0:.:.:0,0,0:.	1|1:0,101:101:99:1|1:50126153_C_CT:4378,304,0:50126153	1|1:0,53:53:99:1|1:50126342_GT_G:2236,159,0:50126342	0|1:8,3:11:63:0|1:50126200_CTGCTTTCACTGGGTAAAATGATTTTTTTAGAGAACCCATGATTGTGCAATCAAGTACGATGAAACACTTTAACACTGTGCTGCTTTGCAAATGGAAGTCGTATGCATTATGAAGAAGTGTTTACCTGCGATGACTTTGTGTGTTGTAATTGCCAGGATGT_C:63,0,212:50126200	0|1:5,2:7:56:0|1:50126366_A_T:56,0,111:50126366	1/1:0,6:6:18:.:.:169,18,0:.
chr01	50126391	.	G	C	211.71	PASS	AC=1;AF=0.023;AN=44;BaseQRankSum=-0.407;DP=797;ExcessHet=0;FS=0;InbreedingCoeff=0.1785;MLEAC=1;MLEAF=0.023;MQ=60;MQRankSum=0;QD=6.42;ReadPosRankSum=-0.405;SOR=0.486	GT:AD:DP:GQ:PL	0/0:44,0:44:99:0,114,939	0/0:57,0:57:99:0,120,1800	0/0:111,0:111:99:0,120,1800	0/1:20,13:33:99:225,0,387	0/0:2,0:2:6:0,6,37	0/0:33,0:33:0:0,0,0	0/0:7,0:7:21:0,21,225	0/0:3,0:3:0:0,0,16	0/0:2,0:2:6:0,6,40	0/0:38,0:38:99:0,102,1094	0/0:66,0:66:99:0,120,1800	0/0:55,0:55:99:0,120,1800	0/0:65,0:65:99:0,120,1800	0/0:25,0:25:72:0,72,1080	0/0:28,0:28:81:0,81,1215	0/0:32,0:32:93:0,93,809	0/0:24,0:24:45:0,45,675	0/0:94,0:94:99:0,120,1800	0/0:48,0:48:99:0,120,1800	0/0:11,0:11:33:0,33,327	0/0:14,0:14:36:0,36,540	0/0:5,0:5:15:0,15,133
chr01	50945455	.	G	A	581.07	PASS	AC=2;AF=0.045;AN=44;BaseQRankSum=-0.107;DP=1490;ExcessHet=0.1072;FS=3.457;InbreedingCoeff=0.0232;MLEAC=2;MLEAF=0.045;MQ=60;MQRankSum=0;QD=8.67;ReadPosRankSum=0.568;SOR=0.329	GT:AD:DP:GQ:PL	0/0:2,0:2:6:0,6,32	0/0:19,0:19:5:0,5,356	0/0:11,0:11:30:0,30,450	0/0:15,0:15:45:0,45,365	0/0:2,0:2:6:0,6,32	0/0:24,0:24:72:0,72,605	0/0:103,0:103:99:0,120,1800	0/0:340,0:340:99:0,120,1800	0/0:2,0:2:3:0,3,45	0/1:13,4:17:48:48,0,340	0/0:16,0:16:21:0,21,346	0/1:23,27:50:99:552,0,449	0/0:65,0:65:99:0,117,1755	0/0:101,0:101:0:0,0,1638	0/0:34,0:34:53:0,53,741	0/0:123,0:123:0:0,0,1531	0/0:151,0:151:99:0,120,1800	0/0:17,0:17:30:0,30,450	0/0:17,0:17:0:0,0,0	0/0:14,0:14:42:0,42,375	0/0:345,0:345:51:0,51,765	0/0:18,0:18:24:0,24,360
chr01	51568625	.	T	C	14984.2	PASS	AC=1;AF=0.023;AN=44;BaseQRankSum=2.99;DP=7421;ExcessHet=0;FS=2.46;InbreedingCoeff=-0.0412;MLEAC=1;MLEAF=0.023;MQ=60;MQRankSum=0;QD=14.65;ReadPosRankSum=1.13;SOR=0.868	GT:AD:DP:GQ:PL	0/0:95,0:95:99:0,120,1800	0/1:556,467:1023:99:14998,0,21083	0/0:518,0:518:99:0,120,1800	0/0:313,0:313:99:0,120,1800	0/0:2,0:2:6:0,6,34	0/0:13,0:13:21:0,21,315	0/0:3,0:3:3:0,3,45	0/0:9,0:9:24:0,24,360	0/0:2,0:2:6:0,6,32	0/0:44,0:44:99:0,102,1530	0/0:501,0:501:99:0,120,1800	0/0:67,0:67:99:0,120,1800	0/0:51,0:51:99:0,113,1034	0/0:1142,0:1142:99:0,120,1800	0/0:1124,0:1124:99:0,120,1800	0/0:754,0:754:99:0,120,1800	0/0:11,0:11:30:0,30,450	0/0:1307,0:1307:99:0,120,1800	0/0:392,0:392:99:0,120,1800	0/0:21,0:21:60:0,60,900	0/0:12,0:12:15:0,15,225	0/0:10,0:10:27:0,27,405
chr01	51568626	.	G	A	10719.2	PASS	AC=1;AF=0.023;AN=44;BaseQRankSum=-0.139;DP=7416;ExcessHet=0;FS=0.572;InbreedingCoeff=-0.0413;MLEAC=1;MLEAF=0.023;MQ=60;MQRankSum=0;QD=10.46;ReadPosRankSum=1.56;SOR=0.779	GT:AD:DP:GQ:PL	0/0:95,0:95:99:0,120,1800	0/1:716,309:1025:99:10733,0,29135	0/0:518,0:518:99:0,120,1800	0/0:313,0:313:99:0,120,1800	0/0:2,0:2:6:0,6,34	0/0:13,0:13:21:0,21,315	0/0:3,0:3:3:0,3,45	0/0:9,0:9:21:0,21,315	0/0:2,0:2:6:0,6,32	0/0:44,0:44:99:0,102,1530	0/0:501,0:501:99:0,120,1800	0/0:67,0:67:99:0,120,1800	0/0:51,0:51:99:0,113,1034	0/0:1142,0:1142:99:0,120,1800	0/0:1124,0:1124:99:0,120,1800	0/0:754,0:754:99:0,120,1800	0/0:11,0:11:30:0,30,450	0/0:1307,0:1307:99:0,120,1800	0/0:392,0:392:99:0,120,1800	0/0:21,0:21:60:0,60,900	0/0:12,0:12:15:0,15,225	0/0:10,0:10:27:0,27,405
chr01	51568628	.	G	A	10578.2	PASS	AC=1;AF=0.023;AN=44;BaseQRankSum=-5.929;DP=7402;ExcessHet=0;FS=0.572;InbreedingCoeff=-0.0413;MLEAC=1;MLEAF=0.023;MQ=60;MQRankSum=0;QD=10.46;ReadPosRankSum=0.989;SOR=0.754	GT:AD:DP:GQ:PL	0/0:95,0:95:99:0,120,1800	0/1:708,303:1011:99:10592,0,28817	0/0:518,0:518:99:0,120,1800	0/0:313,0:313:99:0,120,1800	0/0:2,0:2:6:0,6,34	0/0:13,0:13:21:0,21,315	0/0:3,0:3:3:0,3,45	0/0:9,0:9:21:0,21,315	0/0:2,0:2:6:0,6,32	0/0:44,0:44:99:0,102,1530	0/0:501,0:501:99:0,120,1800	0/0:67,0:67:99:0,120,1800	0/0:51,0:51:99:0,113,1034	0/0:1142,0:1142:99:0,120,1800	0/0:1124,0:1124:99:0,120,1800	0/0:754,0:754:99:0,120,1800	0/0:11,0:11:30:0,30,450	0/0:1307,0:1307:99:0,120,1800	0/0:392,0:392:99:0,120,1800	0/0:21,0:21:60:0,60,900	0/0:12,0:12:15:0,15,225	0/0:10,0:10:27:0,27,405
chr01	51568632	.	T	A	10473.2	PASS	AC=1;AF=0.023;AN=44;BaseQRankSum=-10.45;DP=7362;ExcessHet=0;FS=0;InbreedingCoeff=-0.0415;MLEAC=1;MLEAF=0.023;MQ=60;MQRankSum=0;QD=10.62;ReadPosRankSum=0.585;SOR=0.728	GT:AD:DP:GQ:PL	0/0:95,0:95:99:0,120,1800	0/1:687,299:986:99:10487,0,27947	0/0:518,0:518:99:0,120,1800	0/0:313,0:313:99:0,120,1800	0/0:2,0:2:6:0,6,34	0/0:10,0:10:12:0,12,180	0/0:2,0:2:6:0,6,54	0/0:7,0:7:18:0,18,270	0/0:2,0:2:6:0,6,32	0/0:44,0:44:99:0,102,1530	0/0:501,0:501:99:0,120,1800	0/0:67,0:67:99:0,120,1800	0/0:51,0:51:99:0,113,1034	0/0:1142,0:1142:99:0,120,1800	0/0:1124,0:1124:99:0,120,1800	0/0:754,0:754:99:0,120,1800	0/0:11,0:11:30:0,30,450	0/0:1307,0:1307:99:0,120,1800	0/0:392,0:392:99:0,120,1800	0/0:21,0:21:60:0,60,900	0/0:3,0:3:9:0,9,101	0/0:10,0:10:27:0,27,405
chr01	51568633	.	T	C	10200.2	PASS	AC=1;AF=0.023;AN=44;BaseQRankSum=-10.59;DP=7349;ExcessHet=0;FS=0;InbreedingCoeff=-0.0451;MLEAC=1;MLEAF=0.023;MQ=60;MQRankSum=0;QD=10.49;ReadPosRankSum=0.614;SOR=0.724	GT:AD:DP:GQ:PL	0/0:95,0:95:99:0,120,1800	0/1:680,292:972:99:10214,0,27674	0/0:518,0:518:99:0,120,1800	0/0:313,0:313:99:0,120,1800	0/0:2,0:2:6:0,6,34	0/0:10,0:10:6:0,6,90	0/0:2,0:2:6:0,6,54	0/0:7,0:7:18:0,18,270	0/0:2,0:2:6:0,6,32	0/0:44,0:44:99:0,102,1530	0/0:501,0:501:99:0,120,1800	0/0:67,0:67:99:0,120,1800	0/0:51,0:51:99:0,113,1034	0/0:1142,0:1142:99:0,120,1800	0/0:1124,0:1124:99:0,120,1800	0/0:754,0:754:99:0,120,1800	0/0:11,0:11:30:0,30,450	0/0:1307,0:1307:99:0,120,1800	0/0:392,0:392:99:0,120,1800	0/0:22,0:22:57:0,57,855	0/0:3,0:3:9:0,9,101	0/0:10,0:10:27:0,27,405
chr01	51673107	.	C	A	9464.94	PASS	AC=1;AF=0.023;AN=44;BaseQRankSum=-11.58;DP=6047;ExcessHet=0;FS=0;InbreedingCoeff=-0.0307;MLEAC=1;MLEAF=0.023;MQ=60;MQRankSum=0;QD=11.54;ReadPosRankSum=1.87;SOR=0.65	GT:AD:DP:GQ:PL	0/0:32,0:32:90:0,90,1350	0/0:592,0:592:99:0,120,1800	0/0:431,0:431:99:0,120,1800	0/0:319,0:319:99:0,120,1800	0/0:3,0:3:9:0,9,52	0/0:376,0:376:99:0,120,1800	0/0:49,0:49:99:0,112,1570	0/0:10,0:10:30:0,30,294	0/0:2,0:2:6:0,6,40	0/1:408,412:820:99:9479,0,9929	0/0:420,0:420:99:0,120,1800	0/0:456,0:456:99:0,120,1800	0/0:8,0:8:24:0,24,171	0/0:494,0:494:99:0,120,1800	0/0:543,0:543:99:0,120,1800	0/0:599,0:599:99:0,120,1800	0/0:111,0:111:99:0,120,1800	0/0:133,0:133:99:0,120,1800	0/0:434,0:434:99:0,120,1800	0/0:139,0:139:99:0,120,1800	0/0:54,0:54:72:0,72,1080	0/0:15,0:15:42:0,42,630
chr01	51673118	.	G	A	101746	PASS	AC=12;AF=0.273;AN=44;BaseQRankSum=0.885;DP=5863;ExcessHet=0;FS=0;InbreedingCoeff=0.9647;MLEAC=12;MLEAF=0.273;MQ=60;MQRankSum=0;QD=29.77;ReadPosRankSum=1.65;SOR=0.446	GT:AD:DP:GQ:PGT:PID:PL:PS	0/0:31,0:31:81:.:.:0,81,1215:.	0/0:589,0:589:99:.:.:0,120,1800:.	0/0:431,0:431:99:.:.:0,120,1800:.	0/0:319,0:319:99:.:.:0,120,1800:.	0/0:3,0:3:9:.:.:0,9,52:.	0/0:376,0:376:99:.:.:0,120,1800:.	0/0:49,0:49:99:.:.:0,112,1570:.	0/0:11,0:11:33:.:.:0,33,325:.	0/0:2,0:2:6:.:.:0,6,40:.	0/0:412,0:412:99:.:.:0,120,1800:.	0/0:420,0:420:99:.:.:0,120,1800:.	0/0:456,0:456:99:.:.:0,120,1800:.	1|1:0,13:13:39:1|1:51673100_T_A:564,39,0:51673100	1|1:0,548:548:99:1|1:51673100_T_A:24441,1649,0:51673100	1/1:2,604:606:99:.:.:26049,1759,0:.	1/1:0,661:661:99:.:.:29432,1989,0:.	0/0:111,0:111:99:.:.:0,120,1800:.	0/0:133,0:133:99:.:.:0,120,1800:.	1|1:1,464:465:99:1|1:51673100_T_A:20587,1375,0:51673100	0/0:139,0:139:99:.:.:0,120,1800:.	0/0:54,0:54:72:.:.:0,72,1080:.	1|1:0,17:17:51:1|1:51673100_T_A:736,51,0:51673100
chr01	51673121	.	G	C	80589.5	PASS	AC=9;AF=0.205;AN=44;BaseQRankSum=-1.014;DP=5898;ExcessHet=0;FS=0;InbreedingCoeff=0.8212;MLEAC=9;MLEAF=0.205;MQ=60;MQRankSum=0;QD=28.21;ReadPosRankSum=-0.635;SOR=0.135	GT:AD:DP:GQ:PGT:PID:PL:PS	0/0:28,0:28:75:.:.:0,75,1125:.	0/0:589,0:589:99:.:.:0,120,1800:.	0/0:431,0:431:99:.:.:0,120,1800:.	0/0:319,0:319:99:.:.:0,120,1800:.	0/0:3,0:3:9:.:.:0,9,52:.	0/0:376,0:376:99:.:.:0,120,1800:.	0/0:49,0:49:99:.:.:0,112,1570:.	0/0:12,0:12:36:.:.:0,36,382:.	0/0:2,0:2:6:.:.:0,6,40:.	0/0:412,0:412:99:.:.:0,120,1800:.	0/0:420,0:420:99:.:.:0,120,1800:.	0/0:456,0:456:99:.:.:0,120,1800:.	1|1:0,13:13:39:1|1:51673100_T_A:564,39,0:51673100	1|1:0,548:548:99:1|1:51673100_T_A:24321,1649,0:51673100	1/1:2,603:607:99:.:.:26173,1780,0:.	1/1:0,654:656:99:.:.:29346,1986,0:.	0/0:111,0:111:99:.:.:0,120,1800:.	0/0:133,0:133:99:.:.:0,120,1800:.	0/0:478,0:478:99:.:.:0,120,1800:.	0/0:139,0:139:99:.:.:0,120,1800:.	0/0:55,0:55:84:.:.:0,84,1260:.	0/1:7,10:17:99:.:.:244,0,159:.
chr01	51673287	.	C	T	14673.3	PASS	AC=8;AF=0.182;AN=44;BaseQRankSum=5.55;DP=2039;ExcessHet=0.002;FS=2.616;InbreedingCoeff=0.5009;MLEAC=12;MLEAF=0.273;MQ=60;MQRankSum=0;QD=25.21;ReadPosRankSum=0.103;SOR=1.007	GT:AD:DP:GQ:PGT:PID:PL:PS	0/0:64,0:64:99:.:.:0,120,1800:.	0|1:70,83:153:99:0|1:51673186_G_A:3155,0,2585:51673186	0|1:145,51:196:99:0|1:51673287_C_T:1662,0,5876:51673287	1|1:0,85:85:99:1|1:51673287_C_T:3567,256,0:51673287	0/0:2,0:2:0:.:.:0,0,0:.	0/0:40,0:40:0:.:.:0,0,0:.	0/0:17,0:17:0:.:.:0,0,0:.	0/0:8,0:8:0:.:.:0,0,0:.	0/0:5,0:5:15:.:.:0,15,102:.	0/0:552,0:552:0:.:.:0,0,0:.	1|1:0,134:134:99:1|1:51673287_C_T:5675,403,0:51673287	1/1:0,14:14:42:.:.:630,42,0:.	0/0:2,0:2:6:.:.:0,6,48:.	0/0:152,0:152:99:.:.:0,120,1800:.	0/0:142,0:142:99:.:.:0,120,1800:.	0/0:159,0:159:99:.:.:0,120,1800:.	0/0:28,0:28:0:.:.:0,0,0:.	0/0:11,0:11:30:.:.:0,30,450:.	0/0:103,0:103:99:.:.:0,120,1800:.	0/0:77,0:77:0:.:.:0,0,0:.	0/0:55,0:55:0:.:.:0,0,0:.	0/0:31,0:31:0:.:.:0,0,0:.
chr01	51673289	.	C	T	11476.8	PASS	AC=7;AF=0.159;AN=44;BaseQRankSum=1.39;DP=1930;ExcessHet=0;FS=1.739;InbreedingCoeff=0.6033;MLEAC=10;MLEAF=0.227;MQ=60;MQRankSum=0;QD=27.39;ReadPosRankSum=0.038;SOR=0.963	GT:AD:DP:GQ:PGT:PID:PL:PS	0/0:64,0:64:99:.:.:0,120,1800:.	0/0:100,0:100:99:.:.:0,120,1800:.	0|1:137,49:186:99:0|1:51673287_C_T:1631,0,5569:51673287	1|1:0,85:85:99:1|1:51673287_C_T:3567,256,0:51673287	0/0:2,0:2:6:.:.:0,6,36:.	0/0:40,0:40:0:.:.:0,0,0:.	0/0:17,0:17:0:.:.:0,0,0:.	0/0:8,0:8:0:.:.:0,0,0:.	0/0:5,0:5:15:.:.:0,15,102:.	0/0:552,0:552:0:.:.:0,0,0:.	1|1:0,134:134:99:1|1:51673287_C_T:5675,403,0:51673287	1/1:0,14:14:42:.:.:630,42,0:.	0/0:4,0:4:12:.:.:0,12,93:.	0/0:136,0:136:99:.:.:0,120,1800:.	0/0:134,0:134:99:.:.:0,120,1800:.	0/0:143,0:143:99:.:.:0,120,1800:.	0/0:28,0:28:0:.:.:0,0,0:.	0/0:10,0:10:30:.:.:0,30,250:.	0/0:102,0:102:99:.:.:0,120,1800:.	0/0:77,0:77:0:.:.:0,0,0:.	0/0:55,0:55:0:.:.:0,0,0:.	0/0:31,0:31:0:.:.:0,0,0:.
chr01	51673339	.	T	C	28705.9	PASS	AC=16;AF=0.381;AN=42;BaseQRankSum=1.78;DP=1814;ExcessHet=0;FS=0;InbreedingCoeff=0.4366;MLEAC=23;MLEAF=0.548;MQ=60;MQRankSum=0;QD=25.79;ReadPosRankSum=1.02;SOR=0.65	GT:AD:DP:GQ:PGT:PID:PL:PS	.|.:0,0:.:.:0|1:51673319_C_A:0,0,0:51673319	1/1:0,93:93:99:.:.:2188,276,0:.	0/1:61,63:124:99:.:.:1275,0,1207:.	0/0:43,0:43:99:.:.:0,114,1710:.	0/0:2,0:2:0:.:.:0,0,0:.	0/0:168,0:168:0:.:.:0,0,0:.	0/0:36,0:36:0:.:.:0,0,890:.	0/0:13,0:13:0:.:.:0,0,192:.	0/0:4,0:4:12:.:.:0,12,89:.	1/1:0,449:455:99:.:.:21485,1451,0:.	0/0:85,0:85:99:.:.:0,120,1800:.	0/0:16,0:16:1:.:.:0,1,436:.	1/1:0,15:15:43:.:.:380,43,0:.	1/1:0,90:90:99:.:.:2303,269,0:.	1/1:1,101:102:99:.:.:2583,296,0:.	1/1:0,108:108:99:.:.:2803,324,0:.	0/0:104,0:104:0:.:.:0,0,629:.	1/1:0,14:14:42:.:.:345,42,0:.	0/0:62,0:62:0:.:.:0,0,0:.	0/1:63,55:118:99:.:.:2077,0,2359:.	0/0:64,0:64:0:.:.:0,0,1093:.	0/0:47,0:47:0:.:.:0,0,0:.
chr01	51673347	.	G	A	85.07	PASS	AC=1;AF=0.023;AN=44;BaseQRankSum=-0.405;DP=1592;ExcessHet=0;FS=0;InbreedingCoeff=-0.0374;MLEAC=1;MLEAF=0.023;MQ=60;MQRankSum=0;QD=4.73;ReadPosRankSum=1.29;SOR=0.859	GT:AD:DP:GQ:PL	0/0:43,0:43:99:0,108,1620	0/0:69,0:69:99:0,120,1800	0/0:86,0:86:99:0,120,1800	0/0:43,0:43:99:0,114,1710	0/0:2,0:2:6:0,6,35	0/0:168,0:168:99:0,120,1800	0/0:35,0:35:74:0,74,1102	0/0:12,0:12:33:0,33,495	0/0:2,0:2:6:0,6,40	0/0:385,0:385:27:0,27,405	0/0:85,0:85:99:0,120,1800	0/1:13,5:18:99:99,0,347	0/0:64,0:64:99:0,120,1800	0/0:67,0:67:99:0,120,1800	0/0:79,0:79:99:0,120,1800	0/0:81,0:81:99:0,120,1800	0/0:103,0:103:99:0,120,1800	0/0:15,0:15:45:0,45,359	0/0:49,0:49:99:0,120,1800	0/0:84,0:84:6:0,6,90	0/0:54,0:54:99:0,108,1620	0/0:47,0:47:99:0,108,1620
chr01	51674096	.	T	C	1763.03	PASS	AC=4;AF=0.091;AN=44;BaseQRankSum=1.87;DP=797;ExcessHet=0.0145;FS=10.029;InbreedingCoeff=0.3042;MLEAC=5;MLEAF=0.114;MQ=60;MQRankSum=0;QD=16.48;ReadPosRankSum=-0.413;SOR=1.642	GT:AD:DP:GQ:PGT:PID:PL:PS	0/0:5,0:5:15:.:.:0,15,111:.	0/0:60,0:60:99:.:.:0,120,1800:.	0|1:42,37:79:99:0|1:51674028_T_C:1239,0,1541:51674028	0/0:41,0:41:99:.:.:0,99,1010:.	0/0:3,0:3:0:.:.:0,0,20:.	0/0:3,0:3:9:.:.:0,9,79:.	0/0:35,0:35:0:.:.:0,0,0:.	0/0:9,0:9:0:.:.:0,0,0:.	0/0:2,0:2:6:.:.:0,6,38:.	0/0:5,0:5:0:.:.:0,0,0:.	0/0:42,0:42:99:.:.:0,120,1800:.	0/0:14,0:14:0:.:.:0,0,79:.	0/0:71,0:71:99:.:.:0,120,1800:.	0/0:69,0:69:99:.:.:0,120,1800:.	0/0:87,0:87:99:.:.:0,120,1800:.	0/0:82,0:82:99:.:.:0,120,1800:.	1/1:0,6:6:18:.:.:251,18,0:.	0/0:68,0:68:0:.:.:0,0,1222:.	0/0:43,0:43:99:.:.:0,120,1800:.	0/1:12,10:22:99:.:.:298,0,288:.	0/0:35,0:35:0:.:.:0,0,0:.	0/0:2,0:2:6:.:.:0,6,61:.
chr01	51674152	.	C	T	1363.56	PASS	AC=2;AF=0.048;AN=42;BaseQRankSum=2.27;DP=1458;ExcessHet=0.1072;FS=0;InbreedingCoeff=0.1533;MLEAC=2;MLEAF=0.048;MQ=60;MQRankSum=0;QD=5.16;ReadPosRankSum=1.44;SOR=0.674	GT:AD:DP:GQ:PGT:PID:PL:PS	0/0:49,0:49:99:.:.:0,110,1031:.	0/0:73,0:73:99:.:.:0,120,1800:.	0/0:67,0:67:99:.:.:0,120,1800:.	0/0:41,0:41:99:.:.:0,99,1010:.	.|.:0,0:.:.:0|1:51674152_C_A:0,0,0:51674152	0/0:78,0:78:99:.:.:0,120,1800:.	0/1:40,6:46:52:.:.:52,0,1073:.	0/0:8,0:8:24:.:.:0,24,242:.	0/0:3,0:3:9:.:.:0,9,55:.	0/0:160,0:160:99:.:.:0,120,1800:.	0/0:42,0:42:99:.:.:0,120,1800:.	0/0:48,0:48:99:.:.:0,120,1800:.	0/0:9,0:9:21:.:.:0,21,315:.	0/0:64,0:64:99:.:.:0,120,1800:.	0/0:115,0:115:99:.:.:0,120,1800:.	0/0:122,0:122:99:.:.:0,120,1800:.	0/0:96,0:96:99:.:.:0,120,1800:.	0/0:69,0:69:99:.:.:0,99,1567:.	0/0:81,0:81:99:.:.:0,120,1800:.	0/1:150,68:218:99:.:.:1333,0,3580:.	0/0:39,0:39:99:.:.:0,103,1155:.	0/0:16,0:16:48:.:.:0,48,441:.
chr01	51674160	.	G	T	1619.21	PASS	AC=1;AF=0.024;AN=42;BaseQRankSum=-1.924;DP=1516;ExcessHet=0;FS=0.813;InbreedingCoeff=0.2752;MLEAC=1;MLEAF=0.024;MQ=60;MQRankSum=0;QD=18.83;ReadPosRankSum=0.565;SOR=0.79	GT:AD:DP:GQ:PGT:PID:PL:PS	0/0:49,0:49:99:.:.:0,110,1031:.	0|1:41,45:86:99:0|1:51674160_G_T:1633,0,1421:51674160	0/0:67,0:67:99:.:.:0,120,1800:.	0/0:41,0:41:99:.:.:0,99,1010:.	.|.:0,0:.:.:0|1:51674152_C_A:0,0,0:51674152	0/0:78,0:78:99:.:.:0,120,1800:.	0/0:43,0:43:99:.:.:0,105,1498:.	0/0:11,0:11:24:.:.:0,24,360:.	0/0:3,0:3:9:.:.:0,9,55:.	0/0:160,0:160:99:.:.:0,120,1800:.	0/0:42,0:42:99:.:.:0,120,1800:.	0/0:48,0:48:99:.:.:0,120,1800:.	0/0:7,0:7:15:.:.:0,15,225:.	0/0:64,0:64:99:.:.:0,120,1800:.	0/0:115,0:115:99:.:.:0,120,1800:.	0/0:122,0:122:99:.:.:0,120,1800:.	0/0:152,0:152:99:.:.:0,120,1800:.	0/0:69,0:69:99:.:.:0,99,1567:.	0/0:81,0:81:99:.:.:0,120,1800:.	0/0:221,0:221:99:.:.:0,120,1800:.	0/0:39,0:39:99:.:.:0,103,1155:.	0/0:17,0:17:51:.:.:0,51,450:.
chr01	51674162	.	G	A	18234.9	PASS	AC=11;AF=0.262;AN=42;BaseQRankSum=0.858;DP=1683;ExcessHet=0.0007;FS=0;InbreedingCoeff=0.6061;MLEAC=11;MLEAF=0.262;MQ=60;MQRankSum=0;QD=28.32;ReadPosRankSum=0.343;SOR=0.666	GT:AD:DP:GQ:PGT:PID:PL:PS	0/0:52,0:52:99:.:.:0,113,1009:.	0|1:41,45:86:99:0|1:51674160_G_T:1633,0,1421:51674160	0/0:67,0:67:99:.:.:0,120,1800:.	0/0:41,0:41:99:.:.:0,99,1010:.	.|.:0,0:.:.:0|1:51674152_C_A:0,0,0:51674152	0/1:128,93:221:99:.:.:2035,0,4915:.	0/0:43,0:43:99:.:.:0,105,1498:.	0/0:11,0:11:24:.:.:0,24,360:.	0/0:3,0:3:9:.:.:0,9,55:.	0/0:160,0:160:99:.:.:0,120,1800:.	0/0:42,0:42:99:.:.:0,120,1800:.	0/0:48,0:48:99:.:.:0,120,1800:.	1|1:0,7:7:21:1|1:51674149_G_C:315,21,0:51674149	1/1:0,65:65:99:.:.:2870,195,0:.	1|1:0,117:117:99:1|1:51674162_G_A:5245,352,0:51674162	1|1:0,130:130:99:1|1:51674162_G_A:5789,391,0:51674162	0/0:152,0:152:99:.:.:0,120,1800:.	0/0:69,0:69:99:.:.:0,99,1567:.	0/0:81,0:81:99:.:.:0,120,1800:.	0/0:221,0:221:99:.:.:0,120,1800:.	0/0:39,0:39:99:.:.:0,103,1155:.	0|1:7,11:18:99:0|1:51674162_G_A:399,0,261:51674162
chr01	51674169	.	G	C	27542.8	PASS	AC=17;AF=0.386;AN=44;BaseQRankSum=-4.328;DP=1796;ExcessHet=0;FS=3.071;InbreedingCoeff=0.8814;MLEAC=17;MLEAF=0.386;MQ=60;MQRankSum=0;QD=28.37;ReadPosRankSum=0.199;SOR=0.543	GT:AD:DP:GQ:PGT:PID:PL:PS	0/0:52,0:52:99:.:.:0,113,1009:.	0/0:81,0:81:99:.:.:0,120,1800:.	0/0:67,0:67:99:.:.:0,120,1800:.	0/0:41,0:41:99:.:.:0,99,1010:.	0/0:3,0:3:9:.:.:0,9,50:.	0/1:108,131:239:99:.:.:2814,0,3932:.	0/0:43,0:43:99:.:.:0,105,1498:.	0/0:8,0:8:24:.:.:0,24,235:.	0/0:3,0:3:9:.:.:0,9,55:.	1/1:0,243:243:99:.:.:6623,727,0:.	0/0:42,0:42:99:.:.:0,120,1800:.	0/0:48,0:48:99:.:.:0,120,1800:.	1|1:0,6:6:18:1|1:51674149_G_C:270,18,0:51674149	1/1:0,63:63:99:.:.:2680,188,0:.	1|1:0,116:116:99:1|1:51674162_G_A:5203,349,0:51674162	1|1:0,129:129:99:1|1:51674162_G_A:5764,388,0:51674162	0/0:152,0:152:99:.:.:0,120,1800:.	1/1:0,68:68:99:.:.:1442,197,0:.	1/1:0,88:88:99:.:.:2086,261,0:.	0/0:221,0:221:99:.:.:0,120,1800:.	0/0:39,0:39:99:.:.:0,103,1155:.	1/1:0,19:19:57:.:.:713,57,0:.
chr01	51674172	.	G	A	4307.45	PASS	AC=6;AF=0.136;AN=44;BaseQRankSum=2.08;DP=1733;ExcessHet=0.1103;FS=6.841;InbreedingCoeff=0.2046;MLEAC=6;MLEAF=0.136;MQ=60;MQRankSum=0;QD=13.29;ReadPosRankSum=0.085;SOR=1.039	GT:AD:DP:GQ:PGT:PID:PL:PS	0/0:52,0:52:99:.:.:0,113,1009:.	0/0:81,0:81:99:.:.:0,120,1800:.	0/0:67,0:67:99:.:.:0,120,1800:.	0/0:41,0:41:99:.:.:0,99,1010:.	0/0:3,0:3:9:.:.:0,9,50:.	0/0:233,0:233:99:.:.:0,120,1800:.	0/0:43,0:43:99:.:.:0,105,1498:.	0/0:8,0:8:24:.:.:0,24,235:.	0/0:3,0:3:9:.:.:0,9,55:.	0/0:243,0:243:99:.:.:0,120,1800:.	0/0:42,0:42:99:.:.:0,120,1800:.	0/0:48,0:48:99:.:.:0,120,1800:.	1|1:0,6:6:18:1|1:51674149_G_C:270,18,0:51674149	0/1:41,17:58:99:.:.:252,0,851:.	0/1:39,76:115:99:.:.:1582,0,594:.	0/1:38,87:125:99:.:.:1827,0,589:.	0/0:152,0:152:99:.:.:0,120,1800:.	0/0:67,0:67:99:.:.:0,104,1486:.	0/0:59,0:59:99:.:.:0,108,1742:.	0/0:221,0:221:99:.:.:0,120,1800:.	0/0:39,0:39:99:.:.:0,103,1155:.	0|1:8,12:20:99:0|1:51674162_G_A:418,0,265:51674162
chr01	51674175	.	G	C	1708.94	PASS	AC=1;AF=0.023;AN=44;BaseQRankSum=0.673;DP=1915;ExcessHet=0;FS=3.632;InbreedingCoeff=-0.0314;MLEAC=1;MLEAF=0.023;MQ=60;MQRankSum=0;QD=6.13;ReadPosRankSum=-1.198;SOR=0.944	GT:AD:DP:GQ:PL	0/0:52,0:52:99:0,113,1009	0/0:81,0:81:99:0,120,1800	0/0:67,0:67:99:0,120,1800	0/0:41,0:41:99:0,99,1010	0/0:3,0:3:9:0,9,50	0/0:233,0:233:99:0,120,1800	0/0:43,0:43:99:0,105,1498	0/0:8,0:8:24:0,24,235	0/0:3,0:3:9:0,9,55	0/0:243,0:243:99:0,120,1800	0/0:42,0:42:99:0,120,1800	0/1:194,85:279:99:1723,0,4950	0/0:3,0:3:9:0,9,68	0/0:67,0:67:99:0,120,1800	0/0:90,0:90:99:0,110,1800	0/0:91,0:91:99:0,120,1800	0/0:152,0:152:99:0,120,1800	0/0:67,0:67:99:0,104,1486	0/0:59,0:59:99:0,108,1742	0/0:221,0:221:99:0,120,1800	0/0:39,0:39:99:0,103,1155	0/0:19,0:19:57:0,57,490
chr02	3063682	.	G	A	101563	PASS	AC=12;AF=0.3;AN=40;BaseQRankSum=1.07;DP=4497;ExcessHet=0;FS=0;InbreedingCoeff=0.5238;MLEAC=15;MLEAF=0.375;MQ=60;MQRankSum=0;QD=27.25;ReadPosRankSum=1.07;SOR=0.723	GT:AD:DP:GQ:PGT:PID:PL:PS	.|.:0,0:.:.:0|1:3063592_C_T:0,0,0:3063592	0/0:494,0:494:99:.:.:0,120,1800:.	0/0:457,0:457:99:.:.:0,120,1800:.	0/0:290,0:290:99:.:.:0,120,1800:.	0/0:3,0:3:6:.:.:0,6,90:.	0/0:61,0:61:3:.:.:0,3,45:.	0/0:16,0:16:3:.:.:0,3,45:.	0/0:8,0:8:15:.:.:0,15,225:.	0/0:2,0:2:6:.:.:0,6,36:.	0/0:52,0:52:0:.:.:0,0,0:.	0/0:381,0:381:99:.:.:0,120,1800:.	0/0:57,0:57:3:.:.:0,3,45:.	.|.:0,0:.:.:0|1:3063588_A_G:0,0,0:3063588	1|1:0,603:603:99:1|1:3063588_A_G:26954,1815,0:3063588	1|1:2,622:624:99:1|1:3063588_A_G:27515,1829,0:3063588	1|1:0,638:638:99:1|1:3063588_A_G:28317,1920,0:3063588	0/1:5,2:7:37:.:.:37,0,134:.	0/1:190,185:375:99:.:.:3511,0,3646:.	1|1:0,327:327:99:1|1:3063565_C_A:14443,984,0:3063565	0/0:50,0:50:0:.:.:0,0,889:.	0/0:25,0:25:15:.:.:0,15,225:.	1|1:0,18:18:54:1|1:3063682_G_A:810,54,0:3063682
chr02	3063689	.	T	A	178066	PASS	AC=29;AF=0.725;AN=40;BaseQRankSum=0.697;DP=4996;ExcessHet=0.386;FS=0;InbreedingCoeff=0.1981;MLEAC=35;MLEAF=0.875;MQ=59.99;MQRankSum=0;QD=28.81;ReadPosRankSum=0.15;SOR=0.826	GT:AD:DP:GQ:PGT:PID:PL:PS	.|.:0,0:.:.:0|1:3063592_C_T:0,0,0:3063592	1|1:0,565:565:99:1|1:3063671_G_A:22568,1699,0:3063671	0|1:192,345:537:99:0|1:3063671_G_A:12590,0,6302:3063671	1/1:0,328:328:99:.:.:8126,981,0:.	0/0:2,0:2:0:.:.:0,0,0:.	1/1:0,61:61:99:.:.:1752,182,0:.	0/1:7,11:18:99:.:.:276,0,161:.	0/1:8,4:12:76:.:.:76,0,150:.	0/0:2,0:2:6:.:.:0,6,36:.	1/1:0,52:52:99:.:.:1507,156,0:.	1/1:0,447:447:99:.:.:11220,1339,0:.	1/1:0,64:64:99:.:.:2038,192,0:.	.|.:0,0:.:.:0|1:3063588_A_G:0,0,0:3063588	1|1:0,614:614:99:1|1:3063588_A_G:27124,1848,0:3063588	1/1:0,649:651:99:.:.:28036,1953,0:.	1|1:0,679:679:99:1|1:3063588_A_G:29363,2043,0:3063588	0/1:3,4:7:64:.:.:130,0,64:.	1/1:0,399:399:99:.:.:17067,1200,0:.	1|1:0,348:348:99:1|1:3063565_C_A:14940,1047,0:3063565	0/0:52,0:52:0:.:.:0,0,0:.	0|1:13,19:32:99:0|1:3063671_G_*:497,0,309:3063671	1|1:0,14:14:42:1|1:3063682_G_A:630,42,0:3063682
chr02	3063801	.	G	A	53841.7	PASS	AC=13;AF=0.295;AN=44;BaseQRankSum=0;DP=5285;ExcessHet=0.0122;FS=1.205;InbreedingCoeff=0.3259;MLEAC=14;MLEAF=0.318;MQ=60;MQRankSum=0;QD=30.47;ReadPosRankSum=-0.079;SOR=1	GT:AD:DP:GQ:PGT:PID:PL:PS	0/0:248,0:248:99:.:.:0,120,1800:.	1|1:38,316:354:99:1|1:3063801_G_A:12425,214,0:3063801	0/0:672,0:672:0:.:.:0,0,7645:.	1|1:0,304:304:99:1|1:3063754_T_G:13680,915,0:3063754	0/0:2,0:2:6:.:.:0,6,34:.	0/0:39,0:39:99:.:.:0,99,1485:.	0/1:7,2:9:39:.:.:39,0,243:.	0|1:6,6:12:99:0|1:3063801_G_A:204,0,203:3063801	0/0:2,0:2:6:.:.:0,6,36:.	0/0:15,0:15:36:.:.:0,36,540:.	1|1:0,531:531:99:1|1:3063754_T_G:23895,1598,0:3063754	1|1:0,27:27:81:1|1:3063754_T_G:1215,81,0:3063754	0/0:72,0:72:3:.:.:0,3,45:.	0/0:618,0:618:99:.:.:0,120,1800:.	0/0:635,0:635:99:.:.:0,120,1800:.	0/0:732,0:732:99:.:.:0,120,1800:.	0/1:3,2:5:34:.:.:34,0,79:.	0/0:429,0:429:99:.:.:0,120,1800:.	0/0:438,0:438:99:.:.:0,120,1800:.	0|1:17,49:66:99:0|1:3063801_G_A:1848,0,552:3063801	0|1:15,15:30:99:0|1:3063801_G_A:538,0,582:3063801	0/0:2,0:2:3:.:.:0,3,45:.
chr02	3063811	.	G	T	9132.3	PASS	AC=2;AF=0.045;AN=44;BaseQRankSum=12.03;DP=5047;ExcessHet=0.1072;FS=1.855;InbreedingCoeff=0.0926;MLEAC=2;MLEAF=0.045;MQ=60;MQRankSum=0;QD=12.06;ReadPosRankSum=0.482;SOR=0.548	GT:AD:DP:GQ:PL	0/0:238,0:238:99:0,120,1800	0/0:325,0:325:99:0,120,1800	0/0:625,0:625:99:0,120,1800	0/1:72,202:274:99:4309,0,791	0/0:2,0:2:6:0,6,34	0/0:37,0:37:84:0,84,1260	0/0:6,0:6:18:0,18,194	0/0:10,0:10:30:0,30,304	0/0:2,0:2:6:0,6,36	0/0:14,0:14:21:0,21,315	0/1:231,252:483:99:4844,0,3533	0/0:24,0:24:42:0,42,630	0/0:40,0:40:0:0,0,0	0/0:618,0:618:99:0,120,1800	0/0:635,0:635:99:0,120,1800	0/0:732,0:732:99:0,120,1800	0/0:5,0:5:9:0,9,135	0/0:429,0:429:99:0,120,1800	0/0:438,0:438:99:0,120,1800	0/0:66,0:66:99:0,120,1800	0/0:28,0:28:81:0,81,1215	0/0:2,0:2:3:0,3,45
chr02	3063815	.	G	C	4536.38	PASS	AC=1;AF=0.023;AN=44;BaseQRankSum=-2.516;DP=4618;ExcessHet=0;FS=6.837;InbreedingCoeff=-0.0525;MLEAC=1;MLEAF=0.023;MQ=60;MQRankSum=0;QD=14.18;ReadPosRankSum=0.381;SOR=1.033	GT:AD:DP:GQ:PGT:PID:PL:PS	0/0:231,0:231:99:.:.:0,120,1800:.	0|1:184,136:320:99:0|1:3063815_G_C:4550,0,6727:3063815	0/0:521,0:521:99:.:.:0,120,1800:.	0/0:214,0:214:99:.:.:0,120,1800:.	0/0:2,0:2:6:.:.:0,6,35:.	0/0:25,0:25:72:.:.:0,72,1080:.	0/0:6,0:6:18:.:.:0,18,195:.	0/0:10,0:10:27:.:.:0,27,405:.	0/0:2,0:2:6:.:.:0,6,44:.	0/0:9,0:9:21:.:.:0,21,315:.	0/0:381,0:381:99:.:.:0,120,1800:.	0/0:20,0:20:42:.:.:0,42,630:.	0/0:41,0:41:3:.:.:0,3,45:.	0/0:605,0:605:99:.:.:0,120,1800:.	0/0:623,0:623:99:.:.:0,120,1800:.	0/0:714,0:714:99:.:.:0,120,1800:.	0/0:4,0:4:9:.:.:0,9,135:.	0/0:372,0:372:99:.:.:0,120,1800:.	0/0:430,0:430:99:.:.:0,120,1800:.	0/0:50,0:50:99:.:.:0,120,1800:.	0/0:29,0:29:87:.:.:0,87,895:.	0/0:2,0:2:3:.:.:0,3,45:.
chr02	3063816	.	C	G	70.73	PASS	AC=2;AF=0.045;AN=44;DP=4534;ExcessHet=0;FS=0;InbreedingCoeff=0.5831;MLEAC=2;MLEAF=0.045;MQ=60;QD=31.88;SOR=2.303	GT:AD:DP:GQ:PGT:PID:PL:PS	0/0:230,0:230:0:.:.:0,0,0:.	0/0:293,0:293:99:.:.:0,120,1800:.	0/0:521,0:521:99:.:.:0,120,1800:.	0/0:214,0:214:99:.:.:0,120,1800:.	0/0:2,0:2:6:.:.:0,6,35:.	0/0:25,0:25:72:.:.:0,72,1080:.	0/0:6,0:6:18:.:.:0,18,195:.	0/0:10,0:10:27:.:.:0,27,405:.	0/0:2,0:2:6:.:.:0,6,44:.	0/0:9,0:9:0:.:.:0,0,0:.	0/0:381,0:381:99:.:.:0,120,1800:.	0/0:20,0:20:42:.:.:0,42,630:.	0/0:41,0:41:0:.:.:0,0,0:.	0/0:588,0:588:0:.:.:0,0,0:.	0/0:607,0:607:0:.:.:0,0,0:.	0/0:702,0:702:0:.:.:0,0,0:.	0/0:4,0:4:9:.:.:0,9,135:.	0/0:372,0:372:99:.:.:0,120,1800:.	0/0:425,0:425:0:.:.:0,0,0:.	0/0:50,0:50:99:.:.:0,120,1800:.	0/0:30,0:30:90:.:.:0,90,947:.	1|1:0,2:2:6:1|1:3063814_C_A:87,6,0:3063814
chr02	4985444	.	G	A	1185.47	PASS	AC=5;AF=0.114;AN=44;BaseQRankSum=-0.589;DP=1179;ExcessHet=0;FS=0;InbreedingCoeff=0.6295;MLEAC=5;MLEAF=0.114;MQ=60;MQRankSum=0;QD=34.87;ReadPosRankSum=-0.12;SOR=0.604	GT:AD:DP:GQ:PGT:PID:PL:PS	0/0:5,0:5:15:.:.:0,15,90:.	0/0:19,0:19:31:.:.:0,31,410:.	0/0:3,0:3:9:.:.:0,9,68:.	1|1:0,9:9:27:1|1:4985444_G_A:405,27,0:4985444	0/0:2,0:2:6:.:.:0,6,33:.	0/0:4,0:4:12:.:.:0,12,109:.	0/0:7,0:7:21:.:.:0,21,222:.	0/0:309,0:309:99:.:.:0,120,1800:.	0/0:2,0:2:6:.:.:0,6,36:.	0/0:16,0:16:33:.:.:0,33,495:.	1|1:0,16:16:48:1|1:4985444_G_A:672,48,0:4985444	0/0:20,0:20:30:.:.:0,30,450:.	0/0:63,0:63:58:.:.:0,58,1107:.	0/0:2,0:2:6:.:.:0,6,51:.	0/0:8,0:8:24:.:.:0,24,190:.	0/0:7,0:7:21:.:.:0,21,170:.	0/0:169,0:169:99:.:.:0,120,1800:.	0/0:5,0:5:15:.:.:0,15,111:.	0|1:5,4:9:99:0|1:4985441_C_T:153,0,198:4985441	0/0:5,0:5:15:.:.:0,15,149:.	0/0:408,0:408:99:.:.:0,120,1800:.	0/0:91,0:91:99:.:.:0,120,1800:.
chr02	6695566	.	G	A	4320.55	PASS	AC=1;AF=0.023;AN=44;BaseQRankSum=-3.444;DP=2811;ExcessHet=0;FS=2.463;InbreedingCoeff=0.18;MLEAC=1;MLEAF=0.023;MQ=60;MQRankSum=0;QD=10.31;ReadPosRankSum=-1.083;SOR=0.523	GT:AD:DP:GQ:PL	0/0:35,0:35:99:0,105,815	0/0:479,0:479:99:0,120,1800	0/0:368,0:368:99:0,120,1800	0/0:167,0:167:99:0,120,1800	0/0:2,0:2:0:0,0,0	0/0:11,0:11:4:0,4,277	0/0:4,0:4:12:0,12,124	0/0:30,0:30:72:0,72,1080	0/0:2,0:2:6:0,6,42	0/0:5,0:5:9:0,9,135	0/0:231,0:231:99:0,120,1800	0/0:19,0:19:48:0,48,720	0/0:29,0:29:81:0,81,1215	0/1:198,221:419:99:4334,0,3804	0/0:287,0:287:99:0,120,1800	0/0:274,0:274:99:0,120,1800	0/0:33,0:33:87:0,87,1305	0/0:127,0:127:99:0,120,1800	0/0:246,0:246:99:0,120,1800	0/0:2,0:2:6:0,6,49	0/0:17,0:17:48:0,48,720	0/0:11,0:11:30:0,30,450
chr02	6695575	.	C	T	37.04	PASS	AC=1;AF=0.023;AN=44;BaseQRankSum=-0.431;DP=2802;ExcessHet=0;FS=0;InbreedingCoeff=-0.0282;MLEAC=1;MLEAF=0.023;MQ=60;MQRankSum=0;QD=12.35;ReadPosRankSum=-0.967;SOR=0.223	GT:AD:DP:GQ:PGT:PID:PL:PS	0/0:35,0:35:99:.:.:0,105,815:.	0/0:479,0:479:99:.:.:0,120,1800:.	0/0:368,0:368:99:.:.:0,120,1800:.	0/0:167,0:167:99:.:.:0,120,1800:.	0/0:3,0:3:9:.:.:0,9,56:.	0/0:13,0:13:36:.:.:0,36,540:.	0/0:5,0:5:15:.:.:0,15,165:.	0/0:27,0:27:66:.:.:0,66,990:.	0/0:2,0:2:6:.:.:0,6,41:.	0|1:1,2:3:22:0|1:6695575_C_T:51,0,22:6695575	0/0:231,0:231:99:.:.:0,120,1800:.	0/0:21,0:21:54:.:.:0,54,810:.	0/0:29,0:29:81:.:.:0,81,1215:.	0/0:423,0:423:99:.:.:0,120,1800:.	0/0:287,0:287:99:.:.:0,120,1800:.	0/0:274,0:274:99:.:.:0,120,1800:.	0/0:32,0:32:90:.:.:0,90,1350:.	0/0:127,0:127:99:.:.:0,120,1800:.	0/0:246,0:246:99:.:.:0,120,1800:.	0/0:2,0:2:6:.:.:0,6,49:.	0/0:16,0:16:48:.:.:0,48,468:.	0/0:11,0:11:24:.:.:0,24,360:.
chr02	6695576	.	T	C	4713.05	PASS	AC=2;AF=0.045;AN=44;BaseQRankSum=1.8;DP=2864;ExcessHet=0.1022;FS=3.738;InbreedingCoeff=-0.0967;MLEAC=2;MLEAF=0.045;MQ=60;MQRankSum=0;QD=10.61;ReadPosRankSum=0.511;SOR=0.978	GT:AD:DP:GQ:PGT:PID:PL:PS	0/0:35,0:35:99:.:.:0,105,815:.	0/0:479,0:479:99:.:.:0,120,1800:.	0|1:297,130:427:99:0|1:6695557_A_T:4525,0,11879:6695557	0/0:167,0:167:99:.:.:0,120,1800:.	0/0:3,0:3:9:.:.:0,9,56:.	0/0:13,0:13:36:.:.:0,36,540:.	0/0:5,0:5:15:.:.:0,15,165:.	0/0:26,0:26:0:.:.:0,0,287:.	0/0:2,0:2:6:.:.:0,6,41:.	0/0:3,0:3:3:.:.:0,3,45:.	0/0:231,0:231:99:.:.:0,120,1800:.	0/0:21,0:21:54:.:.:0,54,810:.	0/0:30,0:30:78:.:.:0,78,1170:.	0/0:423,0:423:99:.:.:0,120,1800:.	0/0:287,0:287:99:.:.:0,120,1800:.	0/0:274,0:274:99:.:.:0,120,1800:.	0/0:35,0:35:0:.:.:0,0,285:.	0/0:127,0:127:99:.:.:0,120,1800:.	0/0:246,0:246:99:.:.:0,120,1800:.	0/0:2,0:2:6:.:.:0,6,49:.	0|1:11,6:17:99:0|1:6695518_G_A:208,0,444:6695518	0/0:11,0:11:24:.:.:0,24,360:.
chr02	6695579	.	G	A	99179.3	PASS	AC=18;AF=0.409;AN=44;BaseQRankSum=-0.223;DP=3982;ExcessHet=0;FS=0;InbreedingCoeff=0.7326;MLEAC=19;MLEAF=0.432;MQ=60;MQRankSum=0;QD=33.2;ReadPosRankSum=-0.615;SOR=0.654	GT:AD:DP:GQ:PGT:PID:PL:PS	0/0:35,0:35:99:.:.:0,105,815:.	0/1:338,265:603:99:.:.:3802,0,6517:.	0/0:416,0:416:99:.:.:0,120,1800:.	0/0:167,0:167:99:.:.:0,120,1800:.	0/0:3,0:3:0:.:.:0,0,0:.	0/1:10,2:12:21:.:.:21,0,255:.	0/0:5,0:5:12:.:.:0,12,180:.	0/0:25,0:25:63:.:.:0,63,945:.	0/0:2,0:2:6:.:.:0,6,41:.	1|1:0,3:3:9:1|1:6695575_C_T:135,9,0:6695575	0/0:231,0:231:99:.:.:0,120,1800:.	0/0:24,0:24:54:.:.:0,54,810:.	1|1:0,30:30:90:1|1:6695563_T_C:1033,90,0:6695563	1|1:0,493:493:99:1|1:6695579_G_A:21937,1484,0:6695579	1|1:0,555:555:99:1|1:6695579_G_A:24354,1670,0:6695579	1|1:0,579:579:99:1|1:6695579_G_A:25529,1743,0:6695579	0/0:34,0:34:93:.:.:0,93,1395:.	1|1:0,284:284:99:1|1:6695579_G_A:12309,854,0:6695579	1|1:2,415:417:99:1|1:6695579_G_A:9625,1185,0:6695579	0/0:2,0:2:6:.:.:0,6,49:.	0/0:18,0:18:51:.:.:0,51,765:.	1|1:0,11:11:33:1|1:6695579_G_A:469,33,0:6695579
chr02	6695585	.	A	G	130241	PASS	AC=24;AF=0.545;AN=44;BaseQRankSum=-0.543;DP=4214;ExcessHet=0;FS=0;InbreedingCoeff=0.7324;MLEAC=25;MLEAF=0.568;MQ=60;MQRankSum=0;QD=29.85;ReadPosRankSum=-0.195;SOR=0.433	GT:AD:DP:GQ:PGT:PID:PL:PS	1|1:0,62:62:99:1|1:6695585_A_G:2447,186,0:6695585	1/1:1,644:645:99:.:.:20594,1905,0:.	0/0:416,0:416:99:.:.:0,120,1800:.	0/0:167,0:167:99:.:.:0,120,1800:.	0/0:3,0:3:0:.:.:0,0,0:.	1/1:0,12:12:36:.:.:380,36,0:.	0/0:6,0:6:15:.:.:0,15,225:.	0/0:26,0:26:66:.:.:0,66,990:.	0/0:2,0:2:6:.:.:0,6,41:.	1|1:0,3:3:9:1|1:6695575_C_T:135,9,0:6695575	0/0:231,0:231:99:.:.:0,120,1800:.	0/1:10,15:25:99:.:.:373,0,245:.	1|1:0,31:31:92:1|1:6695563_T_C:1045,92,0:6695563	1|1:0,511:511:99:1|1:6695579_G_A:22409,1538,0:6695579	1|1:2,578:580:99:1|1:6695579_G_A:24883,1696,0:6695579	1|1:0,597:597:99:1|1:6695579_G_A:26036,1797,0:6695579	0/1:27,5:32:29:.:.:29,0,621:.	1|1:0,298:298:99:1|1:6695579_G_A:12642,896,0:6695579	1|1:0,442:442:99:1|1:6695579_G_A:18795,1330,0:6695579	0/0:2,0:2:6:.:.:0,6,49:.	0/0:23,0:23:60:.:.:0,60,900:.	1|1:0,11:11:33:1|1:6695579_G_A:469,33,0:6695579
chr02	6695588	.	G	C	5096.98	PASS	AC=2;AF=0.045;AN=44;BaseQRankSum=-0.033;DP=4215;ExcessHet=0.1022;FS=0.573;InbreedingCoeff=-0.0963;MLEAC=2;MLEAF=0.045;MQ=60;MQRankSum=0;QD=10.64;ReadPosRankSum=-0.062;SOR=0.754	GT:AD:DP:GQ:PGT:PID:PL:PS	0/0:58,0:58:99:.:.:0,120,1800:.	0/0:638,0:638:99:.:.:0,120,1800:.	0|1:309,146:455:99:0|1:6695557_A_T:4813,0,11949:6695557	0/0:167,0:167:99:.:.:0,120,1800:.	0/0:3,0:3:6:.:.:0,6,90:.	0/0:10,0:10:30:.:.:0,30,303:.	0/0:4,0:4:12:.:.:0,12,132:.	0/0:26,0:26:0:.:.:0,0,512:.	0/0:2,0:2:6:.:.:0,6,41:.	0/0:2,0:2:6:.:.:0,6,63:.	0/0:231,0:231:99:.:.:0,120,1800:.	0/0:23,0:23:63:.:.:0,63,945:.	0/0:64,0:64:99:.:.:0,120,1800:.	0/0:520,0:520:99:.:.:0,120,1800:.	0/0:588,0:588:99:.:.:0,120,1800:.	0/0:598,0:598:99:.:.:0,120,1800:.	0/0:32,0:32:0:.:.:0,0,483:.	0/0:302,0:302:99:.:.:0,120,1800:.	0/0:448,0:448:99:.:.:0,120,1800:.	0/0:2,0:2:6:.:.:0,6,49:.	0|1:14,10:24:99:0|1:6695518_G_A:304,0,523:6695518	0/0:8,0:8:24:.:.:0,24,213:.
chr02	6695600	.	C	T	2852.39	PASS	AC=2;AF=0.045;AN=44;DP=4223;ExcessHet=0;FS=0;InbreedingCoeff=0.7082;MLEAC=2;MLEAF=0.045;MQ=60;QD=30.38;SOR=2.867	GT:AD:DP:GQ:PGT:PID:PL:PS	1|1:0,69:69:99:1|1:6695585_A_G:2880,208,0:6695585	0/0:673,0:673:99:.:.:0,120,1800:.	0/0:413,0:413:99:.:.:0,120,1800:.	0/0:167,0:167:99:.:.:0,120,1800:.	0/0:3,0:3:9:.:.:0,9,56:.	0/0:11,0:11:33:.:.:0,33,329:.	0/0:5,0:5:15:.:.:0,15,161:.	0/0:22,0:22:66:.:.:0,66,694:.	0/0:2,0:2:6:.:.:0,6,41:.	0/0:2,0:2:6:.:.:0,6,60:.	0/0:231,0:231:99:.:.:0,120,1800:.	0/0:29,0:29:40:.:.:0,40,826:.	0/0:64,0:64:99:.:.:0,120,1800:.	0/0:520,0:520:99:.:.:0,120,1800:.	0/0:588,0:588:99:.:.:0,120,1800:.	0/0:598,0:598:99:.:.:0,120,1800:.	0/0:34,0:34:99:.:.:0,99,1485:.	0/0:302,0:302:99:.:.:0,120,1800:.	0/0:448,0:448:99:.:.:0,120,1800:.	0/0:2,0:2:6:.:.:0,6,49:.	0/0:31,0:31:90:.:.:0,90,1350:.	0/0:8,0:8:21:.:.:0,21,315:.
chr02	6695973	.	A	G	24708.4	PASS	AC=6;AF=0.136;AN=44;BaseQRankSum=1.53;DP=5813;ExcessHet=0.0011;FS=1.244;InbreedingCoeff=0.5435;MLEAC=6;MLEAF=0.136;MQ=60;MQRankSum=0;QD=21.9;ReadPosRankSum=-0.887;SOR=0.828	GT:AD:DP:GQ:PGT:PID:PL:PS	0/0:34,0:34:99:.:.:0,102,764:.	0|1:358,166:524:99:0|1:6695810_G_A:1380,0,6507:6695810	0/0:727,0:727:99:.:.:0,120,1800:.	0/0:532,0:532:99:.:.:0,120,1800:.	0/0:2,0:2:0:.:.:0,0,0:.	0|1:7,1:8:14:0|1:6695967_C_T:14,0,176:6695967	0/0:5,0:5:15:.:.:0,15,156:.	0/0:39,0:39:99:.:.:0,117,1255:.	0/0:2,0:2:6:.:.:0,6,37:.	1|1:0,5:5:15:1|1:6695967_C_T:218,15,0:6695967	0/0:800,0:800:99:.:.:0,120,1800:.	0/0:42,0:42:99:.:.:0,120,1800:.	0/0:84,0:84:99:.:.:0,120,1800:.	0/0:533,0:533:99:.:.:0,120,1800:.	0/0:632,0:632:99:.:.:0,120,1800:.	0/0:665,0:665:99:.:.:0,120,1800:.	0/0:24,0:24:72:.:.:0,72,655:.	1|1:0,599:599:99:1|1:6695967_C_T:23141,1799,0:6695967	0/0:469,0:469:99:.:.:0,120,1800:.	0/0:2,0:2:6:.:.:0,6,64:.	0/0:56,0:56:99:.:.:0,119,1610:.	0/0:4,0:4:12:.:.:0,12,102:.
chr02	6695976	.	T	A	12197.1	PASS	AC=1;AF=0.023;AN=44;BaseQRankSum=-4.423;DP=6183;ExcessHet=0;FS=0;InbreedingCoeff=-0.04;MLEAC=1;MLEAF=0.023;MQ=60;MQRankSum=0;QD=12.75;ReadPosRankSum=0.01;SOR=0.713	GT:AD:DP:GQ:PL	0/0:34,0:34:99:0,102,764	0/0:533,0:533:99:0,120,1800	0/0:727,0:727:99:0,120,1800	0/0:532,0:532:99:0,120,1800	0/0:2,0:2:6:0,6,32	0/0:17,0:17:45:0,45,675	0/0:5,0:5:15:0,15,156	0/0:39,0:39:99:0,117,1255	0/0:2,0:2:6:0,6,37	0/0:16,0:16:15:0,15,380	0/0:800,0:800:99:0,120,1800	0/0:42,0:42:99:0,120,1800	0/0:84,0:84:99:0,120,1800	0/0:533,0:533:99:0,120,1800	0/1:360,597:957:99:12211,0,6260	0/0:665,0:665:99:0,120,1800	0/0:24,0:24:72:0,72,655	0/0:610,0:610:99:0,120,1800	0/0:469,0:469:99:0,120,1800	0/0:2,0:2:6:0,6,64	0/0:56,0:56:99:0,119,1610	0/0:4,0:4:12:0,12,102
chr02	6696000	.	C	G	384.06	PASS	AC=1;AF=0.023;AN=44;BaseQRankSum=0.109;DP=7571;ExcessHet=0;FS=3.642;InbreedingCoeff=-0.0361;MLEAC=1;MLEAF=0.023;MQ=60;MQRankSum=0;QD=6.1;ReadPosRankSum=0.333;SOR=1.099	GT:AD:DP:GQ:PL	0/0:53,0:53:99:0,108,1620	0/0:533,0:533:99:0,120,1800	0/0:727,0:727:99:0,120,1800	0/0:532,0:532:99:0,120,1800	0/0:2,0:2:3:0,3,45	0/0:20,0:20:60:0,60,598	0/0:5,0:5:15:0,15,157	0/0:39,0:39:99:0,114,1276	0/0:4,0:4:12:0,12,82	0/0:22,0:22:34:0,34,547	0/0:800,0:800:99:0,120,1800	0/1:43,20:63:99:398,0,1070	0/0:19,0:19:48:0,48,720	0/0:1054,0:1054:99:0,120,1800	0/0:1182,0:1182:99:0,120,1800	0/0:1222,0:1222:99:0,120,1800	0/0:25,0:25:60:0,60,900	0/0:610,0:610:99:0,120,1800	0/0:584,0:584:99:0,120,1800	0/0:3,0:3:9:0,9,90	0/0:53,0:53:99:0,109,1497	0/0:16,0:16:45:0,45,675
chr02	6696161	.	T	A	303697	PASS	AC=16;AF=0.4;AN=40;BaseQRankSum=0.766;DP=11214;ExcessHet=0;FS=0;InbreedingCoeff=0.712;MLEAC=18;MLEAF=0.45;MQ=59.99;MQRankSum=0;QD=32.62;ReadPosRankSum=0.652;SOR=0.706	GT:AD:DP:GQ:PGT:PID:PL:PS	.|.:0,0:.:.:0|1:6696125_T_C:0,0,0:6696125	0/1:551,615:1166:99:.:.:22029,0,18676:.	0/0:1266,0:1266:99:.:.:0,120,1800:.	0/0:951,0:951:99:.:.:0,120,1800:.	0/0:2,0:2:6:.:.:0,6,31:.	0/0:57,0:57:99:.:.:0,120,1800:.	0/0:12,0:12:36:.:.:0,36,362:.	0/0:53,0:53:99:.:.:0,119,1763:.	0/0:2,0:2:6:.:.:0,6,42:.	1|1:0,33:33:99:1|1:6696122_T_C:1485,99,0:6696122	0/0:1289,0:1289:99:.:.:0,120,1800:.	0/0:75,0:75:99:.:.:0,120,1800:.	.|.:0,0:.:.:0|1:6695997_G_T:0,0,0:6695997	1|1:0,1401:1401:99:1|1:6696125_T_C:63022,4217,0:6696125	1|1:0,1604:1604:99:1|1:6696125_T_C:72180,4828,0:6696125	1|1:0,1437:1437:99:1|1:6696142_G_A:64665,4326,0:6696142	0|1:14,6:20:99:0|1:6696140_C_T:210,0,570:6696140	1|1:0,1088:1088:99:1|1:6696110_T_C:48960,3275,0:6696110	1/1:0,662:664:99:.:.:30686,2056,0:.	0/0:8,0:8:18:.:.:0,18,270:.	0/0:46,0:46:99:.:.:0,118,1423:.	1|1:0,11:11:33:1|1:6696122_T_C:495,33,0:6696122
chr02	6696201	.	A	C	471.07	PASS	AC=1;AF=0.023;AN=44;BaseQRankSum=1.9;DP=10996;ExcessHet=0;FS=1.134;InbreedingCoeff=-0.0368;MLEAC=1;MLEAF=0.023;MQ=60;MQRankSum=0;QD=7.98;ReadPosRankSum=1.53;SOR=0.948	GT:AD:DP:GQ:PGT:PID:PL:PS	0/0:12,0:12:36:.:.:0,36,295:.	0/0:1095,0:1095:99:.:.:0,120,1800:.	0/0:1296,0:1296:99:.:.:0,120,1800:.	0/0:961,0:961:99:.:.:0,120,1800:.	0/0:2,0:2:6:.:.:0,6,31:.	0|1:43,16:59:99:0|1:6696192_C_T:485,0,1555:6696192	0/0:14,0:14:39:.:.:0,39,585:.	0/0:54,0:54:99:.:.:0,120,1800:.	0/0:2,0:2:6:.:.:0,6,36:.	0/0:33,0:33:96:.:.:0,96,1440:.	0/0:1315,0:1315:99:.:.:0,120,1800:.	0/0:93,0:93:99:.:.:0,120,1800:.	0/0:2,0:2:6:.:.:0,6,48:.	0/0:1332,0:1332:99:.:.:0,120,1800:.	0/0:1549,0:1549:99:.:.:0,120,1800:.	0/0:1387,0:1387:99:.:.:0,120,1800:.	0/0:26,0:26:66:.:.:0,66,990:.	0/0:1026,0:1026:99:.:.:0,120,1800:.	0/0:665,0:665:99:.:.:0,120,1800:.	0/0:11,0:11:30:.:.:0,30,450:.	0/0:42,0:42:99:.:.:0,111,1665:.	0/0:18,0:18:51:.:.:0,51,765:.
chr02	6696202	.	A	G	12471.1	PASS	AC=1;AF=0.023;AN=44;BaseQRankSum=-4.063;DP=11036;ExcessHet=0;FS=0.525;InbreedingCoeff=-0.0368;MLEAC=1;MLEAF=0.023;MQ=59.97;MQRankSum=-0.722;QD=17.64;ReadPosRankSum=-0.9;SOR=0.773	GT:AD:DP:GQ:PGT:PID:PL:PS	0/0:13,0:13:39:.:.:0,39,306:.	0/0:1095,0:1095:99:.:.:0,120,1800:.	0/0:1296,0:1296:99:.:.:0,120,1800:.	0/0:961,0:961:99:.:.:0,120,1800:.	0/0:2,0:2:6:.:.:0,6,31:.	0/0:56,0:56:99:.:.:0,120,1800:.	0/0:14,0:14:39:.:.:0,39,585:.	0/0:54,0:54:99:.:.:0,120,1800:.	0/0:2,0:2:6:.:.:0,6,36:.	0/0:33,0:33:96:.:.:0,96,1440:.	0/0:1315,0:1315:99:.:.:0,120,1800:.	0/0:93,0:93:99:.:.:0,120,1800:.	0/0:2,0:2:6:.:.:0,6,48:.	0/0:1332,0:1332:99:.:.:0,120,1800:.	0/0:1549,0:1549:99:.:.:0,120,1800:.	0/0:1387,0:1387:99:.:.:0,120,1800:.	0/0:26,0:26:66:.:.:0,66,990:.	0/0:1026,0:1026:99:.:.:0,120,1800:.	0|1:382,325:707:99:0|1:6696187_C_T:12485,0,15051:6696187	0/0:12,0:12:33:.:.:0,33,495:.	0/0:42,0:42:99:.:.:0,111,1665:.	0/0:18,0:18:51:.:.:0,51,765:.
chr02	6696231	.	T	C	289.07	PASS	AC=1;AF=0.023;AN=44;BaseQRankSum=-2.649;DP=10033;ExcessHet=0;FS=0;InbreedingCoeff=-0.0376;MLEAC=1;MLEAF=0.023;MQ=60;MQRankSum=0;QD=24.09;ReadPosRankSum=2.09;SOR=1.445	GT:AD:DP:GQ:PGT:PID:PL:PS	0/0:37,0:37:99:.:.:0,110,844:.	0/0:1065,0:1065:99:.:.:0,120,1800:.	0/0:1005,0:1005:99:.:.:0,120,1800:.	0/0:800,0:800:99:.:.:0,120,1800:.	0/0:2,0:2:6:.:.:0,6,40:.	0/0:37,0:37:99:.:.:0,105,1575:.	0/0:11,0:11:33:.:.:0,33,354:.	0/0:51,0:51:99:.:.:0,118,1619:.	0/0:2,0:2:6:.:.:0,6,42:.	0/0:40,0:40:99:.:.:0,108,1620:.	0/0:1039,0:1039:99:.:.:0,120,1800:.	0/0:53,0:53:99:.:.:0,120,1800:.	0|1:4,8:12:99:0|1:6695997_G_T:303,0,103:6695997	0/0:1279,0:1279:99:.:.:0,120,1800:.	0/0:1473,0:1473:99:.:.:0,120,1800:.	0/0:1426,0:1426:99:.:.:0,120,1800:.	0/0:27,0:27:81:.:.:0,81,728:.	0/0:915,0:915:99:.:.:0,120,1800:.	0/0:690,0:690:99:.:.:0,120,1800:.	0/0:13,0:13:6:.:.:0,6,307:.	0/0:35,0:35:99:.:.:0,99,1178:.	0/0:21,0:21:63:.:.:0,63,573:.
chr02	6696323	.	A	C	3499.81	PASS	AC=3;AF=0.068;AN=44;BaseQRankSum=0.174;DP=9562;ExcessHet=0;FS=7.211;InbreedingCoeff=0.5316;MLEAC=3;MLEAF=0.068;MQ=60;MQRankSum=0;QD=35;ReadPosRankSum=-1.096;SOR=1.889	GT:AD:DP:GQ:PGT:PID:PL:PS	1|1:0,84:84:99:1|1:6696323_A_C:3459,253,0:6696323	0/0:965,0:965:99:.:.:0,120,1800:.	0/0:1005,0:1005:99:.:.:0,120,1800:.	0/0:800,0:800:99:.:.:0,120,1800:.	0/0:2,0:2:6:.:.:0,6,36:.	0/0:33,0:33:99:.:.:0,99,1036:.	0/0:9,0:9:27:.:.:0,27,285:.	0/0:51,0:51:99:.:.:0,118,1619:.	0/0:2,0:2:6:.:.:0,6,40:.	0/0:22,0:22:60:.:.:0,60,900:.	0/0:1039,0:1039:99:.:.:0,120,1800:.	0/0:39,0:39:99:.:.:0,111,1665:.	0/0:4,0:4:9:.:.:0,9,135:.	0/0:1163,0:1163:99:.:.:0,120,1800:.	0/0:1348,0:1348:99:.:.:0,120,1800:.	0/0:1283,0:1283:99:.:.:0,120,1800:.	0|1:13,3:16:74:0|1:6696323_A_C:74,0,533:6696323	0/0:915,0:915:99:.:.:0,120,1800:.	0/0:701,0:701:99:.:.:0,120,1800:.	0/0:16,0:16:45:.:.:0,45,675:.	0/0:28,0:28:71:.:.:0,71,847:.	0/0:35,0:35:99:.:.:0,102,999:.
chr02	6696329	.	G	C	379516	PASS	AC=35;AF=0.795;AN=44;BaseQRankSum=1.63;DP=9835;ExcessHet=0.2785;FS=1.538;InbreedingCoeff=0.1356;MLEAC=37;MLEAF=0.841;MQ=60;MQRankSum=0;QD=24.01;ReadPosRankSum=0.441;SOR=0.636	GT:AD:DP:GQ:PGT:PID:PL:PS	1|1:0,81:81:99:1|1:6696323_A_C:3388,244,0:6696323	1/1:0,980:980:99:.:.:42501,2948,0:.	0|1:310,709:1019:99:0|1:6696329_G_C:26696,0,9493:6696329	1|1:0,807:807:99:1|1:6696329_G_C:34744,2428,0:6696329	0/0:2,0:2:0:.:.:0,0,0:.	1/1:0,41:41:99:.:.:1150,123,0:.	0|1:1,9:10:15:0|1:6696329_G_C:322,0,15:6696329	0/1:16,54:70:99:.:.:2187,0,501:.	0/0:2,0:2:6:.:.:0,6,40:.	1/1:0,25:25:75:.:.:1099,75,0:.	1/1:0,1051:1051:99:.:.:45367,3162,0:.	1/1:0,60:60:99:.:.:2014,179,0:.	1|1:0,4:4:12:1|1:6696329_G_C:116,12,0:6696329	1/1:0,1160:1162:99:.:.:52919,3571,0:.	1|1:0,1341:1341:99:1|1:6696329_G_C:57268,4034,0:6696329	1|1:0,1287:1287:99:1|1:6696297_T_C:54549,3872,0:6696297	0/1:4,14:18:99:.:.:408,0,126:.	1/1:2,912:916:99:.:.:22488,2709,0:.	1|1:0,710:710:99:1|1:6696306_T_C:28732,2130,0:6696306	1/1:0,22:22:66:.:.:682,66,0:.	0/1:5,27:32:95:.:.:1086,0,95:.	1/1:0,38:38:99:.:.:1655,114,0:.
chr02	6696332	.	A	G	496.07	PASS	AC=1;AF=0.023;AN=44;BaseQRankSum=1.85;DP=8757;ExcessHet=0;FS=19.521;InbreedingCoeff=-0.0373;MLEAC=1;MLEAF=0.023;MQ=60;MQRankSum=0;QD=19.84;ReadPosRankSum=-0.218;SOR=3.757	GT:AD:DP:GQ:PL	0/0:75,0:75:99:0,120,1800	0/0:913,0:913:99:0,120,1800	0/0:969,0:969:99:0,120,1800	0/0:762,0:762:99:0,120,1800	0/0:2,0:2:6:0,6,34	0/0:41,0:41:99:0,108,1620	0/0:10,0:10:27:0,27,405	0/0:69,0:69:99:0,120,1800	0/0:2,0:2:6:0,6,40	0/1:12,13:25:99:510,0,454	0/0:990,0:990:99:0,120,1800	0/0:59,0:59:99:0,120,1800	0/0:4,0:4:6:0,6,90	0/0:1124,0:1124:99:0,120,1800	0/0:1260,0:1260:99:0,120,1800	0/0:1175,0:1175:99:0,120,1800	0/0:19,0:19:54:0,54,810	0/0:622,0:622:99:0,120,1800	0/0:542,0:542:99:0,120,1800	0/0:24,0:24:72:0,72,703	0/0:32,0:32:90:0,90,959	0/0:38,0:38:99:0,102,1530
chr02	6696339	.	C	T	97.21	PASS	AC=1;AF=0.023;AN=44;BaseQRankSum=-0.045;DP=8759;ExcessHet=0;FS=2.291;InbreedingCoeff=-0.0423;MLEAC=1;MLEAF=0.023;MQ=60;MQRankSum=0;QD=4.23;ReadPosRankSum=-0.976;SOR=1.574	GT:AD:DP:GQ:PGT:PID:PL:PS	0/0:75,0:75:99:.:.:0,120,1800:.	0/0:913,0:913:99:.:.:0,120,1800:.	0/0:969,0:969:99:.:.:0,120,1800:.	0/0:762,0:762:99:.:.:0,120,1800:.	0/0:2,0:2:3:.:.:0,3,45:.	0/0:40,0:40:99:.:.:0,102,1530:.	0/0:9,0:9:21:.:.:0,21,315:.	0/0:69,0:69:99:.:.:0,120,1800:.	0/0:3,0:3:9:.:.:0,9,57:.	0/0:26,0:26:75:.:.:0,75,1125:.	0/0:990,0:990:99:.:.:0,120,1800:.	0/0:59,0:59:99:.:.:0,120,1800:.	0/0:2,0:2:3:.:.:0,3,45:.	0/0:1124,0:1124:99:.:.:0,120,1800:.	0/0:1260,0:1260:99:.:.:0,120,1800:.	0/0:1175,0:1175:99:.:.:0,120,1800:.	0|1:19,4:23:99:0|1:6696323_A_C:111,0,690:6696323	0/0:622,0:622:99:.:.:0,120,1800:.	0/0:542,0:542:99:.:.:0,120,1800:.	0/0:24,0:24:72:.:.:0,72,703:.	0/0:32,0:32:90:.:.:0,90,959:.	0/0:38,0:38:99:.:.:0,102,1530:.
chr02	6696340	.	C	T	79617.8	PASS	AC=4;AF=0.091;AN=44;BaseQRankSum=0.252;DP=8804;ExcessHet=0;FS=0;InbreedingCoeff=0.8154;MLEAC=4;MLEAF=0.091;MQ=60;MQRankSum=0;QD=28.65;ReadPosRankSum=0.392;SOR=1.058	GT:AD:DP:GQ:PGT:PID:PL:PS	0/0:75,0:75:99:.:.:0,120,1800:.	0/0:913,0:913:99:.:.:0,120,1800:.	0/0:969,0:969:99:.:.:0,120,1800:.	1/1:0,755:757:99:.:.:34427,2335,0:.	0/0:2,0:2:3:.:.:0,3,45:.	0/0:40,0:40:99:.:.:0,102,1530:.	0/0:9,0:9:21:.:.:0,21,315:.	0/0:69,0:69:99:.:.:0,120,1800:.	0/0:3,0:3:9:.:.:0,9,57:.	0/0:26,0:26:75:.:.:0,75,1125:.	1|1:2,1022:1024:99:1|1:6696340_C_T:45233,2992,0:6696340	0/0:59,0:59:99:.:.:0,120,1800:.	0/0:2,0:2:3:.:.:0,3,45:.	0/0:1124,0:1124:99:.:.:0,120,1800:.	0/0:1260,0:1260:99:.:.:0,120,1800:.	0/0:1175,0:1175:99:.:.:0,120,1800:.	0/0:20,0:20:60:.:.:0,60,542:.	0/0:622,0:622:99:.:.:0,120,1800:.	0/0:542,0:542:99:.:.:0,120,1800:.	0/0:24,0:24:72:.:.:0,72,703:.	0/0:32,0:32:90:.:.:0,90,959:.	0/0:38,0:38:99:.:.:0,102,1530:.
chr02	6696343	.	C	G	224218	PASS	AC=24;AF=0.545;AN=44;BaseQRankSum=-0.524;DP=8879;ExcessHet=0.2438;FS=0.809;InbreedingCoeff=0.2086;MLEAC=25;MLEAF=0.568;MQ=60;MQRankSum=0;QD=29;ReadPosRankSum=-0.643;SOR=0.84	GT:AD:DP:GQ:PGT:PID:PL:PS	1/1:0,81:81:99:.:.:1718,237,0:.	1/1:0,936:936:99:.:.:41898,2817,0:.	0|1:632,354:986:99:0|1:6696329_G_C:11791,0,24483:6696329	0/0:724,0:724:99:.:.:0,120,1800:.	0/0:2,0:2:0:.:.:0,0,0:.	1/1:0,39:39:99:.:.:1111,117,0:.	0|1:1,8:9:18:0|1:6696329_G_C:292,0,18:6696329	0/1:25,49:74:99:.:.:1838,0,902:.	0/0:3,0:3:9:.:.:0,9,57:.	1|1:0,26:26:78:1|1:6696343_C_G:1162,78,0:6696343	0/0:962,0:962:99:.:.:0,120,1800:.	0/1:56,22:78:99:.:.:569,0,2250:.	1|1:0,3:3:9:1|1:6696329_G_C:93,9,0:6696329	1|1:0,1144:1144:99:1|1:6696297_T_C:51480,3444,0:6696297	1|1:0,1298:1298:99:1|1:6696329_G_C:57263,3901,0:6696329	1|1:0,1200:1200:99:1|1:6696297_T_C:53213,3611,0:6696297	0/1:4,18:22:99:.:.:492,0,114:.	0/0:622,0:622:99:.:.:0,120,1800:.	0/0:542,0:542:99:.:.:0,120,1800:.	0/1:19,9:28:99:.:.:193,0,771:.	0/1:16,16:32:99:.:.:583,0,583:.	0|1:27,14:41:99:0|1:6696343_C_G:507,0,1092:6696343
chr02	6696494	.	A	G	1912.89	PASS	AC=1;AF=0.023;AN=44;BaseQRankSum=-0.825;DP=7786;ExcessHet=0;FS=7.796;InbreedingCoeff=0.1249;MLEAC=1;MLEAF=0.023;MQ=60;MQRankSum=0;QD=28.98;ReadPosRankSum=0.815;SOR=0.647	GT:AD:DP:GQ:PL	0/0:17,0:17:51:0,51,410	0/0:824,0:824:99:0,120,1800	0/0:986,0:986:99:0,120,1800	0/0:587,0:587:99:0,120,1800	0/0:2,0:2:6:0,6,32	0/1:18,48:66:99:1926,0,611	0/0:15,0:15:6:0,6,90	0/0:69,0:69:3:0,3,45	0/0:2,0:2:6:0,6,39	0/0:66,0:66:21:0,21,315	0/0:849,0:849:99:0,120,1800	0/0:121,0:121:33:0,33,495	0/0:4,0:4:12:0,12,91	0/0:983,0:983:99:0,120,1800	0/0:1015,0:1015:99:0,120,1800	0/0:1029,0:1029:99:0,120,1800	0/0:29,0:29:3:0,3,45	0/0:502,0:502:99:0,120,1800	0/0:523,0:523:99:0,120,1800	0/0:38,0:38:48:0,48,720	0/0:27,0:27:9:0,9,135	0/0:31,0:31:0:0,0,0
chr02	6696497	.	A	G	48498.7	PASS	AC=5;AF=0.114;AN=44;BaseQRankSum=3.15;DP=7929;ExcessHet=0;FS=2.69;InbreedingCoeff=0.5714;MLEAC=6;MLEAF=0.136;MQ=60;MQRankSum=0;QD=27.79;ReadPosRankSum=1.12;SOR=0.908	GT:AD:DP:GQ:PGT:PID:PL:PS	0/0:19,0:19:57:.:.:0,57,459:.	0/0:824,0:824:99:.:.:0,120,1800:.	0/0:986,0:986:99:.:.:0,120,1800:.	0/0:587,0:587:99:.:.:0,120,1800:.	0/0:2,0:2:6:.:.:0,6,32:.	0/0:62,0:62:21:.:.:0,21,315:.	0/0:16,0:16:12:.:.:0,12,180:.	0/0:69,0:69:3:.:.:0,3,45:.	0/0:2,0:2:6:.:.:0,6,39:.	0/0:66,0:66:24:.:.:0,24,360:.	0/0:849,0:849:99:.:.:0,120,1800:.	0/1:81,43:125:99:.:.:1452,0,3041:.	0/0:6,0:6:18:.:.:0,18,142:.	0/0:983,0:983:99:.:.:0,120,1800:.	0/0:1015,0:1015:99:.:.:0,120,1800:.	0/0:1029,0:1029:99:.:.:0,120,1800:.	0/0:29,0:29:3:.:.:0,3,45:.	1|1:0,577:577:99:1|1:6696421_AT_A:23115,1735,0:6696421	1|1:0,558:558:99:1|1:6696425_G_A:23973,1679,0:6696425	0/0:38,0:38:45:.:.:0,45,675:.	0/0:27,0:27:9:.:.:0,9,135:.	0/0:31,0:31:0:.:.:0,0,0:.
chr02	6696500	.	C	G	2500.64	PASS	AC=1;AF=0.023;AN=44;BaseQRankSum=2.91;DP=8002;ExcessHet=0;FS=3.8;InbreedingCoeff=0.1629;MLEAC=1;MLEAF=0.023;MQ=60;MQRankSum=0;QD=3.74;ReadPosRankSum=-1.281;SOR=1.068	GT:AD:DP:GQ:PL	0/0:30,0:30:90:0,90,725	0/0:824,0:824:99:0,120,1800	0/0:986,0:986:99:0,120,1800	0/1:491,177:668:99:2514,0,10122	0/0:2,0:2:6:0,6,32	0/0:65,0:65:51:0,51,765	0/0:16,0:16:12:0,12,180	0/0:69,0:69:3:0,3,45	0/0:2,0:2:6:0,6,39	0/0:69,0:69:36:0,36,540	0/0:849,0:849:99:0,120,1800	0/0:116,0:116:60:0,60,900	0/0:7,0:7:21:0,21,168	0/0:983,0:983:99:0,120,1800	0/0:1015,0:1015:99:0,120,1800	0/0:1029,0:1029:99:0,120,1800	0/0:30,0:30:9:0,9,135	0/0:579,0:579:99:0,120,1800	0/0:557,0:557:99:0,120,1800	0/0:38,0:38:30:0,30,450	0/0:27,0:27:9:0,9,135	0/0:31,0:31:0:0,0,0
chr02	6696502	.	G	A	159110	PASS	AC=9;AF=0.205;AN=44;BaseQRankSum=0.665;DP=8798;ExcessHet=0;FS=0;InbreedingCoeff=0.7376;MLEAC=9;MLEAF=0.205;MQ=60;MQRankSum=0;QD=32.25;ReadPosRankSum=0.038;SOR=0.626	GT:AD:DP:GQ:PGT:PID:PL:PS	0/0:33,0:33:99:.:.:0,99,798:.	0/0:824,0:824:99:.:.:0,120,1800:.	0/0:986,0:986:99:.:.:0,120,1800:.	0/0:671,0:671:99:.:.:0,120,1800:.	0/0:2,0:2:6:.:.:0,6,32:.	0/0:61,0:61:54:.:.:0,54,810:.	0/0:16,0:16:12:.:.:0,12,180:.	0/0:69,0:69:3:.:.:0,3,45:.	0/0:2,0:2:6:.:.:0,6,39:.	0/0:69,0:69:39:.:.:0,39,585:.	0/0:849,0:849:99:.:.:0,120,1800:.	0/0:116,0:116:60:.:.:0,60,900:.	1/1:0,7:7:21:.:.:270,21,0:.	1|1:0,1164:1164:99:1|1:6696297_T_C:48662,3501,0:6696297	1/1:0,1326:1326:99:.:.:54778,3988,0:.	1/1:0,1309:1309:99:.:.:54962,3937,0:.	0/0:30,0:30:9:.:.:0,9,135:.	0/0:579,0:579:99:.:.:0,120,1800:.	0/0:557,0:557:99:.:.:0,120,1800:.	0/0:38,0:38:24:.:.:0,24,360:.	0/0:27,0:27:9:.:.:0,9,135:.	0|1:18,14:32:99:0|1:6696502_G_A:493,0,693:6696502
chr02	6696505	.	G	A	1098.51	PASS	AC=3;AF=0.068;AN=44;BaseQRankSum=0.992;DP=8721;ExcessHet=0;FS=34.214;InbreedingCoeff=0.4886;MLEAC=3;MLEAF=0.068;MQ=60;MQRankSum=0;QD=15.47;ReadPosRankSum=-0.382;SOR=3.429	GT:AD:DP:GQ:PL	1/1:0,40:40:99:902,119,0	0/0:824,0:824:99:0,120,1800	0/0:986,0:986:99:0,120,1800	0/0:671,0:671:99:0,120,1800	0/0:2,0:2:6:0,6,32	0/0:57,0:57:57:0,57,855	0/0:17,0:17:15:0,15,225	0/0:69,0:69:3:0,3,45	0/0:2,0:2:6:0,6,39	0/0:69,0:69:39:0,39,585	0/0:849,0:849:99:0,120,1800	0/0:116,0:116:60:0,60,900	0/0:7,0:7:21:0,21,161	0/0:1152,0:1152:99:0,120,1800	0/0:1304,0:1304:99:0,120,1800	0/0:1294,0:1294:99:0,120,1800	0/1:21,10:31:99:228,0,472	0/0:579,0:579:99:0,120,1800	0/0:557,0:557:99:0,120,1800	0/0:39,0:39:24:0,24,360	0/0:27,0:27:9:0,9,135	0/0:27,0:27:0:0,0,0
chr02	6696507	.	A	T	518.35	PASS	AC=1;AF=0.023;AN=44;BaseQRankSum=-0.632;DP=8729;ExcessHet=0;FS=5.637;InbreedingCoeff=-0.0521;MLEAC=1;MLEAF=0.023;MQ=60;MQRankSum=0;QD=7.85;ReadPosRankSum=-1.645;SOR=0.436	GT:AD:DP:GQ:PL	0/0:41,0:41:99:0,120,1800	0/0:824,0:824:99:0,120,1800	0/0:986,0:986:99:0,120,1800	0/0:671,0:671:99:0,120,1800	0/0:2,0:2:6:0,6,32	0/1:47,19:66:99:532,0,1828	0/0:17,0:17:15:0,15,225	0/0:70,0:70:6:0,6,90	0/0:2,0:2:6:0,6,39	0/0:69,0:69:39:0,39,585	0/0:849,0:849:99:0,120,1800	0/0:116,0:116:60:0,60,900	0/0:7,0:7:21:0,21,161	0/0:1152,0:1152:99:0,120,1800	0/0:1304,0:1304:99:0,120,1800	0/0:1294,0:1294:99:0,120,1800	0/0:30,0:30:9:0,9,135	0/0:579,0:579:99:0,120,1800	0/0:557,0:557:99:0,120,1800	0/0:39,0:39:24:0,24,360	0/0:27,0:27:9:0,9,135	0/0:27,0:27:3:0,3,45
chr02	6696509	.	C	T	7435.26	PASS	AC=1;AF=0.023;AN=44;BaseQRankSum=-5.776;DP=8900;ExcessHet=0;FS=0;InbreedingCoeff=-0.0464;MLEAC=1;MLEAF=0.023;MQ=60;MQRankSum=0;QD=7.67;ReadPosRankSum=-0.545;SOR=0.711	GT:AD:DP:GQ:PL	0/0:41,0:41:99:0,120,1800	0/1:513,457:970:99:7449,0,9671	0/0:986,0:986:99:0,120,1800	0/0:671,0:671:99:0,120,1800	0/0:2,0:2:6:0,6,32	0/0:56,0:56:57:0,57,855	0/0:17,0:17:15:0,15,225	0/0:72,0:72:12:0,12,180	0/0:2,0:2:6:0,6,39	0/0:72,0:72:48:0,48,720	0/0:849,0:849:99:0,120,1800	0/0:118,0:118:72:0,72,1080	0/0:8,0:8:24:0,24,187	0/0:1152,0:1152:99:0,120,1800	0/0:1304,0:1304:99:0,120,1800	0/0:1294,0:1294:99:0,120,1800	0/0:32,0:32:15:0,15,225	0/0:579,0:579:99:0,120,1800	0/0:557,0:557:99:0,120,1800	0/0:39,0:39:24:0,24,360	0/0:27,0:27:9:0,9,135	0/0:27,0:27:3:0,3,45
chr02	6696511	.	A	G	146.25	PASS	AC=1;AF=0.023;AN=44;BaseQRankSum=-1.15;DP=8877;ExcessHet=0;FS=0;InbreedingCoeff=-0.0456;MLEAC=1;MLEAF=0.023;MQ=60;MQRankSum=0;QD=16.25;ReadPosRankSum=0.854;SOR=0.892	GT:AD:DP:GQ:PGT:PID:PL:PS	0/0:41,0:41:99:.:.:0,120,1800:.	0/0:1004,0:1004:99:.:.:0,120,1800:.	0/0:986,0:986:99:.:.:0,120,1800:.	0/0:671,0:671:99:.:.:0,120,1800:.	0/0:2,0:2:6:.:.:0,6,32:.	0/0:56,0:56:54:.:.:0,54,810:.	0/0:16,0:16:18:.:.:0,18,270:.	0/0:72,0:72:12:.:.:0,12,180:.	0/0:2,0:2:6:.:.:0,6,39:.	0/0:70,0:70:54:.:.:0,54,810:.	0/0:849,0:849:99:.:.:0,120,1800:.	0/0:91,0:91:81:.:.:0,81,1215:.	0|1:4,5:9:85:0|1:6696511_A_G:160,0,85:6696511	0/0:1152,0:1152:99:.:.:0,120,1800:.	0/0:1304,0:1304:99:.:.:0,120,1800:.	0/0:1294,0:1294:99:.:.:0,120,1800:.	0/0:29,0:29:18:.:.:0,18,270:.	0/0:579,0:579:99:.:.:0,120,1800:.	0/0:557,0:557:99:.:.:0,120,1800:.	0/0:39,0:39:21:.:.:0,21,315:.	0/0:27,0:27:9:.:.:0,9,135:.	0/0:27,0:27:3:.:.:0,3,45:.
chr02	6696521	.	A	G	51840	PASS	AC=4;AF=0.091;AN=44;BaseQRankSum=6.82;DP=9478;ExcessHet=0.6441;FS=0.534;InbreedingCoeff=-0.1127;MLEAC=4;MLEAF=0.091;MQ=60;MQRankSum=0;QD=12.2;ReadPosRankSum=-0.105;SOR=0.737	GT:AD:DP:GQ:PGT:PID:PL:PS	0/0:41,0:41:99:.:.:0,120,1800:.	0/0:1004,0:1004:99:.:.:0,120,1800:.	0/0:986,0:986:99:.:.:0,120,1800:.	0/0:671,0:671:99:.:.:0,120,1800:.	0/0:2,0:2:6:.:.:0,6,32:.	0/0:55,0:55:63:.:.:0,63,945:.	0/0:18,0:18:24:.:.:0,24,360:.	0/0:72,0:72:15:.:.:0,15,225:.	0/0:2,0:2:6:.:.:0,6,39:.	0/0:70,0:70:54:.:.:0,54,810:.	0/0:849,0:849:99:.:.:0,120,1800:.	0/0:91,0:91:81:.:.:0,81,1215:.	0/0:9,0:9:27:.:.:0,27,193:.	0|1:675,592:1267:99:0|1:6696297_T_C:11517,0,13123:6696297	0/1:513,979:1492:99:.:.:20346,0,8440:.	0/1:529,931:1460:99:.:.:19526,0,8926:.	0/0:28,0:28:21:.:.:0,21,315:.	0/0:579,0:579:99:.:.:0,120,1800:.	0/0:557,0:557:99:.:.:0,120,1800:.	0/0:38,0:38:24:.:.:0,24,360:.	0/0:30,0:30:18:.:.:0,18,270:.	0|1:17,13:30:99:0|1:6696502_G_A:482,0,675:6696502
chr02	6696536	.	A	G	32156.3	PASS	AC=2;AF=0.045;AN=44;DP=9827;ExcessHet=0;FS=0;InbreedingCoeff=0.7718;MLEAC=2;MLEAF=0.045;MQ=60;QD=30.06;SOR=1.063	GT:AD:DP:GQ:PGT:PID:PL:PS	0/0:73,0:73:99:.:.:0,120,1800:.	0/0:1004,0:1004:99:.:.:0,120,1800:.	0/0:1281,0:1281:99:.:.:0,120,1800:.	0/0:530,0:530:99:.:.:0,120,1800:.	0/0:2,0:2:6:.:.:0,6,32:.	0/0:56,0:56:84:.:.:0,84,1260:.	0/0:19,0:19:27:.:.:0,27,405:.	0/0:63,0:63:33:.:.:0,33,495:.	0/0:2,0:2:3:.:.:0,3,45:.	0/0:67,0:67:60:.:.:0,60,900:.	0/0:836,0:836:99:.:.:0,120,1800:.	0/0:46,0:46:99:.:.:0,102,1432:.	0/0:72,0:72:99:.:.:0,120,1800:.	0/0:1297,0:1297:99:.:.:0,120,1800:.	0/0:1499,0:1499:99:.:.:0,120,1800:.	0/0:1467,0:1467:99:.:.:0,120,1800:.	0/0:31,0:31:30:.:.:0,30,450:.	1|1:0,737:737:99:1|1:6696533_C_T:32184,2218,0:6696533	0/0:633,0:633:99:.:.:0,120,1800:.	0/0:40,0:40:36:.:.:0,36,540:.	0/0:30,0:30:27:.:.:0,27,405:.	0/0:29,0:29:21:.:.:0,21,315:.
chr02	6696545	.	G	A	13366.6	PASS	AC=9;AF=0.205;AN=44;BaseQRankSum=-2.75;DP=9936;ExcessHet=0.8559;FS=3.302;InbreedingCoeff=0.004;MLEAC=9;MLEAF=0.205;MQ=60;MQRankSum=0;QD=8.11;ReadPosRankSum=0;SOR=0.495	GT:AD:DP:GQ:PGT:PID:PL:PS	1|1:0,80:80:99:1|1:6696533_C_T:3227,241,0:6696533	0/0:1004,0:1004:99:.:.:0,120,1800:.	0/1:906,441:1347:99:.:.:7130,0,27149:.	0/0:530,0:530:99:.:.:0,120,1800:.	0/0:2,0:2:6:.:.:0,6,32:.	0/0:53,0:53:90:.:.:0,90,1350:.	0/1:9,7:16:99:.:.:177,0,338:.	0/1:30,44:74:99:.:.:1156,0,946:.	0/0:3,0:3:9:.:.:0,9,58:.	0/0:63,0:63:81:.:.:0,81,1215:.	0/0:836,0:836:99:.:.:0,120,1800:.	0/0:46,0:46:99:.:.:0,102,1432:.	0/0:72,0:72:99:.:.:0,120,1800:.	0/0:1297,0:1297:99:.:.:0,120,1800:.	0/0:1499,0:1499:99:.:.:0,120,1800:.	0/0:1467,0:1467:99:.:.:0,120,1800:.	0/1:11,16:27:99:.:.:299,0,411:.	0/0:748,0:748:99:.:.:0,120,1800:.	0/0:633,0:633:99:.:.:0,120,1800:.	0/1:20,20:40:99:.:.:397,0,767:.	0/1:13,18:31:99:.:.:462,0,368:.	0|1:19,15:34:99:1|0:6696502_G_A:559,0,686:6696502
chr02	6696563	.	A	G	646.94	PASS	AC=1;AF=0.023;AN=44;BaseQRankSum=-0.837;DP=9906;ExcessHet=0;FS=7.277;InbreedingCoeff=-0.03;MLEAC=1;MLEAF=0.023;MQ=60;MQRankSum=0;QD=10.78;ReadPosRankSum=-2.048;SOR=1.128	GT:AD:DP:GQ:PGT:PID:PL:PS	0/0:111,0:111:99:.:.:0,120,1800:.	0/0:1004,0:1004:99:.:.:0,120,1800:.	0/0:1339,0:1339:99:.:.:0,120,1800:.	0/0:530,0:530:99:.:.:0,120,1800:.	0/0:2,0:2:6:.:.:0,6,32:.	0/0:51,0:51:90:.:.:0,90,1350:.	0/0:11,0:11:33:.:.:0,33,357:.	0/0:65,0:65:99:.:.:0,99,1485:.	0/0:3,0:3:9:.:.:0,9,58:.	0|1:36,24:60:99:0|1:6696563_A_G:661,0,1305:6696563	0/0:836,0:836:99:.:.:0,120,1800:.	0/0:46,0:46:99:.:.:0,102,1432:.	0/0:72,0:72:99:.:.:0,120,1800:.	0/0:1297,0:1297:99:.:.:0,120,1800:.	0/0:1499,0:1499:99:.:.:0,120,1800:.	0/0:1467,0:1467:99:.:.:0,120,1800:.	0/0:22,0:22:60:.:.:0,60,900:.	0/0:748,0:748:99:.:.:0,120,1800:.	0/0:633,0:633:99:.:.:0,120,1800:.	0/0:37,0:37:60:.:.:0,60,900:.	0/0:31,0:31:81:.:.:0,81,1215:.	0/0:42,0:42:99:.:.:0,105,1575:.
chr02	6696593	.	G	A	571.94	PASS	AC=1;AF=0.023;AN=44;BaseQRankSum=0.008;DP=10207;ExcessHet=0;FS=1.037;InbreedingCoeff=-0.0306;MLEAC=1;MLEAF=0.023;MQ=60;MQRankSum=0;QD=9.22;ReadPosRankSum=-2.101;SOR=0.896	GT:AD:DP:GQ:PGT:PID:PL:PS	0/0:111,0:111:99:.:.:0,120,1800:.	0/0:1004,0:1004:99:.:.:0,120,1800:.	0/0:1339,0:1339:99:.:.:0,120,1800:.	0/0:530,0:530:99:.:.:0,120,1800:.	0/0:2,0:2:6:.:.:0,6,40:.	0/0:42,0:42:99:.:.:0,102,1530:.	0/0:13,0:13:33:.:.:0,33,495:.	0/0:65,0:65:99:.:.:0,99,1485:.	0/0:3,0:3:9:.:.:0,9,58:.	0/0:39,0:39:99:.:.:0,99,1485:.	0/0:836,0:836:99:.:.:0,120,1800:.	0/0:46,0:46:99:.:.:0,102,1432:.	0/0:72,0:72:99:.:.:0,120,1800:.	0/0:1297,0:1297:99:.:.:0,120,1800:.	0/0:1809,0:1809:99:.:.:0,120,1800:.	0/0:1467,0:1467:99:.:.:0,120,1800:.	0/0:20,0:20:51:.:.:0,51,765:.	0/0:748,0:748:99:.:.:0,120,1800:.	0/0:633,0:633:99:.:.:0,120,1800:.	0/0:36,0:36:81:.:.:0,81,1215:.	0/0:30,0:30:87:.:.:0,87,1305:.	0|1:35,27:62:99:0|1:6696593_G_A:586,0,1317:6696593
chr02	7271848	.	T	C	4397.01	PASS	AC=1;AF=0.023;AN=44;BaseQRankSum=2.86;DP=3695;ExcessHet=0;FS=3.288;InbreedingCoeff=-0.0346;MLEAC=1;MLEAF=0.023;MQ=60;MQRankSum=0;QD=9.64;ReadPosRankSum=0.484;SOR=0.954	GT:AD:DP:GQ:PL	0/0:46,0:46:99:0,99,1485	0/1:220,236:456:99:4411,0,3908	0/0:332,0:332:99:0,120,1800	0/0:141,0:141:99:0,120,1800	0/0:2,0:2:6:0,6,33	0/0:20,0:20:60:0,60,586	0/0:12,0:12:36:0,36,388	0/0:39,0:39:99:0,103,1179	0/0:4,0:4:12:0,12,86	0/0:37,0:37:99:0,99,1485	0/0:227,0:227:99:0,120,1800	0/0:66,0:66:99:0,120,1800	0/0:74,0:74:99:0,120,1800	0/0:433,0:433:99:0,120,1800	0/0:552,0:552:99:0,120,1800	0/0:520,0:520:99:0,120,1800	0/0:24,2:26:15:0,15,661	0/0:243,0:243:99:0,120,1800	0/0:347,0:347:99:0,120,1800	0/0:2,0:2:6:0,6,64	0/0:85,0:85:99:0,111,1665	0/0:14,0:14:42:0,42,371
chr02	7271856	.	G	A	4652.29	PASS	AC=8;AF=0.182;AN=44;BaseQRankSum=6.25;DP=3501;ExcessHet=0.0002;FS=2.456;InbreedingCoeff=0.634;MLEAC=8;MLEAF=0.182;MQ=60;MQRankSum=0;QD=9.79;ReadPosRankSum=2.11;SOR=0.521	GT:AD:DP:GQ:PL	0/0:46,0:46:99:0,99,1485	0/0:319,0:319:99:0,120,1800	0/0:332,0:332:99:0,120,1800	0/0:141,0:141:99:0,120,1800	0/0:2,0:2:6:0,6,33	1/1:0,21:21:63:636,63,0	0/0:13,0:13:36:0,36,540	0/0:41,0:41:90:0,90,1174	0/0:2,0:2:6:0,6,39	1/1:0,35:35:99:1025,105,0	0/0:227,0:227:99:0,120,1800	0/1:59,11:70:99:126,0,2330	1/1:0,17:17:49:340,49,0	0/0:433,0:433:99:0,120,1800	0/0:552,0:552:99:0,120,1800	0/0:520,0:520:99:0,120,1800	0/0:40,0:40:99:0,102,1530	0/0:243,0:243:99:0,120,1800	0/1:190,142:332:99:2578,0,3609	0/0:3,0:3:9:0,9,80	0/0:85,0:85:99:0,111,1665	0/0:14,0:14:42:0,42,371
chr02	7271867	.	C	T	81515.2	PASS	AC=12;AF=0.273;AN=44;DP=3507;ExcessHet=0;FS=0;InbreedingCoeff=0.9095;MLEAC=13;MLEAF=0.295;MQ=59.98;QD=32.22;SOR=1.684	GT:AD:DP:GQ:PGT:PID:PL:PS	0/0:46,0:46:99:.:.:0,99,1485:.	0/0:319,0:319:99:.:.:0,120,1800:.	0/0:332,0:332:99:.:.:0,120,1800:.	0/0:141,0:141:99:.:.:0,120,1800:.	0/0:2,0:2:6:.:.:0,6,33:.	0/0:20,0:20:51:.:.:0,51,765:.	0/0:15,0:15:39:.:.:0,39,585:.	0/0:43,0:43:75:.:.:0,75,1125:.	0/0:2,0:2:6:.:.:0,6,39:.	0/0:34,0:34:90:.:.:0,90,1350:.	0/0:227,0:227:99:.:.:0,120,1800:.	0/0:67,0:67:99:.:.:0,120,1800:.	1/1:0,12:12:33:.:.:202,33,0:.	1|1:0,440:440:99:1|1:7271839_T_C:18739,1323,0:7271839	1|1:0,547:547:99:1|1:7271867_C_T:22492,1645,0:7271867	1|1:0,510:510:99:1|1:7271867_C_T:20704,1533,0:7271867	0/0:40,0:40:99:.:.:0,102,1530:.	1/1:0,239:239:99:.:.:6340,716,0:.	1|1:0,308:308:99:1|1:7271867_C_T:13095,926,0:7271867	0/0:3,0:3:9:.:.:0,9,80:.	0/0:85,0:85:99:.:.:0,111,1665:.	0/0:14,0:14:0:.:.:0,0,0:.
chr02	8831461	.	A	T	88246.2	PASS	AC=15;AF=0.341;AN=44;BaseQRankSum=-0.038;DP=3993;ExcessHet=0;FS=0;InbreedingCoeff=0.8493;MLEAC=16;MLEAF=0.364;MQ=60;MQRankSum=0;QD=32.62;ReadPosRankSum=-2.211;SOR=0.89	GT:AD:DP:GQ:PGT:PID:PL:PS	0/0:41,0:41:99:.:.:0,120,1800:.	0/0:352,0:352:99:.:.:0,120,1800:.	0/0:264,0:264:99:.:.:0,120,1800:.	0/0:148,0:148:99:.:.:0,120,1800:.	0/0:2,0:2:0:.:.:0,0,0:.	0|1:8,14:22:99:0|1:8831461_A_T:512,0,274:8831461	0/0:7,0:7:21:.:.:0,21,225:.	0/0:23,0:23:66:.:.:0,66,728:.	0/0:2,0:2:6:.:.:0,6,39:.	0/0:37,0:37:99:.:.:0,102,1004:.	0/0:241,0:241:99:.:.:0,120,1800:.	0/0:31,0:31:78:.:.:0,78,1170:.	1/1:0,25:25:69:.:.:413,69,0:.	1/1:0,579:579:99:.:.:14762,1732,0:.	1/1:0,801:801:99:.:.:25413,2402,0:.	1/1:0,727:727:99:.:.:23502,2180,0:.	0/0:19,0:19:51:.:.:0,51,765:.	1|1:0,407:407:99:1|1:8831446_C_T:17493,1225,0:8831446	1|1:0,133:133:99:1|1:8831452_A_G:5889,400,0:8831452	0/0:33,0:33:99:.:.:0,99,947:.	0/0:56,0:56:99:.:.:0,120,1800:.	1/1:0,11:11:33:.:.:313,33,0:.
chr02	8831467	.	A	T	478.25	PASS	AC=1;AF=0.023;AN=44;BaseQRankSum=-0.701;DP=3280;ExcessHet=0;FS=4.612;InbreedingCoeff=0.2288;MLEAC=1;MLEAF=0.023;MQ=60;MQRankSum=0;QD=22.77;ReadPosRankSum=-1.816;SOR=2.147	GT:AD:DP:GQ:PGT:PID:PL:PS	0/0:41,0:41:99:.:.:0,120,1800:.	0/0:352,0:352:99:.:.:0,120,1800:.	0/0:264,0:264:99:.:.:0,120,1800:.	0/0:148,0:148:99:.:.:0,120,1800:.	0/0:2,0:2:0:.:.:0,0,1:.	0|1:8,13:21:99:0|1:8831461_A_T:492,0,277:8831461	0/0:7,0:7:21:.:.:0,21,225:.	0/0:24,0:24:69:.:.:0,69,1035:.	0/0:2,0:2:6:.:.:0,6,39:.	0/0:37,0:37:99:.:.:0,102,1004:.	0/0:241,0:241:99:.:.:0,120,1800:.	0/0:31,0:31:78:.:.:0,78,1170:.	0/0:18,0:18:48:.:.:0,48,720:.	0/0:441,0:441:99:.:.:0,120,1800:.	0/0:563,0:563:99:.:.:0,120,1800:.	0/0:502,0:502:99:.:.:0,120,1800:.	0/0:18,0:18:51:.:.:0,51,765:.	0/0:337,0:337:99:.:.:0,120,1800:.	0/0:136,0:136:99:.:.:0,120,1800:.	0/0:29,0:29:81:.:.:0,81,1215:.	0/0:56,0:56:99:.:.:0,120,1800:.	0/0:10,0:10:30:.:.:0,30,295:.
chr02	8831512	.	C	T	25548.9	PASS	AC=7;AF=0.159;AN=44;BaseQRankSum=-0.748;DP=3153;ExcessHet=0.0066;FS=1.879;InbreedingCoeff=0.4139;MLEAC=7;MLEAF=0.159;MQ=60;MQRankSum=0;QD=15.34;ReadPosRankSum=-1.093;SOR=0.867	GT:AD:DP:GQ:PGT:PID:PL:PS	0/0:41,0:41:99:.:.:0,120,1800:.	0/0:276,0:276:99:.:.:0,120,1800:.	0/0:264,0:264:99:.:.:0,120,1800:.	0/0:148,0:148:99:.:.:0,120,1800:.	0/0:2,0:2:6:.:.:0,6,32:.	0/0:17,0:17:42:.:.:0,42,630:.	0/0:11,0:11:27:.:.:0,27,405:.	0/0:20,0:20:54:.:.:0,54,810:.	0/0:2,0:2:6:.:.:0,6,39:.	0/0:23,0:23:60:.:.:0,60,900:.	0/0:241,0:241:99:.:.:0,120,1800:.	0/0:32,0:32:90:.:.:0,90,1350:.	0/0:7,0:7:3:.:.:0,3,45:.	0/1:220,216:436:99:.:.:4257,0,4400:.	0/1:217,333:550:99:.:.:6964,0,3809:.	0/1:195,301:496:99:.:.:6240,0,3514:.	0/0:22,0:22:63:.:.:0,63,945:.	0/0:257,0:257:99:.:.:0,120,1800:.	1|1:0,172:172:99:1|1:8831512_C_T:7655,518,0:8831512	0/0:23,0:23:60:.:.:0,60,900:.	0/0:56,0:56:99:.:.:0,120,1800:.	1|1:0,11:11:33:1|1:8831512_C_T:479,33,0:8831512
chr02	8831515	.	C	T	697.35	PASS	AC=1;AF=0.023;AN=44;BaseQRankSum=1.45;DP=3011;ExcessHet=0;FS=4.337;InbreedingCoeff=0.2359;MLEAC=1;MLEAF=0.023;MQ=60;MQRankSum=0;QD=2.55;ReadPosRankSum=-0.255;SOR=0.436	GT:AD:DP:GQ:PL	0/0:41,0:41:99:0,120,1800	0/1:212,62:274:99:711,0,4309	0/0:264,0:264:99:0,120,1800	0/0:148,0:148:99:0,120,1800	0/0:2,0:2:6:0,6,32	0/0:18,0:18:45:0,45,675	0/0:11,0:11:27:0,27,405	0/0:18,0:18:54:0,54,577	0/0:2,0:2:6:0,6,39	0/0:23,0:23:60:0,60,900	0/0:241,0:241:99:0,120,1800	0/0:37,0:37:99:0,105,1575	0/0:2,0:2:0:0,0,0	0/0:407,0:407:99:0,120,1800	0/0:509,0:509:99:0,120,1800	0/0:470,0:470:99:0,120,1800	0/0:22,0:22:63:0,63,945	0/0:257,0:257:99:0,120,1800	0/0:168,0:168:99:0,120,1800	0/0:23,0:23:60:0,60,900	0/0:56,0:56:99:0,120,1800	0/0:11,0:11:30:0,30,450
chr02	8831518	.	G	A	68441.4	PASS	AC=23;AF=0.523;AN=44;BaseQRankSum=-0.443;DP=2819;ExcessHet=0.0469;FS=0;InbreedingCoeff=0.3067;MLEAC=23;MLEAF=0.523;MQ=60;MQRankSum=0;QD=28.68;ReadPosRankSum=0.288;SOR=0.762	GT:AD:DP:GQ:PGT:PID:PL:PS	1/1:0,31:31:85:.:.:487,85,0:.	0/0:77,0:77:99:.:.:0,120,1800:.	0/1:191,72:263:99:.:.:986,0,4030:.	0/1:63,73:136:99:.:.:1367,0,1030:.	0/0:2,0:2:6:.:.:0,6,32:.	0/0:18,0:18:51:.:.:0,51,765:.	0/0:10,0:10:30:.:.:0,30,333:.	0/1:8,12:20:99:.:.:297,0,200:.	0/0:2,0:2:6:.:.:0,6,39:.	0/0:23,0:23:60:.:.:0,60,900:.	1/1:0,218:218:99:.:.:5284,652,0:.	0/1:35,12:47:99:.:.:191,0,865:.	1/1:0,2:2:6:.:.:51,6,0:.	1/1:0,407:407:99:.:.:14314,1223,0:.	1/1:0,512:512:99:.:.:18696,1537,0:.	1/1:0,471:471:99:.:.:17559,1416,0:.	0/1:6,8:14:99:.:.:199,0,127:.	0/0:257,0:257:99:.:.:0,120,1800:.	1|1:0,171:171:99:1|1:8831512_C_T:7632,515,0:8831512	0/1:8,14:22:99:.:.:370,0,149:.	0/1:37,24:61:99:.:.:532,0,943:.	1|1:0,11:11:33:1|1:8831512_C_T:479,33,0:8831512
chr02	8910969	.	A	T	156136	PASS	AC=36;AF=0.857;AN=42;BaseQRankSum=-0.361;DP=5306;ExcessHet=0.7148;FS=0;InbreedingCoeff=0.0861;MLEAC=39;MLEAF=0.929;MQ=56.53;MQRankSum=0;QD=29.82;ReadPosRankSum=1.6;SOR=0.693	GT:AD:DP:GQ:PGT:PID:PL:PS	1|1:0,86:86:99:1|1:8910967_C_T:2786,257,0:8910967	1/1:0,562:562:99:.:.:25113,1691,0:.	0|1:169,358:527:99:0|1:8910969_A_T:14261,0,5681:8910969	1/1:0,333:333:99:.:.:10462,993,0:.	0/0:2,0:2:0:.:.:0,0,0:.	1/1:0,49:49:99:.:.:1449,147,0:.	0/1:4,3:7:73:.:.:73,0,111:.	0/1:9,3:12:87:.:.:87,0,261:.	./.:0,0:.:.:.:.:0,0,0:.	1/1:0,9:9:27:.:.:252,27,0:.	1/1:0,360:360:99:.:.:8195,1061,0:.	1/1:0,24:24:72:.:.:682,72,0:.	1/1:0,43:43:99:.:.:1106,125,0:.	1/1:0,690:690:99:.:.:17356,2065,0:.	1/1:0,810:810:99:.:.:20167,2423,0:.	1/1:0,864:864:99:.:.:25019,2589,0:.	1/1:0,5:5:15:.:.:192,15,0:.	1|1:0,392:392:99:1|1:8910967_C_T:17430,1179,0:8910967	1/1:0,433:433:99:.:.:10174,1283,0:.	1/1:0,28:28:84:.:.:1082,84,0:.	0/1:3,1:4:22:.:.:22,0,67:.	1/1:0,2:2:6:.:.:49,6,0:.
chr02	8911003	.	A	G	130041	PASS	AC=17;AF=0.405;AN=42;BaseQRankSum=1.76;DP=4976;ExcessHet=0;FS=0;InbreedingCoeff=0.804;MLEAC=19;MLEAF=0.452;MQ=55.88;MQRankSum=3.22;QD=29.14;ReadPosRankSum=-0.322;SOR=0.765	GT:AD:DP:GQ:PGT:PID:PL:PS	0/0:84,0:84:99:.:.:0,120,1800:.	0/1:313,205:518:99:.:.:4017,0,5661:.	0/0:482,0:482:99:.:.:0,120,1800:.	0/0:311,0:311:99:.:.:0,120,1800:.	0/0:2,0:2:0:.:.:0,0,0:.	1/1:0,65:65:99:.:.:1844,195,0:.	0/0:6,0:6:18:.:.:0,18,189:.	0/0:3,0:3:9:.:.:0,9,92:.	0/0:2,0:2:6:.:.:0,6,44:.	1/1:0,9:9:27:.:.:247,27,0:.	0/0:341,0:341:99:.:.:0,120,1800:.	0/0:22,0:22:60:.:.:0,60,900:.	1/1:0,9:9:24:.:.:125,24,0:.	1|1:0,657:657:99:1|1:8911003_A_G:28145,1977,0:8911003	1|1:0,779:779:99:1|1:8911003_A_G:32750,2344,0:8911003	1/1:0,816:816:99:.:.:34669,2454,0:.	0/0:4,0:4:12:.:.:0,12,107:.	1/1:1,367:368:99:.:.:11812,1085,0:.	1|1:0,394:394:99:1|1:8911003_A_G:16465,1185,0:8911003	0/0:12,0:12:21:.:.:0,21,315:.	0/0:4,0:4:12:.:.:0,12,116:.	./.:0,0:.:.:.:.:0,0,0:.
chr02	8911015	.	T	C	167399	PASS	AC=29;AF=0.69;AN=42;BaseQRankSum=1.96;DP=4754;ExcessHet=0.0419;FS=0;InbreedingCoeff=0.3623;MLEAC=32;MLEAF=0.762;MQ=57.07;MQRankSum=0;QD=25.54;ReadPosRankSum=-0.319;SOR=0.685	GT:AD:DP:GQ:PGT:PID:PL:PS	0/0:84,0:84:99:.:.:0,120,1800:.	1/1:0,505:505:99:.:.:22666,1520,0:.	0|1:154,336:490:99:0|1:8910969_A_T:13588,0,5437:8910969	1/1:0,313:313:99:.:.:8006,936,0:.	0/0:2,0:2:0:.:.:0,0,0:.	1/1:0,65:65:99:.:.:1980,195,0:.	0/1:3,3:6:75:.:.:85,0,75:.	0/0:3,0:3:9:.:.:0,9,79:.	0/0:3,0:3:9:.:.:0,9,62:.	1/1:0,9:9:27:.:.:267,27,0:.	1/1:0,341:341:99:.:.:8639,1020,0:.	0/1:2,18:20:9:.:.:514,0,9:.	1/1:0,7:7:21:.:.:169,21,0:.	1|1:0,643:643:99:1|1:8911003_A_G:27825,1935,0:8911003	1|1:0,727:727:99:1|1:8911003_A_G:31500,2188,0:8911003	1/1:0,745:745:99:.:.:22813,2233,0:.	0/1:3,1:4:15:.:.:15,0,76:.	1/1:0,352:352:99:.:.:13081,1058,0:.	1|1:0,374:374:99:1|1:8911003_A_G:15956,1125,0:8911003	1/1:0,6:6:18:.:.:192,18,0:.	0/1:3,1:4:23:.:.:23,0,71:.	./.:0,0:.:.:.:.:0,0,0:.
chr02	8913220	.	A	C	269.35	PASS	AC=1;AF=0.023;AN=44;BaseQRankSum=1.34;DP=6388;ExcessHet=0;FS=3.583;InbreedingCoeff=-0.0462;MLEAC=1;MLEAF=0.023;MQ=60;MQRankSum=0;QD=8.69;ReadPosRankSum=1.31;SOR=0.223	GT:AD:DP:GQ:PL	0/0:50,0:50:99:0,120,1800	0/0:979,0:979:99:0,120,1800	0/0:656,0:656:99:0,120,1800	0/0:475,0:475:99:0,120,1800	0/0:2,0:2:6:0,6,34	0/0:59,0:59:99:0,120,1800	0/0:20,0:20:60:0,60,617	0/0:18,0:18:0:0,0,329	0/0:2,0:2:6:0,6,38	0/1:22,9:32:99:283,0,1144	0/0:564,0:564:99:0,120,1800	0/0:91,0:91:99:0,120,1800	0/0:70,0:70:99:0,120,1800	0/0:748,0:748:99:0,120,1800	0/0:797,0:797:99:0,120,1800	0/0:649,0:649:99:0,120,1800	0/0:36,0:36:99:0,105,924	0/0:609,0:609:99:0,120,1800	0/0:463,0:463:99:0,120,1800	0/0:11,0:11:33:0,33,323	0/0:43,0:43:99:0,117,1755	0/0:4,0:4:12:0,12,89
chr02	8913229	.	G	A	21923.8	PASS	AC=5;AF=0.114;AN=44;BaseQRankSum=7.7;DP=6984;ExcessHet=1.1607;FS=0;InbreedingCoeff=-0.0389;MLEAC=5;MLEAF=0.114;MQ=59.98;MQRankSum=0.747;QD=7.87;ReadPosRankSum=-0.752;SOR=0.712	GT:AD:DP:GQ:PL	0/0:33,0:33:63:0,63,945	0/0:979,0:979:99:0,120,1800	0/0:656,0:656:99:0,120,1800	0/0:475,0:475:99:0,120,1800	0/0:2,0:2:0:0,0,0	0/1:50,25:75:99:512,0,1184	0/0:20,0:20:60:0,60,617	0/0:20,0:20:60:0,60,616	0/0:2,0:2:6:0,6,38	0/1:10,34:44:99:892,0,299	0/0:564,0:564:99:0,120,1800	0/0:128,0:128:99:0,120,1800	0/0:70,0:70:99:0,120,1800	0/1:444,472:916:99:9498,0,8096	0/1:609,371:980:99:6420,0,11017	0/1:495,274:769:99:4634,0,9773	0/0:36,0:36:99:0,105,924	0/0:609,0:609:99:0,120,1800	0/0:463,0:463:99:0,120,1800	0/0:18,0:18:54:0,54,499	0/0:43,0:43:99:0,117,1755	0/0:13,0:13:39:0,39,332
chr02	8913235	.	A	G	14037	PASS	AC=1;AF=0.023;AN=44;BaseQRankSum=5.73;DP=7044;ExcessHet=0;FS=16.474;InbreedingCoeff=-0.0325;MLEAC=1;MLEAF=0.023;MQ=59.49;MQRankSum=5.87;QD=22.79;ReadPosRankSum=1.82;SOR=0.223	GT:AD:DP:GQ:PL	0/0:30,0:30:51:0,51,765	0/0:979,0:979:99:0,120,1800	0/0:663,0:663:99:0,120,1800	0/0:475,0:475:99:0,120,1800	0/0:2,0:2:6:0,6,37	0/0:69,0:69:99:0,120,1800	0/0:20,0:20:60:0,60,617	0/0:21,0:21:60:0,60,900	0/0:2,0:2:6:0,6,38	0/0:43,0:43:99:0,120,1800	0/1:238,378:616:99:14051,0,8077	0/0:128,0:128:99:0,120,1800	0/0:70,0:70:99:0,120,1800	0/0:908,0:908:99:0,120,1800	0/0:968,0:968:99:0,120,1800	0/0:770,0:770:99:0,120,1800	0/0:36,0:36:99:0,105,924	0/0:700,0:700:99:0,120,1800	0/0:463,0:463:99:0,120,1800	0/0:18,0:18:54:0,54,506	0/0:43,0:43:99:0,117,1755	0/0:14,0:14:42:0,42,378
chr02	8913241	.	T	C	31146	PASS	AC=6;AF=0.136;AN=44;BaseQRankSum=-3.68;DP=7098;ExcessHet=0.1103;FS=0.528;InbreedingCoeff=0.1954;MLEAC=6;MLEAF=0.136;MQ=59.96;MQRankSum=-1.037;QD=11.4;ReadPosRankSum=0.905;SOR=0.735	GT:AD:DP:GQ:PGT:PID:PL:PS	0/0:19,0:19:36:.:.:0,36,540:.	0/0:979,0:979:99:.:.:0,120,1800:.	0/0:663,0:663:99:.:.:0,120,1800:.	0/0:475,0:475:99:.:.:0,120,1800:.	0/0:2,0:2:6:.:.:0,6,37:.	0/0:69,0:69:99:.:.:0,120,1800:.	0/0:20,0:20:60:.:.:0,60,617:.	0/0:21,0:21:60:.:.:0,60,900:.	0/0:2,0:2:6:.:.:0,6,38:.	0/0:43,0:43:99:.:.:0,120,1800:.	0/0:597,0:597:99:.:.:0,120,1800:.	0/0:128,0:128:99:.:.:0,120,1800:.	1|1:0,27:27:81:1|1:8913241_T_C:1134,81,0:8913241	0/1:476,436:912:99:.:.:8102,0,9617:.	0/1:368,603:971:99:.:.:11110,0,6445:.	0/1:283,525:808:99:.:.:10680,0,4802:.	0/0:36,0:36:99:.:.:0,105,924:.	0/0:700,0:700:99:.:.:0,120,1800:.	0/0:463,0:463:99:.:.:0,120,1800:.	0/0:18,0:18:54:.:.:0,54,495:.	0/0:43,0:43:99:.:.:0,117,1755:.	0/1:7,7:14:99:.:.:161,0,151:.
chr02	8915115	.	G	A	125703	PASS	AC=34;AF=0.773;AN=44;BaseQRankSum=-1.057;DP=3589;ExcessHet=0.1349;FS=0;InbreedingCoeff=0.2124;MLEAC=37;MLEAF=0.841;MQ=58.42;MQRankSum=0;QD=21.95;ReadPosRankSum=-0.807;SOR=0.589	GT:AD:DP:GQ:PGT:PID:PL:PS	1/1:0,130:130:99:.:.:2122,360,0:.	1|1:0,482:482:99:1|1:8914921_T_G:19271,1437,0:8914921	0/1:115,269:384:99:.:.:8022,0,1857:.	1/1:0,185:185:99:.:.:4510,551,0:.	0/0:4,0:4:0:.:.:0,0,0:.	1/1:0,9:9:27:.:.:282,27,0:.	0/0:2,0:2:0:.:.:0,0,0:.	0/1:13,7:20:99:.:.:150,0,332:.	0/0:2,0:2:6:.:.:0,6,33:.	1/1:0,4:4:12:.:.:120,12,0:.	1/1:0,323:323:99:.:.:7826,962,0:.	1/1:0,54:54:99:.:.:1606,162,0:.	1|1:0,15:15:45:1|1:8915115_G_A:577,45,0:8915115	1/1:0,443:443:99:.:.:19007,1333,0:.	1/1:0,504:504:99:.:.:21815,1517,0:.	1/1:0,527:527:99:.:.:22562,1586,0:.	0/1:4,8:12:63:.:.:203,0,63:.	1/1:0,92:92:99:.:.:4030,277,0:.	1|1:0,299:299:99:1|1:8915115_G_A:13153,900,0:8915115	1/1:0,2:2:6:.:.:65,6,0:.	0/1:30,8:38:99:.:.:148,0,867:.	1/1:0,3:3:9:.:.:83,9,0:.
chr02	10350662	.	T	C	161.26	PASS	AC=2;AF=0.045;AN=44;DP=1063;ExcessHet=0;FS=0;InbreedingCoeff=0.57;MLEAC=2;MLEAF=0.045;MQ=60;QD=31.79;SOR=3.258	GT:AD:DP:GQ:PGT:PID:PL:PS	1|1:0,4:4:12:1|1:10350578_TATAGGG_T:180,12,0:10350578	0/0:114,0:114:99:.:.:0,120,1800:.	0/0:182,0:182:99:.:.:0,120,1800:.	0/0:63,0:63:99:.:.:0,120,1800:.	0/0:2,0:2:6:.:.:0,6,33:.	0/0:14,0:14:0:.:.:0,0,0:.	0/0:3,0:3:0:.:.:0,0,0:.	0/0:6,0:6:0:.:.:0,0,0:.	0/0:2,0:2:6:.:.:0,6,40:.	0/0:17,0:17:0:.:.:0,0,0:.	0/0:97,0:97:99:.:.:0,120,1800:.	0/0:12,0:12:0:.:.:0,0,0:.	0/0:2,0:2:6:.:.:0,6,47:.	0/0:122,0:122:99:.:.:0,120,1800:.	0/0:150,0:150:99:.:.:0,120,1800:.	0/0:140,0:140:99:.:.:0,120,1800:.	0/0:3,0:3:0:.:.:0,0,0:.	0/0:50,0:50:99:.:.:0,120,1800:.	0/0:34,0:34:99:.:.:0,99,1485:.	0/0:11,0:11:0:.:.:0,0,0:.	0/0:14,0:14:0:.:.:0,0,0:.	0/0:21,0:21:0:.:.:0,0,0:.
chr02	10350671	.	A	G	1785.21	PASS	AC=1;AF=0.023;AN=44;BaseQRankSum=3.19;DP=1131;ExcessHet=0;FS=1.4;InbreedingCoeff=0.2569;MLEAC=1;MLEAF=0.023;MQ=60;MQRankSum=0;QD=13.03;ReadPosRankSum=-0.65;SOR=0.713	GT:AD:DP:GQ:PL	0/0:7,0:7:18:0,18,270	0/1:87,50:137:99:1798,0,3426	0/0:187,0:187:0:0,0,293	0/0:62,0:62:99:0,120,1800	0/0:2,0:2:0:0,0,0	0/0:19,0:19:42:0,42,630	0/0:3,0:3:9:0,9,97	0/0:6,0:6:18:0,18,196	0/0:2,0:2:6:0,6,40	0/0:17,0:17:15:0,15,225	0/0:110,0:110:99:0,120,1800	0/0:12,0:12:0:0,0,0	0/0:2,0:2:6:0,6,41	0/0:117,0:117:99:0,120,1800	0/0:142,0:142:99:0,120,1800	0/0:133,0:133:99:0,120,1800	0/0:6,0:6:18:0,18,160	0/0:67,0:67:99:0,120,1800	0/0:49,0:49:99:0,120,1800	0/0:13,0:13:39:0,39,379	0/0:16,0:16:45:0,45,675	0/0:21,0:21:63:0,63,586
chr02	10350803	.	C	T	1842.02	PASS	AC=3;AF=0.068;AN=44;BaseQRankSum=-0.176;DP=2093;ExcessHet=0.3141;FS=0.432;InbreedingCoeff=-0.1027;MLEAC=3;MLEAF=0.068;MQ=60;MQRankSum=0;QD=5.76;ReadPosRankSum=1.02;SOR=0.658	GT:AD:DP:GQ:PGT:PID:PL:PS	0/0:24,0:24:54:.:.:0,54,810:.	0/0:323,0:323:99:.:.:0,120,1800:.	0|1:188,92:280:99:0|1:10350780_A_G:1448,0,6944:10350780	0/0:138,0:138:99:.:.:0,120,1800:.	0/0:2,0:2:6:.:.:0,6,36:.	0/0:36,0:36:99:.:.:0,102,1530:.	0/0:2,0:2:6:.:.:0,6,64:.	0/0:11,0:11:0:.:.:0,0,255:.	0/0:2,0:2:6:.:.:0,6,40:.	0/0:32,0:32:87:.:.:0,87,1305:.	0/0:209,0:209:99:.:.:0,120,1800:.	0/0:36,0:36:99:.:.:0,99,1485:.	0/0:84,0:84:99:.:.:0,120,1800:.	0/0:162,0:162:99:.:.:0,120,1800:.	0/0:168,0:168:99:.:.:0,120,1800:.	0/0:199,0:199:99:.:.:0,120,1800:.	0/0:30,0:30:90:.:.:0,90,772:.	0/0:100,0:100:99:.:.:0,120,1800:.	0/0:178,0:178:99:.:.:0,120,1800:.	0|1:17,7:24:99:0|1:10350780_A_G:243,0,555:10350780	0|1:11,5:16:99:0|1:10350780_A_G:177,0,409:10350780	0/0:33,0:33:90:.:.:0,90,1350:.
chr02	10350819	.	G	A	2583.27	PASS	AC=2;AF=0.045;AN=44;DP=1995;ExcessHet=0;FS=0;InbreedingCoeff=0.7527;MLEAC=2;MLEAF=0.045;MQ=60;QD=25.58;SOR=0.713	GT:AD:DP:GQ:PL	0/0:39,0:39:99:0,100,1001	0/0:259,0:259:99:0,120,1800	0/0:244,0:244:99:0,120,1800	0/0:138,0:138:99:0,120,1800	0/0:2,0:2:6:0,6,34	0/0:38,0:38:99:0,102,1530	0/0:2,0:2:6:0,6,64	0/0:10,0:10:24:0,24,360	0/0:2,0:2:6:0,6,42	0/0:24,0:24:60:0,60,900	0/0:209,0:209:99:0,120,1800	0/0:36,0:36:90:0,90,1350	0/0:84,0:84:99:0,120,1800	0/0:162,0:162:99:0,120,1800	0/0:168,0:168:99:0,120,1800	0/0:199,0:199:99:0,120,1800	0/0:30,0:30:81:0,81,1215	1/1:0,101:101:99:2611,302,0	0/0:178,0:178:99:0,120,1800	0/0:22,0:22:60:0,60,900	0/0:15,0:15:33:0,33,495	0/0:32,0:32:72:0,72,1080
chr02	10351354	.	G	A	196.94	PASS	AC=1;AF=0.023;AN=44;BaseQRankSum=0;DP=5107;ExcessHet=0;FS=0;InbreedingCoeff=0.2795;MLEAC=1;MLEAF=0.023;MQ=60;MQRankSum=0;QD=9.85;ReadPosRankSum=1.7;SOR=2.093	GT:AD:DP:GQ:PL	0/0:176,0:176:99:0,120,1800	0/0:616,0:616:99:0,120,1800	0/0:474,0:474:99:0,120,1800	0/0:236,0:236:99:0,120,1800	0/0:3,0:3:9:0,9,53	0/0:58,0:58:18:0,18,270	0/0:10,0:10:0:0,0,0	0/0:10,0:10:21:0,21,315	0/0:2,0:2:6:0,6,39	0/0:32,0:32:6:0,6,90	0/0:336,0:336:99:0,120,1800	0/0:45,0:45:15:0,15,225	0/1:5,15:20:33:210,0,33	0/0:646,0:646:99:0,120,1800	0/0:770,0:770:99:0,120,1800	0/0:762,0:762:99:0,120,1800	0/0:48,0:48:6:0,6,90	0/0:336,0:336:99:0,120,1800	0/0:463,0:463:99:0,120,1800	0/0:30,0:30:9:0,9,135	0/0:17,0:17:21:0,21,315	0/0:17,0:17:0:0,0,0
chr02	10351360	.	A	C	9321.69	PASS	AC=1;AF=0.023;AN=44;BaseQRankSum=1;DP=5228;ExcessHet=0;FS=1.115;InbreedingCoeff=0.1539;MLEAC=1;MLEAF=0.023;MQ=60;MQRankSum=0;QD=17.76;ReadPosRankSum=0.477;SOR=0.819	GT:AD:DP:GQ:PGT:PID:PL:PS	0/0:176,0:176:99:.:.:0,120,1800:.	0/0:616,0:616:99:.:.:0,120,1800:.	0/0:474,0:474:99:.:.:0,120,1800:.	0/0:236,0:236:99:.:.:0,120,1800:.	0/0:3,0:3:9:.:.:0,9,53:.	0/0:60,0:60:30:.:.:0,30,450:.	0/0:10,0:10:0:.:.:0,0,0:.	0/0:11,0:11:24:.:.:0,24,360:.	0/0:2,0:2:6:.:.:0,6,39:.	0/0:32,0:32:6:.:.:0,6,90:.	0/0:336,0:336:99:.:.:0,120,1800:.	0/0:45,0:45:15:.:.:0,15,225:.	0/0:67,0:67:99:.:.:0,120,1800:.	0/0:646,0:646:99:.:.:0,120,1800:.	0/0:770,0:770:99:.:.:0,120,1800:.	0/0:762,0:762:99:.:.:0,120,1800:.	0/0:48,0:48:6:.:.:0,6,90:.	0/0:336,0:336:99:.:.:0,120,1800:.	0|1:257,268:525:99:0|1:10351339_G_GTGGGAAC:9335,0,9032:10351339	0/0:28,0:28:15:.:.:0,15,225:.	0/0:18,0:18:24:.:.:0,24,360:.	0/0:17,0:17:3:.:.:0,3,45:.
chr02	11209631	.	G	A	250.05	PASS	AC=2;AF=0.045;AN=44;DP=654;ExcessHet=0;FS=0;InbreedingCoeff=0.5936;MLEAC=3;MLEAF=0.068;MQ=60;QD=33.72;SOR=3.912	GT:AD:DP:GQ:PGT:PID:PL:PS	1|1:0,6:6:18:1|1:11209631_G_A:270,18,0:11209631	0/0:35,0:35:99:.:.:0,104,794:.	0/0:47,0:47:99:.:.:0,113,1128:.	0/0:25,0:25:75:.:.:0,75,572:.	0/0:2,0:2:6:.:.:0,6,37:.	0/0:27,0:27:0:.:.:0,0,0:.	0/0:4,0:4:0:.:.:0,0,0:.	0/0:35,0:35:0:.:.:0,0,0:.	0/0:2,0:2:6:.:.:0,6,39:.	0/0:22,0:22:0:.:.:0,0,0:.	0/0:46,0:46:99:.:.:0,102,1054:.	0/0:22,0:22:0:.:.:0,0,0:.	0/0:6,0:6:18:.:.:0,18,125:.	0/0:69,0:69:99:.:.:0,120,1800:.	0/0:77,0:77:99:.:.:0,120,1800:.	0/0:57,0:57:99:.:.:0,120,1800:.	0/0:15,0:15:0:.:.:0,0,0:.	0/0:33,0:33:99:.:.:0,99,816:.	0/0:53,0:53:99:.:.:0,120,1800:.	0/0:43,0:43:0:.:.:0,0,0:.	0/0:19,0:19:0:.:.:0,0,0:.	0/0:9,0:9:0:.:.:0,0,0:.
chr02	11209634	.	C	T	242.61	PASS	AC=2;AF=0.045;AN=44;DP=695;ExcessHet=0;FS=0;InbreedingCoeff=0.7927;MLEAC=2;MLEAF=0.045;MQ=60;QD=30.63;SOR=3.912	GT:AD:DP:GQ:PGT:PID:PL:PS	1|1:0,6:6:18:1|1:11209631_G_A:270,18,0:11209631	0/0:35,0:35:99:.:.:0,104,794:.	0/0:47,0:47:99:.:.:0,113,1128:.	0/0:27,0:27:81:.:.:0,81,622:.	0/0:2,0:2:6:.:.:0,6,37:.	0/0:33,0:33:99:.:.:0,99,966:.	0/0:5,0:5:15:.:.:0,15,171:.	0/0:38,0:38:99:.:.:0,111,1665:.	0/0:2,0:2:6:.:.:0,6,39:.	0/0:30,0:30:90:.:.:0,90,892:.	0/0:46,0:46:99:.:.:0,102,1054:.	0/0:26,0:26:78:.:.:0,78,812:.	0/0:6,0:6:15:.:.:0,15,225:.	0/0:69,0:69:99:.:.:0,120,1800:.	0/0:77,0:77:99:.:.:0,120,1800:.	0/0:57,0:57:99:.:.:0,120,1800:.	0/0:24,0:24:72:.:.:0,72,709:.	0/0:33,0:33:99:.:.:0,99,816:.	0/0:53,0:53:99:.:.:0,120,1800:.	0/0:46,0:46:99:.:.:0,120,1800:.	0/0:23,0:23:66:.:.:0,66,990:.	0/0:10,0:10:30:.:.:0,30,262:.
chr02	11209635	.	A	G	370.45	PASS	AC=1;AF=0.023;AN=44;BaseQRankSum=-3.981;DP=739;ExcessHet=0;FS=0;InbreedingCoeff=0.43;MLEAC=2;MLEAF=0.045;MQ=60;MQRankSum=0;QD=4.94;ReadPosRankSum=0.138;SOR=0.72	GT:AD:DP:GQ:PL	0/0:6,0:6:18:0,18,138	0/1:39,36:75:99:380,0,714	0/0:47,0:47:99:0,113,1128	0/0:27,0:27:81:0,81,622	0/0:2,0:2:3:0,3,45	0/0:34,0:34:0:0,0,0	0/0:5,0:5:0:0,0,0	0/0:38,0:38:0:0,0,0	0/0:2,0:2:6:0,6,39	0/0:32,0:32:0:0,0,0	0/0:46,0:46:99:0,102,1054	0/0:27,0:27:0:0,0,0	0/0:6,0:6:15:0,15,225	0/0:69,0:69:99:0,120,1800	0/0:77,0:77:99:0,120,1800	0/0:57,0:57:99:0,120,1800	0/0:24,0:24:0:0,0,0	0/0:33,0:33:99:0,99,816	0/0:53,0:53:99:0,120,1800	0/0:46,0:46:0:0,0,0	0/0:23,0:23:0:0,0,0	0/0:10,0:10:0:0,0,0
chr02	11209636	.	G	T	61.88	PASS	AC=1;AF=0.023;AN=44;BaseQRankSum=0;DP=739;ExcessHet=0;FS=0;InbreedingCoeff=0.4708;MLEAC=2;MLEAF=0.045;MQ=60;MQRankSum=0;QD=10.31;ReadPosRankSum=0.21;SOR=2.303	GT:AD:DP:GQ:PL	0/0:6,0:6:18:0,18,138	0/0:75,0:75:99:0,120,1800	0/0:47,0:47:99:0,113,1128	0/0:27,0:27:81:0,81,622	0/0:2,0:2:3:0,3,45	0/0:34,0:34:0:0,0,0	0/0:5,0:5:0:0,0,0	0/0:38,0:38:0:0,0,0	0/0:2,0:2:6:0,6,39	0/0:32,0:32:0:0,0,0	0/0:46,0:46:99:0,102,1054	0/0:27,0:27:0:0,0,0	0/1:1,5:6:6:72,0,6	0/0:69,0:69:99:0,120,1800	0/0:77,0:77:99:0,120,1800	0/0:57,0:57:99:0,120,1800	0/0:24,0:24:0:0,0,0	0/0:33,0:33:99:0,99,816	0/0:53,0:53:99:0,120,1800	0/0:46,0:46:0:0,0,0	0/0:23,0:23:0:0,0,0	0/0:10,0:10:30:0,30,260
chr02	11209637	.	G	A	242.76	PASS	AC=2;AF=0.045;AN=44;DP=751;ExcessHet=0;FS=0;InbreedingCoeff=0.747;MLEAC=2;MLEAF=0.045;MQ=60;QD=32.61;SOR=3.912	GT:AD:DP:GQ:PGT:PID:PL:PS	1|1:0,6:6:18:1|1:11209631_G_A:270,18,0:11209631	0/0:75,0:75:99:.:.:0,120,1800:.	0/0:47,0:47:99:.:.:0,113,1128:.	0/0:27,0:27:81:.:.:0,81,622:.	0/0:2,0:2:3:.:.:0,3,45:.	0/0:34,0:34:99:.:.:0,102,975:.	0/0:5,0:5:15:.:.:0,15,161:.	0/0:41,0:41:99:.:.:0,111,1665:.	0/0:2,0:2:6:.:.:0,6,39:.	0/0:32,0:32:96:.:.:0,96,945:.	0/0:46,0:46:99:.:.:0,102,1054:.	0/0:30,0:30:90:.:.:0,90,954:.	0/0:6,0:6:15:.:.:0,15,225:.	0/0:69,0:69:99:.:.:0,120,1800:.	0/0:77,0:77:99:.:.:0,120,1800:.	0/0:57,0:57:99:.:.:0,120,1800:.	0/0:30,0:30:90:.:.:0,90,912:.	0/0:33,0:33:99:.:.:0,99,816:.	0/0:53,0:53:99:.:.:0,120,1800:.	0/0:46,0:46:99:.:.:0,120,1800:.	0/0:23,0:23:66:.:.:0,66,990:.	0/0:10,0:10:24:.:.:0,24,360:.
chr02	11209640	.	G	T	25106.6	PASS	AC=21;AF=0.477;AN=44;BaseQRankSum=-2.305;DP=902;ExcessHet=0;FS=4.569;InbreedingCoeff=0.4977;MLEAC=34;MLEAF=0.773;MQ=59.9;MQRankSum=0;QD=37.22;ReadPosRankSum=-1.467;SOR=0.255	GT:AD:DP:GQ:PGT:PID:PL:PS	1|1:0,6:6:18:1|1:11209631_G_A:270,18,0:11209631	1/1:0,80:80:99:.:.:3541,241,0:.	0/1:28,24:52:99:.:.:866,0,1017:.	1/1:0,32:32:95:.:.:777,95,0:.	0/0:2,0:2:0:.:.:0,0,0:.	0/0:34,0:34:0:.:.:0,0,0:.	0/0:6,0:6:0:.:.:0,0,0:.	0/0:41,0:41:0:.:.:0,0,0:.	0/0:2,0:2:6:.:.:0,6,39:.	0/0:32,0:32:0:.:.:0,0,0:.	1/1:0,66:66:99:.:.:2948,199,0:.	0/0:31,0:31:0:.:.:0,0,0:.	1|1:0,6:6:18:1|1:11209621_A_C:270,18,0:11209621	1/1:0,94:94:99:.:.:4172,283,0:.	1/1:0,100:100:99:.:.:4460,301,0:.	1|1:0,71:71:99:1|1:11209640_G_T:3136,214,0:11209640	0/0:33,0:33:0:.:.:0,0,0:.	1/1:0,65:65:99:.:.:1637,194,0:.	1|1:0,66:66:99:1|1:11209614_T_C:2889,199,0:11209614	0/0:46,0:46:0:.:.:0,0,0:.	0/0:24,0:24:0:.:.:0,0,0:.	0/0:10,0:10:0:.:.:0,0,0:.
chr02	12782372	.	A	G	6089.18	PASS	AC=5;AF=0.114;AN=44;BaseQRankSum=1.41;DP=1336;ExcessHet=1.1017;FS=0.52;InbreedingCoeff=-0.1548;MLEAC=5;MLEAF=0.114;MQ=60;MQRankSum=0;QD=11.03;ReadPosRankSum=0.919;SOR=0.75	GT:AD:DP:GQ:PL	0/0:20,0:20:57:0,57,855	0/0:35,0:35:99:0,99,887	0/0:10,2:12:0:0,0,230	0/0:11,0:11:33:0,33,268	0/0:2,0:2:6:0,6,35	0/0:131,0:131:99:0,120,1800	0/1:31,32:63:99:795,0,839	0/1:63,49:112:99:1218,0,2053	0/0:2,0:2:6:0,6,35	0/0:156,0:156:99:0,120,1800	0/0:13,0:13:39:0,39,313	0/0:53,0:53:99:0,120,1800	0/0:77,0:77:99:0,120,1800	0/0:50,0:50:99:0,120,1800	0/0:54,0:54:99:0,120,1800	0/0:63,0:63:99:0,120,1800	0/1:143,39:182:99:574,0,3986	0/0:15,0:15:45:0,45,675	0/0:16,0:16:48:0,48,400	0/1:28,105:133:99:2652,0,387	0/1:29,33:62:99:882,0,690	0/0:60,0:60:99:0,120,1800
chr02	12782375	.	T	C	857.67	PASS	AC=3;AF=0.068;AN=44;BaseQRankSum=1.19;DP=1269;ExcessHet=0;FS=3.019;InbreedingCoeff=0.5535;MLEAC=3;MLEAF=0.068;MQ=60;MQRankSum=0;QD=12.8;ReadPosRankSum=-3.134;SOR=1.14	GT:AD:DP:GQ:PL	0/0:19,0:19:56:0,56,395	0/0:35,0:35:99:0,99,887	0/0:15,0:15:45:0,45,372	0/0:12,0:12:36:0,36,287	0/0:2,0:2:6:0,6,35	0/0:131,0:131:99:0,120,1800	0/0:44,0:44:99:0,99,1464	0/0:93,0:93:99:0,120,1800	0/0:2,0:2:6:0,6,35	0/0:156,0:156:99:0,120,1800	0/0:13,0:13:39:0,39,313	0/0:53,0:53:99:0,120,1800	0/0:77,0:77:99:0,120,1800	0/0:50,0:50:99:0,120,1800	0/0:54,0:54:99:0,120,1800	0/0:63,0:63:99:0,120,1800	0/0:179,0:179:99:0,120,1800	1/1:0,15:15:44:447,44,0	0/0:14,0:14:42:0,42,630	0/0:117,0:117:99:0,120,1800	0/0:63,0:63:99:0,120,1800	0/1:29,23:52:99:444,0,592
chr02	12782414	.	A	G	251.94	PASS	AC=2;AF=0.045;AN=44;BaseQRankSum=2.17;DP=1208;ExcessHet=0.1022;FS=3.384;InbreedingCoeff=-0.0534;MLEAC=2;MLEAF=0.045;MQ=60;MQRankSum=0;QD=7.63;ReadPosRankSum=-0.083;SOR=0.543	GT:AD:DP:GQ:PL	0/0:17,0:17:48:0,48,720	0/0:35,0:35:99:0,99,887	0/0:16,0:16:48:0,48,403	0/0:8,0:8:21:0,21,315	0/0:3,0:3:9:0,9,52	0/0:131,0:131:99:0,120,1800	0/0:44,0:44:99:0,99,1464	0/0:93,0:93:99:0,120,1800	0/0:3,0:3:9:0,9,51	0/0:156,0:156:99:0,120,1800	0/1:6,6:12:99:112,0,104	0/0:53,0:53:99:0,120,1800	0/0:31,0:31:81:0,81,1215	0/0:53,0:53:99:0,120,1800	0/0:69,0:69:99:0,120,1800	0/0:74,0:74:99:0,120,1800	0/0:184,0:184:99:0,120,1800	0/0:13,0:13:39:0,39,315	0/0:11,0:11:30:0,30,450	0/0:117,0:117:99:0,120,1800	0/0:63,0:63:99:0,120,1800	0/1:16,5:21:99:162,0,657
chr02	12782417	.	T	A	6216.29	PASS	AC=9;AF=0.205;AN=44;BaseQRankSum=1.14;DP=1213;ExcessHet=0.0016;FS=0.803;InbreedingCoeff=0.5801;MLEAC=9;MLEAF=0.205;MQ=60;MQRankSum=0;QD=24.09;ReadPosRankSum=0.124;SOR=0.821	GT:AD:DP:GQ:PGT:PID:PL:PS	0/0:17,0:17:48:.:.:0,48,720:.	0/0:35,0:35:99:.:.:0,99,887:.	0/0:16,0:16:48:.:.:0,48,403:.	0/0:8,0:8:21:.:.:0,21,315:.	0/0:3,0:3:9:.:.:0,9,52:.	0/0:131,0:131:99:.:.:0,120,1800:.	0/0:44,0:44:99:.:.:0,99,1464:.	0/0:93,0:93:99:.:.:0,120,1800:.	0/0:3,0:3:9:.:.:0,9,51:.	0/0:156,0:156:99:.:.:0,120,1800:.	0/0:11,0:11:30:.:.:0,30,450:.	0/0:53,0:53:99:.:.:0,120,1800:.	1|1:0,30:30:90:1|1:12782417_T_A:1058,90,0:12782417	0/1:9,42:51:74:.:.:930,0,74:.	0/1:9,62:71:8:.:.:1367,0,8:.	1/1:2,72:74:99:.:.:1762,172,0:.	0/0:184,0:184:99:.:.:0,120,1800:.	0/0:13,0:13:36:.:.:0,36,540:.	1|1:0,11:11:33:1|1:12782417_T_A:495,33,0:12782417	0/0:117,0:117:99:.:.:0,120,1800:.	0/0:63,0:63:99:.:.:0,120,1800:.	0/1:5,16:21:99:.:.:657,0,162:.
chr02	12782420	.	C	T	15126.8	PASS	AC=27;AF=0.614;AN=44;BaseQRankSum=0.585;DP=1257;ExcessHet=0.2736;FS=10.565;InbreedingCoeff=0.2111;MLEAC=29;MLEAF=0.659;MQ=60;MQRankSum=0;QD=16.35;ReadPosRankSum=0.59;SOR=0.831	GT:AD:DP:GQ:PGT:PID:PL:PS	0/0:17,0:17:48:.:.:0,48,720:.	0/1:18,15:33:99:.:.:394,0,252:.	0/1:10,4:14:65:.:.:65,0,210:.	1/1:0,8:8:23:.:.:176,23,0:.	0/0:3,0:3:0:.:.:0,0,0:.	0/0:141,0:141:0:.:.:0,0,0:.	0/1:41,6:47:55:.:.:55,0,1119:.	0/1:71,31:102:99:.:.:675,0,1939:.	0/0:3,0:3:9:.:.:0,9,51:.	0/0:156,0:156:99:.:.:0,120,1800:.	1/1:0,11:11:33:.:.:352,33,0:.	1/1:0,52:52:99:.:.:1534,156,0:.	1|1:0,30:30:90:1|1:12782417_T_A:1058,90,0:12782417	1/1:0,50:50:99:.:.:2064,150,0:.	1/1:0,71:71:99:.:.:3043,214,0:.	1/1:0,73:73:99:.:.:3097,219,0:.	0/1:154,39:193:99:.:.:398,0,3445:.	1/1:0,13:13:39:.:.:323,39,0:.	1|1:0,11:11:33:1|1:12782417_T_A:495,33,0:12782417	0/1:93,25:118:99:.:.:376,0,2332:.	0/1:70,8:78:20:.:.:20,0,1878:.	1/1:0,21:21:63:.:.:945,63,0:.
chr02	12782426	.	T	C	1503.94	PASS	AC=2;AF=0.045;AN=44;BaseQRankSum=-1.831;DP=1185;ExcessHet=0.1022;FS=5.857;InbreedingCoeff=-0.0535;MLEAC=2;MLEAF=0.045;MQ=60;MQRankSum=0;QD=7.3;ReadPosRankSum=0.824;SOR=0.49	GT:AD:DP:GQ:PL	0/0:13,0:13:39:0,39,303	0/1:21,10:31:65:65,0,706	0/0:13,0:13:39:0,39,340	0/0:7,0:7:21:0,21,162	0/0:3,0:3:9:0,9,55	0/0:115,0:115:99:0,120,1800	0/0:43,0:43:99:0,111,1665	0/0:101,0:101:99:0,120,1800	0/0:3,0:3:9:0,9,51	0/1:95,80:175:99:1461,0,2170	0/0:10,0:10:30:0,30,232	0/0:46,0:46:81:0,81,1215	0/0:74,0:74:99:0,99,1485	0/0:37,0:37:99:0,99,1485	0/0:45,0:45:99:0,105,1575	0/0:48,0:48:99:0,102,1530	0/0:183,0:183:99:0,105,1575	0/0:11,0:11:33:0,33,273	0/0:10,0:10:30:0,30,242	0/0:102,0:102:99:0,99,1485	0/0:77,0:77:99:0,120,1800	0/0:20,0:20:48:0,48,720
chr02	14929125	.	A	G	4557.56	PASS	AC=3;AF=0.068;AN=44;BaseQRankSum=0.648;DP=3625;ExcessHet=0;FS=14.498;InbreedingCoeff=0.436;MLEAC=3;MLEAF=0.068;MQ=60;MQRankSum=0;QD=23.99;ReadPosRankSum=-0.954;SOR=0.069	GT:AD:DP:GQ:PL	0/0:212,0:212:99:0,120,1800	0/0:505,0:505:99:0,120,1800	0/0:489,0:489:99:0,120,1800	0/0:279,0:279:99:0,120,1800	0/0:2,0:2:6:0,6,34	0/1:9,21:30:99:532,0,181	0/0:10,0:10:9:0,9,135	0/0:9,0:9:6:0,6,90	0/0:2,0:2:6:0,6,42	0/0:16,0:16:21:0,21,315	0/0:455,0:455:99:0,120,1800	0/0:11,0:11:15:0,15,225	0/0:14,0:14:42:0,42,316	0/0:368,0:368:99:0,120,1800	0/0:375,0:375:99:0,120,1800	0/0:394,0:394:99:0,120,1800	0/0:4,0:4:9:0,9,135	0/0:257,0:257:99:0,120,1800	1/1:0,160:160:99:4058,479,0	0/0:8,0:8:12:0,12,180	0/0:15,0:15:9:0,9,135	0/0:6,0:6:12:0,12,180
chr02	14929126	.	C	T	94313.6	PASS	AC=29;AF=0.659;AN=44;BaseQRankSum=-1.011;DP=4286;ExcessHet=0.1062;FS=1.703;InbreedingCoeff=0.2103;MLEAC=30;MLEAF=0.682;MQ=59.65;MQRankSum=0;QD=23.32;ReadPosRankSum=0.815;SOR=0.75	GT:AD:DP:GQ:PGT:PID:PL:PS	1|1:0,147:147:99:1|1:14929126_C_T:3761,438,0:14929126	0/1:240,293:533:99:.:.:4819,0,4215:.	0/1:214,330:544:99:.:.:8450,0,3928:.	1/1:0,335:335:99:.:.:8024,998,0:.	0/0:2,0:2:6:.:.:0,6,34:.	0/0:29,0:29:6:.:.:0,6,732:.	0/1:4,6:10:94:.:.:205,0,94:.	0/1:4,6:10:99:.:.:163,0,101:.	0/0:2,0:2:6:.:.:0,6,42:.	0/1:11,5:16:90:.:.:90,0,266:.	1/1:3,500:503:99:.:.:11646,1433,0:.	1/1:0,11:11:33:.:.:480,33,0:.	1/1:0,14:14:40:.:.:355,40,0:.	1/1:15,508:523:99:.:.:17044,1062,0:.	1/1:2,533:535:99:.:.:18687,1572,0:.	1/1:3,573:576:99:.:.:14782,1665,0:.	0|1:1,4:5:30:0|1:14929126_C_T:161,0,30:14929126	1/1:33,219:252:13:.:.:4791,13,0:.	0/0:144,0:144:99:.:.:0,120,1800:.	1/1:0,9:9:27:.:.:326,27,0:.	0/1:4,11:15:99:.:.:336,0,99:.	1/1:0,6:6:18:.:.:137,18,0:.
chr02	14929128	.	G	A	1527.75	PASS	AC=7;AF=0.159;AN=44;BaseQRankSum=-0.921;DP=3395;ExcessHet=2.4439;FS=3.053;InbreedingCoeff=-0.2038;MLEAC=7;MLEAF=0.159;MQ=60;MQRankSum=0;QD=2.64;ReadPosRankSum=0.132;SOR=0.65	GT:AD:DP:GQ:PGT:PID:PL:PS	0/0:139,0:139:99:.:.:0,120,1800:.	0/0:353,0:353:99:.:.:0,120,1800:.	0/1:417,104:521:99:.:.:727,0,13295:.	0/0:198,0:198:99:.:.:0,120,1800:.	0/0:2,0:2:6:.:.:0,6,34:.	0/0:28,0:28:33:.:.:0,33,495:.	0/1:6,4:10:99:.:.:100,0,207:.	0/1:7,3:10:29:.:.:29,0,237:.	0/0:2,0:2:6:.:.:0,6,42:.	0/0:14,0:14:42:.:.:0,42,389:.	0/0:220,0:220:99:.:.:0,120,1800:.	0/1:3,8:11:98:.:.:327,0,98:.	0/0:14,0:14:42:.:.:0,42,298:.	0/0:444,0:444:99:.:.:0,120,1800:.	0/0:520,0:520:99:.:.:0,120,1800:.	0/0:472,0:472:99:.:.:0,120,1800:.	0|1:1,4:5:30:0|1:14929126_C_T:161,0,30:14929126	0/0:221,0:221:99:.:.:0,120,1800:.	0/0:144,0:144:99:.:.:0,120,1800:.	0/1:3,5:8:71:.:.:121,0,71:.	0/1:10,4:14:98:.:.:98,0,315:.	0/0:5,0:5:12:.:.:0,12,180:.
chr02	14929129	.	T	C	73.24	PASS	AC=1;AF=0.023;AN=44;BaseQRankSum=-0.431;DP=3321;ExcessHet=0;FS=0;InbreedingCoeff=-0.0458;MLEAC=1;MLEAF=0.023;MQ=60;MQRankSum=0;QD=6.66;ReadPosRankSum=0.37;SOR=0.346	GT:AD:DP:GQ:PL	0/0:139,0:139:99:0,120,1800	0/0:353,0:353:99:0,120,1800	0/0:486,0:486:99:0,120,1800	0/0:198,0:198:99:0,120,1800	0/0:2,0:2:6:0,6,34	0/0:28,0:28:3:0,3,656	0/0:9,0:9:9:0,9,135	0/0:13,0:13:30:0,30,450	0/0:2,0:2:6:0,6,42	0/0:14,0:14:42:0,42,389	0/0:220,0:220:99:0,120,1800	0/1:8,3:11:87:87,0,327	0/0:14,0:14:42:0,42,298	0/0:444,0:444:99:0,120,1800	0/0:520,0:520:99:0,120,1800	0/0:472,0:472:99:0,120,1800	0/0:5,0:5:15:0,15,149	0/0:221,0:221:99:0,120,1800	0/0:144,0:144:99:0,120,1800	0/0:8,0:8:24:0,24,241	0/0:13,0:13:39:0,39,427	0/0:5,0:5:12:0,12,180
chr02	20459139	.	C	T	2634.61	PASS	AC=8;AF=0.182;AN=44;BaseQRankSum=0.339;DP=1182;ExcessHet=0.0303;FS=1.92;InbreedingCoeff=0.3144;MLEAC=8;MLEAF=0.182;MQ=60;MQRankSum=0;QD=13.31;ReadPosRankSum=1.1;SOR=0.855	GT:AD:DP:GQ:PGT:PID:PL:PS	0/0:2,0:2:6:.:.:0,6,39:.	0/1:8,5:13:99:.:.:175,0,321:.	0/0:9,0:9:27:.:.:0,27,211:.	1|1:0,9:9:27:1|1:20459139_C_T:405,27,0:20459139	0/0:2,0:2:0:.:.:0,0,0:.	0/1:89,14:103:99:.:.:296,0,3641:.	0/0:219,0:219:99:.:.:0,120,1800:.	0/0:155,0:155:99:.:.:0,120,1800:.	0/0:2,0:2:6:.:.:0,6,41:.	0/1:6,11:17:99:.:.:428,0,219:.	1|1:0,4:4:12:1|1:20459139_C_T:180,12,0:20459139	0|1:21,31:52:99:0|1:20459139_C_T:1193,0,752:20459139	0/0:11,0:11:30:.:.:0,30,450:.	0/0:3,0:3:9:.:.:0,9,75:.	0/0:4,0:4:12:.:.:0,12,100:.	0/0:12,0:12:36:.:.:0,36,306:.	0/0:428,0:428:99:.:.:0,120,1800:.	0/0:2,0:2:6:.:.:0,6,45:.	0/0:22,0:22:54:.:.:0,54,810:.	0/0:27,0:27:81:.:.:0,81,807:.	0/0:81,0:81:99:.:.:0,120,1800:.	0/0:5,0:5:15:.:.:0,15,153:.
chr02	20459148	.	C	T	545.47	PASS	AC=4;AF=0.091;AN=44;DP=1199;ExcessHet=0;FS=0;InbreedingCoeff=0.7178;MLEAC=4;MLEAF=0.091;MQ=60;QD=32.68;SOR=0.836	GT:AD:DP:GQ:PGT:PID:PL:PS	0/0:2,0:2:6:.:.:0,6,39:.	0/0:13,0:13:39:.:.:0,39,302:.	0/0:9,0:9:24:.:.:0,24,360:.	1|1:0,9:9:27:1|1:20459139_C_T:405,27,0:20459139	0/0:2,0:2:6:.:.:0,6,35:.	0/0:105,0:105:99:.:.:0,120,1800:.	0/0:213,0:213:99:.:.:0,120,1800:.	0/0:145,0:145:99:.:.:0,120,1800:.	0/0:2,0:2:6:.:.:0,6,39:.	0/0:16,0:16:42:.:.:0,42,630:.	1|1:0,4:4:12:1|1:20459139_C_T:180,12,0:20459139	0/0:68,0:68:99:.:.:0,120,1800:.	0/0:10,0:10:27:.:.:0,27,405:.	0/0:3,0:3:6:.:.:0,6,90:.	0/0:4,0:4:12:.:.:0,12,97:.	0/0:13,0:13:39:.:.:0,39,323:.	0/0:431,0:431:99:.:.:0,120,1800:.	0/0:2,0:2:6:.:.:0,6,45:.	0/0:20,0:20:60:.:.:0,60,479:.	0/0:31,0:31:93:.:.:0,93,925:.	0/0:92,0:92:99:.:.:0,120,1800:.	0/0:5,0:5:0:.:.:0,0,0:.
chr02	20459154	.	G	A	10704.2	PASS	AC=6;AF=0.136;AN=44;BaseQRankSum=0.573;DP=931;ExcessHet=0.1103;FS=16.431;InbreedingCoeff=0.1391;MLEAC=6;MLEAF=0.136;MQ=60;MQRankSum=0;QD=22.03;ReadPosRankSum=0.736;SOR=1.612	GT:AD:DP:GQ:PGT:PID:PL:PS	0/0:2,0:2:6:.:.:0,6,39:.	0/0:13,0:13:36:.:.:0,36,540:.	0|1:7,2:9:63:0|1:20459145_C_T:63,0,288:20459145	0/0:9,0:9:27:.:.:0,27,203:.	0/0:2,0:2:6:.:.:0,6,35:.	0/0:105,0:105:99:.:.:0,120,1800:.	0|1:87,122:209:99:0|1:20459151_C_T:4861,0,3286:20459151	0|1:81,60:141:99:0|1:20459151_C_T:2276,0,3221:20459151	0/0:2,0:2:6:.:.:0,6,39:.	0/0:19,0:19:54:.:.:0,54,810:.	0/0:3,0:3:9:.:.:0,9,71:.	0/0:68,0:68:99:.:.:0,120,1800:.	0/0:9,0:9:18:.:.:0,18,270:.	0/0:2,0:2:6:.:.:0,6,46:.	0/0:4,0:4:12:.:.:0,12,93:.	0/0:13,0:13:39:.:.:0,39,328:.	0/0:164,0:164:99:.:.:0,120,1800:.	0/0:3,0:3:9:.:.:0,9,70:.	0/0:20,0:20:60:.:.:0,60,479:.	1|1:0,34:34:99:1|1:20459151_C_T:1530,102,0:20459151	0|1:42,51:93:99:0|1:20459151_C_T:2013,0,1604:20459151	0/0:5,0:5:12:.:.:0,12,180:.
chr02	20459155	.	G	A	5909.3	PASS	AC=1;AF=0.023;AN=44;BaseQRankSum=0.444;DP=937;ExcessHet=0;FS=6.527;InbreedingCoeff=-0.0513;MLEAC=1;MLEAF=0.023;MQ=60;MQRankSum=0;QD=31.94;ReadPosRankSum=3.16;SOR=0.295	GT:AD:DP:GQ:PGT:PID:PL:PS	0/0:2,0:2:6:.:.:0,6,39:.	0/0:13,0:13:36:.:.:0,36,540:.	0/0:10,0:10:30:.:.:0,30,256:.	0/0:9,0:9:27:.:.:0,27,203:.	0/0:2,0:2:6:.:.:0,6,35:.	0|1:41,144:185:99:0|1:20459128_C_G:5923,0,1288:20459128	0/0:154,0:154:99:.:.:0,120,1800:.	0/0:130,0:130:99:.:.:0,120,1800:.	0/0:2,0:2:6:.:.:0,6,39:.	0/0:19,0:19:54:.:.:0,54,810:.	0/0:3,0:3:9:.:.:0,9,71:.	0/0:68,0:68:99:.:.:0,120,1800:.	0/0:9,0:9:18:.:.:0,18,270:.	0/0:2,0:2:6:.:.:0,6,46:.	0/0:4,0:4:12:.:.:0,12,93:.	0/0:13,0:13:39:.:.:0,39,328:.	0/0:164,0:164:99:.:.:0,120,1800:.	0/0:3,0:3:9:.:.:0,9,70:.	0/0:20,0:20:60:.:.:0,60,479:.	0/0:35,0:35:99:.:.:0,105,1046:.	0/0:85,0:85:99:.:.:0,120,1800:.	0/0:5,0:5:12:.:.:0,12,180:.
chr02	20459156	.	C	G	1388.3	PASS	AC=1;AF=0.023;AN=44;BaseQRankSum=0.421;DP=925;ExcessHet=0;FS=0;InbreedingCoeff=-0.0513;MLEAC=1;MLEAF=0.023;MQ=60;MQRankSum=0;QD=8.62;ReadPosRankSum=1.24;SOR=0.728	GT:AD:DP:GQ:PGT:PID:PL:PS	0/0:2,0:2:6:.:.:0,6,39:.	0/0:13,0:13:36:.:.:0,36,540:.	0/0:11,0:11:33:.:.:0,33,280:.	0/0:9,0:9:24:.:.:0,24,360:.	0/0:2,0:2:6:.:.:0,6,35:.	0/0:169,0:169:99:.:.:0,120,1800:.	0/0:154,0:154:99:.:.:0,120,1800:.	0/0:130,0:130:99:.:.:0,120,1800:.	0/0:2,0:2:6:.:.:0,6,39:.	0/0:19,0:19:54:.:.:0,54,810:.	0/0:3,0:3:9:.:.:0,9,71:.	0/0:68,0:68:99:.:.:0,120,1800:.	0/0:9,0:9:18:.:.:0,18,270:.	0/0:2,0:2:6:.:.:0,6,46:.	0/0:4,0:4:12:.:.:0,12,93:.	0/0:13,0:13:39:.:.:0,39,328:.	0|1:96,65:161:99:0|1:20459156_C_G:1402,0,2151:20459156	0/0:3,0:3:9:.:.:0,9,70:.	0/0:20,0:20:60:.:.:0,60,479:.	0/0:35,0:35:99:.:.:0,105,1046:.	0/0:85,0:85:99:.:.:0,120,1800:.	0/0:5,0:5:12:.:.:0,12,180:.
chr02	20459158	.	A	T	6429.57	PASS	AC=1;AF=0.023;AN=44;BaseQRankSum=-1.41;DP=881;ExcessHet=0;FS=22.756;InbreedingCoeff=0.1411;MLEAC=1;MLEAF=0.023;MQ=60;MQRankSum=0;QD=28.45;ReadPosRankSum=4.36;SOR=0.115	GT:AD:DP:GQ:PGT:PID:PL:PS	0/0:2,0:2:6:.:.:0,6,39:.	0/0:13,0:13:36:.:.:0,36,540:.	0/0:11,0:11:30:.:.:0,30,450:.	0/0:9,0:9:21:.:.:0,21,315:.	0/0:2,0:2:0:.:.:0,0,1:.	0|1:59,167:226:99:0|1:20459128_C_G:6443,0,1676:20459128	0/0:154,0:154:99:.:.:0,120,1800:.	0/0:130,0:130:99:.:.:0,120,1800:.	0/0:2,0:2:6:.:.:0,6,39:.	0/0:23,0:23:63:.:.:0,63,945:.	0/0:3,0:3:9:.:.:0,9,71:.	0/0:68,0:68:99:.:.:0,120,1800:.	0/0:8,0:8:15:.:.:0,15,225:.	0/0:2,0:2:6:.:.:0,6,46:.	0/0:4,0:4:12:.:.:0,12,93:.	0/0:14,0:14:42:.:.:0,42,356:.	0/0:62,0:62:99:.:.:0,120,1800:.	0/0:3,0:3:9:.:.:0,9,70:.	0/0:20,0:20:60:.:.:0,60,479:.	0/0:35,0:35:99:.:.:0,105,1046:.	0/0:85,0:85:99:.:.:0,120,1800:.	0/0:5,0:5:15:.:.:0,15,134:.
chr02	20459160	.	C	A	110.3	PASS	AC=1;AF=0.023;AN=44;BaseQRankSum=1.53;DP=869;ExcessHet=0;FS=2.276;InbreedingCoeff=-0.0504;MLEAC=1;MLEAF=0.023;MQ=60;MQRankSum=0;QD=8.48;ReadPosRankSum=-1.291;SOR=0.799	GT:AD:DP:GQ:PL	0/0:2,0:2:6:0,6,39	0/1:8,5:13:99:124,0,138	0/0:11,0:11:30:0,30,450	0/0:9,0:9:21:0,21,315	0/0:2,0:2:6:0,6,34	0/0:214,0:214:99:0,120,1800	0/0:154,0:154:99:0,120,1800	0/0:130,0:130:99:0,120,1800	0/0:2,0:2:6:0,6,39	0/0:23,0:23:63:0,63,945	0/0:4,0:4:12:0,12,93	0/0:68,0:68:99:0,120,1800	0/0:7,0:7:12:0,12,180	0/0:2,0:2:6:0,6,46	0/0:4,0:4:12:0,12,93	0/0:14,0:14:39:0,39,585	0/0:62,0:62:99:0,120,1800	0/0:3,0:3:9:0,9,70	0/0:20,0:20:60:0,60,479	0/0:35,0:35:99:0,105,1046	0/0:85,0:85:99:0,120,1800	0/0:5,0:5:15:0,15,134
chr02	20459163	.	G	A	509.33	PASS	AC=4;AF=0.091;AN=44;DP=868;ExcessHet=0;FS=0;InbreedingCoeff=0.7206;MLEAC=4;MLEAF=0.091;MQ=60;QD=32.31;SOR=1.179	GT:AD:DP:GQ:PGT:PID:PL:PS	0/0:2,0:2:6:.:.:0,6,39:.	0/0:10,0:10:27:.:.:0,27,405:.	0/0:11,0:11:30:.:.:0,30,450:.	1|1:0,9:9:27:1|1:20459139_C_T:405,27,0:20459139	0/0:2,0:2:6:.:.:0,6,34:.	0/0:214,0:214:99:.:.:0,120,1800:.	0/0:154,0:154:99:.:.:0,120,1800:.	0/0:130,0:130:99:.:.:0,120,1800:.	0/0:2,0:2:6:.:.:0,6,39:.	0/0:28,0:28:72:.:.:0,72,1080:.	1|1:0,4:4:12:1|1:20459139_C_T:145,12,0:20459139	0/0:68,0:68:99:.:.:0,120,1800:.	0/0:4,0:4:6:.:.:0,6,90:.	0/0:2,0:2:6:.:.:0,6,46:.	0/0:4,0:4:12:.:.:0,12,93:.	0/0:14,0:14:36:.:.:0,36,540:.	0/0:62,0:62:99:.:.:0,120,1800:.	0/0:3,0:3:9:.:.:0,9,70:.	0/0:20,0:20:60:.:.:0,60,479:.	0/0:35,0:35:99:.:.:0,105,1046:.	0/0:85,0:85:99:.:.:0,120,1800:.	0/0:5,0:5:15:.:.:0,15,134:.
chr02	20459164	.	G	A	1140.6	PASS	AC=2;AF=0.045;AN=44;BaseQRankSum=-0.377;DP=876;ExcessHet=0.1022;FS=4.318;InbreedingCoeff=-0.0936;MLEAC=2;MLEAF=0.045;MQ=60;MQRankSum=0;QD=5.09;ReadPosRankSum=1.86;SOR=1.12	GT:AD:DP:GQ:PL	0/0:2,0:2:6:0,6,39	0/0:10,0:10:27:0,27,405	0/0:11,0:11:0:0,0,182	0/0:7,0:7:21:0,21,161	0/0:2,0:2:6:0,6,34	0/0:214,0:214:99:0,120,1800	0/0:154,0:154:99:0,120,1800	0/1:104,27:131:99:810,0,4286	0/0:2,0:2:6:0,6,39	0/0:28,0:28:72:0,72,1080	0/0:4,0:4:12:0,12,85	0/0:68,0:68:99:0,120,1800	0/0:4,0:4:6:0,6,90	0/0:2,0:2:6:0,6,46	0/0:4,0:4:12:0,12,93	0/0:14,0:14:36:0,36,540	0/0:62,0:62:99:0,120,1800	0/0:3,0:3:9:0,9,70	0/0:20,0:20:60:0,60,479	0/0:35,0:35:99:0,105,1046	0/1:79,14:93:99:351,0,2739	0/0:5,0:5:15:0,15,134
chr02	20459166	.	G	A	114.34	PASS	AC=1;AF=0.023;AN=44;BaseQRankSum=0.366;DP=861;ExcessHet=0;FS=0;InbreedingCoeff=-0.051;MLEAC=1;MLEAF=0.023;MQ=60;MQRankSum=0;QD=14.29;ReadPosRankSum=-2.1;SOR=0.693	GT:AD:DP:GQ:PL	0/0:2,0:2:6:0,6,39	0/0:10,0:10:27:0,27,405	0/0:10,0:10:30:0,30,245	0/0:7,0:7:21:0,21,161	0/0:2,0:2:6:0,6,34	0/0:214,0:214:99:0,120,1800	0/0:154,0:154:99:0,120,1800	0/0:118,0:118:99:0,120,1800	0/0:2,0:2:6:0,6,39	0/0:29,0:29:69:0,69,1035	0/0:4,0:4:12:0,12,85	0/0:68,0:68:99:0,120,1800	0/0:4,0:4:6:0,6,90	0/0:2,0:2:6:0,6,46	0/0:4,0:4:12:0,12,93	0/0:12,0:12:36:0,36,310	0/0:62,0:62:99:0,120,1800	0/0:3,0:3:9:0,9,70	0/0:20,0:20:60:0,60,479	0/0:35,0:35:99:0,105,1046	0/0:89,0:89:99:0,120,1800	0/1:2,6:8:26:128,0,26
chr02	20459169	.	G	A	7005.84	PASS	AC=2;AF=0.045;AN=44;BaseQRankSum=2.44;DP=918;ExcessHet=0.1022;FS=25.51;InbreedingCoeff=-0.0794;MLEAC=2;MLEAF=0.045;MQ=60;MQRankSum=0;QD=24.24;ReadPosRankSum=5.08;SOR=0.136	GT:AD:DP:GQ:PGT:PID:PL:PS	0/0:2,0:2:6:.:.:0,6,39:.	0/0:10,0:10:27:.:.:0,27,405:.	0/0:10,0:10:30:.:.:0,30,245:.	0/0:7,0:7:21:.:.:0,21,161:.	0/0:2,0:2:6:.:.:0,6,34:.	0|1:78,182:260:99:0|1:20459128_C_G:6825,0,2123:20459128	0/0:154,0:154:99:.:.:0,120,1800:.	0/0:118,0:118:99:.:.:0,120,1800:.	0/0:2,0:2:6:.:.:0,6,39:.	0/1:19,10:29:99:.:.:202,0,524:.	0/0:4,0:4:12:.:.:0,12,85:.	0/0:68,0:68:99:.:.:0,120,1800:.	0/0:4,0:4:6:.:.:0,6,90:.	0/0:2,0:2:6:.:.:0,6,46:.	0/0:4,0:4:12:.:.:0,12,93:.	0/0:12,0:12:36:.:.:0,36,310:.	0/0:62,0:62:99:.:.:0,120,1800:.	0/0:3,0:3:9:.:.:0,9,70:.	0/0:20,0:20:60:.:.:0,60,479:.	0/0:35,0:35:99:.:.:0,105,1046:.	0/0:89,0:89:99:.:.:0,120,1800:.	0/0:9,0:9:27:.:.:0,27,228:.
chr02	21700061	.	T	C	64.09	PASS	AC=1;AF=0.023;AN=44;BaseQRankSum=0;DP=696;ExcessHet=0;FS=3.51;InbreedingCoeff=-0.0392;MLEAC=1;MLEAF=0.023;MQ=47.34;MQRankSum=0;QD=16.02;ReadPosRankSum=1.38;SOR=0.105	GT:AD:DP:GQ:PGT:PID:PL:PS	0/0:8,0:8:24:.:.:0,24,169:.	0/0:20,0:20:60:.:.:0,60,468:.	0/0:12,0:12:7:.:.:0,7,240:.	0/0:14,0:14:42:.:.:0,42,345:.	0/0:4,0:4:12:.:.:0,12,76:.	0/0:27,0:27:81:.:.:0,81,684:.	0/0:61,0:61:99:.:.:0,120,1800:.	0/0:98,0:98:99:.:.:0,120,1800:.	0/0:2,0:2:6:.:.:0,6,41:.	0/0:47,0:47:99:.:.:0,120,1800:.	0/0:18,0:18:54:.:.:0,54,445:.	0/0:137,0:137:99:.:.:0,120,1800:.	0/0:74,0:74:64:.:.:0,64,1215:.	0/0:17,0:17:51:.:.:0,51,439:.	0/0:7,0:7:21:.:.:0,21,170:.	0/0:20,0:20:60:.:.:0,60,819:.	0/0:84,0:84:99:.:.:0,101,1800:.	0/0:14,0:14:17:.:.:0,17,303:.	0/0:9,0:9:27:.:.:0,27,219:.	0/0:4,0:4:6:.:.:0,6,90:.	0/0:12,0:12:36:.:.:0,36,348:.	0|1:2,2:4:78:0|1:21700024_A_G:78,0,78:21700024
chr02	21700063	.	G	A	109.33	PASS	AC=2;AF=0.045;AN=44;BaseQRankSum=1.01;DP=721;ExcessHet=0.1128;FS=0;InbreedingCoeff=0.064;MLEAC=2;MLEAF=0.045;MQ=46.02;MQRankSum=0;QD=4.37;ReadPosRankSum=0.864;SOR=0.392	GT:AD:DP:GQ:PGT:PID:PL:PS	0/0:10,0:10:0:.:.:0,0,80:.	0/0:20,0:20:60:.:.:0,60,468:.	0/0:12,0:12:11:.:.:0,11,249:.	0/0:14,0:14:19:.:.:0,19,274:.	0/0:4,0:4:0:.:.:0,0,0:.	0/0:27,0:27:81:.:.:0,81,684:.	0/0:61,0:61:99:.:.:0,120,1800:.	0/0:98,0:98:99:.:.:0,120,1800:.	0/0:2,0:2:6:.:.:0,6,41:.	0/0:49,0:49:99:.:.:0,120,1800:.	0|0:17,0:19:51:0|1:21700029_A_G:0,51,743:21700029	0/0:137,0:137:99:.:.:0,120,1800:.	0/0:77,0:77:99:.:.:0,110,1440:.	0|0:19,0:19:57:0|1:21700027_A_AGGACG:0,57,835:21700027	0/0:7,0:7:21:.:.:0,21,170:.	0|1:18,3:21:72:0|1:21700027_A_AGGACG:72,0,666:21700027	0/0:84,0:84:99:.:.:0,101,1800:.	0/0:15,0:15:45:.:.:0,45,341:.	0|0:12,0:12:36:0|1:21700040_A_C:0,36,540:21700040	0/0:3,0:3:9:.:.:0,9,87:.	0/0:12,0:12:2:.:.:0,2,314:.	0/1:2,2:4:37:.:.:37,0,78:.
chr02	21700064	.	G	A	124.39	PASS	AC=1;AF=0.023;AN=44;BaseQRankSum=1.89;DP=718;ExcessHet=0;FS=5.18;InbreedingCoeff=-0.0483;MLEAC=1;MLEAF=0.023;MQ=45.83;MQRankSum=-1.49;QD=6.22;ReadPosRankSum=1.4;SOR=1.908	GT:AD:DP:GQ:PGT:PID:PL:PS	0/0:10,0:10:0:.:.:0,0,80:.	0/0:20,0:20:60:.:.:0,60,468:.	0/0:12,0:12:10:.:.:0,10,256:.	0/0:14,0:14:42:.:.:0,42,350:.	0/0:4,0:4:12:.:.:0,12,80:.	0/0:27,0:27:81:.:.:0,81,684:.	0/0:61,0:61:99:.:.:0,120,1800:.	0/0:98,0:98:99:.:.:0,120,1800:.	0/0:2,0:2:6:.:.:0,6,41:.	0/0:49,0:49:99:.:.:0,120,1800:.	0/0:19,0:19:57:.:.:0,57,466:.	0/0:137,0:137:99:.:.:0,120,1800:.	0/0:77,0:77:99:.:.:0,110,1440:.	0/0:19,0:19:57:.:.:0,57,479:.	0/0:7,0:7:21:.:.:0,21,170:.	0/0:21,0:21:63:.:.:0,63,529:.	0/0:84,0:84:99:.:.:0,101,1800:.	0|1:15,5:20:99:0|1:21700031_C_CAGAATT:138,0,556:21700031	0/0:10,0:10:30:.:.:0,30,246:.	0/0:3,0:3:9:.:.:0,9,87:.	0/0:12,0:12:36:.:.:0,36,393:.	0/0:4,0:4:12:.:.:0,12,99:.
chr02	21700067	.	A	G	142.38	PASS	AC=1;AF=0.023;AN=44;BaseQRankSum=0.086;DP=764;ExcessHet=0;FS=3.794;InbreedingCoeff=-0.0478;MLEAC=1;MLEAF=0.023;MQ=53.16;MQRankSum=0;QD=6.47;ReadPosRankSum=0.874;SOR=1.561	GT:AD:DP:GQ:PGT:PID:PL:PS	0/0:10,0:10:30:.:.:0,30,208:.	0/0:26,0:26:78:.:.:0,78,632:.	0/0:14,0:14:16:.:.:0,16,303:.	0/0:18,0:18:54:.:.:0,54,436:.	0/0:5,0:5:9:.:.:0,9,135:.	0/0:27,1:28:58:.:.:0,58,721:.	0/0:61,0:61:99:.:.:0,120,1800:.	0/0:98,0:98:99:.:.:0,120,1800:.	0/0:2,0:2:6:.:.:0,6,41:.	0/0:49,0:49:97:.:.:0,97,1157:.	0/0:40,0:40:99:.:.:0,120,960:.	0/0:137,0:137:99:.:.:0,120,1800:.	0/0:77,0:77:99:.:.:0,110,1440:.	0/0:20,0:20:60:.:.:0,60,514:.	0/0:9,0:9:27:.:.:0,27,223:.	0/0:24,0:24:72:.:.:0,72,597:.	0/0:84,0:84:99:.:.:0,101,1800:.	0|1:16,6:22:99:0|1:21700031_C_CAGAATT:156,0,575:21700031	0/0:13,0:13:39:.:.:0,39,300:.	0/0:3,0:3:9:.:.:0,9,87:.	0/0:11,0:11:0:.:.:0,0,286:.	0/0:4,0:4:12:.:.:0,12,99:.
chr02	21700076	.	C	T	97.36	PASS	AC=1;AF=0.023;AN=44;BaseQRankSum=1.9;DP=853;ExcessHet=0;FS=0;InbreedingCoeff=-0.0474;MLEAC=1;MLEAF=0.023;MQ=44.59;MQRankSum=-2.1;QD=12.17;ReadPosRankSum=1.07;SOR=1.022	GT:AD:DP:GQ:PGT:PID:PL:PS	0/0:10,0:10:30:.:.:0,30,222:.	0/0:39,0:39:99:.:.:0,117,927:.	0/0:14,0:14:0:.:.:0,0,242:.	0/1:5,3:8:99:.:.:111,0,201:.	0/0:5,0:5:12:.:.:0,12,180:.	0/0:27,0:27:81:.:.:0,81,671:.	0/0:61,0:61:99:.:.:0,120,1800:.	0/0:98,0:98:99:.:.:0,120,1800:.	0/0:2,0:2:6:.:.:0,6,41:.	0/0:28,0:28:75:.:.:0,75,1125:.	0/0:44,0:44:99:.:.:0,107,1007:.	0/0:137,0:137:99:.:.:0,120,1800:.	0/0:87,0:87:78:.:.:0,78,1533:.	0/0:23,0:23:69:.:.:0,69,568:.	0|0:13,0:14:39:0|1:21700072_GGCCCTGTTT_G:0,39,585:21700072	0/0:30,0:30:90:.:.:0,90,763:.	0/0:84,0:84:99:.:.:0,101,1800:.	0/0:108,0:108:99:.:.:0,103,1800:.	0/0:14,0:14:42:.:.:0,42,341:.	0/0:2,0:2:6:.:.:0,6,53:.	0/0:10,0:10:30:.:.:0,30,341:.	0/0:5,0:5:15:.:.:0,15,123:.
chr02	21700080	.	T	C	274.09	PASS	AC=2;AF=0.045;AN=44;BaseQRankSum=1.11;DP=837;ExcessHet=0.1022;FS=6.295;InbreedingCoeff=-0.1008;MLEAC=2;MLEAF=0.045;MQ=43.31;MQRankSum=2.19;QD=7.41;ReadPosRankSum=2.54;SOR=0.124	GT:AD:DP:GQ:PGT:PID:PL:PS	0/0:11,0:11:33:.:.:0,33,244:.	0/0:40,0:40:99:.:.:0,119,919:.	0/0:15,0:15:0:.:.:0,0,253:.	0/0:7,0:7:21:.:.:0,21,167:.	0/0:4,0:4:12:.:.:0,12,80:.	0/0:27,0:27:78:.:.:0,78,1170:.	0/0:61,0:61:99:.:.:0,120,1800:.	0/0:98,0:98:99:.:.:0,120,1800:.	0/0:2,0:2:6:.:.:0,6,41:.	0/0:27,0:27:75:.:.:0,75,1125:.	0/0:20,0:20:57:.:.:0,57,855:.	0/0:137,0:137:96:.:.:0,96,3420:.	0/0:87,0:87:0:.:.:0,0,1101:.	0|1:21,3:24:63:0|1:21700080_T_C:63,0,873:21700080	0|1:7,6:14:99:0|1:21700022_G_A:231,0,276:21700022	0/0:33,0:33:99:.:.:0,99,833:.	0/0:84,0:84:99:.:.:0,101,1800:.	0/0:108,0:108:99:.:.:0,103,1800:.	0/0:14,0:14:42:.:.:0,42,346:.	0/0:2,0:2:6:.:.:0,6,53:.	0/0:11,0:11:0:.:.:0,0,277:.	0/0:4,0:4:12:.:.:0,12,111:.
chr02	21700087	.	G	A	78.97	PASS	AC=1;AF=0.023;AN=44;BaseQRankSum=-0.3;DP=891;ExcessHet=0;FS=2.334;InbreedingCoeff=-0.033;MLEAC=1;MLEAF=0.023;MQ=51.03;MQRankSum=0;QD=2.72;ReadPosRankSum=-0.729;SOR=0.188	GT:AD:DP:GQ:PGT:PID:PL:PS	0/0:12,0:12:36:.:.:0,36,248:.	0/0:77,0:77:99:.:.:0,120,1800:.	0/0:14,0:14:42:.:.:0,42,331:.	0/0:9,0:9:24:.:.:0,24,360:.	0/0:5,0:5:15:.:.:0,15,85:.	0|1:25,4:29:93:0|1:21700087_G_A:93,0,917:21700087	0/0:61,0:61:99:.:.:0,120,1800:.	0/0:98,0:98:99:.:.:0,120,1800:.	0/0:2,0:2:6:.:.:0,6,41:.	0/0:29,0:29:72:.:.:0,72,1080:.	0|0:21,0:21:63:0|1:21700078_G_A:0,63,945:21700078	0/0:127,0:127:99:.:.:0,120,1800:.	0/0:89,0:89:99:.:.:0,120,1800:.	0/0:24,0:24:72:.:.:0,72,603:.	0/0:16,0:16:48:.:.:0,48,375:.	0/0:32,0:32:96:.:.:0,96,769:.	0/0:84,0:84:99:.:.:0,101,1800:.	0/0:123,0:123:99:.:.:0,120,1800:.	0/0:14,0:14:42:.:.:0,42,325:.	0/0:3,0:3:9:.:.:0,9,83:.	0/0:11,0:11:30:.:.:0,30,450:.	0/0:4,0:4:12:.:.:0,12,111:.
chr02	21700173	.	G	T	1172.99	PASS	AC=4;AF=0.091;AN=44;BaseQRankSum=0.928;DP=509;ExcessHet=0.6441;FS=8.95;InbreedingCoeff=-0.1806;MLEAC=5;MLEAF=0.114;MQ=43.88;MQRankSum=-0.09;QD=13.03;ReadPosRankSum=-1.141;SOR=1.389	GT:AD:DP:GQ:PL	0/0:16,0:16:0:0,0,176	0/1:14,7:21:99:252,0,567	0/0:4,0:4:12:0,12,90	0/0:9,0:9:27:0,27,222	0/0:5,0:5:12:0,12,180	0/0:4,0:4:6:0,6,90	0/0:20,0:20:51:0,51,765	0/0:59,0:59:99:0,105,1575	0/0:2,0:2:6:0,6,35	0/0:3,0:3:3:0,3,45	0/0:12,0:12:33:0,33,495	0/0:26,0:26:36:0,36,540	0/0:108,0:108:0:0,0,616	0/1:20,7:30:99:214,0,819	0/1:9,5:14:99:183,0,323	0/1:14,14:30:99:546,0,546	0/0:54,0:54:99:0,120,1800	0/0:18,0:22:65:0,65,859	0/0:10,0:10:21:0,21,315	0/0:2,0:2:3:0,3,45	0/0:2,0:2:6:0,6,69	0/0:4,0:4:3:0,3,45
chr02	21748519	.	A	G	77441.2	PASS	AC=17;AF=0.386;AN=44;BaseQRankSum=1.72;DP=3654;ExcessHet=0;FS=4.528;InbreedingCoeff=0.8506;MLEAC=18;MLEAF=0.409;MQ=60;MQRankSum=0;QD=30.17;ReadPosRankSum=0.45;SOR=0.716	GT:AD:DP:GQ:PGT:PID:PL:PS	0/0:196,0:196:99:.:.:0,120,1800:.	0/0:452,0:452:99:.:.:0,120,1800:.	0/0:388,0:388:99:.:.:0,120,1800:.	0/0:131,0:131:99:.:.:0,120,1800:.	0/0:2,0:2:0:.:.:0,0,0:.	0/1:108,77:185:99:.:.:1746,0,2605:.	0/0:20,0:20:33:.:.:0,33,495:.	0/0:28,0:28:42:.:.:0,42,630:.	0/0:2,0:2:6:.:.:0,6,35:.	1/1:0,80:80:99:.:.:2291,239,0:.	0/0:230,0:230:99:.:.:0,120,1800:.	0/0:83,0:83:99:.:.:0,99,1485:.	1|1:0,19:19:56:1|1:21748504_T_C:526,56,0:21748504	1|1:0,444:444:99:1|1:21748504_T_C:19278,1336,0:21748504	1|1:0,419:419:99:1|1:21748504_T_C:18029,1261,0:21748504	1|1:0,494:494:99:1|1:21748504_T_C:21044,1485,0:21748504	0/0:9,0:9:27:.:.:0,27,239:.	1/1:0,152:152:99:.:.:3890,455,0:.	1|1:0,179:179:99:1|1:21748504_T_C:7714,539,0:21748504	0/0:7,0:7:12:.:.:0,12,180:.	0/0:27,0:27:60:.:.:0,60,900:.	1/1:0,73:73:99:.:.:2967,219,0:.
chr02	21748525	.	C	T	1296	PASS	AC=1;AF=0.023;AN=44;BaseQRankSum=-1.135;DP=3521;ExcessHet=0;FS=1.079;InbreedingCoeff=-0.0335;MLEAC=1;MLEAF=0.023;MQ=60;MQRankSum=0;QD=18;ReadPosRankSum=-0.122;SOR=0.922	GT:AD:DP:GQ:PL	0/0:196,0:196:99:0,120,1800	0/0:452,0:452:99:0,120,1800	0/0:388,0:388:99:0,120,1800	0/0:131,0:131:99:0,120,1800	0/0:2,0:2:6:0,6,33	0/0:139,0:139:99:0,120,1800	0/0:17,0:17:36:0,36,540	0/0:31,0:31:51:0,51,765	0/0:2,0:2:6:0,6,35	0/0:54,0:54:99:0,120,1800	0/0:230,0:230:99:0,120,1800	0/0:83,0:83:99:0,99,1485	0/0:20,0:20:60:0,60,448	0/0:435,0:435:99:0,120,1800	0/0:431,0:431:99:0,120,1800	0/0:478,0:478:99:0,120,1800	0/0:12,0:12:36:0,36,326	0/0:139,0:139:99:0,120,1800	0/0:175,0:175:99:0,120,1800	0/0:7,0:7:12:0,12,180	0/0:27,0:27:60:0,60,900	0/1:16,56:72:99:1310,0,230
chr02	21748528	.	T	C	3463.45	PASS	AC=5;AF=0.114;AN=44;BaseQRankSum=1.72;DP=3596;ExcessHet=1.1017;FS=0;InbreedingCoeff=-0.1397;MLEAC=5;MLEAF=0.114;MQ=60;MQRankSum=0;QD=6.33;ReadPosRankSum=-0.749;SOR=0.732	GT:AD:DP:GQ:PGT:PID:PL:PS	0/0:196,0:196:99:.:.:0,120,1800:.	0/0:452,0:452:99:.:.:0,120,1800:.	0|1:298,164:462:99:0|1:21748386_G_GA:2804,0,6235:21748386	0/0:131,0:131:99:.:.:0,120,1800:.	0/0:2,0:2:6:.:.:0,6,33:.	0/0:139,0:139:99:.:.:0,120,1800:.	0/1:12,6:18:99:.:.:144,0,326:.	0/1:21,12:33:99:.:.:314,0,540:.	0/0:2,0:2:6:.:.:0,6,35:.	0/0:54,0:54:99:.:.:0,120,1800:.	0/0:230,0:230:99:.:.:0,120,1800:.	0/0:83,0:83:99:.:.:0,99,1485:.	0/0:20,0:20:60:.:.:0,60,448:.	0/0:435,0:435:99:.:.:0,120,1800:.	0/0:431,0:431:99:.:.:0,120,1800:.	0/0:478,0:478:99:.:.:0,120,1800:.	0/0:12,0:12:36:.:.:0,36,326:.	0/0:139,0:139:99:.:.:0,120,1800:.	0/0:175,0:175:99:.:.:0,120,1800:.	0/1:3,4:7:61:.:.:112,0,61:.	0/1:21,6:27:99:.:.:123,0,523:.	0/0:63,0:63:75:.:.:0,75,1125:.
chr02	33423090	.	T	C	1689.24	PASS	AC=3;AF=0.068;AN=44;BaseQRankSum=-0.566;DP=1535;ExcessHet=0.3476;FS=0.672;InbreedingCoeff=-0.1002;MLEAC=2;MLEAF=0.045;MQ=60;MQRankSum=0;QD=9.94;ReadPosRankSum=-0.842;SOR=0.587	GT:AD:DP:GQ:PGT:PID:PL:PS	0/0:89,0:89:99:.:.:0,120,1800:.	0/0:238,0:238:99:.:.:0,120,1800:.	0|1:114,50:164:99:0|1:33423090_T_C:1653,0,4366:33423090	0/0:182,0:182:99:.:.:0,120,1800:.	0/0:2,0:2:6:.:.:0,6,35:.	0/0:20,0:20:42:.:.:0,42,630:.	0/0:4,0:4:0:.:.:0,0,68:.	0/0:5,0:5:0:.:.:0,0,96:.	0/0:4,0:4:12:.:.:0,12,82:.	0/0:21,0:21:27:.:.:0,27,405:.	0/0:296,0:296:99:.:.:0,120,1800:.	0/0:55,0:55:99:.:.:0,99,1485:.	0/0:17,0:17:45:.:.:0,45,675:.	0/0:87,0:87:99:.:.:0,120,1800:.	0/0:80,0:80:99:.:.:0,120,1800:.	0/0:90,0:90:99:.:.:0,120,1800:.	0/0:6,0:6:15:.:.:0,15,225:.	0/0:64,0:64:99:.:.:0,120,1800:.	0/0:78,0:78:99:.:.:0,120,1800:.	0/1:4,2:6:55:.:.:55,0,81:.	0/1:6,1:7:4:.:.:4,0,152:.	0/0:17,0:17:24:.:.:0,24,360:.
chr02	34282667	.	G	T	15823.6	PASS	AC=9;AF=0.205;AN=44;BaseQRankSum=1.98;DP=1634;ExcessHet=0;FS=1.877;InbreedingCoeff=0.7621;MLEAC=9;MLEAF=0.205;MQ=60;MQRankSum=0;QD=33.42;ReadPosRankSum=1.53;SOR=0.976	GT:AD:DP:GQ:PGT:PID:PL:PS	0/0:34,0:34:99:.:.:0,101,729:.	0|1:48,29:77:99:0|1:34282659_T_G:1052,0,1873:34282659	0/0:55,0:55:99:.:.:0,120,1800:.	0/0:36,0:36:99:.:.:0,107,817:.	0/0:2,0:2:6:.:.:0,6,33:.	0/0:216,0:216:99:.:.:0,120,1800:.	0/0:43,0:43:99:.:.:0,99,1485:.	0/0:78,0:78:99:.:.:0,120,1800:.	0/0:3,0:3:9:.:.:0,9,61:.	0/0:173,0:173:99:.:.:0,120,1800:.	0/0:35,0:35:99:.:.:0,99,806:.	0/0:148,0:148:99:.:.:0,120,1800:.	1|1:0,21:21:62:1|1:34282659_T_G:595,62,0:34282659	1|1:1,92:93:99:1|1:34282623_A_G:3990,270,0:34282623	1/1:0,108:108:99:.:.:4536,325,0:.	1|1:0,129:129:99:1|1:34282623_A_G:5706,388,0:34282623	0/0:103,0:103:99:.:.:0,120,1800:.	0/0:9,0:9:27:.:.:0,27,209:.	0/0:98,0:98:99:.:.:0,120,1800:.	0/0:36,0:36:99:.:.:0,99,1485:.	0/0:64,0:64:99:.:.:0,120,1800:.	0/0:66,0:66:0:.:.:0,0,1323:.
chr02	34282686	.	C	T	194	PASS	AC=2;AF=0.045;AN=44;DP=1871;ExcessHet=0;FS=0;InbreedingCoeff=0.8562;MLEAC=2;MLEAF=0.045;MQ=60;QD=21.56;SOR=1.402	GT:AD:DP:GQ:PL	0/0:34,0:34:99:0,101,729	0/0:78,0:78:99:0,120,1800	0/0:55,0:55:99:0,120,1800	0/0:38,0:38:99:0,99,1485	0/0:2,0:2:6:0,6,33	0/0:343,0:343:99:0,120,1800	0/0:43,0:43:99:0,99,1485	0/0:78,0:78:99:0,120,1800	0/0:3,0:3:9:0,9,61	0/0:173,0:173:99:0,120,1800	0/0:35,0:35:99:0,99,806	0/0:263,0:263:99:0,120,1800	0/0:14,0:14:33:0,33,495	0/0:93,0:93:99:0,120,1800	0/0:113,0:113:99:0,120,1800	0/0:129,0:129:99:0,120,1800	0/0:103,0:103:99:0,120,1800	1/1:0,9:9:27:222,27,0	0/0:98,0:98:99:0,120,1800	0/0:36,0:36:90:0,90,1350	0/0:64,0:64:99:0,120,1800	0/0:67,0:67:99:0,120,1800
chr02	34282689	.	C	T	8567.94	PASS	AC=1;AF=0.023;AN=44;BaseQRankSum=1.89;DP=1946;ExcessHet=0;FS=0.527;InbreedingCoeff=-0.0304;MLEAC=1;MLEAF=0.023;MQ=60;MQRankSum=0;QD=20.6;ReadPosRankSum=0.736;SOR=0.625	GT:AD:DP:GQ:PL	0/0:34,0:34:99:0,101,729	0/0:78,0:78:99:0,120,1800	0/0:55,0:55:99:0,120,1800	0/0:38,0:38:99:0,99,1485	0/0:2,0:2:6:0,6,33	0/1:197,219:416:99:8582,0,7613	0/0:43,0:43:99:0,99,1485	0/0:78,0:78:99:0,120,1800	0/0:3,0:3:9:0,9,61	0/0:173,0:173:99:0,120,1800	0/0:35,0:35:99:0,99,806	0/0:263,0:263:99:0,120,1800	0/0:16,0:16:30:0,30,450	0/0:93,0:93:99:0,120,1800	0/0:113,0:113:99:0,120,1800	0/0:129,0:129:99:0,120,1800	0/0:103,0:103:99:0,120,1800	0/0:9,0:9:21:0,21,315	0/0:98,0:98:99:0,120,1800	0/0:36,0:36:90:0,90,1350	0/0:64,0:64:99:0,120,1800	0/0:67,0:67:99:0,120,1800
chr02	34282693	.	C	T	8931.94	PASS	AC=1;AF=0.023;AN=44;BaseQRankSum=3.57;DP=1957;ExcessHet=0;FS=0.523;InbreedingCoeff=-0.0302;MLEAC=1;MLEAF=0.023;MQ=60;MQRankSum=0;QD=20.53;ReadPosRankSum=1.64;SOR=0.64	GT:AD:DP:GQ:PL	0/0:34,0:34:99:0,101,729	0/0:78,0:78:99:0,120,1800	0/0:55,0:55:99:0,120,1800	0/0:38,0:38:99:0,99,1485	0/0:2,0:2:6:0,6,33	0/1:207,228:435:99:8946,0,8006	0/0:43,0:43:99:0,99,1485	0/0:78,0:78:99:0,120,1800	0/0:3,0:3:9:0,9,61	0/0:173,0:173:99:0,120,1800	0/0:35,0:35:99:0,99,806	0/0:263,0:263:99:0,120,1800	0/0:14,0:14:33:0,33,495	0/0:93,0:93:99:0,120,1800	0/0:113,0:113:99:0,120,1800	0/0:129,0:129:99:0,120,1800	0/0:103,0:103:99:0,120,1800	0/0:8,0:8:24:0,24,210	0/0:98,0:98:99:0,120,1800	0/0:36,0:36:90:0,90,1350	0/0:64,0:64:99:0,120,1800	0/0:62,0:62:99:0,120,1800
chr02	34282695	.	C	T	1188.94	PASS	AC=1;AF=0.023;AN=44;BaseQRankSum=0.77;DP=1946;ExcessHet=0;FS=0;InbreedingCoeff=-0.0226;MLEAC=1;MLEAF=0.023;MQ=60;MQRankSum=0;QD=21.23;ReadPosRankSum=0.883;SOR=0.543	GT:AD:DP:GQ:PL	0/0:34,0:34:99:0,101,729	0/0:78,0:78:99:0,120,1800	0/0:55,0:55:99:0,120,1800	0/0:38,0:38:99:0,99,1485	0/0:2,0:2:6:0,6,33	0/0:423,0:423:99:0,120,1800	0/0:43,0:43:99:0,99,1485	0/0:78,0:78:99:0,120,1800	0/0:3,0:3:9:0,9,61	0/0:173,0:173:99:0,120,1800	0/0:42,0:42:94:0,94,988	0/0:263,0:263:99:0,120,1800	0/0:14,0:14:30:0,30,450	0/0:93,0:93:99:0,120,1800	0/0:113,0:113:99:0,120,1800	0/0:129,0:129:99:0,120,1800	0/0:103,0:103:99:0,120,1800	0/0:8,0:8:24:0,24,210	0/0:98,0:98:99:0,120,1800	0/0:36,0:36:90:0,90,1350	0/0:64,0:64:99:0,120,1800	0/1:7,49:56:23:1203,0,23
chr02	34282718	.	C	T	832.98	PASS	AC=1;AF=0.023;AN=44;BaseQRankSum=-2.379;DP=2261;ExcessHet=0;FS=0;InbreedingCoeff=-0.0327;MLEAC=1;MLEAF=0.023;MQ=60;MQRankSum=0;QD=5.21;ReadPosRankSum=0.08;SOR=0.633	GT:AD:DP:GQ:PL	0/0:34,0:34:99:0,101,729	0/0:76,0:76:99:0,120,1800	0/0:64,0:64:99:0,120,1800	0/0:28,0:28:78:0,78,1170	0/0:2,0:2:6:0,6,38	0/0:456,0:456:99:0,120,1800	0/0:58,0:58:99:0,120,1800	0/0:145,0:145:99:0,120,1800	0/0:2,0:2:6:0,6,41	0/0:336,0:336:99:0,120,1800	0/0:37,0:37:99:0,99,1485	0/0:263,0:263:99:0,120,1800	0/0:19,0:19:51:0,51,765	0/0:88,0:88:99:0,120,1800	0/0:123,0:123:99:0,120,1800	0/0:119,0:119:99:0,120,1800	0/1:126,34:160:99:847,0,4971	0/0:10,0:10:30:0,30,231	0/0:90,0:90:99:0,120,1800	0/0:22,0:22:60:0,60,900	0/0:74,0:74:99:0,120,1800	0/0:55,0:55:99:0,120,1800
chr02	34282719	.	C	T	10212.6	PASS	AC=2;AF=0.045;AN=44;BaseQRankSum=-2.731;DP=2268;ExcessHet=0.1072;FS=2.465;InbreedingCoeff=0.1461;MLEAC=2;MLEAF=0.045;MQ=60;MQRankSum=0;QD=16.39;ReadPosRankSum=-0.247;SOR=0.639	GT:AD:DP:GQ:PL	0/0:34,0:34:99:0,101,729	0/0:76,0:76:99:0,120,1800	0/0:64,0:64:99:0,120,1800	0/0:28,0:28:78:0,78,1170	0/0:2,0:2:0:0,0,0	0/1:241,222:463:99:8596,0,9441	0/0:58,0:58:99:0,120,1800	0/0:145,0:145:99:0,120,1800	0/0:2,0:2:6:0,6,41	0/0:336,0:336:99:0,120,1800	0/0:37,0:37:99:0,99,1485	0/0:263,0:263:99:0,120,1800	0/0:19,0:19:51:0,51,765	0/0:88,0:88:99:0,120,1800	0/0:123,0:123:99:0,120,1800	0/0:119,0:119:99:0,120,1800	0/1:110,50:160:99:1638,0,4449	0/0:10,0:10:30:0,30,231	0/0:90,0:90:99:0,120,1800	0/0:22,0:22:60:0,60,900	0/0:74,0:74:99:0,120,1800	0/0:55,0:55:99:0,120,1800
chr02	34282720	.	A	G	1620.98	PASS	AC=1;AF=0.023;AN=44;BaseQRankSum=-0.335;DP=2263;ExcessHet=0;FS=0.629;InbreedingCoeff=-0.0326;MLEAC=1;MLEAF=0.023;MQ=60;MQRankSum=0;QD=10.07;ReadPosRankSum=-1.924;SOR=0.609	GT:AD:DP:GQ:PL	0/0:34,0:34:99:0,101,729	0/0:76,0:76:99:0,120,1800	0/0:64,0:64:99:0,120,1800	0/0:28,0:28:78:0,78,1170	0/0:2,0:2:6:0,6,37	0/0:457,0:457:99:0,120,1800	0/0:58,0:58:99:0,120,1800	0/0:145,0:145:99:0,120,1800	0/0:2,0:2:6:0,6,41	0/0:336,0:336:99:0,120,1800	0/0:37,0:37:99:0,99,1485	0/0:263,0:263:99:0,120,1800	0/0:19,0:19:51:0,51,765	0/0:88,0:88:99:0,120,1800	0/0:123,0:123:99:0,120,1800	0/0:119,0:119:99:0,120,1800	0/1:111,50:161:99:1635,0,4491	0/0:10,0:10:30:0,30,231	0/0:90,0:90:99:0,120,1800	0/0:22,0:22:60:0,60,900	0/0:74,0:74:99:0,120,1800	0/0:55,0:55:99:0,120,1800
chr02	34282723	.	C	T	92008.8	PASS	AC=36;AF=0.818;AN=44;BaseQRankSum=-0.041;DP=2361;ExcessHet=0.7148;FS=0;InbreedingCoeff=0.0994;MLEAC=39;MLEAF=0.886;MQ=60;MQRankSum=0;QD=33.85;ReadPosRankSum=0.222;SOR=0.861	GT:AD:DP:GQ:PGT:PID:PL:PS	1/1:0,19:19:56:.:.:405,56,0:.	1/1:0,78:78:99:.:.:2552,232,0:.	0|1:34,32:66:99:0|1:34282698_C_T:1173,0,1271:34282698	1|1:0,29:29:87:1|1:34282698_C_T:1229,87,0:34282698	0/0:2,0:2:0:.:.:0,0,0:.	1/1:0,469:469:99:.:.:21052,1412,0:.	0/1:23,40:63:99:.:.:1563,0,783:.	0|1:43,108:151:99:0|1:34282698_C_T:4345,0,1334:34282698	0/0:2,0:2:0:.:.:0,0,0:.	1|1:0,357:357:99:1|1:34282721_G_C:16032,1075,0:34282721	1|1:0,37:37:99:1|1:34282698_C_T:1500,111,0:34282698	1/1:0,295:295:99:.:.:10209,886,0:.	1|1:0,19:19:57:1|1:34282704_T_C:844,57,0:34282704	1|1:0,91:91:99:1|1:34282704_T_C:4061,274,0:34282704	1|1:0,123:123:99:1|1:34282704_T_C:5527,370,0:34282704	1|1:0,121:121:99:1|1:34282704_T_C:5423,364,0:34282704	1/1:0,161:161:99:.:.:7128,485,0:.	1/1:0,11:11:32:.:.:246,32,0:.	1|1:0,90:90:99:1|1:34282704_T_C:4029,271,0:34282704	1|1:0,24:24:72:1|1:34282698_C_T:1068,72,0:34282698	0|1:50,26:76:99:0|1:34282698_C_T:921,0,1900:34282698	1|1:0,56:56:99:1|1:34282704_T_C:2520,169,0:34282704
chr02	34282725	.	A	G	1208.98	PASS	AC=1;AF=0.023;AN=44;BaseQRankSum=-2.227;DP=2185;ExcessHet=0;FS=3.061;InbreedingCoeff=-0.0324;MLEAC=1;MLEAF=0.023;MQ=60;MQRankSum=0;QD=15.5;ReadPosRankSum=1.18;SOR=0.402	GT:AD:DP:GQ:PGT:PID:PL:PS	0/0:39,0:39:99:.:.:0,99,858:.	0|1:43,35:78:99:0|1:34282725_A_G:1223,0,1540:34282725	0/0:57,0:57:99:.:.:0,120,1800:.	0/0:25,0:25:75:.:.:0,75,630:.	0/0:2,0:2:6:.:.:0,6,37:.	0/0:437,0:437:99:.:.:0,120,1800:.	0/0:64,0:64:99:.:.:0,120,1800:.	0/0:137,0:137:99:.:.:0,120,1800:.	0/0:2,0:2:6:.:.:0,6,36:.	0/0:330,0:330:99:.:.:0,120,1800:.	0/0:38,0:38:99:.:.:0,105,1575:.	0/0:273,0:273:99:.:.:0,120,1800:.	0/0:61,0:61:99:.:.:0,120,1800:.	0/0:64,0:64:99:.:.:0,120,1800:.	0/0:115,0:115:99:.:.:0,120,1800:.	0/0:73,0:73:99:.:.:0,120,1800:.	0/0:146,0:146:99:.:.:0,120,1800:.	0/0:11,0:11:33:.:.:0,33,262:.	0/0:86,0:86:99:.:.:0,120,1800:.	0/0:21,0:21:60:.:.:0,60,900:.	0/0:72,0:72:99:.:.:0,120,1800:.	0/0:54,0:54:99:.:.:0,120,1800:.
chr02	34282726	.	T	C	2064.25	PASS	AC=1;AF=0.023;AN=44;BaseQRankSum=1.78;DP=2179;ExcessHet=0;FS=0;InbreedingCoeff=0.23;MLEAC=1;MLEAF=0.023;MQ=60;MQRankSum=0;QD=30.77;ReadPosRankSum=0.854;SOR=0.873	GT:AD:DP:GQ:PGT:PID:PL:PS	0/0:39,0:39:99:.:.:0,99,858:.	0/0:70,0:70:99:.:.:0,120,1800:.	0/0:57,0:57:99:.:.:0,120,1800:.	0/0:25,0:25:75:.:.:0,75,630:.	0/0:2,0:2:0:.:.:0,0,1:.	0/0:437,0:437:99:.:.:0,120,1800:.	0/0:64,0:64:99:.:.:0,120,1800:.	0/0:137,0:137:99:.:.:0,120,1800:.	0/0:2,0:2:6:.:.:0,6,36:.	0/0:330,0:330:99:.:.:0,120,1800:.	0/0:38,0:38:99:.:.:0,105,1575:.	0/0:273,0:273:99:.:.:0,120,1800:.	0/0:61,0:61:99:.:.:0,120,1800:.	0/0:64,0:64:99:.:.:0,120,1800:.	0/0:115,0:115:99:.:.:0,120,1800:.	0/0:73,0:73:99:.:.:0,120,1800:.	0/0:146,0:146:99:.:.:0,120,1800:.	0/0:10,0:10:30:.:.:0,30,239:.	0/0:86,0:86:99:.:.:0,120,1800:.	0/0:21,0:21:54:.:.:0,54,810:.	0/0:72,0:72:99:.:.:0,120,1800:.	0|1:7,50:57:99:0|1:34282726_T_C:2078,0,143:34282726
chr02	34282728	.	C	A	256.98	PASS	AC=1;AF=0.023;AN=44;BaseQRankSum=-1.723;DP=2178;ExcessHet=0;FS=1.507;InbreedingCoeff=-0.0319;MLEAC=1;MLEAF=0.023;MQ=60;MQRankSum=0;QD=9.52;ReadPosRankSum=-1.05;SOR=1.112	GT:AD:DP:GQ:PGT:PID:PL:PS	0/0:39,0:39:99:.:.:0,99,858:.	0/0:70,0:70:99:.:.:0,120,1800:.	0/0:57,0:57:99:.:.:0,120,1800:.	0|1:12,15:27:99:0|1:34282698_C_T:271,0,216:34282698	0/0:2,0:2:6:.:.:0,6,32:.	0/0:437,0:437:99:.:.:0,120,1800:.	0/0:64,0:64:99:.:.:0,120,1800:.	0/0:137,0:137:99:.:.:0,120,1800:.	0/0:2,0:2:6:.:.:0,6,36:.	0/0:330,0:330:99:.:.:0,120,1800:.	0/0:38,0:38:99:.:.:0,105,1575:.	0/0:273,0:273:99:.:.:0,120,1800:.	0/0:61,0:61:99:.:.:0,120,1800:.	0/0:64,0:64:99:.:.:0,120,1800:.	0/0:115,0:115:99:.:.:0,120,1800:.	0/0:73,0:73:99:.:.:0,120,1800:.	0/0:146,0:146:99:.:.:0,120,1800:.	0/0:10,0:10:30:.:.:0,30,239:.	0/0:86,0:86:99:.:.:0,120,1800:.	0/0:21,0:21:54:.:.:0,54,810:.	0/0:72,0:72:99:.:.:0,120,1800:.	0/0:54,0:54:99:.:.:0,120,1800:.
chr02	34282737	.	G	A	5202.34	PASS	AC=6;AF=0.136;AN=44;BaseQRankSum=-1.492;DP=2027;ExcessHet=1.6975;FS=5.539;InbreedingCoeff=-0.0635;MLEAC=6;MLEAF=0.136;MQ=60;MQRankSum=0;QD=10.28;ReadPosRankSum=0.597;SOR=1.124	GT:AD:DP:GQ:PGT:PID:PL:PS	0/0:39,0:39:99:.:.:0,99,858:.	0/0:70,0:70:99:.:.:0,120,1800:.	0|1:49,11:60:99:0|1:34282737_G_A:283,0,1928:34282737	0/0:24,0:24:60:.:.:0,60,584:.	0/0:2,0:2:6:.:.:0,6,32:.	0/0:437,0:437:99:.:.:0,120,1800:.	0/1:46,19:65:99:.:.:611,0,1802:.	0|1:85,52:137:99:0|1:34282698_C_T:1850,0,3367:34282698	0/0:2,0:2:6:.:.:0,6,36:.	0/0:328,0:328:99:.:.:0,120,1800:.	0/0:36,0:36:99:.:.:0,99,881:.	0/0:176,0:176:99:.:.:0,120,1800:.	0/0:61,0:61:99:.:.:0,120,1800:.	0/0:64,0:64:99:.:.:0,120,1800:.	0/0:92,0:92:99:.:.:0,120,1800:.	0/0:73,0:73:99:.:.:0,120,1800:.	0/1:104,47:151:99:.:.:1547,0,4062:.	0/0:10,0:10:30:.:.:0,30,239:.	0/0:51,0:51:99:.:.:0,120,1800:.	0|1:2,19:21:3:0|1:34282698_C_T:691,0,3:34282698	0|1:61,11:72:99:0|1:34282737_G_A:255,0,2528:34282737	0/0:55,0:55:99:.:.:0,120,1800:.
chr02	34282738	.	G	A	1183.98	PASS	AC=1;AF=0.023;AN=44;BaseQRankSum=1.59;DP=2002;ExcessHet=0;FS=2.017;InbreedingCoeff=-0.0319;MLEAC=1;MLEAF=0.023;MQ=60;MQRankSum=0;QD=16.91;ReadPosRankSum=0.524;SOR=0.439	GT:AD:DP:GQ:PGT:PID:PL:PS	0/0:39,0:39:99:.:.:0,99,858:.	0|1:37,33:70:99:0|1:34282725_A_G:1198,0,1419:34282725	0/0:53,0:53:99:.:.:0,120,1800:.	0/0:24,0:24:60:.:.:0,60,584:.	0/0:2,0:2:6:.:.:0,6,32:.	0/0:437,0:437:99:.:.:0,120,1800:.	0/0:62,0:62:99:.:.:0,120,1800:.	0/0:137,0:137:99:.:.:0,120,1800:.	0/0:2,0:2:6:.:.:0,6,36:.	0/0:328,0:328:99:.:.:0,120,1800:.	0/0:36,0:36:99:.:.:0,99,881:.	0/0:176,0:176:99:.:.:0,120,1800:.	0/0:61,0:61:99:.:.:0,120,1800:.	0/0:64,0:64:99:.:.:0,120,1800:.	0/0:92,0:92:99:.:.:0,120,1800:.	0/0:73,0:73:99:.:.:0,120,1800:.	0/0:143,0:143:99:.:.:0,120,1800:.	0/0:10,0:10:30:.:.:0,30,239:.	0/0:51,0:51:99:.:.:0,120,1800:.	0/0:16,0:16:48:.:.:0,48,485:.	0/0:71,0:71:99:.:.:0,120,1800:.	0/0:55,0:55:99:.:.:0,120,1800:.
chr02	34282739	.	A	T	15112.1	PASS	AC=2;AF=0.045;AN=44;DP=1980;ExcessHet=0;FS=0;InbreedingCoeff=0.8226;MLEAC=2;MLEAF=0.045;MQ=60;QD=30.91;SOR=1.002	GT:AD:DP:GQ:PGT:PID:PL:PS	0/0:39,0:39:99:.:.:0,99,858:.	0/0:39,0:39:99:.:.:0,99,1485:.	0/0:53,0:53:99:.:.:0,120,1800:.	0/0:24,0:24:60:.:.:0,60,584:.	0/0:2,0:2:6:.:.:0,6,32:.	0/0:437,0:437:99:.:.:0,120,1800:.	0/0:62,0:62:99:.:.:0,120,1800:.	0/0:137,0:137:99:.:.:0,120,1800:.	0/0:2,0:2:6:.:.:0,6,36:.	1|1:0,338:338:99:1|1:34282721_G_C:15140,1017,0:34282721	0/0:36,0:36:99:.:.:0,99,881:.	0/0:176,0:176:99:.:.:0,120,1800:.	0/0:61,0:61:99:.:.:0,120,1800:.	0/0:64,0:64:99:.:.:0,120,1800:.	0/0:92,0:92:99:.:.:0,120,1800:.	0/0:73,0:73:99:.:.:0,120,1800:.	0/0:143,0:143:99:.:.:0,120,1800:.	0/0:9,0:9:27:.:.:0,27,201:.	0/0:51,0:51:99:.:.:0,120,1800:.	0/0:16,0:16:48:.:.:0,48,485:.	0/0:71,0:71:99:.:.:0,120,1800:.	0/0:55,0:55:99:.:.:0,120,1800:.
chr02	34282744	.	C	T	8099.07	PASS	AC=1;AF=0.023;AN=44;BaseQRankSum=0.153;DP=1983;ExcessHet=0;FS=9.304;InbreedingCoeff=-0.0355;MLEAC=1;MLEAF=0.023;MQ=60;MQRankSum=0;QD=16.56;ReadPosRankSum=1.21;SOR=1.05	GT:AD:DP:GQ:PL	0/0:39,0:39:99:0,99,858	0/0:39,0:39:99:0,99,1485	0/0:53,0:53:99:0,120,1800	0/0:24,0:24:57:0,57,855	0/0:2,0:2:6:0,6,32	0/1:260,229:489:99:8113,0,9226	0/0:62,0:62:99:0,120,1800	0/0:137,0:137:99:0,120,1800	0/0:2,0:2:3:0,3,45	0/0:257,0:257:99:0,120,1800	0/0:36,0:36:99:0,99,881	0/0:176,0:176:99:0,120,1800	0/0:61,0:61:99:0,120,1800	0/0:64,0:64:99:0,120,1800	0/0:92,0:92:99:0,120,1800	0/0:73,0:73:99:0,120,1800	0/0:143,0:143:99:0,120,1800	0/0:9,0:9:27:0,27,201	0/0:51,0:51:99:0,120,1800	0/0:16,0:16:45:0,45,675	0/0:71,0:71:99:0,120,1800	0/0:55,0:55:99:0,120,1800
chr02	34282753	.	A	T	5027.73	PASS	AC=6;AF=0.136;AN=44;BaseQRankSum=-1.404;DP=1923;ExcessHet=1.7912;FS=5.633;InbreedingCoeff=-0.0762;MLEAC=6;MLEAF=0.136;MQ=60;MQRankSum=0;QD=9.76;ReadPosRankSum=0;SOR=1.13	GT:AD:DP:GQ:PGT:PID:PL:PS	0/0:39,0:39:99:.:.:0,99,858:.	0/0:39,0:39:99:.:.:0,99,1485:.	0|1:45,10:55:99:0|1:34282737_G_A:274,0,1789:34282737	0/0:19,0:19:51:.:.:0,51,765:.	0/0:2,0:2:6:.:.:0,6,32:.	0/0:425,0:425:99:.:.:0,120,1800:.	0/1:43,19:62:99:.:.:630,0,1683:.	0/1:87,52:139:99:.:.:1835,0,3427:.	0/0:2,0:2:0:.:.:0,0,0:.	0/0:257,0:257:99:.:.:0,120,1800:.	0/0:36,0:36:99:.:.:0,99,1485:.	0/0:176,0:176:99:.:.:0,120,1800:.	0/0:61,0:61:99:.:.:0,120,1800:.	0/0:64,0:64:99:.:.:0,120,1800:.	0/0:92,0:92:99:.:.:0,120,1800:.	0/0:73,0:73:99:.:.:0,120,1800:.	0/1:115,49:164:99:.:.:1548,0,4201:.	0/0:9,0:9:27:.:.:0,27,201:.	0/0:51,0:51:99:.:.:0,120,1800:.	0|1:2,15:17:15:0|1:34282698_C_T:604,0,15:34282698	0|1:69,9:78:99:0|1:34282737_G_A:170,0,2762:34282737	0/0:55,0:55:99:.:.:0,120,1800:.
chr02	34282885	.	G	A	1577.12	PASS	AC=11;AF=0.262;AN=42;BaseQRankSum=0.988;DP=845;ExcessHet=0;FS=35.317;InbreedingCoeff=0.5333;MLEAC=13;MLEAF=0.31;MQ=60;MQRankSum=0;QD=23.54;ReadPosRankSum=-0.713;SOR=3.906	GT:AD:DP:GQ:PGT:PID:PL:PS	0/0:2,0:2:3:.:.:0,3,45:.	0/0:8,0:8:18:.:.:0,18,270:.	0/0:9,0:9:15:.:.:0,15,225:.	0/0:7,0:7:18:.:.:0,18,270:.	0/0:3,0:3:3:.:.:0,3,45:.	0/0:149,0:149:0:.:.:0,0,2722:.	0/0:38,0:38:99:.:.:0,99,1485:.	0/0:91,0:91:99:.:.:0,100,2586:.	0/0:2,0:2:6:.:.:0,6,36:.	0/0:157,0:157:0:.:.:0,0,268:.	0/0:9,0:9:18:.:.:0,18,270:.	0/0:137,0:137:99:.:.:0,120,1800:.	.|.:0,0:.:.:0|1:34282853_C_CCCTTGA:0,0,0:34282853	1|1:0,5:5:15:1|1:34282859_G_GACCC:225,15,0:34282859	1|1:0,16:16:48:1|1:34282859_G_GACCC:720,48,0:34282859	1|1:0,6:6:18:1|1:34282859_G_GACCC:270,18,0:34282859	0/0:86,0:86:0:.:.:0,0,2005:.	1|1:0,2:2:6:1|1:34282885_G_A:90,6,0:34282885	1|1:0,5:5:15:1|1:34282869_T_TA:225,15,0:34282869	0/0:7,0:7:21:.:.:0,21,202:.	0/0:73,0:73:0:.:.:0,0,1690:.	0|1:29,4:33:81:0|1:34282859_G_GACCC:81,0,1206:34282859
chr02	34282886	.	A	G	2258.09	PASS	AC=12;AF=0.286;AN=42;BaseQRankSum=1.99;DP=847;ExcessHet=0;FS=1.933;InbreedingCoeff=0.5142;MLEAC=13;MLEAF=0.31;MQ=60;MQRankSum=0;QD=11.58;ReadPosRankSum=-1.41;SOR=0.905	GT:AD:DP:GQ:PGT:PID:PL:PS	0/0:2,0:2:3:.:.:0,3,45:.	0/0:8,0:8:18:.:.:0,18,270:.	0/0:8,0:8:12:.:.:0,12,180:.	0/0:7,0:7:18:.:.:0,18,270:.	0/0:3,0:3:0:.:.:0,0,22:.	0/1:94,34:128:99:.:.:683,0,2375:.	0/0:38,0:38:99:.:.:0,99,1485:.	0/0:91,0:91:99:.:.:0,100,2586:.	0/0:2,0:2:6:.:.:0,6,36:.	0/0:157,0:157:0:.:.:0,0,268:.	0/0:9,0:9:18:.:.:0,18,270:.	0/0:137,0:137:99:.:.:0,120,1800:.	.|.:0,0:.:.:0|1:34282853_C_CCCTTGA:0,0,0:34282853	1|1:0,5:5:15:1|1:34282859_G_GACCC:225,15,0:34282859	1|1:0,16:16:48:1|1:34282859_G_GACCC:720,48,0:34282859	1|1:0,6:6:18:1|1:34282859_G_GACCC:270,18,0:34282859	0/0:86,0:86:15:.:.:0,15,2001:.	1|1:0,2:2:6:1|1:34282885_G_A:90,6,0:34282885	1|1:0,5:5:15:1|1:34282869_T_TA:225,15,0:34282869	0/0:7,0:7:21:.:.:0,21,202:.	0/0:73,0:73:0:.:.:0,0,1690:.	0|1:29,4:33:81:0|1:34282859_G_GACCC:81,0,1206:34282859
chr02	37452739	.	T	A	3405.81	PASS	AC=10;AF=0.238;AN=42;BaseQRankSum=-0.806;DP=694;ExcessHet=0.0861;FS=11.575;InbreedingCoeff=0.253;MLEAC=16;MLEAF=0.381;MQ=60;MQRankSum=0;QD=19.13;ReadPosRankSum=-0.094;SOR=0.826	GT:AD:DP:GQ:PGT:PID:PL:PS	0/0:3,0:3:9:.:.:0,9,57:.	1/1:0,5:5:13:.:.:62,13,0:.	0/0:7,0:7:0:.:.:0,0,136:.	0/0:7,0:7:21:.:.:0,21,138:.	0/0:2,0:2:0:.:.:0,0,0:.	0/0:211,0:211:0:.:.:0,0,0:.	0/0:42,0:42:0:.:.:0,0,309:.	0|1:10,16:26:99:0|1:37452712_T_C:601,0,352:37452712	0/0:2,0:2:6:.:.:0,6,39:.	0/0:13,0:13:0:.:.:0,0,0:.	0/0:4,0:4:12:.:.:0,12,82:.	0/0:145,0:145:99:.:.:0,120,1800:.	.|.:0,0:.:.:0|1:37452673_AT_A:0,0,0:37452673	1/1:0,15:15:45:.:.:599,45,0:.	0/0:8,0:8:0:.:.:0,0,0:.	0/0:7,0:7:0:.:.:0,0,0:.	0/1:12,6:18:93:.:.:93,0,353:.	1|1:0,9:9:27:1|1:37452699_T_G:405,27,0:37452699	0/0:13,0:13:0:.:.:0,0,0:.	0/1:44,43:87:99:.:.:1425,0,1534:.	0|1:12,6:18:99:0|1:37452712_T_C:216,0,486:37452712	0/0:48,0:48:0:.:.:0,0,0:.
chr02	37452783	.	T	G	510.83	PASS	AC=3;AF=0.068;AN=44;BaseQRankSum=-3.144;DP=1173;ExcessHet=0.3141;FS=0;InbreedingCoeff=-0.0995;MLEAC=3;MLEAF=0.068;MQ=60;MQRankSum=0;QD=8.81;ReadPosRankSum=1.77;SOR=0.61	GT:AD:DP:GQ:PL	0/0:4,0:4:12:0,12,77	0/0:20,0:20:57:0,57,855	0/0:10,0:10:27:0,27,405	0/0:11,0:11:33:0,33,248	0/0:2,0:2:6:0,6,34	0/0:293,0:293:99:0,120,1800	0/0:32,0:32:72:0,72,1080	0/0:43,0:43:99:0,108,1325	0/0:2,0:2:6:0,6,41	0/0:136,0:136:99:0,120,1800	0/0:11,0:11:33:0,33,240	0/0:181,0:181:99:0,120,1800	0/0:6,0:6:18:0,18,140	0/1:13,10:23:99:160,0,282	0/1:6,10:16:99:130,0,108	0/1:5,14:19:75:247,0,75	0/0:7,0:7:21:0,21,201	0/0:16,0:16:48:0,48,403	0/0:23,0:23:69:0,69,539	0/0:175,0:175:99:0,120,1800	0/0:24,0:24:57:0,57,855	0/0:115,0:115:0:0,0,1427
chr02	37452979	.	G	A	21438	PASS	AC=21;AF=0.477;AN=44;BaseQRankSum=-1.72;DP=1101;ExcessHet=0;FS=2.968;InbreedingCoeff=0.5564;MLEAC=32;MLEAF=0.727;MQ=60;MQRankSum=0;QD=24.34;ReadPosRankSum=1.29;SOR=0.248	GT:AD:DP:GQ:PGT:PID:PL:PS	0/0:12,0:12:36:.:.:0,36,256:.	1|1:0,45:45:99:1|1:37452905_TTA_T:1990,135,0:37452905	0/1:8,15:23:99:.:.:579,0,284:.	1/1:0,17:17:48:.:.:315,48,0:.	0/0:2,0:2:0:.:.:0,0,0:.	0/0:131,0:131:0:.:.:0,0,0:.	0/0:33,0:33:0:.:.:0,0,0:.	0/0:25,0:25:0:.:.:0,0,0:.	0/0:2,0:2:6:.:.:0,6,40:.	0/0:84,0:84:0:.:.:0,0,0:.	1/1:0,37:37:99:.:.:769,107,0:.	1|1:0,187:187:99:1|1:37452979_G_A:7691,562,0:37452979	1|1:0,11:11:33:1|1:37452979_G_A:438,33,0:37452979	1|1:0,43:43:99:1|1:37452979_G_A:1873,129,0:37452979	1|1:0,32:32:96:1|1:37452979_G_A:1408,96,0:37452979	1|1:0,72:72:99:1|1:37452979_G_A:3153,217,0:37452979	0/0:3,0:3:0:.:.:0,0,0:.	1|1:0,33:33:99:1|1:37452979_G_A:1376,99,0:37452979	1|1:0,41:41:99:1|1:37452979_G_A:1735,123,0:37452979	0/0:100,0:100:0:.:.:0,0,0:.	0/0:2,0:2:0:.:.:0,0,0:.	0/0:159,0:159:0:.:.:0,0,0:.
chr02	39784034	.	G	A	300.11	PASS	AC=2;AF=0.045;AN=44;BaseQRankSum=1.21;DP=329;ExcessHet=0.1022;FS=0;InbreedingCoeff=-0.0842;MLEAC=2;MLEAF=0.045;MQ=60;MQRankSum=0;QD=27.28;ReadPosRankSum=-0.674;SOR=1.179	GT:AD:DP:GQ:PGT:PID:PL:PS	0/0:13,0:13:39:.:.:0,39,276:.	0/0:17,0:17:51:.:.:0,51,388:.	0/0:16,0:16:48:.:.:0,48,367:.	0/0:5,0:5:15:.:.:0,15,104:.	0/0:2,0:2:6:.:.:0,6,37:.	0/0:11,0:11:9:.:.:0,9,135:.	0/0:4,0:4:12:.:.:0,12,120:.	0/0:19,0:19:57:.:.:0,57,603:.	0/0:2,0:2:6:.:.:0,6,42:.	0/0:13,0:13:36:.:.:0,36,540:.	0/0:26,0:26:72:.:.:0,72,660:.	0/0:5,0:5:15:.:.:0,15,129:.	0/0:5,0:5:15:.:.:0,15,119:.	0/0:12,0:12:10:.:.:0,10,263:.	0|1:4,7:11:99:0|1:39784034_G_A:282,0,147:39784034	0|1:1,1:2:39:0|1:39784034_G_A:39,0,39:39784034	0/0:86,0:86:99:.:.:0,120,1800:.	0/0:12,0:12:33:.:.:0,33,495:.	0/0:13,0:13:39:.:.:0,39,290:.	0/0:18,0:18:3:.:.:0,3,45:.	0/0:8,0:8:3:.:.:0,3,45:.	0/0:28,0:28:45:.:.:0,45,675:.
chr02	39784040	.	G	C	361.9	PASS	AC=4;AF=0.091;AN=44;BaseQRankSum=0.148;DP=345;ExcessHet=0.0074;FS=7.306;InbreedingCoeff=0.328;MLEAC=4;MLEAF=0.091;MQ=60;MQRankSum=0;QD=9.05;ReadPosRankSum=-0.316;SOR=2.004	GT:AD:DP:GQ:PL	0/0:13,0:13:39:0,39,275	0/0:20,0:20:60:0,60,436	0/1:15,3:18:26:26,0,500	0/0:5,0:5:15:0,15,104	0/0:2,0:2:6:0,6,34	0/0:11,0:11:9:0,9,135	0/0:5,0:5:15:0,15,148	0/0:20,0:20:60:0,60,619	0/0:3,0:3:9:0,9,64	0/0:13,0:13:36:0,36,540	0/0:26,0:26:72:0,72,660	0/0:4,0:4:12:0,12,104	0/0:6,0:6:18:0,18,131	0/0:13,0:13:39:0,39,335	0/0:12,0:12:36:0,36,264	0/0:3,0:3:9:0,9,72	0/0:86,0:86:99:0,120,1800	1/1:0,13:13:39:340,39,0	0/0:13,0:13:39:0,39,290	0/0:18,2:20:4:0,4,478	0/1:7,2:9:32:32,0,225	0/0:28,0:28:45:0,45,675
chr02	39784363	.	G	A	24236.6	PASS	AC=22;AF=0.524;AN=42;BaseQRankSum=0.901;DP=1006;ExcessHet=0;FS=3.44;InbreedingCoeff=0.7332;MLEAC=24;MLEAF=0.571;MQ=59.89;MQRankSum=0;QD=28.12;ReadPosRankSum=0.386;SOR=0.407	GT:AD:DP:GQ:PGT:PID:PL:PS	1|1:0,9:9:26:1|1:39784363_G_A:202,26,0:39784363	0|1:41,31:72:99:0|1:39784363_G_A:1096,0,1472:39784363	0/0:55,0:55:99:.:.:0,120,1800:.	1|1:1,18:19:33:1|1:39784363_G_A:662,33,0:39784363	0/0:2,0:2:0:.:.:0,0,0:.	1/1:0,19:19:57:.:.:535,57,0:.	0/0:6,0:6:15:.:.:0,15,225:.	0/0:27,0:27:81:.:.:0,81,788:.	0/0:2,0:2:6:.:.:0,6,41:.	1|1:0,8:8:24:1|1:39784362_A_G:360,24,0:39784362	0|1:37,49:86:99:0|1:39784363_G_A:1571,0,1271:39784363	0/0:18,0:18:54:.:.:0,54,507:.	.|.:0,0:.:.:0|1:39784363_G_A:0,0,0:39784363	1|1:0,86:86:99:1|1:39784363_G_A:3827,259,0:39784363	1|1:0,85:85:99:1|1:39784363_G_A:3825,256,0:39784363	1|1:0,118:118:99:1|1:39784363_G_A:5310,355,0:39784363	0/0:135,0:135:99:.:.:0,120,1800:.	1|1:0,68:68:99:1|1:39784363_G_A:2717,204,0:39784363	1|1:0,77:77:99:1|1:39784351_C_T:3450,232,0:39784351	0/0:49,0:49:99:.:.:0,116,1383:.	0/0:38,0:38:99:.:.:0,99,1485:.	1|1:0,16:16:48:1|1:39784355_G_A:684,48,0:39784355
chr02	39784381	.	C	T	29967.2	PASS	AC=28;AF=0.7;AN=40;BaseQRankSum=0.231;DP=818;ExcessHet=1.8686;FS=10.534;InbreedingCoeff=-0.0001;MLEAC=32;MLEAF=0.8;MQ=59.92;MQRankSum=0;QD=39.32;ReadPosRankSum=-0.458;SOR=1.975	GT:AD:DP:GQ:PGT:PID:PL:PS	.|.:0,0:.:.:0|1:39784363_G_A:0,0,0:39784363	1/1:0,54:54:99:.:.:2397,163,0:.	0|1:13,30:43:99:0|1:39784379_A_G:1221,0,456:39784379	1|1:0,10:10:30:1|1:39784363_G_A:450,30,0:39784363	0/0:2,0:2:0:.:.:0,0,0:.	0/1:4,22:26:45:.:.:549,0,45:.	0|1:3,2:5:75:0|1:39784379_A_G:75,0,120:39784379	0|1:9,20:29:99:0|1:39784375_G_A:811,0,318:39784375	0/0:3,0:3:9:.:.:0,9,61:.	0|1:9,3:12:99:0|1:39784381_C_T:99,0,369:39784381	1/1:0,58:58:99:.:.:2564,175,0:.	0|1:7,16:23:99:0|1:39784379_A_G:644,0,246:39784379	.|.:0,0:.:.:0|1:39784363_G_A:0,0,0:39784363	1|1:0,65:65:99:1|1:39784363_G_A:2925,196,0:39784363	1|1:0,63:63:99:1|1:39784363_G_A:2835,190,0:39784363	1|1:0,82:82:99:1|1:39784363_G_A:3690,247,0:39784363	0/1:37,73:110:99:.:.:2912,0,1330:.	1|1:0,56:56:99:1|1:39784363_G_A:2462,169,0:39784363	1|1:0,54:54:99:1|1:39784377_G_A:2415,163,0:39784377	1|1:0,66:66:99:1|1:39784379_A_G:2762,198,0:39784379	0|1:16,21:37:99:0|1:39784379_A_G:825,0,609:39784379	1/1:0,9:9:27:.:.:239,27,0:.
chr02	39928404	.	G	A	24076.4	PASS	AC=3;AF=0.071;AN=42;BaseQRankSum=8.35;DP=4662;ExcessHet=0;FS=4.374;InbreedingCoeff=0.5419;MLEAC=3;MLEAF=0.071;MQ=59.47;MQRankSum=-2.018;QD=20.79;ReadPosRankSum=-0.513;SOR=1.029	GT:AD:DP:GQ:PGT:PID:PL:PS	0/0:10,0:10:30:.:.:0,30,244:.	0/0:596,0:596:99:.:.:0,120,1800:.	0|1:560,275:835:99:0|1:39928383_T_G:9571,0,22199:39928383	0/0:295,0:295:99:.:.:0,120,1800:.	0/0:2,0:2:0:.:.:0,0,0:.	0/0:10,0:10:27:.:.:0,27,405:.	0/0:5,0:5:15:.:.:0,15,166:.	0/0:3,0:3:6:.:.:0,6,90:.	0/0:2,0:2:6:.:.:0,6,34:.	0/0:12,0:12:30:.:.:0,30,450:.	0/0:767,0:767:99:.:.:0,120,1800:.	0/0:14,0:14:39:.:.:0,39,585:.	.|.:0,0:.:.:0|1:39928381_T_A:0,0,0:39928381	0/0:423,0:423:99:.:.:0,120,1800:.	0/0:495,0:495:99:.:.:0,120,1800:.	0/0:521,0:521:99:.:.:0,120,1800:.	0/0:7,0:7:21:.:.:0,21,205:.	0/0:265,0:265:99:.:.:0,120,1800:.	1|1:0,323:323:99:1|1:39928215_T_G:14535,972,0:39928215	0/0:5,0:5:0:.:.:0,0,0:.	0/0:36,0:36:99:.:.:0,108,1114:.	0/0:3,0:3:9:.:.:0,9,81:.
chr02	39928843	.	C	T	136924	PASS	AC=22;AF=0.524;AN=42;BaseQRankSum=1.3;DP=7040;ExcessHet=0.1194;FS=0;InbreedingCoeff=0.3092;MLEAC=26;MLEAF=0.619;MQ=59.93;MQRankSum=0;QD=30.13;ReadPosRankSum=-0.153;SOR=0.706	GT:AD:DP:GQ:PGT:PID:PL:PS	1/1:0,42:42:99:.:.:751,119,0:.	0/1:323,373:696:99:.:.:7731,0,5443:.	0|1:449,267:716:99:0|1:39928843_C_T:9264,0,17359:39928843	0/0:373,0:373:99:.:.:0,120,1800:.	0/0:2,0:2:0:.:.:0,0,0:.	1/1:0,6:6:18:.:.:270,18,0:.	0|1:10,1:11:12:0|1:39928843_C_T:12,0,389:39928843	.|.:0,0:.:.:0|1:39928843_C_T:0,0,0:39928843	0/0:4,0:4:12:.:.:0,12,76:.	1/1:0,24:24:72:.:.:700,72,0:.	0/0:674,0:674:99:.:.:0,120,1800:.	0/0:69,0:69:99:.:.:0,120,1800:.	0/0:93,0:93:0:.:.:0,0,0:.	1|1:0,988:988:99:1|1:39928843_C_T:39635,2971,0:39928843	1|1:25,153:178:84:1|1:39928828_G_A:1477,84,0:39928828	1|1:0,1231:1231:99:1|1:39928843_C_T:49112,3700,0:39928843	0|1:4,3:7:97:0|1:39928843_C_T:97,0,141:39928843	1|1:0,632:632:99:1|1:39928840_T_G:27392,1902,0:39928840	0/0:441,0:441:0:.:.:0,0,0:.	0/1:6,3:9:60:.:.:60,0,202:.	0/1:2,4:6:40:.:.:122,0,40:.	1/1:0,10:10:30:.:.:267,30,0:.
chr02	39928851	.	G	A	14287.3	PASS	AC=4;AF=0.095;AN=42;BaseQRankSum=3.44;DP=6125;ExcessHet=0.6776;FS=3.678;InbreedingCoeff=0.0028;MLEAC=4;MLEAF=0.095;MQ=59.97;MQRankSum=0;QD=10.73;ReadPosRankSum=1.04;SOR=1.046	GT:AD:DP:GQ:PGT:PID:PL:PS	0/0:35,0:35:72:.:.:0,72,1080:.	0/0:556,0:556:99:.:.:0,120,1800:.	0|1:430,246:676:99:0|1:39928843_C_T:8937,0,17156:39928843	0/0:373,0:373:99:.:.:0,120,1800:.	0/0:2,0:2:6:.:.:0,6,33:.	0/0:28,0:28:45:.:.:0,45,675:.	0|1:8,1:9:18:0|1:39928843_C_T:18,0,333:39928843	.|.:0,0:.:.:0|1:39928843_C_T:0,0,0:39928843	0/0:4,0:4:12:.:.:0,12,76:.	0/0:30,0:30:72:.:.:0,72,1080:.	0/1:346,303:649:99:.:.:5290,0,5371:.	0/0:69,0:69:99:.:.:0,120,1800:.	0/0:88,0:88:99:.:.:0,120,1800:.	0/0:791,0:791:99:.:.:0,120,1800:.	0/0:926,0:926:99:.:.:0,120,1800:.	0/0:968,0:968:99:.:.:0,120,1800:.	0|1:4,2:6:72:0|1:39928843_C_T:72,0,144:39928843	0/0:491,0:491:99:.:.:0,120,1800:.	0/0:374,0:374:99:.:.:0,120,1800:.	0/0:7,0:7:15:.:.:0,15,225:.	0/0:5,0:5:12:.:.:0,12,180:.	0/0:10,0:10:15:.:.:0,15,225:.
chr02	39928852	.	T	G	6239.41	PASS	AC=4;AF=0.095;AN=42;BaseQRankSum=1.2;DP=6010;ExcessHet=0.6776;FS=4.078;InbreedingCoeff=-0.0008;MLEAC=4;MLEAF=0.095;MQ=59.93;MQRankSum=0;QD=9.19;ReadPosRankSum=0.842;SOR=1.037	GT:AD:DP:GQ:PGT:PID:PL:PS	0/0:35,0:35:72:.:.:0,72,1080:.	0/0:556,0:556:99:.:.:0,120,1800:.	0|1:464,195:659:99:0|1:39928852_T_G:5833,0,18185:39928852	0/0:373,0:373:99:.:.:0,120,1800:.	0/0:2,0:2:6:.:.:0,6,33:.	0/0:28,0:28:15:.:.:0,15,225:.	0|1:2,7:9:53:1|0:39928843_C_T:288,0,53:39928843	./.:0,0:.:.:.:.:0,0,0:.	0/0:4,0:4:12:.:.:0,12,76:.	0/0:31,0:31:30:.:.:0,30,450:.	0/0:566,0:566:99:.:.:0,120,1800:.	0/0:76,0:76:66:.:.:0,66,990:.	0/0:88,0:88:99:.:.:0,120,1800:.	0/0:791,0:791:99:.:.:0,120,1800:.	0/0:926,0:926:99:.:.:0,120,1800:.	0/0:968,0:968:99:.:.:0,120,1800:.	0|1:2,2:4:46:1|0:39928843_C_T:46,0,78:39928843	0/0:491,0:491:99:.:.:0,120,1800:.	0/0:374,0:374:99:.:.:0,120,1800:.	0/1:3,4:7:99:.:.:102,0,114:.	0/0:5,0:5:15:.:.:0,15,193:.	0/0:9,0:9:9:.:.:0,9,135:.
chr02	39929253	.	A	T	461562	PASS	AC=34;AF=0.81;AN=42;BaseQRankSum=-0.796;DP=12714;ExcessHet=0.1349;FS=0;InbreedingCoeff=0.2411;MLEAC=37;MLEAF=0.881;MQ=60;MQRankSum=0;QD=34.71;ReadPosRankSum=0.282;SOR=0.754	GT:AD:DP:GQ:PGT:PID:PL:PS	1/1:0,120:120:99:.:.:2910,359,0:.	1/1:0,1100:1100:99:.:.:44396,3289,0:.	0/1:490,930:1420:99:.:.:18880,0,8248:.	1/1:0,883:883:99:.:.:21524,2625,0:.	0/0:2,0:2:0:.:.:0,0,0:.	1/1:0,42:42:99:.:.:1262,126,0:.	0/1:2,5:7:45:.:.:144,0,45:.	0|1:2,7:9:54:0|1:39929253_A_T:288,0,54:39929253	0/0:2,0:2:6:.:.:0,6,39:.	1|1:0,28:28:84:1|1:39929248_G_A:1227,84,0:39929248	1/1:0,1323:1323:99:.:.:44120,3955,0:.	1/1:0,51:51:99:.:.:1495,153,0:.	.|.:0,0:.:.:0|1:39929243_C_T:0,0,0:39929243	1/1:0,1730:1732:99:.:.:75079,5212,0:.	1|1:0,1857:1857:99:1|1:39929243_C_T:80094,5587,0:39929243	1|1:0,1851:1851:99:1|1:39929243_C_T:80085,5568,0:39929243	1/1:0,20:20:60:.:.:606,60,0:.	1/1:0,1108:1108:99:.:.:47711,3333,0:.	1/1:0,854:854:99:.:.:38114,2572,0:.	1/1:0,75:75:99:.:.:2841,226,0:.	0/1:5,11:16:99:.:.:272,0,106:.	1|1:0,8:8:24:1|1:39929243_C_T:360,24,0:39929243
chr02	39929270	.	T	C	748.29	PASS	AC=1;AF=0.023;AN=44;BaseQRankSum=0.049;DP=10689;ExcessHet=0;FS=6.083;InbreedingCoeff=0.2496;MLEAC=1;MLEAF=0.023;MQ=60;MQRankSum=0;QD=18.71;ReadPosRankSum=1.52;SOR=2.019	GT:AD:DP:GQ:PL	0/0:77,0:77:99:0,120,1800	0/0:1049,0:1049:99:0,120,1800	0/0:1333,0:1333:99:0,120,1800	0/0:643,0:643:99:0,120,1800	0/0:2,0:2:0:0,0,0	0/1:10,30:40:99:762,0,231	0/0:6,0:6:15:0,15,225	0/0:10,0:10:30:0,30,288	0/0:2,0:2:6:0,6,39	0/0:29,0:29:81:0,81,1215	0/0:947,0:947:99:0,120,1800	0/0:44,0:44:99:0,100,1465	0/0:4,0:4:12:0,12,96	0/0:1501,0:1501:99:0,120,1800	0/0:1515,0:1515:99:0,120,1800	0/0:1553,0:1553:99:0,120,1800	0/0:15,0:15:36:0,36,540	0/0:1023,0:1023:99:0,120,1800	0/0:795,0:795:99:0,120,1800	0/0:75,0:75:99:0,120,1800	0/0:19,0:19:54:0,54,810	0/0:6,0:6:18:0,18,153
chr02	39929338	.	T	C	5524.04	PASS	AC=1;AF=0.023;AN=44;BaseQRankSum=-5.663;DP=9220;ExcessHet=0;FS=0.523;InbreedingCoeff=-0.0362;MLEAC=1;MLEAF=0.023;MQ=60;MQRankSum=0;QD=5.85;ReadPosRankSum=2.43;SOR=0.652	GT:AD:DP:GQ:PL	0/0:77,0:77:99:0,120,1800	0/1:499,445:944:99:5538,0,7883	0/0:1075,0:1075:99:0,120,1800	0/0:643,0:643:99:0,120,1800	0/0:2,0:2:6:0,6,38	0/0:27,0:27:72:0,72,1080	0/0:5,0:5:15:0,15,157	0/0:11,0:11:33:0,33,342	0/0:2,0:2:6:0,6,37	0/0:35,0:35:99:0,99,912	0/0:947,0:947:99:0,120,1800	0/0:54,0:54:99:0,120,1800	0/0:75,0:75:99:0,120,1800	0/0:1326,0:1326:99:0,120,1800	0/0:1345,0:1345:99:0,120,1800	0/0:1352,0:1352:99:0,120,1800	0/0:8,0:8:21:0,21,315	0/0:588,0:588:99:0,120,1800	0/0:600,0:600:99:0,120,1800	0/0:61,0:61:99:0,120,1800	0/0:20,0:20:60:0,60,667	0/0:3,0:3:9:0,9,78
chr02	39929342	.	C	T	48070.4	PASS	AC=5;AF=0.114;AN=44;BaseQRankSum=1.19;DP=9098;ExcessHet=0.0371;FS=0.54;InbreedingCoeff=0.2448;MLEAC=4;MLEAF=0.091;MQ=60;MQRankSum=0;QD=11.98;ReadPosRankSum=-0.767;SOR=0.748	GT:AD:DP:GQ:PGT:PID:PL:PS	0/0:77,0:77:99:.:.:0,120,1800:.	0/0:743,0:743:99:.:.:0,120,1800:.	0/0:1075,0:1075:99:.:.:0,120,1800:.	0/0:643,0:643:99:.:.:0,120,1800:.	0/0:2,0:2:6:.:.:0,6,38:.	0/0:27,0:27:72:.:.:0,72,1080:.	0/0:9,0:9:27:.:.:0,27,277:.	0/0:11,0:11:33:.:.:0,33,342:.	0/0:2,0:2:6:.:.:0,6,37:.	0/0:35,0:35:93:.:.:0,93,1395:.	0/0:947,0:947:99:.:.:0,120,1800:.	0/0:54,0:54:99:.:.:0,120,1800:.	0/0:75,0:75:99:.:.:0,120,1800:.	0|1:667,661:1328:99:0|1:39929329_A_C:12901,0,13193:39929329	0/1:466,877:1343:99:.:.:18599,0,7728:.	0|1:531,806:1337:99:0|1:39929317_G_A:16530,0,9398:39929317	0/0:10,0:10:30:.:.:0,30,241:.	0/0:588,0:588:99:.:.:0,120,1800:.	0/0:600,0:600:99:.:.:0,120,1800:.	0/0:61,0:61:99:.:.:0,120,1800:.	0/0:20,0:20:60:.:.:0,60,667:.	1/1:0,3:3:9:.:.:78,9,0:.
chr02	39929347	.	A	T	1480.09	PASS	AC=2;AF=0.045;AN=44;DP=8308;ExcessHet=0;FS=0;InbreedingCoeff=0.8137;MLEAC=2;MLEAF=0.045;MQ=60;QD=32.79;SOR=1.209	GT:AD:DP:GQ:PGT:PID:PL:PS	0/0:77,0:77:99:.:.:0,120,1800:.	0/0:743,0:743:99:.:.:0,120,1800:.	0/0:1075,0:1075:99:.:.:0,120,1800:.	0/0:643,0:643:99:.:.:0,120,1800:.	0/0:3,0:3:9:.:.:0,9,52:.	0/0:27,0:27:72:.:.:0,72,1080:.	0/0:9,0:9:27:.:.:0,27,277:.	0/0:11,0:11:33:.:.:0,33,342:.	0/0:2,0:2:6:.:.:0,6,37:.	1|1:0,36:36:99:1|1:39929347_A_T:1508,108,0:39929347	0/0:947,0:947:99:.:.:0,120,1800:.	0/0:54,0:54:99:.:.:0,120,1800:.	0/0:75,0:75:99:.:.:0,120,1800:.	0/0:1106,0:1106:99:.:.:0,120,1800:.	0/0:1123,0:1123:99:.:.:0,120,1800:.	0/0:1094,0:1094:99:.:.:0,120,1800:.	0/0:11,0:11:33:.:.:0,33,292:.	0/0:588,0:588:99:.:.:0,120,1800:.	0/0:600,0:600:99:.:.:0,120,1800:.	0/0:61,0:61:99:.:.:0,120,1800:.	0/0:20,0:20:60:.:.:0,60,667:.	0/0:3,0:3:9:.:.:0,9,76:.
chr02	39929350	.	C	T	44860.8	PASS	AC=11;AF=0.25;AN=44;BaseQRankSum=-1.867;DP=8391;ExcessHet=0.0276;FS=0;InbreedingCoeff=0.3659;MLEAC=11;MLEAF=0.25;MQ=60;MQRankSum=0;QD=15.86;ReadPosRankSum=-0.825;SOR=0.762	GT:AD:DP:GQ:PL	0/0:77,0:77:99:0,120,1800	0/0:743,0:743:99:0,120,1800	0/1:715,359:1076:99:5904,0,19749	1/1:3,636:639:99:14537,1847,0	0/0:3,0:3:9:0,9,52	0/0:28,0:28:81:0,81,793	0/1:6,4:10:99:108,0,173	0/0:11,0:11:33:0,33,342	0/0:3,0:3:9:0,9,61	0/0:34,0:34:90:0,90,1350	1/1:0,940:940:99:21016,2763,0	1/1:0,56:56:99:1645,168,0	0/0:75,0:75:99:0,120,1800	0/0:1106,0:1106:99:0,120,1800	0/0:1123,0:1123:99:0,120,1800	0/0:1094,0:1094:99:0,120,1800	0/1:9,3:12:56:56,0,166	0/0:588,0:588:99:0,120,1800	0/0:600,0:600:99:0,120,1800	0/1:28,46:74:99:1106,0,677	0/1:5,19:24:99:537,0,103	0/0:3,0:3:9:0,9,76
chr02	39929356	.	T	C	1411	PASS	AC=2;AF=0.045;AN=44;DP=7292;ExcessHet=0;FS=0;InbreedingCoeff=0.8479;MLEAC=2;MLEAF=0.045;MQ=60;QD=31.98;SOR=1.542	GT:AD:DP:GQ:PGT:PID:PL:PS	0/0:47,0:47:99:.:.:0,105,1575:.	0/0:743,0:743:99:.:.:0,120,1800:.	0/0:954,0:954:99:.:.:0,120,1800:.	0/0:257,0:257:99:.:.:0,120,1800:.	0/0:3,0:3:9:.:.:0,9,52:.	0/0:28,0:28:69:.:.:0,69,1035:.	0/0:10,0:10:30:.:.:0,30,319:.	0/0:14,0:14:42:.:.:0,42,428:.	0/0:3,0:3:9:.:.:0,9,61:.	1|1:0,33:33:99:1|1:39929347_A_T:1439,99,0:39929347	0/0:445,0:445:99:.:.:0,120,1800:.	0/0:57,0:57:99:.:.:0,120,1800:.	0/0:75,0:75:99:.:.:0,120,1800:.	0/0:1106,0:1106:99:.:.:0,120,1800:.	0/0:1123,0:1123:99:.:.:0,120,1800:.	0/0:1094,0:1094:99:.:.:0,120,1800:.	0/0:13,0:13:39:.:.:0,39,322:.	0/0:588,0:588:99:.:.:0,120,1800:.	0/0:600,0:600:99:.:.:0,120,1800:.	0/0:73,0:73:99:.:.:0,120,1800:.	0/0:23,0:23:69:.:.:0,69,752:.	0/0:3,0:3:9:.:.:0,9,76:.
chr02	39929365	.	C	T	76.98	PASS	AC=1;AF=0.023;AN=44;BaseQRankSum=0.056;DP=7285;ExcessHet=0;FS=0;InbreedingCoeff=-0.0334;MLEAC=1;MLEAF=0.023;MQ=60;MQRankSum=0;QD=5.92;ReadPosRankSum=1.7;SOR=1.022	GT:AD:DP:GQ:PL	0/0:47,0:47:99:0,105,1575	0/0:743,0:743:99:0,120,1800	0/0:954,0:954:99:0,120,1800	0/0:257,0:257:99:0,120,1800	0/0:3,0:3:9:0,9,52	0/0:26,0:26:72:0,72,1080	0/0:10,0:10:27:0,27,405	0/0:15,0:15:45:0,45,457	0/0:2,0:2:6:0,6,39	0/0:26,0:26:69:0,69,1035	0/0:445,0:445:99:0,120,1800	0/0:57,0:57:99:0,120,1800	0/0:75,0:75:99:0,120,1800	0/0:1106,0:1106:99:0,120,1800	0/0:1123,0:1123:99:0,120,1800	0/0:1094,0:1094:99:0,120,1800	0/1:8,5:13:91:91,0,240	0/0:588,0:588:99:0,120,1800	0/0:600,0:600:99:0,120,1800	0/0:73,0:73:99:0,120,1800	0/0:25,0:25:40:0,40,803	0/0:3,0:3:9:0,9,76
chr02	39929374	.	C	T	50316.8	PASS	AC=11;AF=0.25;AN=44;BaseQRankSum=2.99;DP=7299;ExcessHet=7.2497;FS=1.15;InbreedingCoeff=-0.3434;MLEAC=11;MLEAF=0.25;MQ=60;MQRankSum=0;QD=10.23;ReadPosRankSum=0.121;SOR=0.801	GT:AD:DP:GQ:PGT:PID:PL:PS	0/0:42,0:42:87:.:.:0,87,1305:.	0/1:389,348:737:99:.:.:5994,0,5224:.	0/1:644,299:947:99:.:.:4927,0,12269:.	0/0:257,0:257:99:.:.:0,120,1800:.	0/0:3,0:3:9:.:.:0,9,52:.	0/0:34,0:34:90:.:.:0,90,1350:.	0/1:7,3:10:69:.:.:69,0,195:.	0/1:2,13:15:19:.:.:350,0,19:.	0/0:2,0:2:6:.:.:0,6,39:.	0/0:23,0:23:57:.:.:0,57,855:.	0/0:445,0:445:99:.:.:0,120,1800:.	0/0:57,0:57:99:.:.:0,120,1800:.	0/0:75,0:75:99:.:.:0,120,1800:.	0|1:531,534:1065:99:0|1:39929374_C_T:10392,0,9318:39929374	0|1:229,744:973:99:0|1:39929374_C_T:15001,0,1209:39929374	0|1:429,629:1058:99:0|1:39929374_C_T:12712,0,6735:39929374	0/1:9,5:14:90:.:.:90,0,289:.	0/0:588,0:588:99:.:.:0,120,1800:.	0/0:600,0:600:99:.:.:0,120,1800:.	0/1:46,28:74:99:.:.:665,0,1152:.	0/1:23,3:26:24:.:.:24,0,688:.	0/1:1,3:4:33:.:.:123,0,33:.
chr02	39929380	.	C	T	45.98	PASS	AC=1;AF=0.023;AN=44;BaseQRankSum=0.842;DP=6374;ExcessHet=0;FS=0;InbreedingCoeff=-0.0325;MLEAC=1;MLEAF=0.023;MQ=60;MQRankSum=0;QD=9.2;ReadPosRankSum=-1.645;SOR=1.609	GT:AD:DP:GQ:PL	0/0:33,0:33:60:0,60,900	0/0:462,0:462:99:0,120,1800	0/0:691,0:691:99:0,120,1800	0/0:257,0:257:99:0,120,1800	0/0:2,0:2:6:0,6,35	0/0:34,0:34:90:0,90,1350	0/0:10,0:10:24:0,24,360	0/0:15,0:15:42:0,42,630	0/0:2,0:2:6:0,6,39	0/0:19,0:19:51:0,51,765	0/0:445,0:445:99:0,120,1800	0/0:57,0:57:99:0,120,1800	0/0:75,0:75:99:0,120,1800	0/0:999,0:999:99:0,120,1800	0/0:991,0:991:99:0,120,1800	0/0:976,0:976:99:0,120,1800	0/0:14,0:14:39:0,39,585	0/0:588,0:588:99:0,120,1800	0/0:600,0:600:99:0,120,1800	0/0:72,0:72:99:0,120,1800	0/0:27,0:27:72:0,72,1080	0/1:3,2:5:60:60,0,120
chr02	39929386	.	T	C	193.99	PASS	AC=1;AF=0.023;AN=44;BaseQRankSum=-0.596;DP=5268;ExcessHet=0;FS=0;InbreedingCoeff=-0.0333;MLEAC=1;MLEAF=0.023;MQ=60;MQRankSum=0;QD=10.21;ReadPosRankSum=0.411;SOR=1.022	GT:AD:DP:GQ:PL	0/0:26,0:26:30:0,30,450	0/0:462,0:462:99:0,120,1800	0/0:691,0:691:99:0,120,1800	0/0:257,0:257:99:0,120,1800	0/0:2,0:2:6:0,6,35	0/0:36,0:36:99:0,99,1485	0/0:9,0:9:27:0,27,298	0/0:15,0:15:36:0,36,540	0/0:2,0:2:6:0,6,39	0/1:10,9:19:99:208,0,227	0/0:445,0:445:99:0,120,1800	0/0:57,0:57:99:0,120,1800	0/0:12,0:12:30:0,30,450	0/0:739,0:739:99:0,120,1800	0/0:730,0:730:99:0,120,1800	0/0:678,0:678:99:0,120,1800	0/0:14,0:14:36:0,36,540	0/0:588,0:588:99:0,120,1800	0/0:385,0:385:99:0,120,1800	0/0:72,0:72:99:0,120,1800	0/0:24,0:24:60:0,60,900	0/0:5,0:5:15:0,15,139
chr02	39929639	.	A	G	680.09	PASS	AC=1;AF=0.023;AN=44;BaseQRankSum=-2.15;DP=1206;ExcessHet=0;FS=2.185;InbreedingCoeff=-0.0387;MLEAC=1;MLEAF=0.023;MQ=60;MQRankSum=0;QD=10.3;ReadPosRankSum=0.499;SOR=1.118	GT:AD:DP:GQ:PL	0/0:13,0:13:30:0,30,450	0/0:117,0:117:99:0,120,1800	0/0:116,0:116:99:0,120,1800	0/0:66,0:66:99:0,120,1800	0/0:3,0:3:6:0,6,90	0/0:48,0:48:99:0,120,1800	0/0:12,0:12:5:0,5,292	0/0:14,0:14:36:0,36,540	0/0:2,0:2:6:0,6,41	0/0:31,0:31:87:0,87,1305	0/0:117,0:117:99:0,120,1800	0/0:49,0:49:99:0,120,1800	0/0:76,0:76:99:0,120,1800	0/0:96,0:96:99:0,120,1800	0/0:117,0:117:99:0,120,1800	0/0:100,0:100:99:0,120,1800	0/0:12,0:12:36:0,36,309	0/0:58,0:58:99:0,120,1800	0/1:43,23:66:99:694,0,853	0/0:50,0:50:99:0,120,1800	0/0:30,0:30:81:0,81,1215	0/0:10,0:10:30:0,30,247
chr02	39929648	.	T	A	1514.96	PASS	AC=2;AF=0.045;AN=44;DP=1208;ExcessHet=0;FS=0;InbreedingCoeff=0.8772;MLEAC=2;MLEAF=0.045;MQ=60;QD=24.43;SOR=1.329	GT:AD:DP:GQ:PL	0/0:12,0:12:33:0,33,495	0/0:117,0:117:99:0,120,1800	0/0:116,0:116:99:0,120,1800	0/0:66,0:66:99:0,120,1800	0/0:4,0:4:12:0,12,73	0/0:48,0:48:99:0,120,1800	0/0:11,0:11:33:0,33,329	0/0:12,0:12:33:0,33,495	0/0:2,0:2:6:0,6,41	0/0:32,0:32:81:0,81,1215	0/0:117,0:117:99:0,120,1800	0/0:49,0:49:99:0,120,1800	0/0:76,0:76:99:0,120,1800	0/0:96,0:96:99:0,120,1800	0/0:117,0:117:99:0,120,1800	0/0:100,0:100:99:0,120,1800	0/0:13,0:13:30:0,30,450	1/1:0,62:62:99:1543,185,0	0/0:65,0:65:99:0,120,1800	0/0:50,0:50:99:0,120,1800	0/0:29,0:29:75:0,75,1125	0/0:10,0:10:30:0,30,247
chr02	39929654	.	A	G	33282.3	PASS	AC=32;AF=0.727;AN=44;BaseQRankSum=-0.121;DP=1388;ExcessHet=1.5138;FS=0;InbreedingCoeff=-0.0043;MLEAC=33;MLEAF=0.75;MQ=59.99;MQRankSum=0;QD=25.86;ReadPosRankSum=0.331;SOR=0.701	GT:AD:DP:GQ:PGT:PID:PL:PS	1|1:0,16:16:48:1|1:39929633_T_C:676,48,0:39929633	1/1:0,120:120:99:.:.:4016,359,0:.	0/1:46,71:117:99:.:.:1452,0,832:.	1/1:0,70:70:99:.:.:1741,210,0:.	0/0:4,0:4:0:.:.:0,0,0:.	1/1:0,87:87:99:.:.:3210,261,0:.	0/1:7,3:10:68:.:.:68,0,167:.	0/1:1,9:10:4:.:.:244,0,4:.	1|1:0,2:2:6:1|1:39929654_A_G:90,6,0:39929654	1/1:0,40:40:99:.:.:1096,120,0:.	1/1:0,113:113:99:.:.:3848,337,0:.	1/1:0,83:83:99:.:.:2425,249,0:.	1|1:0,16:16:48:1|1:39929654_A_G:698,48,0:39929654	0/1:54,54:108:99:.:.:1972,0,1985:.	0/1:60,54:114:99:.:.:1897,0,2027:.	0/1:78,41:119:99:.:.:1376,0,2746:.	1/1:0,12:12:36:.:.:323,36,0:.	0/0:53,0:53:99:.:.:0,120,1800:.	1|1:0,69:69:99:1|1:39929654_A_G:3064,208,0:39929654	1/1:0,135:135:99:.:.:3794,404,0:.	0/1:6,30:36:93:.:.:862,0,93:.	0/1:2,8:10:19:.:.:330,0,19:.
chr02	39929667	.	A	T	1330.88	PASS	AC=1;AF=0.023;AN=44;BaseQRankSum=0.257;DP=1285;ExcessHet=0;FS=1.524;InbreedingCoeff=-0.0274;MLEAC=1;MLEAF=0.023;MQ=60;MQRankSum=0;QD=11.47;ReadPosRankSum=-0.864;SOR=0.908	GT:AD:DP:GQ:PL	0/0:15,0:15:45:0,45,339	0/1:62,54:116:99:1345,0,952	0/0:109,0:109:99:0,120,1800	0/0:60,0:60:99:0,120,1800	0/0:4,0:4:12:0,12,68	0/0:81,0:81:99:0,120,1800	0/0:11,0:11:33:0,33,363	0/0:10,0:10:30:0,30,295	0/0:3,0:3:9:0,9,62	0/0:41,0:41:99:0,117,1755	0/0:107,0:107:99:0,120,1800	0/0:85,0:85:99:0,120,1800	0/0:13,0:13:30:0,30,450	0/0:105,0:105:99:0,120,1800	0/0:107,0:107:99:0,120,1800	0/0:107,0:107:99:0,120,1800	0/0:11,0:11:33:0,33,274	0/0:53,0:53:99:0,120,1800	0/0:63,0:63:99:0,120,1800	0/0:133,0:133:99:0,120,1800	0/0:36,0:36:99:0,102,1171	0/0:10,0:10:30:0,30,258
chr02	39929669	.	C	T	1895.34	PASS	AC=3;AF=0.068;AN=44;BaseQRankSum=-0.7;DP=1278;ExcessHet=0;FS=7.34;InbreedingCoeff=0.6012;MLEAC=3;MLEAF=0.068;MQ=60;MQRankSum=0;QD=15.41;ReadPosRankSum=-0.335;SOR=1.321	GT:AD:DP:GQ:PGT:PID:PL:PS	1|1:0,17:17:51:1|1:39929633_T_C:718,51,0:39929633	0/0:108,0:108:99:.:.:0,120,1800:.	0/0:109,0:109:99:.:.:0,120,1800:.	0/0:60,0:60:99:.:.:0,120,1800:.	0/0:4,0:4:12:.:.:0,12,68:.	0/0:81,0:81:99:.:.:0,120,1800:.	0/0:11,0:11:33:.:.:0,33,363:.	0/0:10,0:10:30:.:.:0,30,295:.	0/0:3,0:3:9:.:.:0,9,62:.	0/0:41,0:41:99:.:.:0,117,1755:.	0/1:43,63:106:99:.:.:1211,0,742:.	0/0:85,0:85:99:.:.:0,120,1800:.	0/0:13,0:13:30:.:.:0,30,450:.	0/0:105,0:105:99:.:.:0,120,1800:.	0/0:107,0:107:99:.:.:0,120,1800:.	0/0:107,0:107:99:.:.:0,120,1800:.	0/0:11,0:11:33:.:.:0,33,274:.	0/0:53,0:53:99:.:.:0,120,1800:.	0/0:63,0:63:99:.:.:0,120,1800:.	0/0:133,0:133:99:.:.:0,120,1800:.	0/0:36,0:36:99:.:.:0,102,1171:.	0/0:11,0:11:33:.:.:0,33,292:.
chr02	39929673	.	C	T	18626.8	PASS	AC=12;AF=0.273;AN=44;DP=1292;ExcessHet=0;FS=0;InbreedingCoeff=0.9803;MLEAC=12;MLEAF=0.273;MQ=60;QD=30.17;SOR=0.808	GT:AD:DP:GQ:PGT:PID:PL:PS	0/0:16,0:16:48:.:.:0,48,372:.	0/0:108,0:108:99:.:.:0,120,1800:.	0/0:109,0:109:99:.:.:0,120,1800:.	0/0:60,0:60:99:.:.:0,120,1800:.	0/0:4,0:4:12:.:.:0,12,68:.	0/0:81,0:81:99:.:.:0,120,1800:.	0/0:12,0:12:36:.:.:0,36,404:.	0/0:10,0:10:30:.:.:0,30,295:.	0/0:3,0:3:9:.:.:0,9,62:.	0/0:41,0:41:99:.:.:0,117,1755:.	0/0:106,0:106:99:.:.:0,120,1800:.	0/0:85,0:85:99:.:.:0,120,1800:.	1|1:0,13:13:39:1|1:39929654_A_G:583,39,0:39929654	1|1:0,109:109:99:1|1:39929662_T_C:4905,328,0:39929662	1|1:0,110:110:99:1|1:39929662_T_C:4950,331,0:39929662	1|1:0,110:110:99:1|1:39929662_T_C:4872,331,0:39929662	0/0:13,0:13:36:.:.:0,36,540:.	0/0:53,0:53:99:.:.:0,120,1800:.	1|1:0,67:67:99:1|1:39929654_A_G:3003,202,0:39929654	0/0:133,0:133:99:.:.:0,120,1800:.	0/0:36,0:36:99:.:.:0,102,1171:.	1/1:0,12:12:36:.:.:378,36,0:.
chr02	39929675	.	A	G	2269.88	PASS	AC=2;AF=0.045;AN=44;DP=1271;ExcessHet=0;FS=0;InbreedingCoeff=0.9094;MLEAC=2;MLEAF=0.045;MQ=60;QD=25.91;SOR=1.445	GT:AD:DP:GQ:PGT:PID:PL:PS	0/0:16,0:16:45:.:.:0,45,675:.	0/0:108,0:108:99:.:.:0,120,1800:.	0/0:109,0:109:99:.:.:0,120,1800:.	0/0:60,0:60:99:.:.:0,120,1800:.	0/0:4,0:4:12:.:.:0,12,68:.	0/0:81,0:81:99:.:.:0,120,1800:.	0/0:12,0:12:30:.:.:0,30,450:.	0/0:10,0:10:24:.:.:0,24,360:.	0/0:3,0:3:9:.:.:0,9,62:.	0/0:41,0:41:99:.:.:0,117,1755:.	0/0:106,0:106:99:.:.:0,120,1800:.	0/0:85,0:85:99:.:.:0,120,1800:.	0/0:12,0:12:21:.:.:0,21,315:.	0/0:106,0:106:99:.:.:0,120,1800:.	0/0:106,0:106:99:.:.:0,120,1800:.	0/0:102,0:102:99:.:.:0,120,1800:.	0/0:13,0:13:24:.:.:0,24,360:.	1|1:0,54:54:99:1|1:39929675_A_G:2298,162,0:39929675	0/0:63,0:63:99:.:.:0,120,1800:.	0/0:133,0:133:99:.:.:0,120,1800:.	0/0:36,0:36:99:.:.:0,102,1171:.	0/0:11,0:11:33:.:.:0,33,282:.
chr02	39929678	.	C	T	7582.76	PASS	AC=6;AF=0.136;AN=44;BaseQRankSum=1.69;DP=1278;ExcessHet=0.1103;FS=0;InbreedingCoeff=0.2003;MLEAC=6;MLEAF=0.136;MQ=60;MQRankSum=0;QD=21.73;ReadPosRankSum=1.15;SOR=0.681	GT:AD:DP:GQ:PGT:PID:PL:PS	1|1:0,17:17:51:1|1:39929633_T_C:744,51,0:39929633	0/0:108,0:108:99:.:.:0,120,1800:.	0/0:109,0:109:99:.:.:0,120,1800:.	0/0:60,0:60:99:.:.:0,120,1800:.	0/0:4,0:4:9:.:.:0,9,135:.	0/0:81,0:81:99:.:.:0,120,1800:.	0/0:14,0:14:33:.:.:0,33,495:.	0/0:10,0:10:21:.:.:0,21,315:.	0/0:3,0:3:9:.:.:0,9,62:.	0/0:41,0:41:99:.:.:0,117,1755:.	0/0:106,0:106:99:.:.:0,120,1800:.	0/0:85,0:85:99:.:.:0,120,1800:.	0/0:12,0:12:18:.:.:0,18,270:.	0|1:54,55:109:99:0|1:39929678_C_T:2147,0,2102:39929678	0|1:55,53:108:99:0|1:39929678_C_T:2019,0,2128:39929678	0|1:39,64:103:99:0|1:39929678_C_T:2570,0,1435:39929678	0/0:11,0:11:10:.:.:0,10,251:.	0/0:52,0:52:99:.:.:0,120,1800:.	0/0:63,0:63:99:.:.:0,120,1800:.	0/0:133,0:133:99:.:.:0,120,1800:.	0/0:36,0:36:99:.:.:0,102,1171:.	0|1:8,4:12:99:0|1:39929678_C_T:144,0,324:39929678
chr02	39929681	.	A	T	1715.93	PASS	AC=1;AF=0.023;AN=44;BaseQRankSum=-1.681;DP=1264;ExcessHet=0;FS=3.542;InbreedingCoeff=-0.0306;MLEAC=1;MLEAF=0.023;MQ=60;MQRankSum=0;QD=15.6;ReadPosRankSum=-0.319;SOR=1.039	GT:AD:DP:GQ:PGT:PID:PL:PS	0/0:17,0:17:48:.:.:0,48,720:.	0|1:62,48:110:99:0|1:39929681_A_T:1730,0,2316:39929681	0/0:109,0:109:99:.:.:0,120,1800:.	0/0:60,0:60:99:.:.:0,120,1800:.	0/0:4,0:4:9:.:.:0,9,135:.	0/0:81,0:81:99:.:.:0,120,1800:.	0/0:14,0:14:33:.:.:0,33,495:.	0/0:10,0:10:18:.:.:0,18,270:.	0/0:3,0:3:9:.:.:0,9,62:.	0/0:41,0:41:99:.:.:0,117,1755:.	0/0:106,0:106:99:.:.:0,120,1800:.	0/0:85,0:85:99:.:.:0,120,1800:.	0/0:10,0:10:12:.:.:0,12,180:.	0/0:105,0:105:99:.:.:0,120,1800:.	0/0:102,0:102:99:.:.:0,120,1800:.	0/0:98,0:98:99:.:.:0,120,1800:.	0/0:13,0:13:21:.:.:0,21,315:.	0/0:52,0:52:99:.:.:0,120,1800:.	0/0:63,0:63:99:.:.:0,120,1800:.	0/0:133,0:133:99:.:.:0,120,1800:.	0/0:36,0:36:99:.:.:0,102,1171:.	0/0:11,0:11:30:.:.:0,30,450:.
chr02	39929682	.	G	C	5219.27	PASS	AC=5;AF=0.114;AN=44;BaseQRankSum=-0.403;DP=1289;ExcessHet=1.1017;FS=0;InbreedingCoeff=-0.1385;MLEAC=5;MLEAF=0.114;MQ=60;MQRankSum=0;QD=15.86;ReadPosRankSum=0.279;SOR=0.7	GT:AD:DP:GQ:PL	0/0:17,0:17:48:0,48,720	0/0:109,0:109:99:0,120,1800	0/1:79,30:109:99:995,0,3167	0/0:60,0:60:99:0,120,1800	0/0:4,0:4:9:0,9,135	0/0:81,0:81:99:0,120,1800	0/1:11,3:14:93:93,0,435	0/0:10,0:10:18:0,18,270	0/0:3,0:3:9:0,9,62	0/0:41,0:41:99:0,117,1755	0/0:106,0:106:99:0,120,1800	0/0:85,0:85:99:0,120,1800	0/0:7,0:7:9:0,9,135	0/0:105,0:105:99:0,120,1800	0/0:102,0:102:99:0,120,1800	0/0:98,0:98:99:0,120,1800	0/1:9,4:13:60:60,0,293	0/0:52,0:52:99:0,120,1800	0/0:63,0:63:99:0,120,1800	0/1:58,81:139:99:3143,0,2161	0/1:29,25:54:99:962,0,1057	0/0:11,0:11:30:0,30,450
chr02	39929683	.	A	C	2299.02	PASS	AC=2;AF=0.045;AN=44;DP=1276;ExcessHet=0;FS=0;InbreedingCoeff=0.8386;MLEAC=2;MLEAF=0.045;MQ=60;QD=27.99;SOR=1.402	GT:AD:DP:GQ:PGT:PID:PL:PS	0/0:17,0:17:48:.:.:0,48,720:.	0/0:109,0:109:99:.:.:0,120,1800:.	0/0:109,0:109:99:.:.:0,120,1800:.	0/0:60,0:60:99:.:.:0,120,1800:.	0/0:4,0:4:9:.:.:0,9,135:.	0/0:81,0:81:99:.:.:0,120,1800:.	0/0:14,0:14:33:.:.:0,33,495:.	0/0:10,0:10:18:.:.:0,18,270:.	0/0:3,0:3:9:.:.:0,9,62:.	0/0:41,0:41:99:.:.:0,117,1755:.	0/0:106,0:106:99:.:.:0,120,1800:.	0/0:85,0:85:99:.:.:0,120,1800:.	0/0:7,0:7:9:.:.:0,9,135:.	0/0:105,0:105:99:.:.:0,120,1800:.	0/0:102,0:102:99:.:.:0,120,1800:.	0/0:98,0:98:99:.:.:0,120,1800:.	0/0:12,0:12:21:.:.:0,21,315:.	1|1:0,53:53:99:1|1:39929675_A_G:2327,159,0:39929675	0/0:63,0:63:99:.:.:0,120,1800:.	0/0:135,0:135:99:.:.:0,120,1800:.	0/0:51,0:51:99:.:.:0,120,1800:.	0/0:11,0:11:30:.:.:0,30,450:.
chr02	39929684	.	G	A	16016.3	PASS	AC=14;AF=0.318;AN=44;BaseQRankSum=0.108;DP=1320;ExcessHet=5.5912;FS=0.522;InbreedingCoeff=-0.2517;MLEAC=14;MLEAF=0.318;MQ=60;MQRankSum=0;QD=18.24;ReadPosRankSum=-0.394;SOR=0.742	GT:AD:DP:GQ:PGT:PID:PL:PS	0/0:17,0:17:48:.:.:0,48,720:.	0|1:62,47:109:99:0|1:39929681_A_T:1710,0,2319:39929681	0/1:72,36:108:99:.:.:1295,0,2888:.	0/0:60,0:60:99:.:.:0,120,1800:.	0/0:4,0:4:9:.:.:0,9,135:.	0/0:81,0:81:99:.:.:0,120,1800:.	0/1:8,5:13:99:.:.:186,0,320:.	0|1:1,8:9:7:0|1:39929684_G_A:312,0,7:39929684	0/0:3,0:3:9:.:.:0,9,62:.	0/1:17,32:49:99:.:.:771,0,317:.	0/0:106,0:106:99:.:.:0,120,1800:.	0/0:85,0:85:99:.:.:0,120,1800:.	0/0:7,0:7:9:.:.:0,9,135:.	0|1:54,57:111:99:0|1:39929678_C_T:2211,0,2096:39929678	0|1:54,55:109:99:0|1:39929678_C_T:2110,0,2085:39929678	0|1:36,66:102:99:0|1:39929678_C_T:2663,0,1313:39929678	0/1:8,4:12:64:.:.:64,0,240:.	1|1:0,52:52:99:1|1:39929675_A_G:2297,156,0:39929675	0/0:63,0:63:99:.:.:0,120,1800:.	0/1:81,57:138:99:.:.:2126,0,3189:.	0/1:47,7:54:99:.:.:152,0,1952:.	0|1:8,4:12:99:0|1:39929678_C_T:144,0,324:39929678
chr02	39929687	.	G	A	50184.1	PASS	AC=37;AF=0.841;AN=44;BaseQRankSum=0.474;DP=1374;ExcessHet=0.0409;FS=1.28;InbreedingCoeff=0.3232;MLEAC=39;MLEAF=0.886;MQ=60;MQRankSum=0;QD=33.44;ReadPosRankSum=-0.549;SOR=1.068	GT:AD:DP:GQ:PGT:PID:PL:PS	1|1:0,16:16:48:1|1:39929633_T_C:699,48,0:39929633	1/1:0,108:108:99:.:.:4557,325,0:.	0/1:42,65:107:99:.:.:2592,0,1525:.	1/1:0,62:62:99:.:.:1733,185,0:.	0/0:4,0:4:0:.:.:0,0,0:.	1/1:0,86:86:99:.:.:2396,258,0:.	0/1:5,8:13:99:.:.:321,0,186:.	1|1:0,8:8:24:1|1:39929684_G_A:339,24,0:39929684	0/0:3,0:3:9:.:.:0,9,62:.	1/1:0,55:55:99:.:.:2066,165,0:.	1/1:0,105:105:99:.:.:3675,314,0:.	1/1:0,114:114:99:.:.:3316,342,0:.	1|1:0,7:7:21:1|1:39929654_A_G:315,21,0:39929654	1|1:0,113:113:99:1|1:39929662_T_C:5085,340,0:39929662	1|1:0,110:110:99:1|1:39929662_T_C:4949,331,0:39929662	1|1:0,101:101:99:1|1:39929662_T_C:4545,304,0:39929662	1/1:0,10:10:30:.:.:358,30,0:.	1|1:0,50:50:99:1|1:39929675_A_G:2233,151,0:39929675	1|1:0,68:68:99:1|1:39929654_A_G:3048,205,0:39929654	1/1:0,139:139:99:.:.:6152,418,0:.	0/1:24,32:56:99:.:.:1271,0,824:.	1/1:0,11:11:33:.:.:361,33,0:.
chr02	39929691	.	C	G	2635.13	PASS	AC=2;AF=0.045;AN=44;BaseQRankSum=3.44;DP=1220;ExcessHet=0.1022;FS=2.927;InbreedingCoeff=-0.0589;MLEAC=2;MLEAF=0.045;MQ=60;MQRankSum=0;QD=17;ReadPosRankSum=0.72;SOR=0.474	GT:AD:DP:GQ:PGT:PID:PL:PS	0/0:37,0:37:99:.:.:0,101,808:.	0/0:92,0:92:99:.:.:0,120,1800:.	0/0:96,0:96:99:.:.:0,120,1800:.	0/1:48,11:59:99:.:.:111,0,678:.	0/0:3,0:3:9:.:.:0,9,51:.	0/0:85,0:85:99:.:.:0,120,1800:.	0/0:11,0:11:33:.:.:0,33,350:.	0/0:7,0:7:18:.:.:0,18,270:.	0/0:3,0:3:9:.:.:0,9,60:.	0/0:54,0:54:99:.:.:0,120,1800:.	0/0:81,0:81:99:.:.:0,120,1800:.	0/0:91,0:91:99:.:.:0,120,1800:.	0/0:3,0:3:6:.:.:0,6,90:.	0/0:91,0:91:99:.:.:0,120,1800:.	0/0:96,0:96:99:.:.:0,120,1800:.	0|1:33,63:96:99:0|1:39929678_C_T:2546,0,1196:39929678	0/0:7,0:7:21:.:.:0,21,193:.	0/0:46,0:46:99:.:.:0,120,1800:.	0/0:64,0:64:99:.:.:0,120,1800:.	0/0:129,0:129:99:.:.:0,120,1800:.	0/0:54,0:54:99:.:.:0,120,1800:.	0/0:11,0:11:33:.:.:0,33,286:.
chr02	39929704	.	G	A	1890.16	PASS	AC=1;AF=0.023;AN=44;BaseQRankSum=0.336;DP=1192;ExcessHet=0;FS=0;InbreedingCoeff=-0.0418;MLEAC=1;MLEAF=0.023;MQ=60;MQRankSum=0;QD=20.77;ReadPosRankSum=0.646;SOR=0.624	GT:AD:DP:GQ:PL	0/0:37,0:37:99:0,101,808	0/1:39,52:91:99:1904,0,1430	0/0:96,0:96:99:0,120,1800	0/0:41,0:41:99:0,102,991	0/0:3,0:3:6:0,6,90	0/0:85,0:85:99:0,120,1800	0/0:15,0:15:45:0,45,464	0/0:5,0:5:9:0,9,135	0/0:3,0:3:9:0,9,60	0/0:54,0:54:99:0,120,1800	0/0:81,0:81:99:0,120,1800	0/0:91,0:91:99:0,120,1800	0/0:2,0:2:3:0,3,45	0/0:91,0:91:99:0,120,1800	0/0:96,0:96:99:0,120,1800	0/0:87,0:87:99:0,120,1800	0/0:8,0:8:21:0,21,315	0/0:46,0:46:99:0,120,1800	0/0:64,0:64:99:0,120,1800	0/0:129,0:129:99:0,120,1800	0/0:54,0:54:99:0,120,1800	0/0:12,0:12:30:0,30,450
chr02	39929705	.	G	A	9839.82	PASS	AC=11;AF=0.25;AN=44;BaseQRankSum=0.383;DP=1206;ExcessHet=2.0756;FS=1.774;InbreedingCoeff=-0.1319;MLEAC=11;MLEAF=0.25;MQ=60;MQRankSum=0;QD=16.32;ReadPosRankSum=-0.703;SOR=0.844	GT:AD:DP:GQ:PGT:PID:PL:PS	0/0:37,0:37:99:.:.:0,101,808:.	0/0:90,0:90:99:.:.:0,120,1800:.	0|1:65,32:97:99:0|1:39929705_G_A:1131,0,2612:39929705	0/0:41,0:41:99:.:.:0,102,991:.	0/0:3,0:3:6:.:.:0,6,90:.	0/0:85,0:85:99:.:.:0,120,1800:.	0|1:7,8:15:99:0|1:39929705_G_A:315,0,270:39929705	1|1:0,5:5:15:1|1:39929705_G_A:225,15,0:39929705	0/0:3,0:3:9:.:.:0,9,60:.	0/0:54,0:54:99:.:.:0,120,1800:.	0/0:81,0:81:99:.:.:0,120,1800:.	0/0:91,0:91:99:.:.:0,120,1800:.	0/0:2,0:2:3:.:.:0,3,45:.	0|1:48,45:93:99:0|1:39929678_C_T:1685,0,1880:39929678	0|1:50,48:98:99:0|1:39929678_C_T:1808,0,1856:39929678	0|1:30,59:89:99:0|1:39929678_C_T:2323,0,1062:39929678	0|1:5,3:8:99:0|1:39929705_G_A:101,0,201:39929705	0/0:46,0:46:99:.:.:0,120,1800:.	0/0:64,0:64:99:.:.:0,120,1800:.	0|1:78,54:132:99:0|1:39929705_G_A:1990,0,3113:39929705	0/1:48,6:54:99:.:.:107,0,1997:.	0/1:7,5:12:99:.:.:189,0,238:.
chr02	39929708	.	A	G	29376.3	PASS	AC=26;AF=0.591;AN=44;BaseQRankSum=-0.909;DP=1209;ExcessHet=0.0321;FS=1.3;InbreedingCoeff=0.3615;MLEAC=27;MLEAF=0.614;MQ=60;MQRankSum=0;QD=31.12;ReadPosRankSum=-0.492;SOR=0.837	GT:AD:DP:GQ:PGT:PID:PL:PS	0/0:37,0:37:99:.:.:0,101,808:.	0|1:54,39:93:99:0|1:39929708_A_G:1417,0,2064:39929708	0|1:64,32:96:99:0|1:39929705_G_A:1134,0,2591:39929705	0/0:41,0:41:99:.:.:0,102,991:.	0/0:3,0:3:0:.:.:0,0,0:.	1|1:1,85:86:99:1|1:39929708_A_G:3691,218,0:39929708	0|1:7,9:16:99:0|1:39929705_G_A:357,0,267:39929705	1|1:0,5:5:15:1|1:39929705_G_A:225,15,0:39929705	0/0:3,0:3:9:.:.:0,9,60:.	1|1:0,53:53:99:1|1:39929708_A_G:2381,160,0:39929708	0/0:81,0:81:99:.:.:0,120,1800:.	0/0:91,0:91:99:.:.:0,120,1800:.	1|1:0,2:2:6:1|1:39929654_A_G:90,6,0:39929654	1|1:0,94:94:99:1|1:39929662_T_C:4212,283,0:39929662	1|1:0,96:96:99:1|1:39929662_T_C:4306,289,0:39929662	1|1:0,88:88:99:1|1:39929662_T_C:3960,265,0:39929662	0/1:2,5:7:54:.:.:161,0,54:.	1|1:0,47:47:99:1|1:39929708_A_G:1990,141,0:39929708	1|1:0,66:66:99:1|1:39929654_A_G:2877,198,0:39929654	0|1:78,54:132:99:0|1:39929705_G_A:1990,0,3113:39929705	0/1:47,6:53:99:.:.:110,0,1955:.	1|1:0,10:10:30:1|1:39929708_A_G:450,30,0:39929708
chr02	39929729	.	G	A	876.43	PASS	AC=1;AF=0.024;AN=42;BaseQRankSum=-1.036;DP=995;ExcessHet=0;FS=0;InbreedingCoeff=0.2058;MLEAC=1;MLEAF=0.024;MQ=60;MQRankSum=0;QD=11.84;ReadPosRankSum=-0.471;SOR=0.676	GT:AD:DP:GQ:PGT:PID:PL:PS	0/0:29,0:29:81:.:.:0,81,1215:.	0/1:45,29:74:99:.:.:890,0,824:.	0/0:70,0:70:99:.:.:0,120,1800:.	0/0:41,0:41:99:.:.:0,102,991:.	0/0:2,0:2:6:.:.:0,6,34:.	0/0:71,0:71:99:.:.:0,120,1800:.	0/0:18,0:18:51:.:.:0,51,765:.	0/0:2,0:2:6:.:.:0,6,58:.	0/0:2,0:2:6:.:.:0,6,40:.	0/0:48,0:48:99:.:.:0,102,1530:.	0/0:66,0:66:99:.:.:0,120,1800:.	0/0:91,0:91:99:.:.:0,120,1800:.	.|.:0,0:.:.:0|1:39929714_C_T:0,0,0:39929714	0/0:71,0:71:99:.:.:0,120,1800:.	0/0:67,0:67:99:.:.:0,120,1800:.	0/0:74,0:74:99:.:.:0,120,1800:.	0/0:6,0:6:15:.:.:0,15,225:.	0/0:37,0:37:99:.:.:0,102,1530:.	0/0:50,0:50:99:.:.:0,120,1800:.	0/0:115,0:115:99:.:.:0,120,1800:.	0/0:49,0:49:99:.:.:0,120,1800:.	0/0:10,0:10:30:.:.:0,30,275:.
chr02	39986757	.	C	T	249.96	PASS	AC=1;AF=0.023;AN=44;BaseQRankSum=-1.006;DP=1595;ExcessHet=0;FS=4.285;InbreedingCoeff=-0.0316;MLEAC=1;MLEAF=0.023;MQ=60;MQRankSum=0;QD=12.5;ReadPosRankSum=0.156;SOR=0.169	GT:AD:DP:GQ:PL	0/0:36,0:36:99:0,105,1575	0/0:128,0:128:99:0,120,1800	0/0:193,0:193:99:0,120,1800	0/0:78,0:78:99:0,120,1800	0/0:2,0:2:6:0,6,33	0/0:21,0:21:54:0,54,810	0/0:11,0:11:33:0,33,325	0/0:10,0:10:30:0,30,299	0/0:3,0:3:9:0,9,65	0/1:8,12:20:99:264,0,170	0/0:112,0:112:99:0,120,1800	0/0:41,0:41:99:0,105,1575	0/0:124,0:124:99:0,102,1800	0/0:113,0:113:99:0,120,1800	0/0:196,0:196:99:0,120,1800	0/0:111,0:111:99:0,120,1800	0/0:4,0:4:12:0,12,102	0/0:190,0:190:99:0,120,1800	0/0:76,0:76:99:0,120,1800	0/0:82,0:82:99:0,120,1800	0/0:24,0:24:72:0,72,710	0/0:19,0:19:57:0,57,512
chr02	39986763	.	G	A	5081.05	PASS	AC=2;AF=0.045;AN=44;DP=1663;ExcessHet=0;FS=0;InbreedingCoeff=0.8335;MLEAC=2;MLEAF=0.045;MQ=60;QD=35.06;SOR=2.358	GT:AD:DP:GQ:PL	0/0:36,0:36:99:0,105,1575	0/0:128,0:128:99:0,120,1800	0/0:193,0:193:99:0,120,1800	0/0:78,0:78:99:0,120,1800	0/0:2,0:2:6:0,6,33	0/0:21,0:21:54:0,54,810	0/0:12,0:12:36:0,36,347	0/0:10,0:10:27:0,27,405	0/0:3,0:3:9:0,9,65	0/0:22,0:22:54:0,54,810	0/0:112,0:112:99:0,120,1800	0/0:44,0:44:90:0,90,1350	0/0:125,0:125:46:0,46,2041	0/0:113,0:113:99:0,120,1800	0/0:196,0:196:99:0,120,1800	0/0:111,0:111:99:0,120,1800	0/0:4,0:4:12:0,12,103	0/0:190,0:190:99:0,120,1800	1/1:0,129:129:99:5109,389,0	0/0:82,0:82:99:0,120,1800	0/0:30,0:30:84:0,84,1260	0/0:20,0:20:60:0,60,535
chr02	39986766	.	G	A	3339.93	PASS	AC=8;AF=0.182;AN=44;BaseQRankSum=-0.412;DP=1773;ExcessHet=3.3547;FS=0;InbreedingCoeff=-0.2358;MLEAC=8;MLEAF=0.182;MQ=60;MQRankSum=0;QD=5.87;ReadPosRankSum=0.108;SOR=0.729	GT:AD:DP:GQ:PL	0/0:36,0:36:99:0,105,1575	0/0:128,0:128:99:0,120,1800	0/1:162,78:240:99:1341,0,4535	0/0:78,0:78:99:0,120,1800	0/0:2,0:2:6:0,6,33	0/0:32,0:32:57:0,57,935	0/1:10,2:12:31:31,0,243	0/1:8,2:10:37:37,0,229	0/0:2,0:2:6:0,6,36	0/0:28,0:28:47:0,47,726	0/0:112,0:112:99:0,120,1800	0/1:29,19:48:99:391,0,702	0/0:123,0:123:95:0,95,2113	0/0:113,0:113:99:0,120,1800	0/0:196,0:196:99:0,120,1800	0/0:111,0:111:99:0,120,1800	0/1:3,2:5:34:34,0,76	0/0:190,0:190:99:0,120,1800	0/1:76,54:130:99:985,0,1503	0/1:74,20:94:99:263,0,1780	0/1:16,14:30:99:293,0,355	0/0:20,0:20:60:0,60,535
chr02	39986790	.	G	T	172.34	PASS	AC=1;AF=0.023;AN=44;BaseQRankSum=1.02;DP=1755;ExcessHet=0;FS=3.63;InbreedingCoeff=-0.0446;MLEAC=1;MLEAF=0.023;MQ=60;MQRankSum=0;QD=5.94;ReadPosRankSum=3.43;SOR=1.574	GT:AD:DP:GQ:PL	0/0:13,0:13:39:0,39,300	0/0:128,0:128:99:0,120,1800	0/0:243,0:243:99:0,120,1800	0/0:78,0:78:99:0,120,1800	0/0:2,0:2:6:0,6,33	0/0:41,0:41:99:0,101,1220	0/0:14,0:14:39:0,39,585	0/0:12,0:12:36:0,36,362	0/0:2,0:2:6:0,6,36	0/0:36,0:36:99:0,108,1043	0/0:112,0:112:99:0,120,1800	0/0:46,0:46:99:0,111,1665	0/0:129,0:129:0:0,0,1207	0/0:113,0:113:99:0,120,1800	0/0:196,0:196:99:0,120,1800	0/0:111,0:111:99:0,120,1800	0/0:9,0:9:27:0,27,229	0/0:190,0:190:99:0,120,1800	0/0:138,0:138:99:0,120,1800	0/0:88,0:88:99:0,120,1800	0/0:25,0:25:75:0,75,739	0/1:19,10:29:99:186,0,410
chr02	39986792	.	C	T	1573.29	PASS	AC=4;AF=0.091;AN=44;BaseQRankSum=-0.812;DP=1824;ExcessHet=0.6441;FS=2.359;InbreedingCoeff=-0.1249;MLEAC=4;MLEAF=0.091;MQ=60;MQRankSum=0;QD=4.57;ReadPosRankSum=0.319;SOR=0.871	GT:AD:DP:GQ:PL	0/0:13,0:13:36:0,36,540	0/0:128,0:128:99:0,120,1800	0/1:222,87:309:99:1276,0,6703	0/0:78,0:78:99:0,120,1800	0/0:2,0:2:6:0,6,33	0/0:41,0:41:99:0,101,1220	0/1:7,7:14:99:192,0,187	0/1:7,5:12:99:113,0,204	0/0:2,0:2:6:0,6,36	0/0:36,0:36:99:0,108,1043	0/0:112,0:112:99:0,120,1800	0/0:46,0:46:99:0,111,1665	0/0:129,0:129:0:0,0,1207	0/0:113,0:113:99:0,120,1800	0/0:196,0:196:99:0,120,1800	0/0:111,0:111:99:0,120,1800	0/1:7,2:9:22:22,0,165	0/0:190,0:190:99:0,120,1800	0/0:138,0:138:99:0,120,1800	0/0:88,0:88:99:0,120,1800	0/0:25,0:25:75:0,75,739	0/0:29,0:29:87:0,87,766
chr02	39986796	.	G	A	923.67	PASS	AC=3;AF=0.068;AN=44;BaseQRankSum=-8.039;DP=1885;ExcessHet=0;FS=27.041;InbreedingCoeff=0.553;MLEAC=3;MLEAF=0.068;MQ=60;MQRankSum=0;QD=4.57;ReadPosRankSum=0.461;SOR=2.434	GT:AD:DP:GQ:PL	1/1:0,13:13:34:146,34,0	0/1:108,81:189:99:811,0,2098	0/0:304,0:304:99:0,120,1800	0/0:78,0:78:99:0,120,1800	0/0:2,0:2:6:0,6,33	0/0:41,0:41:99:0,101,1220	0/0:14,0:14:39:0,39,585	0/0:12,0:12:36:0,36,380	0/0:2,0:2:6:0,6,36	0/0:36,0:36:99:0,108,1043	0/0:112,0:112:99:0,120,1800	0/0:46,0:46:99:0,111,1665	0/0:132,0:132:99:0,120,1800	0/0:113,0:113:99:0,120,1800	0/0:196,0:196:99:0,120,1800	0/0:111,0:111:99:0,120,1800	0/0:9,0:9:27:0,27,228	0/0:190,0:190:99:0,120,1800	0/0:138,0:138:99:0,120,1800	0/0:88,0:88:99:0,120,1800	0/0:25,0:25:75:0,75,739	0/0:29,0:29:87:0,87,766
chr02	39986811	.	G	A	3055.06	PASS	AC=6;AF=0.136;AN=44;BaseQRankSum=-0.2;DP=1931;ExcessHet=1.6975;FS=8.089;InbreedingCoeff=-0.1702;MLEAC=6;MLEAF=0.136;MQ=60;MQRankSum=0;QD=6.17;ReadPosRankSum=0.004;SOR=1.194	GT:AD:DP:GQ:PL	0/0:9,0:9:24:0,24,360	0/0:188,0:188:99:0,120,1800	0/1:215,123:338:99:2192,0,6134	0/0:78,0:78:99:0,120,1800	0/0:2,0:2:6:0,6,33	0/0:41,0:41:99:0,101,1220	0/1:14,3:17:32:32,0,489	0/1:10,3:13:62:62,0,266	0/0:2,0:2:6:0,6,36	0/0:36,0:36:99:0,108,1043	0/0:112,0:112:99:0,120,1800	0/0:46,0:46:99:0,111,1665	0/0:132,0:132:99:0,120,1800	0/0:113,0:113:99:0,120,1800	0/0:196,0:196:99:0,120,1800	0/0:111,0:111:99:0,120,1800	0/1:7,4:11:78:78,0,152	0/0:190,0:190:99:0,120,1800	0/0:138,0:138:99:0,120,1800	0/1:65,24:89:99:411,0,1610	0/1:13,14:27:99:315,0,329	0/0:30,0:30:81:0,81,1215
chr02	39986814	.	A	G	439.25	PASS	AC=1;AF=0.023;AN=44;BaseQRankSum=2.28;DP=1924;ExcessHet=0;FS=1.073;InbreedingCoeff=0.2294;MLEAC=1;MLEAF=0.023;MQ=60;MQRankSum=0;QD=8.45;ReadPosRankSum=-0.183;SOR=0.892	GT:AD:DP:GQ:PL	0/0:9,0:9:24:0,24,360	0/0:188,0:188:99:0,120,1800	0/0:345,0:345:99:0,120,1800	0/0:78,0:78:99:0,120,1800	0/0:2,0:2:0:0,0,1	0/1:32,20:52:99:453,0,744	0/0:15,0:15:39:0,39,585	0/0:11,0:11:33:0,33,331	0/0:2,0:2:6:0,6,36	0/0:41,0:41:81:0,81,1101	0/0:112,0:112:99:0,120,1800	0/0:46,0:46:99:0,111,1665	0/0:132,0:132:99:0,120,1800	0/0:113,0:113:99:0,120,1800	0/0:196,0:196:99:0,120,1800	0/0:111,0:111:99:0,120,1800	0/0:10,0:10:30:0,30,267	0/0:190,0:190:99:0,120,1800	0/0:138,0:138:99:0,120,1800	0/0:73,0:73:99:0,120,1800	0/0:26,0:26:78:0,78,768	0/0:30,0:30:81:0,81,1215
chr02	39986817	.	T	C	35810.2	PASS	AC=16;AF=0.364;AN=44;BaseQRankSum=1.92;DP=2504;ExcessHet=0;FS=0;InbreedingCoeff=0.9474;MLEAC=17;MLEAF=0.386;MQ=59.93;MQRankSum=0;QD=26.62;ReadPosRankSum=-1.422;SOR=2.664	GT:AD:DP:GQ:PGT:PID:PL:PS	0/0:6,0:6:18:.:.:0,18,139:.	0/0:188,0:188:99:.:.:0,120,1800:.	0/0:345,0:345:99:.:.:0,120,1800:.	0/0:78,0:78:99:.:.:0,120,1800:.	0/0:2,0:2:0:.:.:0,0,0:.	1/1:0,56:56:99:.:.:1963,167,0:.	0/0:15,0:15:39:.:.:0,39,585:.	0/0:11,0:11:33:.:.:0,33,331:.	0/0:2,0:2:6:.:.:0,6,36:.	1|1:2,68:70:99:1|1:39986817_T_C:2877,121,0:39986817	0/0:112,0:112:99:.:.:0,120,1800:.	0/0:46,0:46:99:.:.:0,111,1665:.	1/1:0,16:16:48:.:.:381,48,0:.	1/1:0,303:303:99:.:.:7742,907,0:.	1/1:0,323:323:99:.:.:8022,964,0:.	1/1:0,337:337:99:.:.:8649,1010,0:.	0/0:11,0:11:33:.:.:0,33,290:.	0/0:190,0:190:99:.:.:0,120,1800:.	1/1:0,208:208:99:.:.:5219,622,0:.	0/0:73,0:73:99:.:.:0,120,1800:.	0/0:26,0:26:78:.:.:0,78,768:.	1/1:0,32:32:96:.:.:1008,96,0:.
chr02	39986823	.	G	T	2849.1	PASS	AC=2;AF=0.045;AN=44;BaseQRankSum=1.69;DP=2449;ExcessHet=0;FS=0;InbreedingCoeff=0.8165;MLEAC=2;MLEAF=0.045;MQ=60;MQRankSum=0;QD=30.8;ReadPosRankSum=-0.783;SOR=0.88	GT:AD:DP:GQ:PGT:PID:PL:PS	0/0:6,0:6:18:.:.:0,18,139:.	0/0:188,0:188:99:.:.:0,120,1800:.	0/0:345,0:345:99:.:.:0,120,1800:.	0/0:78,0:78:99:.:.:0,120,1800:.	0/0:2,0:2:6:.:.:0,6,35:.	0/0:52,0:52:99:.:.:0,120,1800:.	0/0:16,0:16:48:.:.:0,48,481:.	0/0:11,0:11:27:.:.:0,27,405:.	0/0:2,0:2:6:.:.:0,6,36:.	1|1:2,68:70:99:1|1:39986817_T_C:2877,121,0:39986817	0/0:112,0:112:99:.:.:0,120,1800:.	0/0:46,0:46:99:.:.:0,111,1665:.	0/0:15,0:15:36:.:.:0,36,540:.	0/0:304,0:304:99:.:.:0,120,1800:.	0/0:326,0:326:99:.:.:0,120,1800:.	0/0:340,0:340:99:.:.:0,120,1800:.	0/0:11,0:11:33:.:.:0,33,290:.	0/0:190,0:190:99:.:.:0,120,1800:.	0/0:209,0:209:99:.:.:0,120,1800:.	0/0:73,0:73:99:.:.:0,120,1800:.	0/0:26,0:26:78:.:.:0,78,768:.	0/0:27,0:27:81:.:.:0,81,699:.
chr02	39986826	.	A	G	149.99	PASS	AC=1;AF=0.023;AN=44;BaseQRankSum=-0.102;DP=2444;ExcessHet=0;FS=1.515;InbreedingCoeff=-0.0327;MLEAC=1;MLEAF=0.023;MQ=60;MQRankSum=0;QD=5;ReadPosRankSum=-2.336;SOR=0.392	GT:AD:DP:GQ:PL	0/0:6,0:6:18:0,18,139	0/0:188,0:188:99:0,120,1800	0/0:345,0:345:99:0,120,1800	0/0:78,0:78:99:0,120,1800	0/0:2,0:2:6:0,6,35	0/0:52,0:52:99:0,120,1800	0/0:16,0:16:48:0,48,481	0/0:11,0:11:27:0,27,405	0/0:2,0:2:6:0,6,36	0/0:65,0:65:99:0,120,1800	0/0:112,0:112:99:0,120,1800	0/0:46,0:46:99:0,111,1665	0/0:12,0:12:27:0,27,405	0/0:304,0:304:99:0,120,1800	0/0:326,0:326:99:0,120,1800	0/0:340,0:340:99:0,120,1800	0/0:11,0:11:33:0,33,290	0/0:190,0:190:99:0,120,1800	0/0:209,0:209:99:0,120,1800	0/0:73,0:73:99:0,120,1800	0/0:26,0:26:78:0,78,768	0/1:20,10:30:99:164,0,421
chr02	39986844	.	T	C	25071.8	PASS	AC=5;AF=0.114;AN=44;BaseQRankSum=-10.19;DP=2932;ExcessHet=0.0371;FS=6.681;InbreedingCoeff=0.2651;MLEAC=5;MLEAF=0.114;MQ=59.89;MQRankSum=-1.267;QD=15.52;ReadPosRankSum=-0.231;SOR=0.331	GT:AD:DP:GQ:PGT:PID:PL:PS	0/0:5,0:5:9:.:.:0,9,135:.	0/0:188,0:188:99:.:.:0,120,1800:.	0/0:345,0:345:99:.:.:0,120,1800:.	0/0:78,0:78:99:.:.:0,120,1800:.	0/0:2,0:2:6:.:.:0,6,35:.	0/0:52,0:52:99:.:.:0,120,1800:.	0/0:19,0:19:51:.:.:0,51,765:.	0/0:13,0:13:21:.:.:0,21,315:.	0/0:2,0:2:6:.:.:0,6,36:.	0/0:65,0:65:99:.:.:0,120,1800:.	0/0:112,0:112:99:.:.:0,120,1800:.	0/0:46,0:46:99:.:.:0,111,1665:.	0/0:10,0:10:12:.:.:0,12,180:.	0/1:174,228:402:99:.:.:4413,0,3382:.	0/1:234,188:422:99:.:.:3129,0,4806:.	0/1:246,190:436:99:.:.:3337,0,5156:.	0/0:12,0:12:27:.:.:0,27,405:.	1|1:0,355:355:99:1|1:39986844_T_C:14232,1063,0:39986844	0/0:209,0:209:99:.:.:0,120,1800:.	0/0:73,0:73:99:.:.:0,120,1800:.	0/0:26,0:26:66:.:.:0,66,990:.	0/0:27,0:27:81:.:.:0,81,707:.
chr02	39988280	.	A	G	1618.38	PASS	AC=3;AF=0.068;AN=44;BaseQRankSum=1.69;DP=416;ExcessHet=0;FS=2.684;InbreedingCoeff=0.4736;MLEAC=5;MLEAF=0.114;MQ=60;MQRankSum=0;QD=22.94;ReadPosRankSum=-0.23;SOR=1.73	GT:AD:DP:GQ:PGT:PID:PL:PS	0/0:8,0:8:24:.:.:0,24,176:.	0/0:33,0:33:99:.:.:0,99,797:.	0/0:17,0:17:48:.:.:0,48,720:.	0|1:2,9:11:57:0|1:39988270_G_C:352,0,57:39988270	0/0:2,0:2:6:.:.:0,6,36:.	0/0:21,0:21:0:.:.:0,0,0:.	0/0:8,0:8:0:.:.:0,0,0:.	0/0:10,0:10:0:.:.:0,0,0:.	0/0:4,0:4:12:.:.:0,12,82:.	0/0:10,0:10:0:.:.:0,0,0:.	1|1:0,30:30:90:1|1:39988270_G_C:1285,90,0:39988270	0/0:26,0:26:0:.:.:0,0,0:.	0/0:4,0:4:0:.:.:0,0,46:.	0/0:33,0:33:99:.:.:0,99,834:.	0/0:54,0:54:99:.:.:0,120,1800:.	0/0:46,0:46:99:.:.:0,120,1800:.	0/0:18,0:18:0:.:.:0,0,0:.	0/0:7,0:7:21:.:.:0,21,167:.	0/0:43,0:43:99:.:.:0,120,1800:.	0/0:11,0:11:0:.:.:0,0,0:.	0/0:14,0:14:0:.:.:0,0,0:.	0/0:2,0:2:0:.:.:0,0,0:.
chr02	39988318	.	T	C	2389.66	PASS	AC=4;AF=0.091;AN=44;BaseQRankSum=-0.642;DP=594;ExcessHet=0.0145;FS=3.085;InbreedingCoeff=0.4189;MLEAC=5;MLEAF=0.114;MQ=60;MQRankSum=0;QD=27.16;ReadPosRankSum=-0.716;SOR=0.431	GT:AD:DP:GQ:PGT:PID:PL:PS	0/0:21,0:21:60:.:.:0,60,439:.	0|1:15,48:63:99:0|1:39988318_T_C:1970,0,485:39988318	0/0:20,0:20:60:.:.:0,60,501:.	0|1:14,2:16:42:0|1:39988318_T_C:42,0,582:39988318	0/0:2,0:2:6:.:.:0,6,33:.	0/0:25,0:25:0:.:.:0,0,110:.	0/0:8,0:8:18:.:.:0,18,270:.	0/0:10,0:10:27:.:.:0,27,405:.	0/0:6,0:6:18:.:.:0,18,123:.	0/0:18,0:18:45:.:.:0,45,675:.	0/0:38,0:38:99:.:.:0,99,906:.	0/0:31,0:31:72:.:.:0,72,1080:.	0/0:16,0:16:33:.:.:0,33,495:.	0/0:44,0:44:0:.:.:0,0,0:.	0/0:81,0:81:0:.:.:0,0,0:.	0/0:68,0:68:0:.:.:0,0,0:.	0/0:18,0:18:39:.:.:0,39,585:.	1|1:0,9:9:27:1|1:39988254_TAAGCCAAG_T:405,27,0:39988254	0/0:69,0:69:0:.:.:0,0,0:.	0/0:9,0:9:27:.:.:0,27,266:.	0/0:17,0:17:45:.:.:0,45,675:.	0/0:4,0:4:0:.:.:0,0,0:.
chr02	39988327	.	C	A	3109.12	PASS	AC=6;AF=0.136;AN=44;BaseQRankSum=0.251;DP=661;ExcessHet=0.0027;FS=0;InbreedingCoeff=0.4887;MLEAC=8;MLEAF=0.182;MQ=59.18;MQRankSum=0;QD=29.61;ReadPosRankSum=-0.373;SOR=0.619	GT:AD:DP:GQ:PGT:PID:PL:PS	0/0:21,0:21:60:.:.:0,60,439:.	0|1:16,49:65:99:0|1:39988318_T_C:2009,0,524:39988318	0/0:20,0:20:60:.:.:0,60,501:.	0|1:15,2:17:39:0|1:39988318_T_C:39,0,606:39988318	0/0:2,0:2:6:.:.:0,6,33:.	0/0:24,0:24:0:.:.:0,0,21:.	0/0:8,0:8:24:.:.:0,24,273:.	0/0:12,0:12:36:.:.:0,36,389:.	0/0:5,0:5:15:.:.:0,15,102:.	0/0:16,0:16:42:.:.:0,42,630:.	0/0:38,0:38:99:.:.:0,99,906:.	0/0:30,0:30:75:.:.:0,75,1125:.	1/1:0,13:14:45:.:.:643,45,0:.	0/0:48,0:48:0:.:.:0,0,0:.	0/0:79,0:79:0:.:.:0,0,0:.	0/0:72,0:72:0:.:.:0,0,0:.	0/0:16,0:16:42:.:.:0,42,630:.	1|1:0,10:10:30:1|1:39988254_TAAGCCAAG_T:450,30,0:39988254	0/0:72,0:72:0:.:.:0,0,0:.	0/0:11,0:11:33:.:.:0,33,301:.	0/0:16,0:16:48:.:.:0,48,498:.	0/0:4,0:4:0:.:.:0,0,0:.
chr02	39988328	.	A	C	135.93	PASS	AC=1;AF=0.023;AN=44;BaseQRankSum=-2.823;DP=591;ExcessHet=0;FS=3.01;InbreedingCoeff=-0.0299;MLEAC=1;MLEAF=0.023;MQ=60;MQRankSum=0;QD=13.59;ReadPosRankSum=0.411;SOR=0.105	GT:AD:DP:GQ:PGT:PID:PL:PS	0/0:21,0:21:60:.:.:0,60,439:.	0/0:65,0:65:99:.:.:0,120,1800:.	0/0:20,0:20:60:.:.:0,60,501:.	0/0:18,0:18:54:.:.:0,54,431:.	0/0:2,0:2:6:.:.:0,6,33:.	0/0:23,0:23:57:.:.:0,57,855:.	0/0:8,0:8:21:.:.:0,21,315:.	0/0:12,0:12:36:.:.:0,36,389:.	0/0:5,0:5:15:.:.:0,15,102:.	0/0:16,0:16:42:.:.:0,42,630:.	0/0:38,0:38:99:.:.:0,99,906:.	0/0:28,0:28:69:.:.:0,69,1035:.	0/0:11,0:11:27:.:.:0,27,405:.	0/0:45,0:45:99:.:.:0,120,1800:.	0/0:79,0:79:99:.:.:0,120,1800:.	0/0:70,0:70:99:.:.:0,120,1800:.	0/0:16,0:16:42:.:.:0,42,630:.	0|1:6,4:10:99:0|1:39988324_C_G:150,0,240:39988324	0/0:73,0:73:99:.:.:0,120,1800:.	0/0:11,0:11:33:.:.:0,33,301:.	0/0:16,0:16:48:.:.:0,48,498:.	0/0:4,0:4:12:.:.:0,12,118:.
chr02	39988329	.	G	A	57.93	PASS	AC=1;AF=0.023;AN=44;BaseQRankSum=1.17;DP=591;ExcessHet=0;FS=20.84;InbreedingCoeff=-0.0299;MLEAC=1;MLEAF=0.023;MQ=60;MQRankSum=0;QD=3.62;ReadPosRankSum=1.03;SOR=3.222	GT:AD:DP:GQ:PGT:PID:PL:PS	0/0:21,0:21:60:.:.:0,60,439:.	0/0:65,0:65:99:.:.:0,120,1800:.	0/0:20,0:20:60:.:.:0,60,501:.	0/0:17,0:17:51:.:.:0,51,425:.	0/0:2,0:2:6:.:.:0,6,33:.	0/0:23,0:23:57:.:.:0,57,855:.	0/0:8,0:8:21:.:.:0,21,315:.	0/0:13,0:13:39:.:.:0,39,458:.	0/0:5,0:5:15:.:.:0,15,102:.	0|1:12,4:16:72:0|1:39988329_G_A:72,0,313:39988329	0/0:38,0:38:99:.:.:0,99,906:.	0/0:28,0:28:69:.:.:0,69,1035:.	0/0:11,0:11:27:.:.:0,27,405:.	0/0:45,0:45:99:.:.:0,120,1800:.	0/0:79,0:79:99:.:.:0,120,1800:.	0/0:70,0:70:99:.:.:0,120,1800:.	0/0:16,0:16:42:.:.:0,42,630:.	0/0:10,0:10:30:.:.:0,30,242:.	0/0:73,0:73:99:.:.:0,120,1800:.	0/0:11,0:11:33:.:.:0,33,301:.	0/0:16,0:16:48:.:.:0,48,498:.	0/0:4,0:4:12:.:.:0,12,118:.
chr02	39988332	.	C	T	601.99	PASS	AC=2;AF=0.045;AN=44;DP=592;ExcessHet=0;FS=0;InbreedingCoeff=0.8607;MLEAC=2;MLEAF=0.045;MQ=60;QD=33.3;SOR=0.976	GT:AD:DP:GQ:PGT:PID:PL:PS	0/0:21,0:21:60:.:.:0,60,439:.	0/0:65,0:65:99:.:.:0,120,1800:.	0/0:20,0:20:60:.:.:0,60,501:.	0/0:19,0:19:57:.:.:0,57,452:.	0/0:2,0:2:6:.:.:0,6,33:.	0/0:21,0:21:60:.:.:0,60,900:.	0/0:9,0:9:24:.:.:0,24,360:.	0/0:13,0:13:36:.:.:0,36,540:.	0/0:5,0:5:15:.:.:0,15,102:.	1|1:0,14:14:42:1|1:39988329_G_A:630,42,0:39988329	0/0:38,0:38:99:.:.:0,99,906:.	0/0:29,0:29:72:.:.:0,72,1080:.	0/0:11,0:11:21:.:.:0,21,315:.	0/0:45,0:45:99:.:.:0,120,1800:.	0/0:79,0:79:99:.:.:0,120,1800:.	0/0:70,0:70:99:.:.:0,120,1800:.	0/0:15,0:15:45:.:.:0,45,393:.	0/0:10,0:10:30:.:.:0,30,242:.	0/0:73,0:73:99:.:.:0,120,1800:.	0/0:12,0:12:36:.:.:0,36,352:.	0/0:16,0:16:48:.:.:0,48,511:.	0/0:4,0:4:12:.:.:0,12,118:.
chr02	39988336	.	T	A	602	PASS	AC=2;AF=0.045;AN=44;DP=589;ExcessHet=0;FS=0;InbreedingCoeff=0.8555;MLEAC=2;MLEAF=0.045;MQ=60;QD=23.64;SOR=0.976	GT:AD:DP:GQ:PGT:PID:PL:PS	0/0:21,0:21:60:.:.:0,60,439:.	0/0:65,0:65:99:.:.:0,120,1800:.	0/0:20,0:20:60:.:.:0,60,501:.	0/0:21,0:21:60:.:.:0,60,523:.	0/0:2,0:2:6:.:.:0,6,33:.	0/0:21,0:21:60:.:.:0,60,900:.	0/0:7,0:7:21:.:.:0,21,222:.	0/0:12,0:12:30:.:.:0,30,450:.	0/0:5,0:5:15:.:.:0,15,102:.	1|1:0,14:14:42:1|1:39988329_G_A:630,42,0:39988329	0/0:38,0:38:99:.:.:0,99,906:.	0/0:28,0:28:63:.:.:0,63,945:.	0/0:10,0:10:18:.:.:0,18,270:.	0/0:45,0:45:99:.:.:0,120,1800:.	0/0:79,0:79:99:.:.:0,120,1800:.	0/0:70,0:70:99:.:.:0,120,1800:.	0/0:15,0:15:45:.:.:0,45,393:.	0/0:10,0:10:30:.:.:0,30,242:.	0/0:73,0:73:99:.:.:0,120,1800:.	0/0:12,0:12:30:.:.:0,30,450:.	0/0:17,0:17:51:.:.:0,51,517:.	0/0:4,0:4:12:.:.:0,12,118:.
chr02	39988339	.	T	A	132.93	PASS	AC=1;AF=0.023;AN=44;BaseQRankSum=-1.248;DP=656;ExcessHet=0;FS=10.569;InbreedingCoeff=-0.0299;MLEAC=1;MLEAF=0.023;MQ=58.49;MQRankSum=0;QD=12.08;ReadPosRankSum=1.1;SOR=0.016	GT:AD:DP:GQ:PGT:PID:PL:PS	0/0:21,0:21:60:.:.:0,60,439:.	0/0:65,0:65:99:.:.:0,120,1800:.	0/0:20,0:20:60:.:.:0,60,501:.	0/0:21,0:21:60:.:.:0,60,523:.	0/0:2,0:2:6:.:.:0,6,33:.	0/0:21,0:21:60:.:.:0,60,900:.	0/0:7,0:7:21:.:.:0,21,222:.	0/0:12,0:12:30:.:.:0,30,450:.	0/0:5,0:5:15:.:.:0,15,102:.	0/0:10,0:10:30:.:.:0,30,290:.	0/0:38,0:38:99:.:.:0,99,906:.	0/0:28,0:28:72:.:.:0,72,1080:.	0/0:9,0:9:27:.:.:0,27,405:.	0/0:45,0:45:99:.:.:0,120,1800:.	0/0:79,0:79:99:.:.:0,120,1800:.	0/0:70,0:70:99:.:.:0,120,1800:.	0/0:15,0:15:39:.:.:0,39,585:.	0|1:7,4:11:99:0|1:39988324_C_G:147,0,282:39988324	0/0:73,0:73:99:.:.:0,120,1800:.	0/0:13,0:13:33:.:.:0,33,495:.	0/0:16,0:16:48:.:.:0,48,521:.	0/0:4,0:4:12:.:.:0,12,118:.
chr02	39988340	.	G	A	132.95	PASS	AC=1;AF=0.023;AN=44;BaseQRankSum=-1.335;DP=586;ExcessHet=0;FS=3.09;InbreedingCoeff=-0.0313;MLEAC=1;MLEAF=0.023;MQ=60;MQRankSum=0;QD=12.09;ReadPosRankSum=1.1;SOR=0.078	GT:AD:DP:GQ:PGT:PID:PL:PS	0/0:24,0:24:72:.:.:0,72,532:.	0/0:65,0:65:99:.:.:0,120,1800:.	0/0:20,0:20:60:.:.:0,60,501:.	0/0:21,0:21:60:.:.:0,60,523:.	0/0:2,0:2:6:.:.:0,6,33:.	0/0:21,0:21:60:.:.:0,60,900:.	0/0:7,0:7:21:.:.:0,21,222:.	0/0:12,0:12:30:.:.:0,30,450:.	0/0:5,0:5:15:.:.:0,15,102:.	0/0:10,0:10:30:.:.:0,30,290:.	0/0:38,0:38:99:.:.:0,99,906:.	0/0:28,0:28:72:.:.:0,72,1080:.	0/0:7,0:7:12:.:.:0,12,180:.	0/0:45,0:45:99:.:.:0,120,1800:.	0/0:79,0:79:99:.:.:0,120,1800:.	0/0:70,0:70:99:.:.:0,120,1800:.	0/0:15,0:15:39:.:.:0,39,585:.	0|1:7,4:11:99:0|1:39988324_C_G:147,0,282:39988324	0/0:73,0:73:99:.:.:0,120,1800:.	0/0:13,0:13:33:.:.:0,33,495:.	0/0:16,0:16:48:.:.:0,48,521:.	0/0:4,0:4:12:.:.:0,12,118:.
chr02	39988345	.	C	T	268.15	PASS	AC=1;AF=0.023;AN=44;BaseQRankSum=0.773;DP=579;ExcessHet=0;FS=4.269;InbreedingCoeff=-0.0409;MLEAC=1;MLEAF=0.023;MQ=60;MQRankSum=0;QD=24.38;ReadPosRankSum=-0.903;SOR=1.911	GT:AD:DP:GQ:PGT:PID:PL:PS	0/0:27,0:27:80:.:.:0,80,591:.	0/0:65,0:65:99:.:.:0,120,1800:.	0/0:20,0:20:60:.:.:0,60,501:.	0/0:18,1:19:12:.:.:0,12,683:.	0/0:2,0:2:6:.:.:0,6,33:.	0/0:21,0:21:60:.:.:0,60,900:.	0/0:7,0:7:21:.:.:0,21,222:.	0/0:10,0:10:30:.:.:0,30,333:.	0/0:5,0:5:15:.:.:0,15,102:.	0/0:10,0:10:30:.:.:0,30,290:.	0/0:38,0:38:99:.:.:0,99,906:.	0/0:25,0:25:69:.:.:0,69,1035:.	0/0:6,0:6:3:.:.:0,3,45:.	0/0:45,0:45:99:.:.:0,120,1800:.	0/0:79,0:79:99:.:.:0,120,1800:.	0/0:70,0:70:99:.:.:0,120,1800:.	0/0:15,0:15:27:.:.:0,27,405:.	0|1:4,7:11:99:0|1:39988345_C_T:282,0,147:39988345	0/0:73,0:73:99:.:.:0,120,1800:.	0/0:12,0:12:27:.:.:0,27,405:.	0/0:15,0:15:45:.:.:0,45,462:.	0/0:4,0:4:9:.:.:0,9,135:.
chr02	39988350	.	C	T	283.34	PASS	AC=1;AF=0.023;AN=44;BaseQRankSum=1.59;DP=575;ExcessHet=0;FS=0;InbreedingCoeff=0.3582;MLEAC=1;MLEAF=0.023;MQ=60;MQRankSum=0;QD=21.8;ReadPosRankSum=-0.846;SOR=1.609	GT:AD:DP:GQ:PL	0/0:28,0:28:66:0,66,575	0/0:65,0:65:99:0,120,1800	0/0:20,0:20:60:0,60,501	0/0:18,0:18:54:0,54,437	0/0:2,0:2:6:0,6,33	0/0:21,0:21:60:0,60,900	0/0:7,0:7:18:0,18,270	0/0:9,0:9:27:0,27,295	0/0:5,0:5:15:0,15,102	0/0:11,0:11:33:0,33,323	0/0:38,0:38:99:0,99,906	0/0:25,0:25:72:0,72,763	0/0:4,0:4:0:0,0,0	0/0:45,0:45:99:0,120,1800	0/0:79,0:79:99:0,120,1800	0/0:70,0:70:99:0,120,1800	0/0:9,0:9:27:0,27,241	0/1:3,10:13:7:297,0,7	0/0:73,0:73:99:0,120,1800	0/0:12,0:12:30:0,30,450	0/0:17,0:17:51:0,51,511	0/0:4,0:4:9:0,9,135
chr02	39988351	.	A	G	2917.73	PASS	AC=5;AF=0.114;AN=44;BaseQRankSum=-3.338;DP=669;ExcessHet=0;FS=2.296;InbreedingCoeff=0.5795;MLEAC=6;MLEAF=0.136;MQ=59.85;MQRankSum=0;QD=32.78;ReadPosRankSum=2.2;SOR=1.082	GT:AD:DP:GQ:PGT:PID:PL:PS	0/0:28,0:28:66:.:.:0,66,575:.	0|1:17,55:72:99:0|1:39988318_T_C:2186,0,548:39988318	0/0:20,0:20:60:.:.:0,60,501:.	0/0:18,0:18:54:.:.:0,54,437:.	0/0:2,0:2:6:.:.:0,6,33:.	0/0:21,0:21:0:.:.:0,0,7:.	0/0:7,0:7:18:.:.:0,18,270:.	0/0:9,0:9:27:.:.:0,27,295:.	0/0:5,0:5:15:.:.:0,15,102:.	0/0:11,0:11:33:.:.:0,33,323:.	0/0:38,0:38:99:.:.:0,99,906:.	0/0:25,0:25:72:.:.:0,72,763:.	1|1:0,4:4:12:1|1:39988351_A_G:180,12,0:39988351	0/0:47,0:47:0:.:.:0,0,0:.	0/0:84,0:84:0:.:.:0,0,0:.	0/0:77,0:77:0:.:.:0,0,0:.	0/0:9,0:9:27:.:.:0,27,241:.	1|1:0,13:13:39:1|1:39988254_TAAGCCAAG_T:585,39,0:39988254	0/0:78,0:78:0:.:.:0,0,0:.	0/0:12,0:12:30:.:.:0,30,450:.	0/0:17,0:17:51:.:.:0,51,511:.	0/0:3,0:3:0:.:.:0,0,0:.
chr02	39988352	.	G	T	127.32	PASS	AC=1;AF=0.023;AN=44;BaseQRankSum=-0.284;DP=599;ExcessHet=0;FS=6.929;InbreedingCoeff=0.2416;MLEAC=1;MLEAF=0.023;MQ=60;MQRankSum=0;QD=9.79;ReadPosRankSum=1.36;SOR=0.048	GT:AD:DP:GQ:PGT:PID:PL:PS	0/0:27,0:27:81:.:.:0,81,604:.	0/0:72,0:72:99:.:.:0,120,1800:.	0/0:23,0:23:38:.:.:0,38,535:.	0/0:18,0:18:54:.:.:0,54,437:.	0/0:2,0:2:6:.:.:0,6,33:.	0/0:20,0:20:60:.:.:0,60,592:.	0/0:7,0:7:18:.:.:0,18,270:.	0/0:12,0:12:33:.:.:0,33,495:.	0/0:5,0:5:15:.:.:0,15,102:.	0/0:11,0:11:33:.:.:0,33,323:.	0/0:38,0:38:99:.:.:0,99,906:.	0/0:25,0:25:72:.:.:0,72,763:.	0/0:2,0:2:0:.:.:0,0,0:.	0/0:47,0:47:99:.:.:0,120,1800:.	0/0:83,0:83:99:.:.:0,120,1800:.	0/0:78,0:78:99:.:.:0,120,1800:.	0/0:9,0:9:27:.:.:0,27,241:.	0|1:9,4:13:99:0|1:39988324_C_G:141,0,366:39988324	0/0:77,0:77:99:.:.:0,120,1800:.	0/0:12,0:12:30:.:.:0,30,450:.	0/0:15,0:15:45:.:.:0,45,461:.	0/0:3,0:3:9:.:.:0,9,94:.
chr02	39988366	.	T	C	11967.9	PASS	AC=22;AF=0.524;AN=42;BaseQRankSum=0.745;DP=710;ExcessHet=0.2906;FS=0;InbreedingCoeff=0.2765;MLEAC=31;MLEAF=0.738;MQ=59.94;MQRankSum=0;QD=30.66;ReadPosRankSum=-1.49;SOR=0.648	GT:AD:DP:GQ:PGT:PID:PL:PS	1/1:0,3:3:9:.:.:74,9,0:.	1/1:0,72:72:99:.:.:2897,216,0:.	0|1:11,9:20:99:0|1:39988366_T_C:284,0,365:39988366	1|1:0,19:19:57:1|1:39988366_T_C:794,57,0:39988366	0/0:2,0:2:0:.:.:0,0,0:.	1|1:0,30:30:90:1|1:39988366_T_C:1350,90,0:39988366	0/1:2,10:12:31:.:.:325,0,31:.	1/1:1,13:14:9:.:.:419,9,0:.	0/0:4,0:4:12:.:.:0,12,85:.	0/0:11,0:11:0:.:.:0,0,0:.	1|1:0,36:36:99:1|1:39988366_T_C:1442,108,0:39988366	1|1:0,46:46:99:1|1:39988366_T_C:2037,138,0:39988366	./.:0,0:.:.:.:.:0,0,0:.	0/0:47,0:47:0:.:.:0,0,0:.	0/0:85,0:85:0:.:.:0,0,0:.	0/0:79,0:79:0:.:.:0,0,0:.	0|1:5,13:18:55:0|1:39988360_A_G:369,0,55:39988360	1|1:0,15:15:45:1|1:39988254_TAAGCCAAG_T:675,45,0:39988254	0/0:84,0:84:0:.:.:0,0,0:.	1|1:0,24:24:72:1|1:39988366_T_C:1080,72,0:39988366	0/1:9,5:14:99:.:.:120,0,260:.	0/0:2,0:2:0:.:.:0,0,0:.
chr02	40792174	.	C	T	2625.12	PASS	AC=1;AF=0.024;AN=42;BaseQRankSum=-2.594;DP=1752;ExcessHet=0;FS=27.439;InbreedingCoeff=0.3906;MLEAC=1;MLEAF=0.024;MQ=60;MQRankSum=0;QD=17.62;ReadPosRankSum=-1.598;SOR=0.099	GT:AD:DP:GQ:PL	0/0:3,0:3:9:0,9,62	0/0:17,0:17:33:0,33,495	0/0:28,0:28:81:0,81,725	0/0:12,0:12:36:0,36,275	0/0:2,0:2:0:0,0,0	0/0:2,0:2:6:0,6,61	0/0:29,0:29:72:0,72,1080	0/0:668,0:668:99:0,120,1800	0/0:3,0:3:9:0,9,58	0/0:23,0:23:45:0,45,675	0/0:13,0:13:33:0,33,495	0/0:242,0:242:99:0,120,1800	./.:0,0:.:.:0,0,0	0/0:30,0:30:84:0,84,1260	0/0:29,0:29:81:0,81,1215	0/0:35,0:35:99:0,105,848	0/1:70,79:149:99:2638,0,2699	0/0:27,0:27:78:0,78,1170	0/0:19,0:19:57:0,57,464	0/0:61,0:61:99:0,99,1485	0/0:331,0:331:99:0,120,1800	0/0:25,0:25:0:0,0,0
chr02	41356641	.	A	G	118981	PASS	AC=31;AF=0.775;AN=40;BaseQRankSum=1.69;DP=3148;ExcessHet=0.3441;FS=1.068;InbreedingCoeff=0.1858;MLEAC=35;MLEAF=0.875;MQ=60;MQRankSum=0;QD=30.88;ReadPosRankSum=-0.703;SOR=0.838	GT:AD:DP:GQ:PGT:PID:PL:PS	.|.:0,0:.:.:0|1:41356641_A_G:0,0,0:41356641	1/1:0,37:37:99:.:.:1665,111,0:.	0/1:22,43:65:99:.:.:1564,0,496:.	1/1:0,37:37:99:.:.:914,110,0:.	0/0:2,0:2:0:.:.:0,0,0:.	1/1:0,231:231:99:.:.:6627,692,0:.	0/1:55,84:139:99:.:.:2274,0,1636:.	0/1:41,13:54:99:.:.:404,0,1113:.	0/0:2,0:2:6:.:.:0,6,42:.	1|1:0,740:740:99:1|1:41356616_G_C:33300,2228,0:41356616	1/1:0,58:58:99:.:.:1426,172,0:.	1|1:0,305:305:99:1|1:41356641_A_G:13527,918,0:41356641	.|.:0,0:.:.:0|1:41356641_A_G:0,0,0:41356641	1|1:0,43:43:99:1|1:41356641_A_G:1935,129,0:41356641	1|1:0,40:40:99:1|1:41356641_A_G:1800,120,0:41356641	1|1:0,60:60:99:1|1:41356641_A_G:2670,181,0:41356641	0|1:52,165:217:99:0|1:41356641_A_G:6567,0,1653:41356641	1|1:0,66:66:99:1|1:41356616_G_C:2970,199,0:41356616	1|1:0,46:46:99:1|1:41356641_A_G:2049,138,0:41356641	1/1:0,850:850:99:.:.:37411,2558,0:.	0/1:70,52:122:99:.:.:1340,0,1864:.	1|1:0,9:9:27:1|1:41356627_C_T:405,27,0:41356627
chr02	41356660	.	T	C	95469.9	PASS	AC=30;AF=0.714;AN=42;BaseQRankSum=-1.259;DP=3078;ExcessHet=0.241;FS=0.91;InbreedingCoeff=0.2142;MLEAC=33;MLEAF=0.786;MQ=60;MQRankSum=0;QD=32.34;ReadPosRankSum=0.229;SOR=0.845	GT:AD:DP:GQ:PGT:PID:PL:PS	.|.:0,0:.:.:0|1:41356641_A_G:0,0,0:41356641	1/1:0,26:26:78:.:.:1170,78,0:.	0/1:15,38:53:99:.:.:1386,0,201:.	1/1:0,29:29:76:.:.:346,76,0:.	0/0:3,0:3:0:.:.:0,0,0:.	1|1:0,244:244:99:1|1:41356660_T_C:10467,730,0:41356660	0/1:58,85:143:99:.:.:2252,0,1837:.	0/1:40,12:52:99:.:.:367,0,1094:.	0/0:3,0:3:9:.:.:0,9,58:.	1|1:0,729:729:99:1|1:41356616_G_C:32805,2194,0:41356616	1/1:0,41:41:99:.:.:516,109,0:.	1|1:0,348:348:99:1|1:41356641_A_G:15033,1047,0:41356641	1/1:0,4:4:12:.:.:141,12,0:.	1/1:0,33:33:98:.:.:959,98,0:.	1/1:0,32:32:94:.:.:905,94,0:.	1/1:0,52:52:99:.:.:1594,154,0:.	0|1:38,166:204:99:0|1:41356641_A_G:6784,0,1096:41356641	0/0:46,0:46:99:.:.:0,108,1620:.	1/1:0,33:33:94:.:.:813,94,0:.	0/1:83,713:796:99:.:.:18166,0,362:.	0/1:71,53:124:99:.:.:1270,0,1834:.	1|1:0,9:9:27:1|1:41356627_C_T:405,27,0:41356627
chr02	41356675	.	C	T	11403.3	PASS	AC=7;AF=0.167;AN=42;BaseQRankSum=0.998;DP=2378;ExcessHet=0.009;FS=0.596;InbreedingCoeff=0.4674;MLEAC=8;MLEAF=0.19;MQ=60;MQRankSum=0;QD=23.08;ReadPosRankSum=0.233;SOR=0.784	GT:AD:DP:GQ:PGT:PID:PL:PS	./.:0,0:.:.:.:.:0,0,0:.	1/1:1,22:23:60:.:.:873,60,0:.	0/0:36,0:36:99:.:.:0,99,1485:.	0/1:17,8:25:38:.:.:38,0,192:.	0/0:3,0:3:0:.:.:0,0,0:.	1|1:0,223:223:99:1|1:41356660_T_C:9877,671,0:41356660	0/0:82,0:82:99:.:.:0,100,1800:.	0/0:35,0:35:99:.:.:0,99,1485:.	0/0:2,0:2:6:.:.:0,6,39:.	0/0:465,0:465:99:.:.:0,120,1800:.	0/0:33,0:33:99:.:.:0,99,774:.	0/0:211,0:211:99:.:.:0,120,1800:.	0/0:7,0:7:21:.:.:0,21,156:.	0/0:22,0:22:60:.:.:0,60,900:.	0/0:25,0:25:60:.:.:0,60,900:.	0/0:42,0:42:99:.:.:0,99,1485:.	0|1:160,21:181:99:0|1:41356651_T_A:170,0,6549:41356651	0/1:18,24:42:99:.:.:488,0,167:.	0/0:27,0:27:60:.:.:0,60,900:.	0/0:747,0:747:99:.:.:0,120,1800:.	0/0:121,0:121:99:.:.:0,120,1800:.	0/0:9,0:9:24:.:.:0,24,360:.
chr02	41356705	.	G	A	88.71	PASS	AC=1;AF=0.024;AN=42;BaseQRankSum=0.405;DP=2000;ExcessHet=0;FS=0;InbreedingCoeff=0.1734;MLEAC=1;MLEAF=0.024;MQ=60;MQRankSum=0;QD=6.34;ReadPosRankSum=1.74;SOR=0.473	GT:AD:DP:GQ:PL	./.:0,0:.:.:0,0,0	0/1:8,6:14:99:102,0,158	0/0:32,0:32:78:0,78,1170	0/0:12,0:12:36:0,36,305	0/0:2,0:2:6:0,6,34	0/0:134,0:134:99:0,119,1800	0/0:82,0:82:99:0,100,1800	0/0:31,0:31:81:0,81,1215	0/0:2,0:2:6:0,6,39	0/0:333,0:333:99:0,120,1800	0/0:23,0:23:54:0,54,810	0/0:211,0:211:99:0,120,1800	0/0:10,0:10:30:0,30,218	0/0:18,0:18:48:0,48,720	0/0:18,0:18:51:0,51,765	0/0:25,0:25:63:0,63,945	0/0:135,0:135:0:0,0,2880	0/0:31,0:31:72:0,72,1080	0/0:11,0:11:24:0,24,360	0/0:747,0:747:99:0,120,1800	0/0:121,0:121:99:0,120,1800	0/0:8,0:8:18:0,18,270
chr02	41356706	.	G	A	53.36	PASS	AC=1;AF=0.023;AN=44;BaseQRankSum=-0.728;DP=2008;ExcessHet=0;FS=0;InbreedingCoeff=-0.046;MLEAC=1;MLEAF=0.023;MQ=60;MQRankSum=0;QD=5.34;ReadPosRankSum=2.39;SOR=0.223	GT:AD:DP:GQ:PGT:PID:PL:PS	0/0:6,0:6:15:.:.:0,15,225:.	0/0:15,0:15:39:.:.:0,39,585:.	0/0:32,0:32:78:.:.:0,78,1170:.	0/0:12,0:12:36:.:.:0,36,305:.	0/0:2,0:2:6:.:.:0,6,34:.	0/0:134,0:134:99:.:.:0,119,1800:.	0/0:82,0:82:99:.:.:0,100,1800:.	0/0:31,0:31:81:.:.:0,81,1215:.	0/0:2,0:2:6:.:.:0,6,39:.	0/0:333,0:333:99:.:.:0,120,1800:.	0/0:23,0:23:54:.:.:0,54,810:.	0/0:211,0:211:99:.:.:0,120,1800:.	0|1:7,3:10:67:0|1:41356706_G_A:67,0,247:41356706	0/0:19,0:19:29:.:.:0,29,436:.	0/0:18,0:18:51:.:.:0,51,765:.	0/0:25,0:25:63:.:.:0,63,945:.	0/0:135,0:135:0:.:.:0,0,2880:.	0/0:31,0:31:72:.:.:0,72,1080:.	0/0:11,0:11:24:.:.:0,24,360:.	0/0:747,0:747:99:.:.:0,120,1800:.	0/0:121,0:121:99:.:.:0,120,1800:.	0/0:8,0:8:18:.:.:0,18,270:.
chr02	41356709	.	C	G	2678	PASS	AC=1;AF=0.023;AN=44;BaseQRankSum=-0.13;DP=2003;ExcessHet=0;FS=0;InbreedingCoeff=-0.0334;MLEAC=1;MLEAF=0.023;MQ=60;MQRankSum=0;QD=12.06;ReadPosRankSum=-0.065;SOR=0.699	GT:AD:DP:GQ:PL	0/0:6,0:6:15:0,15,225	0/0:15,0:15:39:0,39,585	0/0:28,0:28:63:0,63,945	0/0:12,0:12:36:0,36,305	0/0:2,0:2:6:0,6,34	0/0:134,0:134:99:0,119,1800	0/0:82,0:82:99:0,100,1800	0/0:31,0:31:81:0,81,1215	0/0:2,0:2:6:0,6,39	0/0:333,0:333:99:0,120,1800	0/0:22,0:22:51:0,51,765	0/1:116,106:222:99:2692,0,4384	0/0:10,0:10:30:0,30,220	0/0:16,0:16:48:0,48,374	0/0:18,0:18:48:0,48,720	0/0:24,0:24:57:0,57,855	0/0:126,0:126:99:0,120,1800	0/0:31,0:31:72:0,72,1080	0/0:11,0:11:24:0,24,360	0/0:747,0:747:99:0,120,1800	0/0:121,0:121:99:0,120,1800	0/0:7,0:7:21:0,21,196
chr02	41356717	.	C	T	464.29	PASS	AC=2;AF=0.045;AN=44;BaseQRankSum=2.98;DP=2018;ExcessHet=0.1022;FS=4.437;InbreedingCoeff=-0.0626;MLEAC=2;MLEAF=0.045;MQ=60;MQRankSum=0;QD=14.07;ReadPosRankSum=2.4;SOR=0.173	GT:AD:DP:GQ:PGT:PID:PL:PS	0/0:2,0:2:6:.:.:0,6,35:.	0/0:13,0:13:36:.:.:0,36,540:.	0|1:17,9:26:99:0|1:41356717_C_T:327,0,647:41356717	0/0:12,0:12:30:.:.:0,30,450:.	0/0:2,0:2:6:.:.:0,6,34:.	0/0:134,0:134:99:.:.:0,119,1800:.	0/0:82,0:82:99:.:.:0,100,1800:.	0/0:30,0:30:24:.:.:0,24,838:.	0/0:2,0:2:6:.:.:0,6,39:.	0/0:326,0:326:99:.:.:0,120,1800:.	0/0:18,0:18:39:.:.:0,39,585:.	0/0:217,0:217:99:.:.:0,120,1800:.	0/0:63,0:63:99:.:.:0,120,1800:.	0/0:16,0:16:48:.:.:0,48,374:.	0/0:19,0:19:48:.:.:0,48,720:.	0/0:19,0:19:45:.:.:0,45,675:.	0/0:126,0:126:99:.:.:0,120,1800:.	0/0:25,0:25:72:.:.:0,72,1080:.	0/0:9,0:9:24:.:.:0,24,360:.	0/0:747,0:747:99:.:.:0,120,1800:.	0/0:121,0:121:99:.:.:0,120,1800:.	0|1:3,4:7:99:0|1:41356717_C_T:159,0,114:41356717
chr02	41356726	.	C	T	7547.41	PASS	AC=7;AF=0.159;AN=44;BaseQRankSum=3.21;DP=2027;ExcessHet=0.0066;FS=1.8;InbreedingCoeff=0.4212;MLEAC=7;MLEAF=0.159;MQ=60;MQRankSum=0;QD=12.23;ReadPosRankSum=1.94;SOR=0.555	GT:AD:DP:GQ:PGT:PID:PL:PS	0/0:2,0:2:6:.:.:0,6,35:.	0/0:12,0:12:30:.:.:0,30,450:.	0|1:14,9:23:99:0|1:41356717_C_T:336,0,560:41356717	1|1:0,11:11:33:1|1:41356726_C_T:408,33,0:41356726	0/0:2,0:2:6:.:.:0,6,33:.	0/0:134,0:134:99:.:.:0,119,1800:.	0/0:82,0:82:99:.:.:0,100,1800:.	0/0:26,0:26:13:.:.:0,13,696:.	0/0:2,0:2:6:.:.:0,6,39:.	0|1:256,90:346:99:0|1:41356716_G_A:3008,0,10437:41356716	1|1:0,14:14:42:1|1:41356726_C_T:589,42,0:41356726	0/1:107,116:223:99:.:.:3253,0,4084:.	0/0:63,0:63:99:.:.:0,120,1800:.	0/0:16,0:16:45:.:.:0,45,675:.	0/0:16,0:16:45:.:.:0,45,675:.	0/0:16,0:16:42:.:.:0,42,630:.	0/0:126,0:126:99:.:.:0,120,1800:.	0/0:24,0:24:60:.:.:0,60,900:.	0/0:8,0:8:21:.:.:0,21,315:.	0/0:747,0:747:99:.:.:0,120,1800:.	0/0:121,0:121:99:.:.:0,120,1800:.	0/0:8,0:8:24:.:.:0,24,216:.
chr02	41356730	.	A	T	4111.97	PASS	AC=3;AF=0.068;AN=44;BaseQRankSum=2.9;DP=2049;ExcessHet=0;FS=4.281;InbreedingCoeff=0.5107;MLEAC=3;MLEAF=0.068;MQ=60;MQRankSum=0;QD=10.91;ReadPosRankSum=3.82;SOR=0.512	GT:AD:DP:GQ:PGT:PID:PL:PS	0/0:2,0:2:6:.:.:0,6,35:.	0/0:11,0:11:27:.:.:0,27,405:.	0/0:17,0:17:48:.:.:0,48,720:.	0/0:8,0:8:21:.:.:0,21,315:.	0/0:2,0:2:6:.:.:0,6,33:.	0/0:134,0:134:99:.:.:0,119,1800:.	0/0:82,0:82:99:.:.:0,100,1800:.	0/0:26,0:26:72:.:.:0,72,1080:.	0/0:2,0:2:6:.:.:0,6,39:.	0|1:259,93:352:99:0|1:41356716_G_A:3107,0,10509:41356716	0/0:12,0:12:33:.:.:0,33,495:.	0/0:219,0:219:99:.:.:0,120,1800:.	0/0:63,0:63:99:.:.:0,120,1800:.	0/0:16,0:16:45:.:.:0,45,675:.	0/0:15,0:15:39:.:.:0,39,585:.	0/0:15,0:15:27:.:.:0,27,405:.	0/0:126,0:126:99:.:.:0,120,1800:.	1|1:0,25:25:75:1|1:41356730_A_T:1038,75,0:41356730	0/0:8,0:8:21:.:.:0,21,315:.	0/0:747,0:747:99:.:.:0,120,1800:.	0/0:121,0:121:99:.:.:0,120,1800:.	0/0:8,0:8:21:.:.:0,21,315:.
chr02	41356731	.	C	G	4237.84	PASS	AC=2;AF=0.045;AN=44;DP=2037;ExcessHet=0;FS=0;InbreedingCoeff=0.7583;MLEAC=2;MLEAF=0.045;MQ=60;QD=30.06;SOR=1.108	GT:AD:DP:GQ:PL	0/0:2,0:2:6:0,6,35	0/0:11,0:11:27:0,27,405	0/0:17,0:17:48:0,48,720	0/0:8,0:8:21:0,21,315	0/0:2,0:2:0:0,0,0	1/1:0,141:141:99:4265,423,0	0/0:82,0:82:99:0,100,1800	0/0:26,0:26:72:0,72,1080	0/0:2,0:2:6:0,6,39	0/0:369,0:369:99:0,120,1800	0/0:12,0:12:33:0,33,495	0/0:219,0:219:99:0,120,1800	0/0:63,0:63:99:0,120,1800	0/0:16,0:16:45:0,45,675	0/0:15,0:15:39:0,39,585	0/0:15,0:15:24:0,24,360	0/0:126,0:126:99:0,120,1800	0/0:22,0:22:60:0,60,900	0/0:8,0:8:21:0,21,315	0/0:747,0:747:99:0,120,1800	0/0:121,0:121:99:0,120,1800	0/0:8,0:8:21:0,21,315
chr02	42032648	.	A	G	77043.8	PASS	AC=19;AF=0.432;AN=44;BaseQRankSum=1.9;DP=3110;ExcessHet=0;FS=1.063;InbreedingCoeff=0.6164;MLEAC=25;MLEAF=0.568;MQ=59.97;MQRankSum=0;QD=34.36;ReadPosRankSum=0.341;SOR=0.554	GT:AD:DP:GQ:PGT:PID:PL:PS	1/1:1,60:61:99:.:.:676,150,0:.	1/1:0,536:536:99:.:.:20791,1610,0:.	0/1:166,214:380:99:.:.:6341,0,3133:.	1/1:0,179:179:99:.:.:6739,537,0:.	0/0:2,0:2:0:.:.:0,0,0:.	0/0:8,0:8:0:.:.:0,0,0:.	0/0:9,0:9:0:.:.:0,0,167:.	0/0:2,0:2:0:.:.:0,0,0:.	0/0:2,0:2:6:.:.:0,6,36:.	1/1:0,3:3:9:.:.:122,9,0:.	1/1:0,438:438:99:.:.:13585,1307,0:.	1/1:0,3:3:9:.:.:81,9,0:.	0/0:11,0:11:33:.:.:0,33,250:.	0/0:234,0:234:99:.:.:0,120,1800:.	0/0:274,0:274:99:.:.:0,120,1800:.	0/0:244,0:244:99:.:.:0,120,1800:.	1/1:0,2:2:6:.:.:58,6,0:.	1|1:0,408:408:99:1|1:42032475_G_GTA:18181,1228,0:42032475	1|1:0,232:232:99:1|1:42032629_C_A:10440,698,0:42032629	0/0:21,0:21:0:.:.:0,0,0:.	0/0:13,0:13:0:.:.:0,0,0:.	0/0:6,0:6:0:.:.:0,0,0:.
chr02	42032649	.	T	C	43.22	PASS	AC=1;AF=0.023;AN=44;BaseQRankSum=0.967;DP=3035;ExcessHet=0;FS=4.771;InbreedingCoeff=-0.0373;MLEAC=1;MLEAF=0.023;MQ=60;MQRankSum=0;QD=14.41;ReadPosRankSum=0.967;SOR=2.225	GT:AD:DP:GQ:PL	0/0:47,0:47:99:0,102,1530	0/0:530,0:530:99:0,120,1800	0/0:389,0:389:99:0,120,1800	0/0:176,0:176:99:0,120,1800	0/0:2,0:2:6:0,6,36	0/0:8,0:8:24:0,24,234	0/0:10,0:10:30:0,30,323	0/0:2,0:2:6:0,6,67	0/0:2,0:2:6:0,6,36	0/1:1,2:3:21:57,0,21	0/0:431,0:431:99:0,120,1800	0/0:3,0:3:9:0,9,82	0/0:11,0:11:33:0,33,250	0/0:234,0:234:99:0,120,1800	0/0:274,0:274:99:0,120,1800	0/0:244,0:244:99:0,120,1800	0/0:2,0:2:6:0,6,51	0/0:397,0:397:99:0,120,1800	0/0:228,0:228:99:0,120,1800	0/0:21,0:21:63:0,63,625	0/0:13,0:13:39:0,39,367	0/0:6,0:6:18:0,18,153
chr02	44839744	.	A	C	930.43	PASS	AC=3;AF=0.068;AN=44;BaseQRankSum=1.68;DP=911;ExcessHet=0.3892;FS=0;InbreedingCoeff=0.1916;MLEAC=4;MLEAF=0.091;MQ=60;MQRankSum=0;QD=6.16;ReadPosRankSum=-0.235;SOR=0.744	GT:AD:DP:GQ:PGT:PID:PL:PS	0/0:3,0:3:9:.:.:0,9,66:.	0/0:127,0:127:99:.:.:0,120,1800:.	0/1:87,20:107:99:.:.:578,0,3500:.	0/0:52,0:52:99:.:.:0,120,1800:.	0/0:2,0:2:6:.:.:0,6,36:.	0/0:36,0:36:3:.:.:0,3,45:.	0/0:4,0:4:0:.:.:0,0,0:.	0/0:3,0:3:0:.:.:0,0,0:.	0/0:2,0:2:6:.:.:0,6,39:.	0/0:17,0:17:0:.:.:0,0,0:.	0/0:97,0:97:99:.:.:0,120,1800:.	0/1:15,6:21:99:.:.:128,0,352:.	0/0:15,0:15:45:.:.:0,45,350:.	0/0:69,0:69:99:.:.:0,120,1800:.	0/0:86,0:86:99:.:.:0,112,1800:.	0/0:80,0:80:99:.:.:0,120,1800:.	0/0:4,0:4:0:.:.:0,0,0:.	0/0:74,0:74:99:.:.:0,120,1800:.	0/0:69,0:69:99:.:.:0,120,1800:.	0|1:16,7:23:99:0|1:44839714_CAATGGTGCCCTAAATATTTA_*:246,0,651:44839714	0/0:10,0:10:12:.:.:0,12,180:.	0/0:7,0:7:21:.:.:0,21,176:.
chr02	44839759	.	G	T	389.62	PASS	AC=1;AF=0.023;AN=44;BaseQRankSum=-2.049;DP=858;ExcessHet=0;FS=2.069;InbreedingCoeff=0.4012;MLEAC=1;MLEAF=0.023;MQ=60;MQRankSum=0;QD=14.43;ReadPosRankSum=-2.222;SOR=0.273	GT:AD:DP:GQ:PGT:PID:PL:PS	0/0:4,0:4:12:.:.:0,12,83:.	0/0:94,0:94:99:.:.:0,120,1800:.	0/0:90,0:90:99:.:.:0,120,1800:.	0/0:52,0:52:99:.:.:0,120,1800:.	0/0:2,0:2:6:.:.:0,6,36:.	0|1:10,17:27:99:0|1:44839759_G_T:402,0,229:44839759	0/0:12,0:12:36:.:.:0,36,388:.	0/0:2,0:2:0:.:.:0,0,0:.	0/0:2,0:2:6:.:.:0,6,39:.	0/0:17,0:17:0:.:.:0,0,0:.	0/0:97,0:97:99:.:.:0,120,1800:.	0/0:7,0:7:0:.:.:0,0,0:.	0/0:18,0:18:54:.:.:0,54,377:.	0/0:69,0:69:99:.:.:0,120,1800:.	0/0:86,0:86:99:.:.:0,112,1800:.	0/0:80,0:80:99:.:.:0,120,1800:.	0/0:25,0:25:72:.:.:0,72,1080:.	0/0:78,0:78:99:.:.:0,120,1800:.	0/0:69,0:69:99:.:.:0,120,1800:.	0/0:9,0:9:0:.:.:0,0,0:.	0/0:5,0:5:9:.:.:0,9,135:.	0/0:6,0:6:18:.:.:0,18,160:.
chr02	44839765	.	C	T	670.63	PASS	AC=2;AF=0.045;AN=44;BaseQRankSum=0.784;DP=812;ExcessHet=0.1336;FS=9.278;InbreedingCoeff=0.3107;MLEAC=3;MLEAF=0.068;MQ=60;MQRankSum=0;QD=9.45;ReadPosRankSum=0.248;SOR=3.202	GT:AD:DP:GQ:PGT:PID:PL:PS	0/0:4,0:4:12:.:.:0,12,83:.	0/0:94,0:94:99:.:.:0,120,1800:.	0/0:90,0:90:99:.:.:0,120,1800:.	0/1:30,22:52:99:.:.:405,0,595:.	0/0:2,0:2:3:.:.:0,3,45:.	0/0:19,0:19:0:.:.:0,0,0:.	0/0:12,0:12:36:.:.:0,36,388:.	0/0:2,0:2:0:.:.:0,0,0:.	0/0:2,0:2:6:.:.:0,6,39:.	0/0:17,0:17:0:.:.:0,0,0:.	0/0:97,0:97:99:.:.:0,120,1800:.	0/0:7,0:7:0:.:.:0,0,0:.	0|1:8,11:19:99:0|1:44839741_G_A:283,0,179:44839741	0/0:69,0:69:99:.:.:0,120,1800:.	0/0:86,0:86:99:.:.:0,112,1800:.	0/0:80,0:80:99:.:.:0,120,1800:.	0/0:24,0:24:63:.:.:0,63,945:.	0/0:78,0:78:99:.:.:0,120,1800:.	0/0:35,0:35:90:.:.:0,90,1350:.	0/0:9,0:9:0:.:.:0,0,0:.	0/0:5,0:5:9:.:.:0,9,135:.	0/0:6,0:6:18:.:.:0,18,160:.
chr02	44839767	.	G	C	1169.24	PASS	AC=1;AF=0.023;AN=44;BaseQRankSum=0.806;DP=879;ExcessHet=0;FS=0;InbreedingCoeff=0.4052;MLEAC=1;MLEAF=0.023;MQ=60;MQRankSum=0;QD=34.39;ReadPosRankSum=0.577;SOR=1.981	GT:AD:DP:GQ:PL	0/0:4,0:4:12:0,12,83	0/0:94,0:94:99:0,120,1800	0/0:90,0:90:99:0,120,1800	0/0:51,0:51:99:0,120,1800	0/0:2,0:2:3:0,3,45	0/0:19,0:19:0:0,0,0	0/0:12,0:12:36:0,36,388	0/0:2,0:2:0:0,0,0	0/0:2,0:2:6:0,6,39	0/0:17,0:17:0:0,0,0	0/0:97,0:97:99:0,120,1800	0/0:7,0:7:0:0,0,0	0/0:88,0:88:99:0,120,1800	0/0:69,0:69:99:0,120,1800	0/0:86,0:86:99:0,112,1800	0/0:80,0:80:99:0,120,1800	0/0:24,0:24:63:0,63,945	0/0:78,0:78:99:0,120,1800	0/1:3,31:34:32:1181,0,32	0/0:9,0:9:0:0,0,0	0/0:5,0:5:9:0,9,135	0/0:6,0:6:18:0,18,160
chr02	44839768	.	T	C	8328.75	PASS	AC=14;AF=0.318;AN=44;BaseQRankSum=-0.621;DP=882;ExcessHet=0;FS=0.772;InbreedingCoeff=0.6289;MLEAC=16;MLEAF=0.364;MQ=60;MQRankSum=0;QD=22.51;ReadPosRankSum=-0.243;SOR=0.578	GT:AD:DP:GQ:PGT:PID:PL:PS	1/1:0,4:4:10:.:.:38,10,0:.	1|1:0,96:96:99:1|1:44839626_G_A:4320,289,0:44839626	0|1:75,15:90:99:0|1:44839714_C_T:404,0,3078:44839714	1/1:0,47:47:99:.:.:1209,135,0:.	0/0:2,0:2:0:.:.:0,0,0:.	1|1:0,22:22:66:1|1:44839759_G_T:793,66,0:44839759	0/0:12,0:12:33:.:.:0,33,495:.	0/0:2,0:2:0:.:.:0,0,0:.	0/0:2,0:2:6:.:.:0,6,39:.	0/0:17,0:17:0:.:.:0,0,0:.	1/1:0,93:93:99:.:.:1332,251,0:.	1/1:0,7:7:21:.:.:222,21,0:.	0/0:88,0:88:99:.:.:0,120,1800:.	0/0:69,0:69:99:.:.:0,120,1800:.	0/0:86,0:86:99:.:.:0,112,1800:.	0/0:80,0:80:99:.:.:0,120,1800:.	0/0:24,0:24:0:.:.:0,0,88:.	0/0:78,0:78:99:.:.:0,120,1800:.	0/0:31,3:34:31:.:.:0,31,1289:.	0/1:9,2:11:41:.:.:41,0,199:.	0/0:5,0:5:9:.:.:0,9,135:.	0/0:6,0:6:18:.:.:0,18,160:.
[truncated: 1,443,882 more chars]
