# Supplementary material for: A chromosome-scale genome assembly of Timorese crabgrass (Digitaria radicosa): a useful genomic resource for the Poaceae
Source: G3 (Bethesda). 2024 Oct 10;14(12):jkae242. doi: 10.1093/g3journal/jkae242 (PMC11631527; doi:10.1093/g3journal/jkae242)
Supplement: jkae242_Supplementary_Data [file jkae242_supplementary_data.zip › File_S2_G3-2024-405351/File S2/Genetic_variants_all_samples_FigS2.vcf]

##fileformat=VCFv4.2
##FILTER=<ID=PASS,Description="All filters passed">
##bcftoolsVersion=1.16-1-g12088c0+htslib-1.16-5-g2ff03d3
##bcftoolsCommand=mpileup -a FORMAT/AD,FORMAT/DP,FORMAT/SP,FORMAT/SCR -f Dra_ref.fa -d 10000 -Ov DG.bam
##reference=file://Dra_ref.fa
##contig=<ID=chr01,length=51765594>
##contig=<ID=chr02,length=62960501>
##contig=<ID=chr03,length=56272640>
##contig=<ID=chr04,length=39023601>
##contig=<ID=chr05,length=30026961>
##contig=<ID=chr06,length=39312293>
##contig=<ID=chr07,length=51373243>
##contig=<ID=chr08,length=43860587>
##contig=<ID=chr09,length=66224117>
##contig=<ID=contig01,length=25794>
##contig=<ID=contig02,length=42158>
##contig=<ID=contig03,length=18055>
##contig=<ID=contig04,length=17473>
##contig=<ID=contig05,length=19234>
##contig=<ID=contig06,length=21137>
##contig=<ID=contig07,length=19928>
##contig=<ID=contig08,length=19687>
##contig=<ID=contig09,length=29303>
##contig=<ID=contig10,length=15711>
##contig=<ID=contig11,length=22256>
##contig=<ID=contig12,length=65031>
##contig=<ID=contig13,length=27999>
##contig=<ID=contig14,length=36631>
##contig=<ID=contig15,length=14136>
##contig=<ID=contig16,length=30046>
##contig=<ID=contig17,length=25300>
##contig=<ID=contig18,length=18739>
##contig=<ID=contig19,length=18695>
##contig=<ID=contig20,length=18352>
##contig=<ID=contig21,length=25551>
##contig=<ID=contig22,length=25225>
##contig=<ID=contig23,length=17687>
##contig=<ID=contig24,length=17799>
##contig=<ID=contig25,length=25440>
##contig=<ID=contig26,length=20857>
##contig=<ID=contig27,length=25264>
##contig=<ID=contig28,length=49879>
##contig=<ID=contig29,length=29383>
##contig=<ID=contig30,length=19543>
##contig=<ID=contig31,length=17481>
##ALT=<ID=*,Description="Represents allele(s) other than observed.">
##INFO=<ID=INDEL,Number=0,Type=Flag,Description="Indicates that the variant is an INDEL.">
##INFO=<ID=IDV,Number=1,Type=Integer,Description="Maximum number of raw reads supporting an indel">
##INFO=<ID=IMF,Number=1,Type=Float,Description="Maximum fraction of raw reads supporting an indel">
##INFO=<ID=DP,Number=1,Type=Integer,Description="Raw read depth">
##INFO=<ID=VDB,Number=1,Type=Float,Description="Variant Distance Bias for filtering splice-site artefacts in RNA-seq data (bigger is better)",Version="3">
##INFO=<ID=RPBZ,Number=1,Type=Float,Description="Mann-Whitney U-z test of Read Position Bias (closer to 0 is better)">
##INFO=<ID=MQBZ,Number=1,Type=Float,Description="Mann-Whitney U-z test of Mapping Quality Bias (closer to 0 is better)">
##INFO=<ID=BQBZ,Number=1,Type=Float,Description="Mann-Whitney U-z test of Base Quality Bias (closer to 0 is better)">
##INFO=<ID=MQSBZ,Number=1,Type=Float,Description="Mann-Whitney U-z test of Mapping Quality vs Strand Bias (closer to 0 is better)">
##INFO=<ID=NMBZ,Number=1,Type=Float,Description="Mann-Whitney U-z test of Number of Mismatches within supporting reads (closer to 0 is better)">
##INFO=<ID=SCBZ,Number=1,Type=Float,Description="Mann-Whitney U-z test of Soft-Clip Length Bias (closer to 0 is better)">
##INFO=<ID=FS,Number=1,Type=Float,Description="Phred-scaled p-value using Fisher's exact test to detect strand bias">
##INFO=<ID=SGB,Number=1,Type=Float,Description="Segregation based metric.">
##INFO=<ID=MQ0F,Number=1,Type=Float,Description="Fraction of MQ0 reads (smaller is better)">
##FORMAT=<ID=PL,Number=G,Type=Integer,Description="List of Phred-scaled genotype likelihoods">
##FORMAT=<ID=DP,Number=1,Type=Integer,Description="Number of high-quality bases">
##FORMAT=<ID=SP,Number=1,Type=Integer,Description="Phred-scaled strand bias P-value">
##FORMAT=<ID=AD,Number=R,Type=Integer,Description="Allelic depths (high-quality bases)">
##FORMAT=<ID=SCR,Number=1,Type=Integer,Description="Per-sample number of soft-clipped reads (at high-quality bases)">
##FORMAT=<ID=GT,Number=1,Type=String,Description="Genotype">
##FORMAT=<ID=GQ,Number=1,Type=Integer,Description="Phred-scaled Genotype Quality">
##FORMAT=<ID=GP,Number=G,Type=Float,Description="Genotype posterior probabilities in the range 0 to 1">
##INFO=<ID=AC,Number=A,Type=Integer,Description="Allele count in genotypes for each ALT allele, in the same order as listed">
##INFO=<ID=AN,Number=1,Type=Integer,Description="Total number of alleles in called genotypes">
##INFO=<ID=DP4,Number=4,Type=Integer,Description="Number of high-quality ref-forward , ref-reverse, alt-forward and alt-reverse bases">
##INFO=<ID=MQ,Number=1,Type=Integer,Description="Average mapping quality">
##bcftools_callVersion=1.16-1-g12088c0+htslib-1.16-5-g2ff03d3
##bcftools_callCommand=call -m --annotate GQ,GP -Ov -; Date=Sat Mar  2 22:31:46 2024
##bcftools_viewVersion=1.16-1-g12088c0+htslib-1.16-5-g2ff03d3
##bcftools_viewCommand=view -v snps -Ob -; Date=Sat Mar  2 22:31:46 2024
##bcftools_viewCommand=view --with-header DG.bcf; Date=Sun Mar  3 01:54:32 2024
##bcftools_annotateVersion=1.16-1-g12088c0+htslib-1.16-5-g2ff03d3
##bcftools_annotateCommand=annotate --set-id +%CHROM\_%POS\_%REF\_%FIRST_ALT; Date=Sun Mar  3 01:54:32 2024
#CHROM	POS	ID	REF	ALT	QUAL	FILTER	INFO	FORMAT	DG_1	DG_2	DG_3	DG_4	DG_5	DG_6	DG_7	DG_8	DG_9	DG_10	DG_a	DG_b	DG_c	DG_d	DG_e	DG_f	DG_g	DG_h	DG_i	DG_j	DG_k
chr01	92350	chr01_92350_A_G	A	G	1529.95	.	.	GT:PL:DP:SP:AD:SCR:GP:GQ	0/0:0,30,255:10:0:10,0:0:0.9996,0.000400378,1.26781e-27:33	0/0:0,42,255:14:0:14,0:0:0.999975,2.52716e-05,1.26829e-27:45	0/0:0,33,255:11:0:11,0:0:0.999799,0.000200704,1.26806e-27:36	0/0:0,36,255:12:0:12,0:0:0.999899,0.000100601,1.26819e-27:39	0/0:0,27,255:9:0:9,0:0:0.999201,0.000798541,1.26731e-27:30	0/0:0,30,255:10:0:10,0:0:0.9996,0.000400378,1.26781e-27:33	0/0:0,36,255:12:0:12,0:0:0.999899,0.000100601,1.26819e-27:39	0/0:0,27,255:9:0:9,0:0:0.999201,0.000798541,1.26731e-27:30	0/0:0,39,255:13:0:13,0:0:0.99995,5.04223e-05,1.26825e-27:42	0/0:0,42,255:14:0:14,0:0:0.999975,2.52716e-05,1.26829e-27:45	./.:0,9,169:3:0:3,0:0:0.951996,0.0480042,4.80688e-19:13	0/1:93,0,156:6:0:4,2:0:1.25128e-09,1,2.51527e-17:89	0/0:0,30,255:10:0:10,0:0:0.9996,0.000400378,1.26781e-27:33	0/1:189,0,255:11:0:7,4:0:3.14308e-19,1,3.16653e-27:99	0/1:153,0,152:6:0:3,3:0:1.25128e-15,1,6.31807e-17:99	0/1:30,0,255:10:0:9,1:0:0.00249042,0.99751,3.15865e-27:26	0/1:206,0,255:17:2:12,5:0:6.27127e-21,1,3.16653e-27:99	0/1:255,0,255:20:2:12,8:0:7.89507e-26,1,3.16653e-27:99	0/1:186,0,255:12:0:8,4:0:6.27127e-19,1,3.16653e-27:99	0/1:255,0,96:8:0:2,6:0:7.89507e-26,1,2.51527e-11:99	0/1:255,0,255:16:0:9,7:0:7.89507e-26,1,3.16653e-27:99
chr01	193498	chr01_193498_A_G	A	G	745.502	.	.	GT:PL:DP:SP:AD:SCR:GP:GQ	0/0:0,99,255:33:0:33,0:66:1,3.83716e-11,7.34447e-28:99	0/0:0,30,255:10:0:10,0:20:0.999695,0.000304704,7.34223e-28:35	0/0:0,69,255:23:0:23,0:46:1,3.83716e-08,7.34447e-28:74	0/0:0,81,255:27:0:27,0:54:1,2.42109e-09,7.34447e-28:86	0/0:0,48,255:16:0:16,0:32:0.999995,4.83068e-06,7.34444e-28:53	0/0:0,42,255:14:0:14,0:28:0.999981,1.9231e-05,7.34433e-28:47	0/0:0,33,255:11:0:11,0:22:0.999847,0.000152737,7.34335e-28:38	0/0:0,75,255:25:0:25,0:50:1,9.63852e-09,7.34447e-28:80	0/0:0,27,255:9:0:9,0:18:0.999392,0.00060778,7.34001e-28:32	0/0:0,69,255:23:0:23,0:46:1,3.83716e-08,7.34447e-28:74	0/0:0,33,255:11:0:11,0:22:0.999847,0.000152737,7.34335e-28:38	./.:0,9,169:3:0:3,0:6:0.963046,0.0369537,2.81584e-19:14	0/0:0,42,255:14:0:14,0:26:0.999981,1.9231e-05,7.34433e-28:47	0/1:45,0,196:5:0:4,1:10:0.00010374,0.999896,1.91384e-21:39	./.:0,12,210:4:0:4,0:8:0.981131,0.0188685,2.2787e-23:17	./.:0,6,110:2:0:2,0:4:0.928883,0.0711167,2.15736e-13:11	0/1:155,0,197:8:0:4,4:16:1.0375e-15,1,1.52037e-21:99	0/1:42,0,244:6:0:5,1:12:0.000206966,0.999793,3.03292e-26:36	0/1:255,0,127:9:8:3,6:18:1.0375e-25,1,1.52037e-14:99	./.:115,0,48:4:0:1,3:8:1.0375e-11,0.999999,1.20767e-06:59	0/1:213,0,130:8:0:3,5:16:1.64433e-21,1,7.61992e-15:99
chr01	1566069	chr01_1566069_C_T	C	T	277.477	.	.	GT:PL:DP:SP:AD:SCR:GP:GQ	./.:0,255,255:453:0:451,2:0:1,6.67037e-27,3.51755e-28:99	./.:0,255,255:554:0:554,0:0:1,6.67037e-27,3.51755e-28:99	./.:0,255,255:568:0:568,0:0:1,6.67037e-27,3.51755e-28:99	./.:0,255,255:445:0:445,0:0:1,6.67037e-27,3.51755e-28:99	0/0:0,60,195:20:0:20,0:0:1,2.10936e-07,3.51755e-22:66	0/0:0,84,198:28:0:28,0:0:1,8.3975e-10,1.76295e-22:90	0/0:0,45,243:15:0:15,0:2:0.999993,6.67033e-06,5.5749e-27:51	0/0:0,75,197:25:0:25,0:0:1,6.67037e-09,2.21942e-22:81	0/0:0,123,250:41:0:41,0:0:1,1.05718e-13,1.11235e-27:99	0/0:0,111,199:37:0:37,0:0:1,1.67552e-12,1.40036e-22:99	0/0:0,66,197:22:0:22,0:0:1,5.29846e-08,2.21942e-22:72	0/0:0,24,155:8:0:8,0:0:0.999161,0.000839046,3.5146e-18:30	0/0:0,102,235:34:0:34,0:1:1,1.33091e-11,3.51755e-26:99	0/0:0,39,187:13:0:13,0:0:0.999973,2.65545e-05,2.21936e-21:45	0/0:0,24,162:8:0:8,0:0:0.999161,0.000839046,7.01255e-19:30	0/0:0,15,129:5:0:5,0:0:0.993374,0.00662617,1.39108e-15:21	1/1:177,60,0:20:0:0,20:0:1.79371e-16,1.89628e-05,0.999981:47	0/0:0,42,189:14:0:14,0:0:0.999987,1.3309e-05,1.40034e-21:48	0/0:0,15,129:5:0:5,0:0:0.993374,0.00662617,1.39108e-15:21	1/1:181,36,0:12:0:0,12:0:7.10716e-17,0.00474074,0.995259:23	0/0:0,36,182:12:0:12,0:0:0.999947,5.29818e-05,7.01806e-21:42
chr01	1674237	chr01_1674237_C_T	C	T	3828.91	.	.	GT:PL:DP:SP:AD:SCR:GP:GQ	1/1:255,72,0:24:0:0,24:43:5.57712e-27,5.2995e-08,1:72	1/1:255,66,0:22:0:0,22:36:5.57712e-27,2.10977e-07,1:66	1/1:255,48,0:16:0:0,16:23:5.57705e-27,1.33116e-05,0.999987:48	1/1:255,90,0:30:0:0,30:48:5.57712e-27,8.39914e-10,1:90	0/0:0,90,255:30:0:30,0:47:1,4.76239e-09,1.79304e-25:83	0/0:0,90,255:30:0:30,0:46:1,4.76239e-09,1.79304e-25:83	0/0:0,102,255:34:0:34,0:58:1,3.00487e-10,1.79304e-25:95	0/0:0,93,255:31:0:31,0:43:1,2.38685e-09,1.79304e-25:86	0/1:255,0,255:27:9:14,13:38:6.64011e-27,1,3.765e-26:99	1/1:255,111,0:37:0:0,37:62:5.57712e-27,6.67168e-12,1:99	0/1:175,0,255:13:3:9,4:21:6.64011e-19,1,3.765e-26:99	./.:210,12,0:4:0:0,4:8:1.67488e-22,0.0503279,0.949672:12	0/0:0,81,255:27:0:27,0:46:1,3.7829e-08,1.79304e-25:74	1/1:255,48,0:16:0:0,16:21:5.57705e-27,1.33116e-05,0.999987:48	1/1:255,21,0:7:0:0,7:12:5.54016e-27,0.00662746,0.993373:21	1/1:255,30,0:10:0:0,10:15:5.57244e-27,0.000839209,0.999161:30	1/1:255,45,0:15:0:0,15:23:5.57697e-27,2.65597e-05,0.999973:45	1/1:255,45,0:15:0:0,15:25:5.57697e-27,2.65597e-05,0.999973:45	1/1:255,42,0:14:0:0,14:21:5.57682e-27,5.29922e-05,0.999947:42	1/1:255,30,0:10:0:0,10:18:5.57244e-27,0.000839209,0.999161:30	1/1:255,42,0:14:0:0,14:25:5.57682e-27,5.29922e-05,0.999947:42
chr01	1845787	chr01_1845787_C_G	C	G	704.987	.	.	GT:PL:DP:SP:AD:SCR:GP:GQ	0/0:0,39,255:13:0:13,0:0:0.999949,5.14491e-05,1.32044e-27:42	0/0:0,51,255:17:0:17,0:0:0.999997,3.24637e-06,1.3205e-27:54	0/0:0,57,255:19:0:19,0:0:0.999999,8.15454e-07,1.3205e-27:60	0/0:0,42,255:14:0:14,0:0:0.999974,2.57863e-05,1.32047e-27:45	0/0:0,54,255:18:0:18,0:0:0.999998,1.62704e-06,1.3205e-27:57	0/0:0,81,255:27:0:27,0:0:1,3.24638e-09,1.3205e-27:84	0/0:0,33,255:11:0:11,0:0:0.999795,0.000204791,1.32023e-27:36	0/0:0,54,255:18:0:18,0:0:0.999998,1.62704e-06,1.3205e-27:57	0/0:0,51,255:17:0:17,0:0:0.999997,3.24637e-06,1.3205e-27:54	0/0:0,78,255:26:0:26,0:0:1,6.47739e-09,1.3205e-27:81	0/0:0,45,255:15:0:15,0:0:0.999987,1.29239e-05,1.32049e-27:48	0/1:74,0,171:7:4:4,3:3:9.74092e-08,1,8.11596e-19:70	0/0:0,24,255:8:0:8,0:0:0.998376,0.0016244,1.31836e-27:27	./.:0,12,212:4:0:4,0:0:0.974861,0.0251387,2.56852e-23:15	./.:0,9,138:3:0:3,0:0:0.951066,0.048934,6.29434e-16:13	0/1:134,0,93:9:0:2,7:7:9.74093e-14,1,5.12082e-11:99	0/1:93,0,165:8:0:4,4:4:1.22631e-09,1,3.23102e-18:89	0/1:153,0,18:14:0:1,13:13:1.22433e-15,0.998383,0.00161673:27	0/1:141,0,138:11:0:3,8:8:1.94357e-14,1,1.61935e-15:99	0/1:91,0,223:9:13:5,4:4:1.94357e-09,1,5.12082e-24:87	0/1:103,0,255:12:3:7,5:5:1.22631e-10,1,3.23102e-27:99
chr01	2771057	chr01_2771057_A_G	A	G	2203.05	.	.	GT:PL:DP:SP:AD:SCR:GP:GQ	./.:38,15,0:5:0:0,5:5:3.92884e-05,0.0309967,0.968964:15	1/1:147,57,0:19:0:0,19:19:5.10453e-16,2.0184e-06,0.999998:56	1/1:155,78,0:26:0:0,26:26:8.09015e-17,1.60328e-08,1:77	1/1:179,63,0:21:0:0,21:20:3.22075e-19,5.07e-07,0.999999:62	1/1:181,69,0:23:0:0,23:23:2.03215e-19,1.27353e-07,1:68	1/1:177,51,0:17:0:0,17:18:5.1045e-19,8.03535e-06,0.999992:50	1/1:170,45,0:15:0:0,15:15:2.55825e-18,3.19885e-05,0.999968:44	1/1:169,48,0:16:0:0,16:16:3.2207e-18,1.60325e-05,0.999984:47	1/1:162,63,0:21:0:0,21:21:1.6142e-17,5.07e-07,0.999999:62	1/1:142,60,0:20:0:0,20:20:1.6142e-15,1.0116e-06,0.999999:59	1/1:147,33,0:11:0:0,11:12:5.10195e-16,0.000506744,0.999493:32	0/1:98,0,150:10:0:5,5:15:4.00819e-11,1,9.88534e-16:99	1/1:168,45,0:15:0:0,15:15:4.05455e-18,3.19885e-05,0.999968:44	0/1:37,0,255:15:16:11,4:26:5.04576e-05,0.99995,3.12586e-26:42	./.:12,0,255:14:3:12,2:26:0.0157063,0.984294,3.07692e-26:18	0/1:103,0,176:14:8:6,8:20:1.2675e-11,1,2.48309e-18:99	./.:7,0,255:10:0:9,1:19:0.0480362,0.951964,2.97586e-26:13	0/1:66,0,229:10:3:7,3:17:6.35255e-08,1,1.24449e-23:71	0/1:55,0,255:16:6:10,6:26:7.99738e-07,0.999999,3.12602e-26:60	0/1:93,0,255:30:12:21,9:51:1.2675e-10,1,3.12602e-26:98	0/0:0,27,255:9:0:9,0:18:0.992172,0.00782778,1.22639e-25:21
chr01	3083332	chr01_3083332_A_C	A	C	140.05	.	.	GT:PL:DP:SP:AD:SCR:GP:GQ	0/0:0,15,129:5:0:5,0:0:0.993918,0.00608199,1.17133e-15:22	0/0:0,36,184:12:0:12,0:0:0.999951,4.86042e-05,3.72657e-21:43	0/0:0,39,185:13:0:13,0:0:0.999976,2.43604e-05,2.96019e-21:46	0/0:0,36,184:12:0:12,0:0:0.999951,4.86042e-05,3.72657e-21:43	0/0:0,33,180:11:0:11,0:0:0.999903,9.69735e-05,9.36026e-21:40	0/0:4,34,175:11:0:10,0:0:0.999807,0.000193469,7.4344e-20:37	0/0:0,63,196:21:0:21,0:0:1,9.69829e-08,2.35142e-22:70	0/0:0,63,196:21:0:21,0:0:1,9.69829e-08,2.35142e-22:70	0/0:0,48,192:16:0:16,0:0:0.999997,3.06686e-06,5.90648e-22:55	0/0:0,48,192:16:0:16,0:0:0.999997,3.06686e-06,5.90648e-22:55	0/0:0,18,143:6:0:6,0:0:0.996943,0.00305749,4.67735e-17:25	0/1:79,0,53:5:0:2,3:3:6.50586e-08,1,2.42457e-07:65	0/0:0,45,191:15:0:15,0:0:0.999994,6.11917e-06,7.43579e-22:52	./.:59,0,28:3:0:1,2:2:6.50532e-06,0.999917,7.66653e-05:40	0/0:0,15,129:5:0:5,0:0:0.993918,0.00608199,1.17133e-15:22	0/0:0,33,180:11:0:11,0:0:0.999903,9.69735e-05,9.36026e-21:40	0/0:0,24,162:8:0:8,0:0:0.99923,0.000769769,5.90195e-19:31	0/1:45,0,125:8:0:6,2:2:0.000163393,0.999837,1.52955e-14:37	0/0:0,18,143:6:0:6,0:0:0.996943,0.00305749,4.67735e-17:25	./.:0,2,143:9:0:8,1:1:0.891191,0.108809,4.1812e-17:9	./.:25,0,81:4:0:3,1:1:0.0160792,0.983921,3.7809e-10:17
chr01	4916097	chr01_4916097_C_A	C	A	3253.58	.	.	GT:PL:DP:SP:AD:SCR:GP:GQ	1/1:190,89,0:38:0:1,37:37:2.05166e-22,1.14047e-10,1:99	1/1:201,108,0:36:0:0,36:36:1.62969e-23,1.43576e-12,1:99	./.:126,0,21:36:0:3,33:35:5.23022e-15,0.919385,0.0806149:10	1/1:199,93,0:31:0:0,31:31:2.58288e-23,4.54028e-11,1:99	1/1:201,108,0:36:0:0,36:36:1.62969e-23,1.43576e-12,1:99	1/1:153,39,0:33:0:1,32:34:1.02825e-18,1.14045e-05,0.999989:49	1/1:117,17,0:43:30:2,41:43:4.08621e-15,0.00180426,0.998196:27	./.:209,160,0:53:0:0,53:53:2.58288e-24,9.05904e-18,1:99	0/1:126,0,44:36:0:3,33:37:5.68632e-15,0.999561,0.000439265:33	./.:144,0,14:28:0:3,25:25:6.26359e-17,0.694706,0.305294:5	1/1:195,57,0:19:0:0,19:19:6.48791e-23,1.80752e-07,1:67	1/1:143,18,0:6:0:0,6:6:1.02679e-17,0.0014337,0.998566:28	1/1:197,72,0:24:0:0,24:24:4.09359e-23,5.71587e-09,1:82	1/1:162,24,0:8:0:0,8:8:1.29404e-19,0.000360517,0.99964:34	1/1:129,15,0:5:0:0,5:5:2.57551e-16,0.00285654,0.997143:25	1/1:143,18,0:6:0:0,6:6:1.02679e-17,0.0014337,0.998566:28	1/1:129,15,0:5:0:0,5:5:2.57551e-16,0.00285654,0.997143:25	0/1:141,0,39:10:0:2,8:8:1.79647e-16,0.998612,0.00138776:28	1/1:162,24,0:8:0:0,8:8:1.29404e-19,0.000360517,0.99964:34	0/1:125,0,45:8:0:2,6:6:7.1593e-15,0.999651,0.000348952:34	1/1:143,18,0:6:0:0,6:6:1.02679e-17,0.0014337,0.998566:28
chr01	4936298	chr01_4936298_C_A	C	A	1482.43	.	.	GT:PL:DP:SP:AD:SCR:GP:GQ	0/0:0,42,189:14:0:14,0:0:0.999905,9.46346e-05,7.08078e-20:40	0/0:0,24,155:8:0:8,0:0:0.994064,0.00593616,1.76822e-16:22	0/0:0,33,180:11:0:11,0:0:0.999249,0.000751216,5.62077e-19:31	0/0:0,69,195:23:0:23,0:0:1,1.88839e-07,1.77878e-20:67	0/0:0,36,172:12:0:12,0:0:0.999623,0.000376641,3.5478e-18:34	0/0:0,36,182:12:0:12,0:0:0.999623,0.000376641,3.5478e-19:34	0/0:0,36,184:12:0:12,0:0:0.999623,0.000376641,2.23851e-19:34	0/0:0,33,178:11:0:11,0:0:0.999249,0.000751216,8.90833e-19:31	0/0:0,51,194:17:0:17,0:0:0.999988,1.19148e-05,2.23933e-20:49	0/0:0,27,167:9:0:9,0:0:0.997016,0.00298396,1.11899e-17:25	./.:0,21,154:7:0:7,0:0:0.988225,0.0117746,2.21299e-16:19	1/1:163,27,0:9:0:0,9:0:8.86284e-17,0.00529254,0.994707:22	0/0:0,48,191:16:0:16,0:0:0.999976,2.37728e-05,4.46799e-20:46	1/1:188,42,0:14:0:0,14:0:2.81711e-19,0.000168227,0.999832:37	./.:154,21,0:7:0:0,7:0:6.93066e-16,0.0207427,0.979257:16	1/1:182,36,0:12:0:0,12:0:1.12095e-18,0.000669388,0.999331:31	1/1:178,33,0:11:0:0,11:0:2.81383e-18,0.00133472,0.998665:28	1/1:197,81,0:27:0:0,27:1:3.54713e-20,2.11821e-08,1:76	1/1:188,42,0:14:0:0,14:0:2.81711e-19,0.000168227,0.999832:37	1/1:188,42,0:14:0:0,14:0:2.81711e-19,0.000168227,0.999832:37	1/1:192,57,0:19:0:0,19:1:1.1217e-19,5.32067e-06,0.999995:52
chr01	5536949	chr01_5536949_C_T	C	T	1611.34	.	.	GT:PL:DP:SP:AD:SCR:GP:GQ	0/0:0,123,202:41:0:41,0:0:1,7.42164e-13,3.45892e-21:99	0/0:0,90,198:30:0:30,0:0:1,1.48081e-09,8.68841e-21:88	0/0:0,129,203:43:0:43,0:0:1,1.86423e-13,2.74752e-21:99	./.:0,184,213:61:0:61,0:0:1,5.89522e-19,2.74752e-22:99	0/0:0,132,204:44:0:44,0:0:1,9.3433e-14,2.18243e-21:99	./.:0,151,204:51:0:50,0:0:1,1.17625e-15,2.18243e-21:99	0/0:0,108,199:36:0:36,0:0:1,2.34693e-11,6.90145e-21:99	0/0:0,148,206:49:0:49,0:0:1,2.34693e-15,1.37702e-21:99	0/0:0,102,199:34:0:34,0:0:1,9.3433e-11,6.90145e-21:99	0/0:0,111,200:37:0:37,0:0:1,1.17625e-11,5.48202e-21:99	0/0:0,123,202:41:0:41,0:0:1,7.42164e-13,3.45892e-21:99	1/1:193,54,0:18:0:0,18:0:9.14229e-20,1.07536e-05,0.999989:49	./.:0,169,209:56:0:56,0:0:1,1.86423e-17,6.90145e-22:99	1/1:206,151,0:50:0:0,50:0:4.58205e-21,2.14565e-15,1:99	1/1:187,54,0:18:0:0,18:0:3.63961e-19,1.07536e-05,0.999989:49	./.:168,20,0:19:0:1,18:0:2.81504e-17,0.0263017,0.973698:15	1/1:198,87,0:29:0:0,29:0:2.89108e-20,5.38964e-09,1:82	1/1:196,63,0:21:0:0,21:0:4.58204e-20,1.35381e-06,0.999999:58	1/1:190,66,0:24:0:0,22:0:1.82415e-19,6.78515e-07,0.999999:61	1/1:229,105,0:35:0:0,35:1:2.29646e-23,8.542e-11,1:99	1/1:192,57,0:19:0:0,19:0:1.15095e-19,5.38961e-06,0.999995:52
chr01	5849537	chr01_5849537_T_C	T	C	1324.93	.	.	GT:PL:DP:SP:AD:SCR:GP:GQ	0/0:0,72,197:24:0:24,0:0:1,5.66173e-08,4.01642e-21:72	0/0:0,48,192:16:0:16,0:0:0.999986,1.42214e-05,1.27008e-20:48	0/0:0,57,195:19:0:19,0:0:0.999998,1.79039e-06,6.36558e-21:57	0/0:0,57,195:19:0:19,0:0:0.999998,1.79039e-06,6.36558e-21:57	0/0:0,90,199:30:0:30,0:0:1,8.97324e-10,2.53419e-21:90	0/0:0,63,196:21:0:21,0:0:1,4.49727e-07,5.05637e-21:63	0/0:0,45,191:15:0:15,0:0:0.999972,2.83751e-05,1.59892e-20:45	0/0:0,48,192:16:0:16,0:0:0.999986,1.42214e-05,1.27008e-20:48	0/0:0,48,192:16:0:16,0:0:0.999986,1.42214e-05,1.27008e-20:48	0/0:0,63,194:21:0:21,0:0:1,4.49727e-07,8.0138e-21:63	0/0:0,39,187:13:0:13,0:0:0.999887,0.000112954,4.01596e-20:39	0/1:161,0,85:19:0:5,14:0:8.85219e-17,1,7.09397e-10:91	0/0:0,63,196:21:0:21,0:0:1,4.49727e-07,5.05637e-21:63	0/1:160,0,65:19:0:4,15:0:1.11442e-16,1,7.09397e-08:71	0/1:160,0,100:32:0:8,24:0:1.11442e-16,1,2.24331e-11:99	0/1:144,0,124:16:0:7,9:0:4.4366e-15,1,8.93078e-14:99	0/1:157,0,77:29:0:6,23:0:2.22357e-16,1,4.47599e-09:83	0/1:149,0,72:37:0:7,30:0:1.40298e-15,1,1.41543e-08:78	0/1:164,0,114:26:0:8,18:0:4.4366e-17,1,8.93078e-13:99	0/1:164,0,145:29:0:12,17:0:4.4366e-17,1,7.09397e-16:99	0/1:161,0,74:23:0:5,18:0:8.85219e-17,1,8.93078e-09:80
chr01	6107079	chr01_6107079_C_G	C	G	1159.51	.	.	GT:PL:DP:SP:AD:SCR:GP:GQ	0/0:0,66,197:22:0:22,0:0:1,2.34096e-07,4.3324e-21:66	0/0:0,93,198:31:0:31,0:0:1,4.67083e-10,3.44135e-21:93	0/0:0,51,193:17:0:17,0:0:0.999993,7.40271e-06,1.08824e-20:51	0/0:0,111,201:37:0:37,0:0:1,7.40277e-12,1.72476e-21:99	0/0:0,63,196:21:0:21,0:0:1,4.67083e-07,5.45416e-21:63	0/0:0,99,200:33:0:33,0:0:1,1.17326e-10,2.17134e-21:99	0/0:0,51,194:17:0:17,0:0:0.999993,7.40271e-06,8.64421e-21:51	0/0:0,78,198:26:0:26,0:0:1,1.47705e-08,3.44135e-21:78	0/0:0,51,194:17:0:17,0:0:0.999993,7.40271e-06,8.64421e-21:51	0/0:0,45,191:15:0:15,0:0:0.999971,2.94701e-05,1.72471e-20:45	0/0:0,51,194:17:0:17,0:0:0.999993,7.40271e-06,8.64421e-21:51	0/1:160,0,115:20:0:7,13:0:1.07301e-16,1,7.36774e-13:99	0/0:0,78,198:26:0:26,0:0:1,1.47705e-08,3.44135e-21:78	0/1:111,0,71:8:0:3,5:0:8.52326e-12,1,1.85069e-08:77	0/1:154,0,55:14:0:3,11:0:4.27175e-16,0.999999,7.36773e-07:61	0/1:120,0,16:7:0:1,6:0:1.06677e-12,0.994182,0.00581835:22	./.:149,0,4:11:0:1,10:1:1.23618e-15,0.915119,0.0848812:10	./.:168,20,0:19:0:1,18:1:6.99875e-17,0.0411542,0.958846:13	0/1:161,0,85:26:0:6,20:3:8.52326e-17,1,7.36774e-10:91	0/1:159,0,150:26:0:12,14:2:1.35085e-16,1,2.32988e-16:99	0/1:79,0,53:5:0:2,3:0:1.35084e-08,0.999999,1.16771e-06:59
chr01	6787179	chr01_6787179_T_C	T	C	1202.5	.	.	GT:PL:DP:SP:AD:SCR:GP:GQ	0/0:0,120,201:40:0:40,0:0:1,6.6052e-13,8.66388e-22:99	0/0:0,117,201:39:0:39,0:0:1,1.31791e-12,8.66388e-22:99	0/0:0,39,187:13:0:13,0:0:0.999917,8.31477e-05,2.17609e-20:40	./.:0,160,208:53:0:53,0:0:1,6.6052e-17,1.72867e-22:99	0/0:0,90,199:30:0:30,0:0:1,6.6052e-10,1.37313e-21:91	0/0:0,111,200:37:0:37,0:0:1,5.2467e-12,1.09072e-21:99	0/0:0,144,206:48:0:48,0:0:1,2.62958e-15,2.73976e-22:99	0/0:0,129,203:43:0:43,0:0:1,8.31546e-14,5.46654e-22:99	0/0:0,135,204:45:0:45,0:0:1,2.08875e-14,4.34223e-22:99	0/0:0,111,201:37:0:37,0:0:1,5.2467e-12,8.66388e-22:99	0/0:0,36,182:12:0:12,0:0:0.999834,0.000165888,6.88083e-20:37	0/1:160,0,103:19:0:6,13:0:1.51396e-16,1,8.27611e-12:99	0/0:0,87,198:29:0:29,0:0:1,1.31791e-09,1.72867e-21:88	0/1:160,0,106:20:0:7,13:0:1.51396e-16,1,4.14788e-12:99	0/1:156,0,52:15:0:3,12:0:3.80289e-16,0.999999,1.0419e-06:59	0/1:71,0,149:14:0:10,4:0:1.20258e-07,1,2.07886e-16:69	0/1:156,0,129:21:0:9,12:0:3.80289e-16,1,2.07887e-14:99	0/1:161,0,128:25:0:9,16:0:1.20258e-16,1,2.61714e-14:99	0/1:123,0,161:22:0:14,8:0:7.58776e-13,1,1.31168e-17:99	0/1:146,0,157:24:0:13,11:0:3.80289e-15,1,3.29478e-17:99	0/1:161,0,85:19:0:5,14:0:1.20258e-16,1,5.22187e-10:92
chr01	7664566	chr01_7664566_T_C	T	C	2036.99	.	.	GT:PL:DP:SP:AD:SCR:GP:GQ	0/0:0,75,198:25:0:25,0:0:1,8.43274e-08,2.81759e-20:70	0/0:0,63,195:21:0:21,0:0:0.999999,1.3365e-06,5.62182e-20:58	0/0:0,75,220:25:0:25,0:2:1,8.43274e-08,1.77778e-22:70	0/0:0,123,201:41:0:41,0:0:1,1.3365e-12,1.41214e-20:99	./.:0,163,209:54:0:54,0:0:1,1.3365e-16,2.23809e-21:99	0/0:0,105,200:35:0:35,0:0:1,8.43274e-11,1.77778e-20:99	1/1:200,108,0:36:0:0,36:0:5.625e-21,2.37734e-11,1:99	0/0:0,87,199:29:0:29,0:0:1,5.3207e-09,2.23809e-20:82	1/1:192,48,0:16:0:0,16:0:3.54905e-20,2.37728e-05,0.999976:46	0/0:0,120,202:40:0:40,0:0:1,2.66667e-12,1.1217e-20:99	1/1:201,114,0:38:0:0,38:0:4.4681e-21,5.97161e-12,1:99	1/1:170,27,0:9:0:0,9:0:5.60822e-18,0.00298396,0.997016:25	./.:0,172,255:57:0:57,0:2:1,1.68255e-17,5.62183e-26:99	1/1:189,42,0:14:0:0,14:0:7.08078e-20,9.46346e-05,0.999905:40	1/1:180,33,0:11:0:0,11:0:5.62077e-19,0.000751216,0.999249:31	1/1:175,30,0:10:0:0,10:0:1.77612e-18,0.00149775,0.998502:28	./.:92,9,0:3:0:0,3:0:2.98538e-10,0.158843,0.841157:7	1/1:196,69,0:23:0:0,23:0:1.41294e-20,1.88839e-07,1:67	1/1:197,72,0:24:0:0,24:0:1.12233e-20,9.46436e-08,1:70	1/1:195,54,0:18:0:0,18:0:1.77877e-20,5.97157e-06,0.999994:52	1/1:197,78,0:26:0:0,26:0:1.12233e-20,2.37734e-08,1:76
chr01	7914099	chr01_7914099_C_T	C	T	1638.01	.	.	GT:PL:DP:SP:AD:SCR:GP:GQ	0/1:133,0,156:21:0:12,9:21:5.94807e-14,1,5.29132e-17:99	0/1:90,0,160:22:0:16,6:22:1.1868e-09,1,2.10651e-17:89	0/1:30,0,153:13:0:11,2:13:0.00118539,0.998815,1.05451e-16:29	0/1:147,0,139:19:0:9,10:19:2.36797e-15,1,2.65194e-15:99	0/1:68,0,149:37:0:30,7:37:1.88094e-07,1,2.65194e-16:67	0/1:125,0,160:43:0:30,13:43:3.75298e-13,1,2.10651e-17:99	0/1:115,0,158:43:0:31,12:43:3.75298e-12,1,3.3386e-17:99	0/1:82,0,147:44:0:35,9:44:7.48817e-09,1,4.20304e-16:81	0/1:115,0,158:43:0:31,12:43:3.75298e-12,1,3.3386e-17:99	0/1:114,0,138:14:0:8,6:14:4.72472e-12,1,3.3386e-15:99	0/1:108,0,163:23:0:16,7:23:1.88094e-11,1,1.05576e-17:99	./.:0,9,92:3:0:3,0:3:0.904096,0.0959044,1.01252e-10:10	0/1:115,0,159:40:0:29,11:40:3.75298e-12,1,2.65194e-17:99	0/1:93,0,93:8:0:4,4:8:5.94807e-10,1,1.05576e-10:91	0/1:74,0,146:13:0:9,4:13:4.72472e-08,1,5.29132e-16:73	./.:0,0,0:0:0:0,0:0:0,0,0:0	0/1:42,0,134:9:0:7,2:9:7.48762e-05,0.999925,8.38555e-15:41	0/1:50,0,98:6:0:4,2:6:1.18678e-05,0.999988,3.33856e-11:49	0/1:39,0,138:10:0:8,2:10:0.000149386,0.999851,3.3381e-15:38	0/1:110,0,148:16:0:10,6:16:1.1868e-11,1,3.3386e-16:99	0/1:86,0,132:11:0:7,4:11:2.9811e-09,1,1.32912e-14:85
chr01	8075631	chr01_8075631_T_C	T	C	1142.87	.	.	GT:PL:DP:SP:AD:SCR:GP:GQ	0/0:0,132,204:44:0:44,0:0:1,6.11966e-14,9.36257e-22:99	0/0:0,99,199:33:0:33,0:0:1,1.22103e-10,2.9607e-21:99	./.:0,193,216:64:0:64,0:0:1,4.86102e-20,5.90738e-23:99	./.:0,154,207:51:0:51,0:0:1,3.86125e-16,4.6924e-22:99	0/0:0,138,204:46:0:46,0:0:1,1.53719e-14,9.36257e-22:99	0/0:0,151,207:50:0:50,0:0:1,7.7042e-16,4.6924e-22:99	0/0:0,111,201:37:0:37,0:0:1,7.7042e-12,1.86808e-21:99	./.:0,117,186:51:0:50,1:0:1,1.93521e-12,5.90738e-20:99	./.:0,96,176:52:0:50,2:0:1,2.43628e-10,5.90738e-19:96	0/0:0,113,185:50:0:49,1:0:1,4.86102e-12,7.43695e-20:99	0/0:0,90,199:30:0:30,0:0:1,9.69901e-10,2.9607e-21:90	1/1:192,48,0:16:0:0,16:0:2.68273e-19,6.53588e-05,0.999935:41	0/0:0,90,199:30:0:30,0:0:1,9.69901e-10,2.9607e-21:90	0/0:0,54,192:19:0:18,0:0:0.999996,3.86123e-06,1.48386e-20:54	1/1:197,69,0:23:0:0,23:0:8.48408e-20,5.19197e-07,0.999999:62	0/0:0,60,196:20:0:20,0:0:0.999999,9.699e-07,5.90737e-21:60	1/1:175,30,0:10:0:0,10:0:1.33911e-17,0.00410719,0.995893:23	0/1:155,0,85:32:0:7,25:0:3.26041e-16,1,7.66774e-10:91	1/1:195,63,0:21:0:0,21:0:1.34463e-19,2.06696e-06,0.999998:56	1/1:192,54,0:18:0:0,18:0:2.68286e-19,1.64182e-05,0.999984:47	1/1:170,27,0:9:0:0,9:0:4.21741e-17,0.00816157,0.991838:20
chr01	8288367	chr01_8288367_A_G	A	G	791.062	.	.	GT:PL:DP:SP:AD:SCR:GP:GQ	0/0:0,45,191:15:0:15,0:0:0.999977,2.30404e-05,1.05421e-20:46	0/0:0,30,173:10:0:10,0:0:0.999272,0.000728086,6.64694e-19:31	./.:0,15,129:5:0:5,0:0:0.977478,0.022522,1.63322e-14:16	0/0:0,72,197:24:0:24,0:0:1,4.59726e-08,2.64812e-21:73	0/0:0,78,198:26:0:26,0:0:1,1.15478e-08,2.10348e-21:79	0/0:0,45,191:15:0:15,0:0:0.999977,2.30404e-05,1.05421e-20:46	0/0:0,33,180:11:0:11,0:0:0.999635,0.00036504,1.32672e-19:34	0/0:0,36,184:12:0:12,0:0:0.999817,0.000182987,5.28274e-20:37	0/0:0,69,196:23:0:23,0:0:1,9.17274e-08,3.33379e-21:70	0/0:0,60,195:20:0:20,0:0:0.999999,7.28616e-07,4.19699e-21:61	0/0:0,54,192:18:0:18,0:0:0.999997,2.90067e-06,8.37408e-21:55	0/1:91,0,109:9:0:5,4:0:1.09019e-09,1,2.29319e-12:89	0/0:0,48,192:16:0:16,0:0:0.999988,1.15477e-05,8.37401e-21:49	0/1:84,0,132:12:0:8,4:0:5.46388e-09,1,1.14932e-14:82	0/1:79,0,53:5:0:2,3:0:1.72783e-08,0.999999,9.12933e-07:60	./.:37,3,0:1:0:0,1:0:0.00040058,0.733142,0.266457:5	0/1:156,0,53:23:0:4,19:0:3.44747e-16,0.999999,9.12933e-07:60	0/1:107,0,107:10:0:5,5:0:2.73842e-11,1,3.63445e-12:99	0/1:129,0,116:13:0:6,7:0:1.72783e-13,1,4.57551e-13:99	0/1:115,0,160:20:0:13,7:0:4.34011e-12,1,1.82154e-17:99	./.:92,9,0:3:0:0,3:0:2.81115e-09,0.40868,0.59132:3
chr01	8439432	chr01_8439432_C_T	C	T	1020.84	.	.	GT:PL:DP:SP:AD:SCR:GP:GQ	0/0:0,120,255:40:0:40,0:8:1,8.96377e-13,6.35217e-27:99	0/0:0,93,255:31:0:31,0:18:1,4.49253e-10,6.35217e-27:93	0/0:0,123,255:41:0:41,0:18:1,4.49253e-13,6.35217e-27:99	0/0:0,144,255:48:0:48,0:10:1,3.56854e-15,6.35217e-27:99	0/0:0,69,255:23:0:23,0:8:1,1.12847e-07,6.35217e-27:69	0/0:0,99,255:33:0:33,0:18:1,1.12847e-10,6.35217e-27:99	./.:0,101,255:57:0:55,2:14:1,7.12018e-11,6.35217e-27:99	0/0:0,108,255:36:0:36,0:22:1,1.42066e-11,6.35217e-27:99	0/0:0,93,255:31:0:31,0:11:1,4.49253e-10,6.35217e-27:93	0/0:0,120,255:40:0:40,0:20:1,8.96377e-13,6.35217e-27:99	0/0:0,84,255:28:0:28,0:2:1,3.56854e-09,6.35217e-27:84	0/1:133,0,98:10:0:3,7:2:5.59125e-14,1,3.55166e-11:99	0/0:0,105,255:35:0:35,0:16:1,2.83459e-11,6.35217e-27:99	0/1:122,0,183:10:15:4,6:8:7.03897e-13,1,1.12313e-19:99	0/1:100,0,45:5:0:1,4:2:1.11559e-10,0.999993,7.08644e-06:51	./.:143,18,0:6:0:0,6:0:2.33024e-14,0.0660528,0.933947:11	0/1:149,0,27:11:0:1,10:2:1.40383e-15,0.999553,0.000446927:33	0/1:113,0,90:7:13:2,5:4:5.59125e-12,1,2.24094e-10:96	0/1:86,0,255:11:6:7,4:14:2.80226e-09,1,7.08649e-27:85	0/1:153,0,18:14:0:1,13:0:5.57146e-16,0.996461,0.00353909:24	./.:129,15,0:5:0:0,5:0:5.49224e-13,0.123663,0.876337:9
chr01	8511527	chr01_8511527_C_G	C	G	998.593	.	.	GT:PL:DP:SP:AD:SCR:GP:GQ	0/0:0,63,196:21:0:21,0:0:0.999999,5.84718e-07,8.54739e-21:62	0/0:0,66,197:22:0:22,0:0:1,2.93053e-07,6.78943e-21:65	0/0:0,111,201:37:0:37,0:0:1,9.26716e-12,2.70292e-21:99	0/0:0,84,198:28:0:28,0:0:1,4.64458e-09,5.39304e-21:83	0/0:0,90,199:30:0:30,0:0:1,1.16667e-09,4.28384e-21:89	0/0:0,123,203:41:0:41,0:0:1,5.84718e-13,1.70543e-21:99	0/0:0,105,200:35:0:35,0:0:1,3.68932e-11,3.40278e-21:99	0/0:0,135,204:45:0:45,0:0:1,3.68932e-14,1.35467e-21:99	0/0:0,72,197:24:0:24,0:0:1,7.36117e-08,6.78943e-21:71	0/0:0,84,198:28:0:28,0:0:1,4.64458e-09,5.39304e-21:83	0/0:0,69,197:23:0:23,0:0:1,1.46875e-07,6.78943e-21:68	./.:162,24,0:8:0:0,8:0:1.82927e-16,0.0134656,0.986534:18	0/0:0,108,201:36:0:36,0:0:1,1.84904e-11,2.70292e-21:99	1/1:189,42,0:14:0:0,14:0:3.6989e-19,0.000216281,0.999784:36	1/1:170,27,0:9:0:0,9:0:2.91881e-17,0.00679442,0.993206:21	./.:0,0,0:0:0:0,0:0:0,0,0:0	1/1:191,45,0:15:0:0,15:0:2.3341e-19,0.000108409,0.999892:39	./.:37,3,0:1:0:0,1:0:0.000215658,0.631994,0.36779:4	1/1:195,60,0:20:0:0,20:0:9.29319e-20,3.42856e-06,0.999997:54	1/1:182,36,0:12:0:0,12:0:1.85265e-18,0.000860477,0.99914:30	./.:0,0,0:0:0:0,0:0:0,0,0:0
chr01	10277859	chr01_10277859_T_C	T	C	351.785	.	.	GT:PL:DP:SP:AD:SCR:GP:GQ	0/0:0,42,189:14:0:14,0:0:0.999987,1.25191e-05,1.23905e-21:49	0/0:0,120,201:40:0:40,0:0:1,1.98416e-13,7.81797e-23:99	./.:0,3,147:24:0:22,2:0:0.909551,0.090449,1.78616e-17:10	0/0:0,87,199:29:0:29,0:0:1,3.95892e-10,1.23906e-22:94	0/0:0,111,200:37:0:37,0:0:1,1.57608e-12,9.84224e-23:99	0/0:0,123,203:41:0:41,0:0:1,9.94436e-14,4.9328e-23:99	./.:0,250,228:83:0:83,0:0:1,1.98416e-26,1.55989e-25:99	0/0:0,99,199:33:0:33,0:0:1,2.49791e-11,1.23906e-22:99	./.:0,205,218:68:0:68,0:0:1,6.27447e-22,1.55989e-24:99	0/0:0,117,201:39:0:39,0:0:1,3.95892e-13,7.81797e-23:99	0/0:0,102,200:34:0:34,0:0:1,1.25192e-11,9.84224e-23:99	0/0:0,57,195:19:0:19,0:0:1,3.95892e-07,3.11239e-22:64	0/0:0,102,198:34:0:34,0:0:1,1.25192e-11,1.55989e-22:99	0/1:60,0,140:12:0:9,3:0:5.03989e-06,0.999995,4.96038e-16:52	0/0:0,17,167:18:0:17,1:0:0.996057,0.00394331,1.95604e-19:24	0/1:63,0,141:11:0:8,3:0:2.52593e-06,0.999997,3.94018e-16:55	0/1:30,0,153:13:0:11,2:0:0.00501464,0.994985,2.47362e-17:22	0/1:93,0,155:16:0:11,5:0:2.52594e-09,1,1.56862e-17:85	0/1:85,0,161:24:0:18,6:0:1.59376e-08,1,3.94019e-18:77	0/1:69,0,123:9:0:6,3:0:6.34487e-07,0.999999,2.48609e-14:61	0/1:41,0,156:16:0:13,3:0:0.000400174,0.9996,1.2455e-17:33
chr01	10479813	chr01_10479813_C_T	C	T	1076.17	.	.	GT:PL:DP:SP:AD:SCR:GP:GQ	0/0:0,24,255:8:0:8,0:1:0.997827,0.00217334,2.36124e-27:26	0/0:0,18,255:6:0:6,0:0:0.991403,0.00859653,2.34604e-27:20	0/0:0,36,255:12:0:12,0:1:0.999863,0.000137408,2.36606e-27:38	0/0:0,36,255:12:0:12,0:0:0.999863,0.000137408,2.36606e-27:38	0/0:0,30,255:10:0:10,0:2:0.999453,0.000546808,2.36509e-27:32	0/0:0,24,255:8:0:8,0:0:0.997827,0.00217334,2.36124e-27:26	0/0:0,24,255:8:0:8,0:1:0.997827,0.00217334,2.36124e-27:26	0/0:0,27,255:9:0:9,0:0:0.99891,0.00109043,2.3638e-27:29	0/0:0,39,255:13:0:13,0:2:0.999931,6.8872e-05,2.36622e-27:41	0/0:0,33,255:11:0:11,0:4:0.999726,0.000274128,2.36574e-27:35	0/0:0,27,255:9:0:9,0:1:0.99891,0.00109043,2.3638e-27:29	./.:81,0,51:3:0:1,2:0:1.45187e-08,0.999999,1.08646e-06:59	0/0:0,36,255:12:0:12,0:0:0.999863,0.000137408,2.36606e-27:38	0/1:142,0,255:11:6:7,4:1:1.15326e-14,1,4.32526e-27:99	0/1:255,0,36:8:0:1,7:1:5.7798e-26,0.999966,3.43556e-05:44	./.:124,0,48:4:0:1,3:0:7.27657e-13,0.999998,2.16776e-06:56	0/1:156,0,250:10:3:6,4:1:4.59121e-16,1,1.36777e-26:99	0/1:126,0,228:9:0:6,3:1:4.59121e-13,1,2.16777e-24:99	0/1:82,0,155:5:0:3,2:0:1.15326e-08,1,4.32526e-17:79	0/1:103,0,142:6:0:3,3:1:9.16067e-11,1,8.63004e-16:99	./.:98,0,98:4:0:2,2:0:2.89686e-10,1,2.16777e-11:95
chr01	11298218	chr01_11298218_T_C	T	C	1347.21	.	.	GT:PL:DP:SP:AD:SCR:GP:GQ	0/0:0,48,255:16:0:16,0:0:0.999981,1.91753e-05,1.15727e-26:47	0/0:0,36,255:12:0:12,0:0:0.999696,0.000303822,1.15694e-26:35	0/0:0,45,255:15:0:15,0:0:0.999962,3.82591e-05,1.15725e-26:44	0/0:0,69,255:23:0:23,0:0:1,1.52318e-07,1.15729e-26:68	0/0:0,27,255:9:0:9,0:0:0.997592,0.00240826,1.1545e-26:26	0/0:0,54,255:18:0:18,0:0:0.999995,4.81669e-06,1.15728e-26:53	0/0:0,21,255:7:0:7,0:0:0.990481,0.00951913,1.14627e-26:20	0/0:0,33,255:11:0:11,0:0:0.999394,0.000606021,1.15659e-26:32	0/0:0,51,255:17:0:17,0:0:0.99999,9.61052e-06,1.15728e-26:50	0/0:0,66,255:22:0:22,0:0:1,3.03914e-07,1.15729e-26:65	./.:0,18,255:6:0:6,0:0:0.981185,0.0188149,1.13552e-26:17	0/1:149,0,27:11:0:1,10:1:1.03989e-15,0.999397,0.000603155:32	0/0:0,21,255:7:0:7,0:0:0.990481,0.00951913,1.14627e-26:20	0/1:144,0,102:31:45:4,27:0:3.2904e-15,1,1.9085e-11:99	0/1:152,0,21:13:0:1,12:0:5.20243e-16,0.997603,0.00239689:26	./.:147,0,3:19:0:1,18:0:1.43202e-15,0.868359,0.131641:8	0/1:153,0,102:23:0:3,20:0:4.14237e-16,1,1.9085e-11:99	1/1:255,78,0:26:0:0,26:0:8.64087e-26,5.23973e-08,1:72	0/1:151,0,178:30:26:5,25:0:6.56521e-16,1,4.79393e-19:99	./.:161,24,0:24:0:1,23:0:2.14229e-16,0.0129906,0.987009:18	1/1:152,33,0:31:0:1,30:1:1.72123e-15,0.00165421,0.998346:27
chr01	11422970	chr01_11422970_C_T	C	T	170.143	.	.	GT:PL:DP:SP:AD:SCR:GP:GQ	0/0:0,45,190:15:0:15,0:0:0.999997,3.2018e-06,2.56289e-22:54	0/0:0,84,198:28:0:28,0:0:1,4.03084e-10,4.06193e-23:93	0/0:0,75,196:25:0:25,0:0:1,3.20181e-09,6.43772e-23:84	0/0:0,60,196:20:0:20,0:0:1,1.0125e-07,6.43772e-23:69	0/0:0,84,198:28:0:28,0:0:1,4.03084e-10,4.06193e-23:93	0/0:0,51,193:17:0:17,0:0:0.999999,8.04259e-07,1.28449e-22:60	0/0:0,66,197:22:0:22,0:0:1,2.54329e-08,5.11366e-23:75	0/0:0,81,198:27:0:27,0:0:1,8.04259e-10,4.06193e-23:90	0/0:0,42,189:14:0:14,0:0:0.999994,6.38842e-06,3.22648e-22:51	0/0:0,81,198:27:0:27,0:0:1,8.04259e-10,4.06193e-23:90	0/0:0,78,198:26:0:26,0:0:1,1.60471e-09,4.06193e-23:87	0/1:74,0,96:7:15:4,3:3:3.93191e-07,1,6.35823e-12:64	0/0:0,123,202:41:0:41,0:0:1,5.07453e-14,1.61708e-23:99	0/0:0,39,187:13:0:13,0:0:0.999987,1.27465e-05,5.1136e-22:48	0/0:0,15,129:5:0:5,0:0:0.996808,0.00319159,3.21621e-16:24	./.:0,9,92:3:0:3,0:0:0.987414,0.0125862,1.59673e-12:19	./.:0,9,92:3:0:3,0:0:0.987414,0.0125862,1.59673e-12:19	0/1:45,0,125:8:14:6,2:2:0.000312225,0.999688,8.00204e-15:35	0/1:113,0,161:21:51:14,7:7:4.94999e-11,1,2.01065e-18:99	0/0:0,27,170:9:0:9,0:0:0.999798,0.00020198,2.56239e-20:36	./.:0,6,67:2:0:2,0:0:0.975198,0.0248021,4.98683e-10:16
chr01	11664187	chr01_11664187_A_G	A	G	1328.48	.	.	GT:PL:DP:SP:AD:SCR:GP:GQ	0/0:0,123,201:41:0:41,0:0:1,4.09973e-13,1.32877e-21:99	0/0:0,96,199:32:0:32,0:0:1,2.05473e-10,2.10596e-21:96	0/0:0,87,199:29:0:29,0:0:1,1.63213e-09,2.10596e-21:87	./.:0,229,221:76:0:76,0:0:1,1.0298e-23,1.32877e-23:99	0/0:0,135,203:45:0:45,0:0:1,2.58675e-14,8.38397e-22:99	0/0:0,120,200:40:0:40,0:0:1,8.18003e-13,1.67282e-21:99	0/0:0,99,198:33:0:33,0:0:1,1.0298e-10,2.65124e-21:99	0/0:0,123,201:41:0:41,0:0:1,4.09973e-13,1.32877e-21:99	0/0:0,113,184:50:0:49,1:0:1,4.09973e-12,6.65963e-20:99	0/0:0,132,203:44:0:44,0:0:1,5.16125e-14,8.38397e-22:99	0/0:0,120,199:40:0:40,0:0:1,8.18003e-13,2.10596e-21:99	0/1:166,0,140:38:0:14,24:24:3.07075e-17,1,2.04501e-15:99	0/0:0,84,198:28:0:28,0:0:1,3.25653e-09,2.65124e-21:84	0/1:157,0,85:32:0:7,25:25:2.43919e-16,1,6.46688e-10:91	0/1:149,0,162:30:0:17,13:13:1.53902e-15,1,1.29031e-17:99	0/1:150,0,160:31:0:17,14:14:1.22249e-15,1,2.04501e-17:99	0/1:164,0,151:35:0:15,20:20:4.86682e-17,1,1.62441e-16:99	1/1:174,44,0:27:0:1,26:14:2.37939e-17,0.000194635,0.999805:37	0/1:165,0,132:37:0:13,24:24:3.86585e-17,1,1.29031e-14:99	0/1:152,0,89:43:0:10,33:33:7.71339e-16,1,2.57451e-10:95	0/1:152,0,90:40:0:9,31:31:7.71339e-16,1,2.04501e-10:96
chr01	12081234	chr01_12081234_C_A	C	A	1423.48	.	.	GT:PL:DP:SP:AD:SCR:GP:GQ	0/0:0,78,198:26:0:26,0:0:1,2.32992e-08,8.56289e-21:76	0/0:0,57,195:19:0:19,0:0:0.999997,2.93318e-06,1.70852e-20:55	0/0:0,54,194:18:0:18,0:0:0.999994,5.85245e-06,2.15089e-20:52	0/0:0,48,192:16:0:16,0:0:0.999977,2.32986e-05,3.40887e-20:46	0/0:0,30,175:10:0:10,0:0:0.998532,0.00146792,1.70601e-18:28	0/0:0,69,197:23:0:23,0:0:1,1.85072e-07,1.078e-20:67	0/0:0,36,182:12:0:12,0:0:0.999631,0.00036913,3.40769e-19:34	0/0:0,42,189:14:0:14,0:0:0.999907,9.2747e-05,6.80111e-20:40	0/0:0,63,196:21:0:21,0:0:0.999999,7.36783e-07,1.35713e-20:61	0/0:0,60,196:20:0:20,0:0:0.999999,1.47008e-06,1.35712e-20:58	0/0:0,75,197:25:0:25,0:0:1,4.64879e-08,1.078e-20:73	1/1:189,42,0:14:0:0,14:0:2.32973e-19,0.000171651,0.999828:37	0/0:0,57,195:19:0:19,0:0:0.999997,2.93318e-06,1.70852e-20:55	./.:168,23,0:20:0:1,19:1:2.89399e-17,0.0134536,0.986546:18	./.:162,24,0:8:0:0,8:0:1.15532e-16,0.0107162,0.989284:19	1/1:175,30,0:10:0:0,10:0:5.83713e-18,0.00271356,0.997286:25	1/1:175,30,0:10:0:0,10:0:5.83713e-18,0.00271356,0.997286:25	1/1:170,27,0:9:0:0,9:0:1.84089e-17,0.00539969,0.9946:22	1/1:182,36,0:12:0:0,12:0:1.16703e-18,0.000683004,0.999317:31	./.:168,20,0:19:0:1,18:0:2.85575e-17,0.0264887,0.973511:15	1/1:182,36,0:12:0:0,12:0:1.16703e-18,0.000683004,0.999317:31
chr01	12086769	chr01_12086769_T_C	T	C	1577.24	.	.	GT:PL:DP:SP:AD:SCR:GP:GQ	0/0:0,51,194:17:0:17,0:0:0.999988,1.18944e-05,2.23166e-20:49	0/0:0,69,196:23:0:23,0:0:1,1.88515e-07,1.4081e-20:67	0/0:0,84,198:28:0:28,0:0:1,5.96138e-09,8.88452e-21:82	0/0:0,151,207:50:0:50,0:0:1,1.18945e-15,1.1185e-21:99	0/0:0,96,199:32:0:32,0:1:1,3.76138e-10,7.05723e-21:94	0/0:0,105,200:35:0:35,0:0:1,4.73529e-11,5.60575e-21:99	0/0:0,84,198:28:0:28,0:0:1,5.96138e-09,8.88452e-21:82	0/0:0,138,205:46:0:46,0:0:1,2.37327e-14,1.7727e-21:99	0/0:0,102,200:34:0:34,0:0:1,9.44815e-11,5.60575e-21:99	0/0:0,87,198:29:0:29,0:0:1,2.98777e-09,8.88452e-21:85	0/0:0,63,196:21:0:21,0:0:0.999999,7.50493e-07,1.4081e-20:61	1/1:196,78,0:26:0:0,26:1:4.48091e-20,4.23363e-08,1:73	0/0:0,90,198:30:0:30,0:0:1,1.49743e-09,8.88452e-21:88	1/1:195,57,0:19:0:0,19:0:5.6411e-20,5.3298e-06,0.999995:52	1/1:175,30,0:10:0:0,10:0:5.6261e-18,0.00266412,0.997336:25	1/1:195,87,0:29:0:0,29:0:5.64113e-20,5.32983e-09,1:82	1/1:193,57,0:20:0:0,19:0:8.94054e-20,5.3298e-06,0.999995:52	1/1:196,78,0:26:0:0,26:0:4.48091e-20,4.23363e-08,1:73	1/1:195,75,0:25:0:0,25:0:5.64113e-20,8.4472e-08,1:70	1/1:184,36,0:12:0:0,12:0:7.097e-19,0.000670535,0.999329:31	1/1:196,72,0:24:0:0,24:0:4.48091e-20,1.68544e-07,1:67
chr01	12303834	chr01_12303834_T_C	T	C	278.979	.	.	GT:PL:DP:SP:AD:SCR:GP:GQ	0/0:0,48,191:16:0:16,0:0:0.999999,1.46126e-06,1.68809e-22:58	0/0:0,48,190:16:0:16,0:0:0.999999,1.46126e-06,2.12518e-22:58	0/0:0,42,188:14:0:14,0:0:0.999994,5.81736e-06,3.36817e-22:52	0/0:0,81,198:27:0:27,0:0:1,7.32366e-10,3.36819e-23:91	0/0:0,48,192:16:0:16,0:0:0.999999,1.46126e-06,1.3409e-22:58	0/0:0,36,184:12:0:12,0:0:0.999977,2.31589e-05,8.46031e-22:46	0/0:0,54,195:18:0:18,0:0:1,3.67052e-07,6.72041e-23:64	0/0:0,45,190:15:0:15,0:0:0.999997,2.91559e-06,2.12518e-22:55	0/0:0,78,196:26:0:26,0:0:1,1.46126e-09,5.33822e-23:88	0/0:0,54,195:18:0:18,0:0:1,3.67052e-07,6.72041e-23:64	0/0:0,45,185:15:0:15,0:0:0.999997,2.91559e-06,6.7204e-22:55	./.:0,255,219:99:0:98,1:0:1,2.9156e-27,2.67545e-25:99	0/0:0,60,195:20:0:20,0:0:1,9.21994e-08,6.72042e-23:70	0/0:0,78,195:26:0:26,0:0:1,1.46126e-09,6.72042e-23:88	0/1:76,0,147:15:0:11,4:0:2.72441e-07,1,4.59905e-17:65	./.:0,9,148:26:0:24,2:0:0.988526,0.011474,3.32954e-18:19	0/0:0,35,171:24:0:23,1:0:0.999971,2.91552e-05,1.68804e-20:45	0/0:0,123,200:41:0:41,0:0:1,4.62092e-14,2.12518e-23:99	0/0:0,69,197:23:0:23,0:0:1,1.16072e-08,4.2403e-23:79	0/1:255,0,164:32:20:21,11:14:3.42982e-25,1,9.17631e-19:99	./.:0,6,134:35:0:32,3:0:0.977365,0.0226352,8.269e-17:16
chr01	13010256	chr01_13010256_C_G	C	G	288.908	.	.	GT:PL:DP:SP:AD:SCR:GP:GQ	0/0:0,24,162:8:0:8,0:0:0.999134,0.000865847,7.46789e-19:30	0/0:0,15,129:5:0:5,0:0:0.993163,0.00683656,1.48114e-15:21	0/0:0,21,154:7:0:7,0:0:0.998274,0.0017261,4.70787e-18:27	0/0:0,51,194:17:0:17,0:0:0.999998,1.72909e-06,4.716e-22:57	0/0:0,27,167:9:0:9,0:0:0.999566,0.000434139,2.36258e-19:33	0/0:0,33,180:11:0:11,0:0:0.999891,0.000109086,1.18448e-20:39	./.:0,12,97:4:0:4,0:0:0.986451,0.0135486,2.33158e-12:18	0/0:0,18,143:6:0:6,0:0:0.996562,0.00343812,5.91669e-17:24	0/0:0,48,191:16:0:16,0:0:0.999997,3.44997e-06,9.40964e-22:54	0/0:0,27,170:9:0:9,0:0:0.999566,0.000434139,1.18409e-19:33	./.:0,3,37:1:0:1,0:0:0.901632,0.0983663,2.1311e-06:10	0/0:0,132,203:44:0:44,0:5:1,1.37346e-14,5.9371e-23:99	0/0:0,18,143:6:0:6,0:0:0.996562,0.00343812,5.91669e-17:24	0/0:0,138,204:46:0:46,0:4:1,3.44998e-15,4.71601e-23:99	1/1:195,120,0:40:0:0,40:7:2.66947e-18,1.83757e-11,1:99	./.:0,0,0:0:0:0,0:0:0,0,0:0	0/0:0,18,138:6:0:6,0:0:0.996562,0.00343812,1.87102e-16:24	0/0:0,87,197:29:0:29,0:3:1,4.34327e-10,2.3636e-22:93	./.:0,181,210:60:0:60,0:8:1,1.72909e-19,1.18461e-23:99	1/1:173,90,0:46:0:2,44:10:4.23083e-16,1.83757e-08,1:77	0/0:0,15,129:5:0:5,0:0:0.993163,0.00683656,1.48114e-15:21
chr01	13225907	chr01_13225907_C_T	C	T	662.698	.	.	GT:PL:DP:SP:AD:SCR:GP:GQ	./.:0,6,67:2:0:2,0:0:0.862401,0.137599,1.73565e-08:8	0/0:0,36,184:12:0:12,0:0:0.99984,0.000159528,4.01498e-20:37	0/0:0,30,175:10:0:10,0:0:0.999365,0.00063479,3.18769e-19:31	0/0:0,39,187:13:0:13,0:0:0.99992,7.99597e-05,2.01242e-20:40	0/0:0,42,189:14:0:14,0:0:0.99996,4.00764e-05,1.2698e-20:43	0/0:0,36,184:12:0:12,0:0:0.99984,0.000159528,4.01498e-20:37	0/0:0,21,154:7:0:7,0:0:0.99498,0.00502019,3.99546e-17:22	0/0:0,33,180:11:0:11,0:0:0.999682,0.00031825,1.00836e-19:34	0/0:0,24,162:8:0:8,0:0:0.997478,0.00252237,6.34827e-18:25	0/0:0,33,180:11:0:11,0:0:0.999682,0.00031825,1.00836e-19:34	./.:0,12,113:4:0:4,0:0:0.961466,0.0385337,4.86056e-13:14	0/1:100,0,22:5:0:1,4:0:1.57275e-10,0.998999,0.00100095:29	0/0:0,48,192:16:0:16,0:0:0.99999,1.0067e-05,6.36426e-21:49	./.:25,0,81:4:0:3,1:0:0.00495378,0.995046,1.25513e-09:23	./.:0,15,129:5:0:5,0:0:0.980309,0.0196911,1.24484e-14:17	1/1:180,33,0:11:0:0,11:0:9.88278e-18,0.00314619,0.996854:25	0/1:96,0,66:7:0:3,4:0:3.95452e-10,1,3.98884e-08:73	0/1:42,0,134:9:0:7,2:0:9.93232e-05,0.999901,6.32125e-15:40	0/1:77,0,77:6:0:3,3:0:3.14119e-08,1,3.16844e-09:74	0/1:125,0,16:7:0:1,6:0:4.95867e-13,0.996027,0.00397299:24	0/1:114,0,19:6:0:1,5:0:6.25499e-12,0.998005,0.00199517:27
chr01	14384624	chr01_14384624_A_G	A	G	2181.42	.	.	GT:PL:DP:SP:AD:SCR:GP:GQ	0/0:0,42,255:14:0:14,0:27:0.99996,3.96811e-05,3.12698e-27:44	./.:0,6,255:22:0:21,1:40:0.863573,0.136427,2.70048e-27:8	0/0:0,60,255:20:0:20,0:36:0.999999,6.28928e-07,3.1271e-27:62	0/0:0,69,255:23:0:23,0:41:1,7.91774e-08,3.1271e-27:71	0/0:0,93,255:31:0:31,0:58:1,3.15211e-10,3.1271e-27:95	0/0:0,66,255:22:0:22,0:42:1,1.5798e-07,3.1271e-27:68	0/0:0,42,255:14:0:14,0:25:0.99996,3.96811e-05,3.12698e-27:44	0/0:0,63,255:21:0:21,0:36:1,3.15211e-07,3.1271e-27:65	0/0:0,75,255:25:0:25,0:47:1,1.98885e-08,3.1271e-27:77	0/0:0,75,255:25:0:25,0:45:1,1.98885e-08,3.1271e-27:77	0/0:0,51,255:17:0:17,0:32:0.999995,4.99573e-06,3.12709e-27:53	0/1:255,0,181:11:3:4,7:19:5.02804e-26,1,1.24894e-19:99	0/0:0,72,255:24:0:24,0:44:1,3.96827e-08,3.1271e-27:74	0/1:255,0,255:21:5:7,14:41:5.02804e-26,1,4.97211e-27:99	0/1:255,0,246:12:6:6,6:22:5.02804e-26,1,3.94949e-26:99	0/1:255,0,229:12:0:5,7:19:5.02804e-26,1,1.97943e-24:99	0/1:255,0,255:24:0:11,13:46:5.02804e-26,1,4.97211e-27:99	0/1:232,0,255:11:2:6,5:19:1.00323e-23,1,4.97211e-27:99	0/1:255,0,231:11:2:5,6:18:5.02804e-26,1,1.24894e-24:99	0/1:255,0,232:11:0:5,6:20:5.02804e-26,1,9.92067e-25:99	0/1:255,0,255:21:2:9,12:33:5.02804e-26,1,4.97211e-27:99
chr01	14623289	chr01_14623289_G_A	G	A	1224.84	.	.	GT:PL:DP:SP:AD:SCR:GP:GQ	0/0:0,141,255:47:0:47,0:0:1,1.71813e-15,3.69875e-28:99	0/0:0,132,255:44:0:44,0:0:1,1.36476e-14,3.69875e-28:99	0/0:0,120,255:40:0:40,0:0:1,2.163e-13,3.69875e-28:99	./.:0,193,255:64:0:64,0:0:1,1.08407e-20,3.69875e-28:99	0/0:0,120,255:40:0:40,0:0:1,2.163e-13,3.69875e-28:99	0/0:0,132,255:44:0:44,0:0:1,1.36476e-14,3.69875e-28:99	0/0:0,123,255:41:0:41,0:0:1,1.08407e-13,3.69875e-28:99	0/0:0,117,255:39:0:39,0:0:1,4.31576e-13,3.69875e-28:99	./.:0,163,255:54:0:54,0:0:1,1.08407e-17,3.69875e-28:99	./.:0,154,255:51:0:51,0:0:1,8.61107e-17,3.69875e-28:99	0/0:0,90,255:30:0:30,0:0:1,2.163e-10,3.69875e-28:96	0/1:156,0,255:17:6:12,5:0:1.1613e-15,1,1.71e-27:99	./.:0,169,255:56:0:56,0:0:1,2.72306e-18,3.69875e-28:99	0/1:125,0,255:18:0:14,4:0:1.46198e-12,1,1.71e-27:99	0/1:123,0,255:13:6:9,4:0:2.31709e-12,1,1.71e-27:99	0/1:113,0,255:18:2:14,4:0:2.31709e-11,1,1.71e-27:99	0/1:233,0,255:38:4:30,8:0:2.31709e-23,1,1.71e-27:99	0/1:255,0,255:23:0:15,8:0:1.46198e-25,1,1.71e-27:99	0/1:198,0,255:23:2:15,8:0:7.32728e-20,1,1.71e-27:99	0/1:117,0,255:18:16:14,4:0:9.2245e-12,1,1.71e-27:99	0/0:0,39,255:13:0:13,0:0:0.999973,2.72299e-05,3.69864e-28:45
chr01	14715807	chr01_14715807_G_A	G	A	1723.34	.	.	GT:PL:DP:SP:AD:SCR:GP:GQ	0/1:115,0,158:20:0:13,7:20:4.13081e-12,1,3.03323e-17:99	0/1:109,0,164:28:0:20,8:28:1.6445e-11,1,7.61912e-18:99	0/1:103,0,163:25:0:18,7:25:6.54689e-11,1,9.59191e-18:99	0/1:147,0,166:49:0:30,19:49:2.60636e-15,1,4.80734e-18:99	0/1:112,0,159:40:0:29,11:40:8.24205e-12,1,2.40938e-17:99	0/1:143,0,164:32:0:19,13:32:6.54689e-15,1,7.61912e-18:99	0/1:123,0,158:22:0:14,8:22:6.54689e-13,1,3.03323e-17:99	0/1:99,0,163:29:0:21,8:29:1.6445e-10,1,9.59191e-18:97	0/1:121,0,136:15:0:8,7:15:1.03761e-12,1,4.80734e-15:99	0/1:135,0,163:34:0:21,13:34:4.13081e-14,1,9.59191e-18:99	0/1:82,0,161:20:0:15,5:20:8.24205e-09,1,1.52021e-17:80	0/1:60,0,123:9:0:6,3:9:1.30627e-06,0.999999,9.59189e-14:58	./.:142,0,165:60:0:38,22:60:8.24205e-15,1,6.05208e-18:99	0/1:85,0,161:19:0:14,5:19:4.13081e-09,1,1.52021e-17:83	./.:0,2,143:9:0:8,1:9:0.6743,0.3257,4.95134e-16:4	0/1:36,0,146:11:0:9,2:11:0.000328014,0.999672,4.80576e-16:34	0/1:60,0,123:9:0:6,3:9:1.30627e-06,0.999999,9.59189e-14:58	0/1:36,0,143:11:0:9,2:11:0.000328014,0.999672,9.58876e-16:34	0/1:36,0,146:11:0:9,2:11:0.000328014,0.999672,4.80576e-16:34	0/0:0,24,162:8:0:8,0:8:0.996962,0.00303839,9.21612e-18:25	0/1:82,0,160:20:0:15,5:20:8.24205e-09,1,1.91384e-17:80
chr01	18137734	chr01_18137734_A_G	A	G	22.4593	.	.	GT:PL:DP:SP:AD:SCR:GP:GQ	0/0:0,72,255:24:0:24,0:48:1,1.33832e-09,3.55679e-30:88	0/1:42,0,255:26:0:24,2:52:0.00296586,0.997034,1.6719e-28:25	0/0:0,42,255:14:0:14,0:28:0.999999,1.33832e-06,3.55678e-30:58	0/0:0,48,255:16:0:16,0:32:1,3.3617e-07,3.55679e-30:64	0/0:0,75,255:25:0:25,0:49:1,6.70747e-10,3.55679e-30:91	0/0:0,75,255:25:0:25,0:50:1,6.70747e-10,3.55679e-30:91	0/0:0,69,255:23:0:23,0:45:1,2.67029e-09,3.55679e-30:85	0/0:0,78,255:26:0:26,0:51:1,3.3617e-10,3.55679e-30:94	0/0:0,36,255:12:0:12,0:24:0.999995,5.32791e-06,3.55677e-30:52	0/0:0,63,255:21:0:21,0:41:1,1.06306e-08,3.55679e-30:79	0/0:0,30,255:10:0:10,0:16:0.999979,2.12104e-05,3.55671e-30:46	./.:0,6,110:2:0:2,0:4:0.9947,0.0052997,1.11879e-15:22	0/0:0,78,255:26:0:26,0:52:1,3.3617e-10,3.55679e-30:94	0/0:0,18,255:6:0:6,0:12:0.999664,0.000336057,3.55559e-30:34	./.:0,12,212:4:0:4,0:8:0.998663,0.00133653,7.08724e-26:28	./.:0,12,200:4:0:4,0:7:0.998663,0.00133653,1.12325e-24:28	0/1:39,0,255:7:0:6,1:14:0.00590026,0.9941,1.66697e-28:22	0/0:0,27,255:9:0:9,0:17:0.999958,4.23195e-05,3.55664e-30:43	0/0:0,24,255:8:0:8,0:16:0.999916,8.4435e-05,3.55649e-30:40	0/0:0,24,255:8:0:8,0:16:0.999916,8.4435e-05,3.55649e-30:40	0/0:0,39,255:13:0:13,0:26:0.999997,2.67029e-06,3.55678e-30:55
chr01	19335820	chr01_19335820_G_A	G	A	1570.33	.	.	GT:PL:DP:SP:AD:SCR:GP:GQ	0/0:0,24,255:8:0:8,0:10:0.996994,0.00300613,4.5213e-27:25	0/0:0,48,255:16:0:16,0:17:0.999988,1.20036e-05,4.53488e-27:49	0/0:0,24,255:8:0:8,0:7:0.996994,0.00300613,4.5213e-27:25	0/0:0,39,255:13:0:13,0:11:0.999905,9.53397e-05,4.5345e-27:40	0/0:0,42,255:14:0:14,0:17:0.999952,4.77853e-05,4.53471e-27:43	0/0:0,33,255:11:0:11,0:12:0.999621,0.000379446,4.53321e-27:34	0/0:0,30,255:10:0:10,0:11:0.999243,0.000756809,4.5315e-27:31	0/0:0,36,255:12:0:12,0:11:0.99981,0.00019021,4.53407e-27:37	./.:0,12,210:4:0:4,0:6:0.954392,0.0456081,1.36867e-22:13	0/0:0,39,255:13:0:13,0:18:0.999905,9.53397e-05,4.5345e-27:40	./.:0,18,255:6:0:6,0:6:0.988139,0.0118613,4.48114e-27:19	0/1:255,0,183:10:0:4,6:13:4.17527e-26,1,9.48976e-20:99	0/0:0,30,255:10:0:10,0:11:0.999243,0.000756809,4.5315e-27:31	0/1:255,0,107:10:15:3,7:14:4.17527e-26,1,3.77794e-12:99	0/1:186,0,42:6:0:1,5:8:3.3165e-19,0.999988,1.19468e-05:49	./.:120,6,0:2:0:0,2:2:2.99713e-12,0.570191,0.429809:3	0/1:84,0,255:9:4:7,2:12:5.25636e-09,1,5.98763e-27:82	0/1:255,0,182:12:0:4,8:17:4.17527e-26,1,1.19469e-19:99	./.:0,18,255:6:0:6,0:6:0.988139,0.0118613,4.48114e-27:19	0/1:255,0,24:12:0:1,11:17:4.17213e-26,0.999247,0.000753231:31	0/1:255,0,34:8:0:1,7:7:4.17496e-26,0.999925,7.53742e-05:41
chr01	19897052	chr01_19897052_T_C	T	C	265.649	.	.	GT:PL:DP:SP:AD:SCR:GP:GQ	0/0:0,15,180:5:0:5,0:8:0.994974,0.00502633,6.34791e-21:22	0/1:45,0,177:8:0:6,2:11:0.000197913,0.999802,7.96698e-20:37	0/0:0,30,198:10:0:10,0:11:0.99984,0.000159724,1.011e-22:37	0/0:0,36,237:12:0:12,0:15:0.99996,4.01256e-05,1.27292e-26:43	0/0:0,39,199:13:0:13,0:13:0.99998,2.01109e-05,8.03175e-23:46	0/0:0,42,255:14:0:14,0:21:0.99999,1.00794e-05,2.0175e-28:49	0/0:0,30,245:10:0:10,0:10:0.99984,0.000159724,2.0172e-27:37	0/0:0,45,255:15:0:15,0:15:0.999995,5.0517e-06,2.01751e-28:52	0/0:0,33,223:11:0:11,0:10:0.99992,8.0058e-05,3.19731e-25:40	0/0:0,24,251:8:0:8,0:13:0.999364,0.00063557,5.06457e-28:31	./.:0,6,67:2:0:2,0:0:0.961421,0.0385792,1.22386e-09:14	0/1:113,0,157:19:0:12,7:4:3.13733e-11,1,7.96855e-18:99	./.:13,0,203:8:0:7,1:10:0.23881,0.76119,1.5236e-22:6	0/0:0,84,198:28:0:28,0:6:1,6.35974e-10,1.01116e-22:91	./.:26,0,188:24:0:21,3:5:0.0154805,0.984519,6.23166e-21:18	./.:3,0,149:22:0:20,2:7:0.758298,0.241702,1.21523e-17:6	0/0:0,35,195:35:0:33,2:9:0.99995,5.05147e-05,2.01742e-22:42	0/1:41,0,184:35:0:30,5:9:0.000496987,0.999503,1.58915e-20:33	0/0:0,17,167:18:0:17,1:6:0.996823,0.00317729,1.26893e-19:24	0/1:46,0,158:17:0:14,3:2:0.000157214,0.999843,6.32865e-18:38	0/1:72,0,187:37:0:30,7:10:3.94967e-07,1,7.96855e-21:64
chr01	26261248	chr01_26261248_G_C	G	C	875.667	.	.	GT:PL:DP:SP:AD:SCR:GP:GQ	1/1:198,84,0:28:0:0,28:0:1.62293e-19,2.54789e-08,1:75	1/1:200,102,0:34:0:0,34:0:1.024e-19,4.03813e-10,1:93	1/1:200,105,0:35:0:0,35:0:1.024e-19,2.02386e-10,1:96	1/1:201,123,0:41:0:0,41:0:8.13392e-20,3.2076e-12,1:99	0/0:0,123,203:41:0:41,0:0:1,3.13242e-13,4.89441e-22:99	./.:0,226,223:75:0:75,0:0:1,1.56993e-23,4.89441e-24:99	0/0:0,138,205:46:0:46,0:0:1,9.90558e-15,3.08816e-22:99	0/0:0,111,201:37:0:37,0:0:1,4.96455e-12,7.75711e-22:99	0/0:0,129,203:43:0:43,0:0:1,7.86828e-14,4.89441e-22:99	1/1:200,102,0:34:0:0,34:0:1.024e-19,4.03813e-10,1:93	0/0:0,117,200:39:0:39,0:1:1,1.24704e-12,9.76562e-22:99	0/0:0,45,191:15:0:15,0:0:0.99998,1.97638e-05,7.75696e-21:47	0/0:0,141,205:47:0:47,0:0:1,4.96455e-15,3.08816e-22:99	0/0:0,78,198:26:0:26,0:0:1,9.90558e-09,1.54775e-21:80	0/0:0,36,184:12:0:12,0:0:0.999843,0.000156968,3.88715e-20:38	0/0:0,27,170:9:0:9,0:0:0.998755,0.00124549,9.75346e-19:29	0/0:0,30,175:10:0:10,0:0:0.999375,0.00062461,3.08623e-19:32	0/0:0,45,191:15:0:15,0:0:0.99998,1.97638e-05,7.75696e-21:47	0/0:0,39,183:13:0:13,0:0:0.999921,7.86766e-05,4.89402e-20:41	0/0:0,33,180:11:0:11,0:0:0.999687,0.000313144,9.76257e-20:35	0/0:0,24,162:8:0:8,0:0:0.997518,0.00248199,6.1464e-18:26
chr01	27540356	chr01_27540356_A_G	A	G	47.0425	.	.	GT:PL:DP:SP:AD:SCR:GP:GQ	0/0:0,51,255:17:0:17,0:34:1,1.59323e-07,3.18049e-30:67	0/0:0,21,255:7:0:7,0:14:0.999841,0.000159297,3.17999e-30:37	0/0:0,63,255:21:0:21,0:42:1,1.00526e-08,3.18049e-30:79	0/0:0,93,255:31:0:31,0:60:1,1.00526e-11,3.18049e-30:99	0/1:57,0,255:18:3:16,2:36:9.94671e-05,0.999901,1.58553e-28:40	0/0:0,75,255:25:0:25,0:50:1,6.34275e-10,3.18049e-30:91	0/0:0,63,255:21:0:21,0:40:1,1.00526e-08,3.18049e-30:79	0/0:0,33,255:11:0:11,0:22:0.99999,1.00525e-05,3.18046e-30:49	0/0:0,72,255:24:0:24,0:43:1,1.26554e-09,3.18049e-30:88	0/1:49,0,255:21:0:19,2:42:0.000627264,0.999373,1.58469e-28:32	0/0:0,24,255:8:0:8,0:16:0.99992,7.98441e-05,3.18024e-30:40	0/0:0,24,255:8:0:8,0:12:0.99992,7.98441e-05,3.18024e-30:40	0/0:0,51,255:17:0:17,0:34:1,1.59323e-07,3.18049e-30:67	0/0:0,24,255:8:0:8,0:16:0.99992,7.98441e-05,3.18024e-30:40	0/0:0,21,255:7:0:7,0:9:0.999841,0.000159297,3.17999e-30:37	./.:0,3,60:1:0:1,0:2:0.990047,0.00995253,9.95751e-11:20	0/0:0,36,255:12:0:12,0:24:0.999995,5.0382e-06,3.18048e-30:52	0/0:0,18,255:6:0:6,0:12:0.999682,0.000317789,3.17948e-30:34	./.:0,9,169:3:0:3,0:6:0.997481,0.00251873,1.26299e-21:25	0/0:0,15,198:5:0:5,0:5:0.999366,0.000633873,1.59301e-24:31	0/0:0,21,255:7:0:7,0:14:0.999841,0.000159297,3.17999e-30:37
chr01	28067080	chr01_28067080_C_T	C	T	230.987	.	.	GT:PL:DP:SP:AD:SCR:GP:GQ	0/0:0,66,255:23:0:22,0:29:1,3.89555e-08,1.90142e-28:74	0/0:0,57,255:19:0:19,0:25:1,3.09434e-07,1.90142e-28:65	0/0:0,84,255:28:0:28,0:35:1,6.17403e-10,1.90142e-28:92	0/0:0,84,255:29:0:28,0:39:1,6.17403e-10,1.90142e-28:92	0/0:0,45,255:16:0:15,0:26:0.999995,4.90418e-06,1.90141e-28:53	0/0:0,75,255:25:0:25,0:34:1,4.90421e-09,1.90142e-28:83	0/1:86,0,255:24:3:21,3:37:1.61969e-08,1,1.22605e-27:77	0/0:0,141,255:47:0:47,0:60:1,1.23188e-15,1.90142e-28:99	0/0:0,69,255:23:0:23,0:32:1,1.9524e-08,1.90142e-28:77	0/0:0,108,255:36:0:36,0:53:1,2.45793e-12,1.90142e-28:99	0/0:0,14,255:18:0:17,1:30:0.993864,0.00613615,1.88975e-28:22	0/0:0,42,216:15:0:14,0:16:0.99999,9.78509e-06,1.51034e-24:50	0/0:0,99,255:33:0:33,0:46:1,1.9524e-11,1.90142e-28:99	./.:0,99,242:76:6:71,4:83:1,1.9524e-11,3.79383e-27:99	0/0:0,47,255:28:0:27,1:33:0.999997,3.09434e-06,1.90141e-28:55	0/0:0,73,223:49:9:47,2:51:1,7.77265e-09,3.01355e-25:81	0/0:0,129,255:44:0:43,0:47:1,1.9524e-14,1.90142e-28:99	0/1:94,0,175:13:0:9,4:14:2.56703e-09,1,1.22605e-19:85	./.:22,0,125:5:0:4,1:7:0.0390942,0.960906,1.17812e-14:14	./.:0,226,255:75:0:75,0:80:1,3.89555e-24,1.90142e-28:99	0/1:98,0,56:6:0:2,4:6:1.02195e-09,1,9.73888e-08:70
chr01	31646218	chr01_31646218_C_T	C	T	645.923	.	.	GT:PL:DP:SP:AD:SCR:GP:GQ	0/0:0,141,203:47:0:47,0:0:1,2.47217e-15,1.21366e-22:99	0/0:0,144,204:48:0:48,0:0:1,1.23902e-15,9.64042e-23:99	0/0:0,114,199:38:0:38,0:0:1,1.23902e-12,3.04857e-22:99	0/0:0,111,200:37:0:37,0:0:1,2.47217e-12,2.42156e-22:99	0/0:0,99,199:33:0:33,0:0:1,3.91812e-11,3.04857e-22:99	0/0:0,111,199:37:0:37,0:0:1,2.47217e-12,3.04857e-22:99	0/0:0,102,198:35:0:34,0:0:1,1.96371e-11,3.83792e-22:99	0/0:0,87,198:29:0:29,0:0:1,6.2098e-10,3.83792e-22:92	./.:0,187,211:62:0:62,0:0:1,6.2098e-20,1.92352e-23:99	0/0:0,141,203:47:0:47,0:0:1,2.47217e-15,1.21366e-22:99	0/0:0,144,204:48:0:48,0:0:1,1.23902e-15,9.64042e-23:99	0/1:90,0,157:17:0:12,5:0:3.21308e-09,1,1.55245e-17:84	./.:0,196,213:65:0:65,0:0:1,7.81768e-21,1.21366e-23:99	0/1:147,0,60:12:0:3,9:0:6.41095e-15,1,7.78069e-08:71	0/1:88,0,156:18:0:13,5:0:5.09239e-09,1,1.95442e-17:82	./.:16,0,125:7:0:6,1:0:0.0746815,0.925318,2.27672e-14:11	./.:2,0,134:32:0:29,3:0:0.669675,0.330325,1.0232e-15:4	0/1:77,0,146:41:0:33,8:0:6.41094e-08,1,1.95442e-16:71	0/1:145,0,143:20:0:10,10:0:1.01607e-14,1,3.89958e-16:99	0/1:52,0,156:15:0:12,3:0:2.02728e-05,0.99998,1.95438e-17:46	0/1:119,0,160:24:0:16,8:0:4.04503e-12,1,7.78069e-18:99
chr01	32888731	chr01_32888731_T_C	T	C	207.475	.	.	GT:PL:DP:SP:AD:SCR:GP:GQ	0/0:0,93,255:31:0:31,0:0:1,5.09968e-11,8.18513e-29:99	0/0:0,129,255:43:0:43,0:0:1,1.28098e-14,8.18513e-29:99	0/0:0,48,255:16:0:16,0:0:0.999998,1.61266e-06,8.18512e-29:57	0/0:0,60,255:20:0:20,0:0:1,1.01752e-07,8.18513e-29:69	0/0:0,69,255:23:0:23,0:0:1,1.28098e-08,8.18513e-29:78	0/0:0,63,255:21:0:21,0:0:1,5.09968e-08,8.18513e-29:72	0/0:0,36,255:12:0:12,0:0:0.999974,2.55583e-05,8.18492e-29:45	0/0:0,60,255:20:0:20,0:0:1,1.01752e-07,8.18513e-29:69	0/0:0,60,255:20:0:20,0:0:1,1.01752e-07,8.18513e-29:69	0/0:0,36,255:12:0:12,0:0:0.999974,2.55583e-05,8.18492e-29:45	0/0:0,33,255:11:0:11,0:0:0.999949,5.09942e-05,8.18471e-29:42	0/1:96,0,156:5:4:3,2:4:2.46864e-09,1,6.38973e-18:86	0/0:0,105,255:35:0:35,0:0:1,3.21768e-12,8.18513e-29:99	0/0:0,21,255:7:0:7,0:0:0.999192,0.000807592,8.17852e-29:30	./.:0,6,120:2:0:2,0:0:0.975078,0.024922,2.52386e-15:16	./.:0,3,60:1:0:1,0:0:0.951478,0.0485223,2.46277e-09:13	./.:0,12,212:4:0:4,0:0:0.993621,0.00637916,1.62273e-24:21	./.:0,6,110:2:0:2,0:0:0.975078,0.024922,2.52386e-14:16	0/1:96,0,251:8:3:6,2:2:2.46864e-09,1,2.02061e-27:86	0/1:42,0,227:6:0:5,1:2:0.000619709,0.99938,5.0724e-25:32	0/1:45,0,196:5:0:4,1:1:0.000310686,0.999689,6.38775e-22:35
chr01	33198185	chr01_33198185_A_G	A	G	2158.91	.	.	GT:PL:DP:SP:AD:SCR:GP:GQ	0/0:0,24,255:8:0:8,0:4:0.995156,0.00484444,1.17635e-26:23	0/0:0,33,255:11:0:11,0:7:0.999388,0.000612473,1.18135e-26:32	0/0:0,36,255:12:0:12,0:3:0.999693,0.000307057,1.18171e-26:35	0/0:0,24,255:8:0:8,0:3:0.995156,0.00484444,1.17635e-26:23	0/0:0,51,255:17:0:17,0:13:0.99999,9.71289e-06,1.18207e-26:50	0/0:0,69,255:23:0:23,0:10:1,1.5394e-07,1.18208e-26:68	./.:0,18,230:6:0:6,0:3:0.980989,0.0190115,3.66699e-24:17	0/0:0,60,255:20:0:20,0:15:0.999999,1.22279e-06,1.18208e-26:59	0/0:0,27,255:9:0:9,0:4:0.997566,0.00243385,1.1792e-26:26	0/0:0,39,255:13:0:13,0:7:0.999846,0.000153917,1.1819e-26:38	./.:0,15,195:5:0:5,0:3:0.962771,0.0372285,1.13807e-20:14	./.:255,15,0:25:0:1,24:1:7.66662e-26,0.0937468,0.906253:10	0/0:0,45,255:15:0:15,0:14:0.999961,3.86666e-05,1.18203e-26:44	0/1:255,0,54:19:0:2,17:2:2.58611e-26,0.999999,1.217e-06:59	1/1:255,69,0:23:0:0,23:1:8.45968e-26,4.1182e-07,1:63	0/1:253,0,108:21:4:3,18:0:4.09871e-26,1,4.84499e-12:99	0/1:255,0,89:24:20:5,19:5:2.58611e-26,1,3.84851e-10:94	0/1:238,0,130:34:22:5,29:3:1.29613e-24,1,3.05698e-14:99	0/1:255,0,48:27:11:3,24:8:2.5861e-26,0.999995,4.84497e-06:53	0/1:255,0,79:46:5:4,42:5:2.58611e-26,1,3.84851e-09:84	1/1:255,47,0:28:0:1,27:4:8.45913e-26,6.52648e-05,0.999935:41
chr01	33371612	chr01_33371612_A_G	A	G	685.683	.	.	GT:PL:DP:SP:AD:SCR:GP:GQ	0/0:0,57,255:19:0:19,0:0:0.999999,6.08163e-07,7.34481e-28:62	0/0:0,63,255:21:0:21,0:0:1,1.52764e-07,7.34482e-28:68	0/0:0,36,255:12:0:12,0:0:0.999923,7.65574e-05,7.34425e-28:41	0/0:0,96,255:32:0:32,0:0:1,7.65633e-11,7.34482e-28:99	0/0:0,45,255:15:0:15,0:0:0.99999,9.63865e-06,7.34475e-28:50	0/0:0,90,255:30:0:30,0:0:1,3.04804e-10,7.34482e-28:95	0/0:0,60,255:20:0:20,0:0:1,3.04804e-07,7.34481e-28:65	0/0:0,90,255:30:0:30,0:0:1,3.04804e-10,7.34482e-28:95	0/0:0,93,255:31:0:31,0:0:1,1.52764e-10,7.34482e-28:98	0/0:0,72,255:24:0:24,0:0:1,1.92318e-08,7.34482e-28:77	0/0:0,36,255:12:0:12,0:0:0.999923,7.65574e-05,7.34425e-28:41	0/1:222,0,144:9:0:3,6:3:2.07004e-22,1,3.03361e-16:99	0/0:0,99,255:33:0:33,0:0:1,3.83725e-11,7.34482e-28:99	0/1:123,0,127:9:0:3,6:0:1.64429e-12,1,1.52041e-14:99	0/1:40,0,194:6:4:4,2:0:0.000327972,0.999672,3.03262e-21:34	0/1:50,0,203:6:3:4,2:0:3.28069e-05,0.999967,3.81897e-22:44	0/1:125,0,248:10:7:6,4:1:1.03748e-12,1,1.2077e-26:99	0/1:91,0,236:9:8:5,4:0:2.60603e-09,1,1.91408e-25:85	./.:10,0,255:9:0:8,1:0:0.247033,0.752967,1.81441e-27:6	0/1:71,0,225:7:0:5,2:2:2.60603e-07,1,2.40969e-24:65	0/1:48,0,227:7:0:5,2:0:5.19944e-05,0.999948,1.52033e-24:42
chr01	34180984	chr01_34180984_C_T	C	T	650.984	.	.	GT:PL:DP:SP:AD:SCR:GP:GQ	0/0:0,51,255:17:0:17,0:0:0.999997,2.76356e-06,9.56924e-28:55	0/0:0,69,255:23:0:23,0:0:1,4.37995e-08,9.56927e-28:73	0/0:0,108,255:36:0:36,0:0:1,5.51403e-12,9.56927e-28:99	0/0:0,120,255:40:0:40,0:0:1,3.47912e-13,9.56927e-28:99	0/0:0,99,255:33:0:33,0:0:1,4.37995e-11,9.56927e-28:99	0/0:0,96,255:32:0:32,0:0:1,8.73915e-11,9.56927e-28:99	0/0:0,117,255:39:0:39,0:0:1,6.94176e-13,9.56927e-28:99	0/0:0,96,255:32:0:32,0:3:1,8.73915e-11,9.56927e-28:99	0/0:0,63,255:21:0:21,0:0:1,1.74369e-07,9.56927e-28:67	0/0:0,69,255:23:0:23,0:0:1,4.37995e-08,9.56927e-28:73	0/0:0,57,255:19:0:19,0:0:0.999999,6.94175e-07,9.56926e-28:61	0/1:70,0,194:6:0:4,2:2:2.87429e-07,1,3.46266e-21:65	0/0:0,81,255:27:0:27,0:0:1,2.76356e-09,9.56927e-28:85	0/1:42,0,244:6:0:5,1:1:0.000181323,0.999819,3.46203e-26:37	./.:60,3,0:1:0:0,1:1:4.88685e-06,0.852116,0.147879:8	0/1:191,0,132:7:8:3,4:4:2.28313e-19,1,5.48794e-15:99	0/1:87,0,170:6:12:4,2:0:5.73496e-09,1,8.6978e-19:82	./.:48,0,158:4:0:3,1:1:4.55524e-05,0.999954,1.37845e-17:43	./.:24,0,255:12:0:11,1:1:0.0113133,0.988687,2.71937e-27:19	0/1:135,0,255:12:0:9,3:3:9.0893e-14,1,2.75049e-27:99	0/1:90,0,255:10:0:8,2:2:2.87429e-09,1,2.75049e-27:85
chr01	34944598	chr01_34944598_T_C	T	C	346.348	.	.	GT:PL:DP:SP:AD:SCR:GP:GQ	0/0:0,105,200:35:0:35,0:0:1,6.2597e-12,9.79596e-23:99	0/0:0,117,201:39:0:39,0:0:1,3.9496e-13,7.78121e-23:99	0/0:0,99,199:33:0:33,0:0:1,2.49203e-11,1.23324e-22:99	0/0:0,135,203:46:0:45,0:0:1,6.2597e-15,4.90961e-23:99	0/0:0,75,198:25:0:25,0:0:1,6.2597e-09,1.55255e-22:82	0/0:0,129,203:43:0:43,0:0:1,2.49203e-14,4.90961e-23:99	0/0:0,75,198:25:0:25,0:0:1,6.2597e-09,1.55255e-22:82	0/0:0,141,205:47:0:47,0:0:1,1.57237e-15,3.09775e-23:99	0/0:0,144,205:48:0:48,0:0:1,7.88049e-16,3.09775e-23:99	0/0:0,81,198:27:0:27,0:0:1,1.57237e-09,1.55255e-22:88	0/0:0,54,195:18:0:18,0:0:0.999999,7.88049e-07,3.09775e-22:61	0/1:73,0,157:16:0:12,4:4:2.5319e-07,1,9.87401e-18:65	0/0:0,84,198:28:0:28,0:0:1,7.88049e-10,1.55255e-22:91	0/1:35,0,156:21:0:18,3:2:0.00159497,0.998405,1.24108e-17:27	0/1:91,0,109:9:0:5,4:4:4.01279e-09,1,6.23008e-13:83	./.:24,0,156:15:0:13,2:2:0.0197151,0.980285,1.21856e-17:17	0/1:64,0,129:12:0:7,3:5:2.01116e-06,0.999998,6.23007e-15:56	./.:1,0,151:12:0:11,1:1:0.80051,0.19949,7.84177e-18:7	0/1:69,0,159:25:0:20,5:5:6.35984e-07,0.999999,6.23007e-18:61	0/1:53,0,150:16:0:11,3:5:2.53184e-05,0.999975,4.9486e-17:45	0/1:33,0,148:12:0:10,2:2:0.00252551,0.997474,7.8234e-17:25
chr01	35968588	chr01_35968588_T_C	T	C	127.426	.	.	GT:PL:DP:SP:AD:SCR:GP:GQ	0/0:0,57,255:19:0:19,0:28:1,1.54219e-07,4.723e-29:68	0/0:0,75,255:25:0:25,0:39:1,2.44421e-09,4.723e-29:86	0/0:0,30,255:10:0:10,0:16:0.999923,7.72868e-05,4.72264e-29:41	0/0:0,102,255:34:0:34,0:55:1,4.87685e-12,4.723e-29:99	0/0:0,74,255:37:0:36,1:16:1,3.07708e-09,4.723e-29:85	0/0:0,105,255:35:0:35,0:19:1,2.44421e-12,4.723e-29:99	0/0:0,48,255:16:0:16,0:26:0.999999,1.22501e-06,4.723e-29:59	0/0:0,33,255:11:0:11,0:12:0.999961,3.87367e-05,4.72282e-29:44	0/0:0,45,255:15:0:15,0:22:0.999998,2.44421e-06,4.72299e-29:56	0/0:0,57,255:19:0:19,0:26:1,1.54219e-07,4.723e-29:68	0/0:0,18,228:6:0:6,0:7:0.998776,0.00122351,2.36421e-26:29	0/0:0,21,196:7:0:7,0:6:0.999386,0.000613582,3.74931e-23:32	0/0:0,56,255:31:0:30,1:25:1,1.94151e-07,4.723e-29:67	0/1:77,0,226:14:8:11,3:14:2.58143e-07,1,4.85377e-25:65	0/0:0,27,227:9:0:9,0:2:0.999846,0.000154196,2.97955e-26:38	./.:0,12,113:4:0:4,0:1:0.995147,0.00485318,7.44912e-15:23	0/0:0,54,255:18:0:18,0:8:1,3.07708e-07,4.723e-29:65	0/1:33,0,194:14:15:12,2:8:0.00644249,0.993558,7.64314e-22:21	0/1:47,0,255:18:0:15,3:10:0.000258077,0.999742,6.10896e-28:35	0/1:45,0,224:12:0:10,2:8:0.000408962,0.999591,7.68956e-25:33	0/0:0,21,207:7:0:7,0:5:0.999386,0.000613582,2.97818e-24:32
chr01	36225597	chr01_36225597_T_A	T	A	2197.19	.	.	GT:PL:DP:SP:AD:SCR:GP:GQ	0/0:0,21,255:7:0:7,0:14:0.991155,0.00884475,9.88938e-27:20	./.:0,18,255:6:0:6,0:12:0.982506,0.0174936,9.80309e-27:17	0/0:0,42,255:14:0:14,0:28:0.999929,7.08782e-05,9.97692e-27:41	0/0:0,36,255:12:0:12,0:24:0.999718,0.000282112,9.97482e-27:35	./.:0,15,197:5:0:5,0:10:0.965693,0.034307,6.07948e-21:14	0/0:0,21,255:7:0:7,0:14:0.991155,0.00884475,9.88938e-27:20	0/0:0,30,255:10:0:10,0:20:0.998878,0.00112216,9.96644e-27:29	0/0:0,24,255:8:0:8,0:15:0.995547,0.00445252,9.93321e-27:23	./.:12,0,255:16:0:15,1:31:0.0531771,0.946823,8.40916e-27:12	0/0:0,24,255:8:0:8,0:16:0.995547,0.00445252,9.93321e-27:23	0/0:0,33,255:11:0:11,0:22:0.999437,0.000562729,9.97202e-27:32	0/1:255,0,69:17:0:2,15:22:2.81486e-26,1,3.53577e-08:74	0/0:0,24,255:8:0:8,0:16:0.995547,0.00445252,9.93321e-27:23	0/1:255,0,15:15:0:1,14:18:2.79008e-26,0.991197,0.00880326:20	0/1:255,0,123:16:3:3,13:22:2.81486e-26,1,1.40761e-13:99	1/1:255,27,0:9:0:0,9:9:9.95172e-26,0.0070541,0.992946:21	1/1:255,39,0:13:0:0,13:13:1.00179e-25,0.000448045,0.999552:33	0/1:255,0,211:19:2:5,13:29:2.81486e-26,1,2.23092e-22:99	0/1:255,0,66:15:3:2,13:20:2.81486e-26,1,7.05478e-08:71	0/1:255,0,84:9:0:2,7:12:2.81486e-26,1,1.11811e-09:89	0/1:255,0,232:11:0:5,6:16:2.81486e-26,1,1.77208e-24:99
chr01	37187923	chr01_37187923_C_G	C	G	3125	.	.	GT:PL:DP:SP:AD:SCR:GP:GQ	0/1:151,0,58:13:0:3,10:10:4.77599e-17,0.999993,6.58978e-06:51	0/1:158,0,63:25:0:5,20:20:9.52939e-18,0.999998,2.08388e-06:56	1/1:198,84,0:28:0:0,28:28:2.29188e-22,9.57472e-10,1:90	0/1:164,0,116:25:0:8,17:17:2.39368e-18,1,1.04442e-11:99	1/1:198,81,0:27:0:0,27:27:2.29188e-22,1.91041e-09,1:87	./.:147,3,0:24:0:2,22:22:2.57493e-17,0.107572,0.892428:9	0/1:152,0,55:30:0:5,25:25:3.79368e-17,0.999987,1.31483e-05:48	1/1:138,18,0:39:0:3,36:36:2.28318e-16,0.00379729,0.996203:24	./.:134,0,24:39:0:5,34:34:2.3547e-15,0.983717,0.0162834:17	1/1:196,63,0:21:0:0,21:21:3.63239e-22,1.20539e-07,1:69	0/1:154,0,66:31:0:6,25:25:2.39368e-17,0.999999,1.04442e-06:59	0/1:146,0,36:11:0:2,9:9:1.50873e-16,0.998957,0.00104333:29	./.:144,0,23:31:0:4,27:27:2.34482e-16,0.979587,0.0204135:16	1/1:129,15,0:5:0:0,5:5:1.80677e-15,0.00754807,0.992452:21	1/1:116,15,0:5:0:0,5:5:3.60497e-14,0.00754807,0.992452:21	1/1:149,21,0:7:0:0,7:7:1.81704e-17,0.00190677,0.998093:27	1/1:184,36,0:12:0:0,12:12:5.7566e-21,6.04088e-05,0.99994:42	0/1:141,0,29:10:0:2,8:8:4.75115e-16,0.994793,0.00520723:22	0/1:122,0,89:10:0:4,6:6:3.79373e-14,1,5.23448e-09:82	1/1:180,33,0:11:0:0,11:11:1.44591e-20,0.000120524,0.999879:39	1/1:129,15,0:5:0:0,5:5:1.80677e-15,0.00754807,0.992452:21
chr01	37404149	chr01_37404149_A_G	A	G	1896.6	.	.	GT:PL:DP:SP:AD:SCR:GP:GQ	0/0:0,30,255:10:0:10,0:1:0.998771,0.00122926,1.19608e-26:29	0/0:0,51,255:17:0:17,0:0:0.99999,9.77625e-06,1.19754e-26:50	./.:0,9,151:3:0:3,0:0:0.865842,0.134158,2.60455e-16:8	0/0:0,39,255:13:0:13,0:0:0.999845,0.000154921,1.19736e-26:38	0/0:0,42,255:14:0:14,0:0:0.999922,7.76503e-05,1.19746e-26:41	0/0:0,27,255:9:0:9,0:0:0.99755,0.00244969,1.19462e-26:26	0/0:0,21,255:7:0:7,0:0:0.990318,0.0096817,1.18595e-26:20	0/0:0,33,255:11:0:11,0:2:0.999384,0.000616466,1.19681e-26:32	0/0:0,66,255:22:0:22,0:2:1,3.09155e-07,1.19755e-26:65	0/0:0,39,255:13:0:13,0:0:0.999845,0.000154921,1.19736e-26:38	0/0:0,39,255:13:0:13,0:0:0.999845,0.000154921,1.19736e-26:38	1/1:255,51,0:17:0:0,17:0:8.35017e-26,2.5815e-05,0.999974:45	0/0:0,27,255:9:0:9,0:0:0.99755,0.00244969,1.19462e-26:26	1/1:255,42,0:14:0:0,14:0:8.34868e-26,0.000205019,0.999795:36	1/1:255,36,0:12:0:0,12:0:8.34358e-26,0.000815697,0.999184:30	1/1:255,36,0:12:0:0,12:0:8.34358e-26,0.000815697,0.999184:30	1/1:255,72,0:24:0:0,24:0:8.35039e-26,2.05061e-07,1:66	1/1:255,81,0:27:0:0,27:1:8.35039e-26,2.58157e-08,1:75	1/1:255,66,0:22:0:0,22:0:8.35038e-26,8.16363e-07,0.999999:60	./.:0,12,212:4:0:4,0:0:0.92794,0.0720603,2.21724e-22:11	1/1:255,54,0:18:0:0,18:1:8.35028e-26,1.29383e-05,0.999987:48
chr01	39571922	chr01_39571922_T_G	T	G	930.031	.	.	GT:PL:DP:SP:AD:SCR:GP:GQ	0/0:0,111,201:37:0:37,0:2:1,4.7844e-12,7.20435e-22:99	0/0:0,78,198:26:0:26,0:0:1,9.54613e-09,1.43746e-21:80	0/0:0,102,200:34:0:34,0:0:1,3.80038e-11,9.06974e-22:99	0/0:0,123,202:41:0:41,0:1:1,3.01875e-13,5.72262e-22:99	0/0:0,41,188:18:0:17,1:1:0.999952,4.78417e-05,1.43739e-20:43	0/0:0,39,187:13:0:13,0:0:0.999924,7.58219e-05,1.80951e-20:41	./.:0,15,123:5:0:5,0:0:0.981309,0.018691,4.46068e-14:17	0/0:0,72,197:24:0:24,0:2:1,3.80038e-08,1.80965e-21:74	0/0:0,120,200:40:0:40,0:1:1,6.0232e-13,9.06974e-22:99	0/0:0,98,199:38:0:37,1:0:1,9.54613e-11,1.14181e-21:99	0/0:0,60,196:20:0:20,0:1:0.999999,6.0232e-07,2.27822e-21:62	0/1:134,0,100:13:0:5,8:8:6.60956e-14,1,1.5058e-11:99	0/0:0,48,191:16:0:16,0:1:0.99999,9.54604e-06,7.20428e-21:50	0/1:60,0,147:12:0:9,3:3:1.66024e-06,0.999998,3.00446e-16:57	0/1:98,0,50:6:0:2,4:4:2.63131e-10,0.999999,1.5058e-06:58	0/1:120,0,45:8:0:2,6:6:1.66024e-12,0.999995,4.76174e-06:53	0/1:143,0,163:38:0:23,14:17:8.32094e-15,1,7.54688e-18:99	0/1:159,0,70:17:0:4,13:13:2.09013e-16,1,1.5058e-08:78	0/1:109,0,91:9:0:4,5:5:2.09013e-11,1,1.1961e-10:98	0/1:129,0,116:13:0:6,7:7:2.09013e-13,1,3.7824e-13:99	0/1:69,0,123:9:0:6,3:3:2.09013e-07,1,7.54688e-14:66
chr01	40082548	chr01_40082548_G_A	G	A	370.132	.	.	GT:PL:DP:SP:AD:SCR:GP:GQ	0/0:0,45,255:15:0:15,0:0:0.999994,5.70242e-06,2.57076e-28:52	0/0:0,36,255:12:0:12,0:0:0.999955,4.52941e-05,2.57066e-28:43	0/0:0,39,255:13:0:13,0:2:0.999977,2.27014e-05,2.57071e-28:46	0/0:0,54,255:18:0:18,0:0:0.999999,7.17896e-07,2.57077e-28:61	0/0:0,57,255:19:0:19,0:0:1,3.598e-07,2.57077e-28:64	0/0:0,42,255:14:0:14,0:0:0.999989,1.13778e-05,2.57074e-28:49	0/0:0,69,255:23:0:23,0:0:1,2.27019e-08,2.57077e-28:76	0/0:0,48,255:16:0:16,0:0:0.999997,2.85799e-06,2.57076e-28:55	0/0:0,42,255:14:0:14,0:0:0.999989,1.13778e-05,2.57074e-28:49	0/0:0,57,255:19:0:19,0:0:1,3.598e-07,2.57077e-28:64	0/0:0,24,255:8:0:8,0:0:0.999283,0.000717381,2.56893e-28:31	0/1:28,0,147:8:3:3,5:2:0.0087124,0.991288,8.91665e-17:20	0/0:0,42,255:14:0:14,0:0:0.999989,1.13778e-05,2.57074e-28:49	0/1:50,0,255:13:2:7,6:0:5.54516e-05,0.999945,1.42553e-27:42	./.:0,3,203:7:4:4,3:0:0.917113,0.0828867,3.73669e-23:10	0/1:134,0,255:19:0:8,11:0:2.20769e-13,1,1.42561e-27:99	./.:0,4,255:17:11:9,8:0:0.933019,0.0669811,2.39858e-28:11	0/1:123,0,255:15:0:6,9:0:2.77932e-12,1,1.42561e-27:99	0/1:62,0,255:18:2:9,9:0:3.49894e-06,0.999996,1.42561e-27:54	0/1:56,0,213:13:22:5,8:0:1.39294e-05,0.999986,2.25941e-23:48	0/0:0,16,255:13:3:10,2:0:0.995491,0.0045092,2.55918e-28:23
chr01	40300187	chr01_40300187_A_T	A	T	3372.96	.	.	GT:PL:DP:SP:AD:SCR:GP:GQ	1/1:186,42,0:14:0:0,14:0:6.27968e-22,6.30953e-06,0.999994:51	1/1:191,48,0:16:0:0,16:0:1.98582e-22,1.58489e-06,0.999998:57	1/1:193,66,0:22:0:0,22:0:1.25297e-22,2.51189e-08,1:75	1/1:193,51,0:17:0:0,17:0:1.25297e-22,7.94328e-07,0.999999:60	0/0:0,48,191:16:0:16,0:0:0.999366,0.000633556,3.1753e-17:31	1/1:198,84,0:28:0:0,28:0:3.96223e-23,3.98107e-10,1:93	1/1:198,87,0:29:0:0,29:0:3.96223e-23,1.99526e-10,1:96	1/1:195,66,0:22:0:0,22:0:7.90569e-23,2.51189e-08,1:75	1/1:192,66,0:22:0:0,22:0:1.57739e-22,2.51189e-08,1:75	1/1:187,39,0:13:0:0,13:0:4.98809e-22,1.25891e-05,0.999987:49	1/1:170,30,0:10:0:0,10:0:2.49975e-20,9.999e-05,0.9999:40	./.:113,12,0:4:0:0,4:0:1.24511e-14,0.00627001,0.99373:22	1/1:198,90,0:30:0:0,30:0:3.96223e-23,1e-10,1:99	1/1:182,36,0:12:0:0,12:0:1.57735e-21,2.51182e-05,0.999975:46	1/1:154,21,0:7:0:0,7:0:9.94478e-19,0.000793698,0.999206:31	1/1:149,21,0:7:0:0,7:0:3.14482e-18,0.000793698,0.999206:31	1/1:150,24,0:8:0:0,8:0:2.49901e-18,0.000397949,0.999602:34	1/1:184,36,0:12:0:0,12:0:9.95243e-22,2.51182e-05,0.999975:46	1/1:162,24,0:8:0:0,8:0:1.57677e-19,0.000397949,0.999602:34	1/1:123,15,0:5:0:0,5:0:1.24902e-15,0.00315231,0.996848:25	./.:113,12,0:4:0:0,4:0:1.24511e-14,0.00627001,0.99373:22
chr01	40516279	chr01_40516279_G_C	G	C	2175.14	.	.	GT:PL:DP:SP:AD:SCR:GP:GQ	0/0:0,27,170:9:0:9,0:0:0.997533,0.00246706,3.83151e-18:26	0/0:0,60,196:20:0:20,0:0:0.999999,1.23951e-06,9.64812e-21:59	0/0:0,42,189:14:0:14,0:0:0.999922,7.8202e-05,4.83514e-20:41	0/0:0,66,197:22:0:22,0:0:1,3.11352e-07,7.66378e-21:65	0/0:0,39,187:13:0:13,0:0:0.999844,0.000156021,7.66259e-20:38	0/0:0,54,195:18:0:18,0:0:0.999995,4.93457e-06,1.21462e-20:53	0/0:0,54,195:18:0:18,0:0:0.999995,4.93457e-06,1.21462e-20:53	0/0:0,42,188:14:0:14,0:0:0.999922,7.8202e-05,6.08708e-20:41	0/0:0,48,255:16:0:16,0:4:0.99998,1.96446e-05,1.2146e-26:47	0/0:0,33,180:11:0:11,0:0:0.999379,0.000620843,3.83861e-19:32	./.:0,18,143:6:0:6,0:0:0.980734,0.0192665,1.88797e-15:17	0/1:255,0,65:19:6:4,15:28:2.55122e-26,1,9.79922e-08:70	0/0:0,33,180:11:0:11,0:0:0.999379,0.000620843,3.83861e-19:32	0/1:255,0,137:25:13:10,15:30:2.55122e-26,1,6.18289e-15:99	./.:255,0,4:11:0:1,10:12:2.27105e-26,0.890183,0.109817:9	0/1:255,0,112:27:19:8,19:36:2.55122e-26,1,1.9552e-12:99	./.:255,23,0:20:0:1,19:36:8.10194e-26,0.0159162,0.984084:17	1/1:255,26,0:32:3:2,30:60:8.16677e-26,0.00804085,0.991959:20	./.:255,6,0:35:3:3,32:54:4.54709e-26,0.447698,0.552302:3	1/1:255,53,0:30:0:1,29:56:8.23284e-26,1.61734e-05,0.999984:47	0/1:255,0,37:20:7:3,17:34:2.55107e-26,0.999938,6.18251e-05:42
chr01	40749690	chr01_40749690_C_G	C	G	3692.86	.	.	GT:PL:DP:SP:AD:SCR:GP:GQ	1/1:255,33,0:11:0:0,11:16:5.05762e-27,0.000400789,0.999599:33	1/1:255,33,0:11:0:0,11:6:5.05762e-27,0.000400789,0.999599:33	1/1:255,75,0:25:0:0,25:16:5.05964e-27,2.52982e-08,1:75	1/1:255,120,0:40:0:0,40:52:5.05964e-27,8e-13,1:99	0/0:0,108,255:36:0:36,0:34:1,7.92447e-11,1.97642e-25:99	0/0:0,87,255:29:0:29,0:20:1,9.97631e-09,1.97642e-25:80	0/0:0,45,255:15:0:15,0:14:0.999842,0.000158089,1.97611e-25:38	1/1:255,69,0:23:0:0,23:19:5.05964e-27,1.00714e-07,1:69	0/0:0,84,255:28:0:28,0:32:1,1.99054e-08,1.97642e-25:77	1/1:255,105,0:35:0:0,35:38:5.05964e-27,2.52982e-11,1:99	0/0:0,132,255:44:0:44,0:38:1,3.15479e-13,1.97642e-25:99	1/1:255,51,0:17:0:0,17:3:5.05961e-27,6.35459e-06,0.999994:51	./.:0,232,255:77:0:77,0:80:1,3.15479e-23,1.97642e-25:99	1/1:255,27,0:9:0:0,9:5:5.05158e-27,0.00159367,0.998406:27	./.:255,18,0:6:0:0,6:4:4.9963e-27,0.0125204,0.98748:19	./.:255,18,0:6:0:0,6:4:4.9963e-27,0.0125204,0.98748:19	1/1:255,24,0:8:0:0,8:8:5.04358e-27,0.00317475,0.996825:24	1/1:255,36,0:12:0:0,12:12:5.05863e-27,0.000200911,0.999799:36	./.:255,18,0:6:0:0,6:9:4.9963e-27,0.0125204,0.98748:19	1/1:255,42,0:14:0:0,14:17:5.05939e-27,5.0474e-05,0.99995:42	1/1:255,48,0:16:0:0,16:12:5.05958e-27,1.2679e-05,0.999987:48
chr01	41428017	chr01_41428017_T_C	T	C	67.6867	.	.	GT:PL:DP:SP:AD:SCR:GP:GQ	0/0:0,42,255:14:0:14,0:0:0.999996,4.13742e-06,3.39939e-29:53	0/0:0,27,255:9:0:9,0:0:0.999869,0.00013082,3.39895e-29:38	0/0:0,33,255:11:0:11,0:0:0.999967,3.28637e-05,3.39929e-29:44	0/0:0,63,255:21:0:21,0:0:1,3.28648e-08,3.3994e-29:74	0/0:0,24,255:8:0:8,0:0:0.999739,0.000260986,3.39851e-29:35	0/0:0,42,255:14:0:14,0:0:0.999996,4.13742e-06,3.39939e-29:53	0/0:0,30,255:10:0:10,0:0:0.999934,6.55696e-05,3.39918e-29:41	0/1:45,0,188:5:0:4,1:0:0.000482014,0.999518,2.59694e-21:33	0/0:0,24,255:8:0:8,0:0:0.999739,0.000260986,3.39851e-29:35	0/0:0,33,255:11:0:11,0:0:0.999967,3.28637e-05,3.39929e-29:44	0/1:36,0,255:8:0:7,1:0:0.003816,0.996184,5.16429e-28:24	./.:51,0,111:3:0:2,1:0:0.00012112,0.999879,1.30202e-13:39	0/0:0,48,255:16:0:16,0:0:0.999999,1.03928e-06,3.3994e-29:59	0/0:0,30,255:10:0:10,0:0:0.999934,6.55696e-05,3.39918e-29:41	0/0:0,15,255:5:0:5,0:0:0.997931,0.00206934,3.39236e-29:26	./.:0,6,110:2:0:2,0:0:0.983795,0.0162045,1.05756e-14:17	./.:0,6,110:2:0:2,0:0:0.983795,0.0162045,1.05756e-14:17	0/0:0,30,255:10:0:10,0:0:0.999934,6.55696e-05,3.39918e-29:41	0/0:0,21,255:7:0:7,0:0:0.999479,0.000520601,3.39763e-29:32	0/0:0,42,255:14:0:14,0:0:0.999996,4.13742e-06,3.39939e-29:53	./.:0,3,60:1:0:1,0:0:0.968181,0.0318191,1.04078e-09:14
chr01	41950216	chr01_41950216_T_C	T	C	2811.75	.	.	GT:PL:DP:SP:AD:SCR:GP:GQ	0/1:141,0,141:18:0:9,9:18:3.31019e-15,1,4.76527e-15:99	0/1:130,0,164:33:0:22,11:33:4.16728e-14,1,2.38829e-17:99	0/1:139,0,160:24:0:14,10:24:5.2463e-15,1,5.99912e-17:99	0/1:163,0,132:43:0:14,29:43:2.08859e-17,1,3.78519e-14:99	0/1:165,0,148:31:0:13,18:31:1.31781e-17,1,9.50796e-16:99	0/1:161,0,119:38:0:11,27:38:3.31019e-17,1,7.55244e-13:99	0/1:156,0,136:21:0:9,12:21:1.04677e-16,1,1.50691e-14:99	0/1:148,0,164:30:0:17,13:30:6.60469e-16,1,2.38829e-17:99	0/1:166,0,153:40:0:17,23:40:1.04677e-17,1,3.00668e-16:99	0/1:153,0,117:19:0:7,12:19:2.08859e-16,1,1.19698e-12:99	0/1:88,0,159:18:0:13,5:18:6.60469e-10,1,7.55244e-17:91	./.:143,0,4:11:0:1,10:11:1.68594e-15,0.807214,0.192786:7	0/1:161,0,157:34:0:17,17:34:3.31019e-17,1,1.19698e-16:99	0/1:157,0,117:19:0:7,12:19:8.31482e-17,1,1.19698e-12:99	0/1:120,0,105:11:0:5,6:11:4.16728e-13,1,1.89709e-11:99	0/1:105,0,120:11:0:6,5:11:1.31781e-11,1,5.99912e-13:99	0/1:77,0,77:6:0:3,3:6:8.31482e-09,1,1.19698e-08:76	0/1:155,0,142:22:0:10,12:22:1.31781e-16,1,3.78519e-15:99	0/1:138,0,114:14:0:6,8:14:6.60469e-15,1,2.38829e-12:99	0/1:158,0,49:16:0:3,13:16:6.60464e-17,0.999992,7.55238e-06:51	0/1:74,0,146:13:0:9,4:13:1.65902e-08,1,1.50691e-15:77
chr01	43603186	chr01_43603186_A_C	A	C	1342.52	.	.	GT:PL:DP:SP:AD:SCR:GP:GQ	0/0:0,57,195:19:0:19,0:0:0.999997,2.56816e-06,1.30974e-20:55	0/0:0,84,195:30:0:28,0:0:1,5.12416e-09,1.30974e-20:82	0/0:0,69,197:23:0:23,0:0:1,1.6204e-07,8.2639e-21:67	0/0:0,114,201:38:0:38,0:0:1,5.12416e-12,3.28992e-21:99	0/0:0,87,199:29:0:29,0:0:1,2.56816e-09,5.21417e-21:85	0/0:0,78,198:26:0:26,0:0:1,2.03996e-08,6.56425e-21:76	0/0:0,63,196:21:0:21,0:0:0.999999,6.45093e-07,1.04036e-20:61	0/0:0,63,194:21:0:21,0:1:0.999999,6.45093e-07,1.64886e-20:61	0/0:0,63,196:21:0:21,0:0:0.999999,6.45093e-07,1.04036e-20:61	0/0:0,69,197:23:0:23,0:0:1,1.6204e-07,8.2639e-21:67	0/0:0,39,187:13:0:13,0:0:0.999838,0.000162014,8.26256e-20:37	0/1:146,0,36:11:0:2,9:0:1.95138e-15,0.999919,8.08216e-05:40	0/0:0,66,197:22:0:22,0:0:1,3.23312e-07,8.2639e-21:64	1/1:191,45,0:15:0:0,15:0:1.91766e-19,9.82641e-05,0.999902:40	0/1:155,0,27:14:0:2,12:0:2.45527e-16,0.999358,0.000641629:31	./.:155,0,15:18:0:2,16:0:2.4321e-16,0.989927,0.0100732:19	./.:169,23,0:20:0:1,19:0:2.99297e-17,0.0153365,0.984664:18	1/1:173,41,0:26:0:1,25:0:1.20978e-17,0.000246792,0.999753:36	1/1:172,35,0:24:0:1,23:0:1.52191e-17,0.000981773,0.999018:30	1/1:174,44,0:27:0:1,26:0:9.61084e-18,0.000123704,0.999876:39	0/1:136,0,36:11:0:2,9:0:1.95138e-14,0.999919,8.08216e-05:40
chr01	43698396	chr01_43698396_C_T	C	T	954.982	.	.	GT:PL:DP:SP:AD:SCR:GP:GQ	0/1:52,0,149:31:0:26,5:31:1.09669e-05,0.999989,1.8107e-16:49	0/1:23,0,150:25:0:22,3:25:0.00863617,0.991364,1.42589e-16:20	0/0:0,26,153:32:0:30,2:32:0.998557,0.00144306,4.1413e-17:28	0/1:62,0,140:45:0:37,8:45:1.0967e-06,0.999999,1.43831e-15:59	0/1:58,0,151:13:0:10,3:13:2.75478e-06,0.999997,1.14249e-16:55	0/1:103,0,163:25:0:18,7:25:8.7114e-11,1,7.20862e-18:99	./.:20,0,147:26:0:23,3:26:0.0170846,0.982915,2.82077e-16:17	0/1:23,0,149:25:0:22,3:24:0.00863617,0.991364,1.79509e-16:20	./.:9,0,153:20:0:18,2:19:0.179535,0.820465,5.91442e-17:7	0/1:109,0,158:38:0:28,10:38:2.1882e-11,1,2.27957e-17:99	0/0:0,57,195:19:0:19,0:19:0.999999,1.14792e-06,2.61676e-21:59	0/1:91,0,109:9:0:5,4:9:1.38066e-09,1,1.81072e-12:88	0/0:0,38,170:25:0:24,1:23:0.999909,9.11743e-05,8.27417e-19:40	0/1:111,0,71:8:0:3,5:8:1.38066e-11,1,1.14249e-08:79	0/1:89,0,74:7:0:3,4:7:2.1882e-09,1,5.72601e-09:81	./.:19,0,114:6:0:5,1:6:0.0214135,0.978587,5.6034e-13:16	0/1:105,0,157:18:0:12,6:18:5.49652e-11,1,2.8698e-17:99	0/1:48,0,107:7:0:5,2:7:2.75471e-05,0.999972,2.86972e-12:45	0/1:66,0,124:10:0:7,3:10:4.36604e-07,1,5.72601e-14:63	0/0:0,18,143:6:0:6,0:6:0.990964,0.00903587,4.10981e-16:20	0/1:76,0,153:15:0:11,4:15:4.36604e-08,1,7.20862e-17:73
chr01	44058551	chr01_44058551_G_C	G	C	1645.35	.	.	GT:PL:DP:SP:AD:SCR:GP:GQ	./.:0,17,167:18:0:17,1:0:0.970662,0.0293378,1.11104e-17:15	0/0:0,87,199:29:0:29,0:0:1,3.02246e-09,7.22205e-21:85	0/0:0,63,196:21:0:21,0:0:0.999999,7.59206e-07,1.44099e-20:61	0/0:0,135,204:45:0:45,0:0:1,4.79027e-14,2.28381e-21:99	0/0:0,66,196:22:0:22,0:0:1,3.80505e-07,1.44099e-20:64	0/0:0,90,197:31:0:30,0:0:1,1.51482e-09,1.14462e-20:88	0/0:0,75,198:25:0:25,0:0:1,4.79027e-08,9.09201e-21:73	0/0:0,105,200:35:0:35,0:0:1,4.79027e-11,5.73667e-21:99	0/0:0,151,207:50:0:50,0:0:1,1.20326e-15,1.14462e-21:99	0/0:0,105,200:35:0:35,0:0:1,4.79027e-11,5.73667e-21:99	0/0:0,96,199:32:0:32,0:0:1,3.80505e-10,7.22205e-21:94	1/1:199,114,0:39:0:0,38:39:2.19452e-20,1.05124e-11,1:99	0/0:0,114,201:38:0:38,0:2:1,6.03059e-12,4.5568e-21:99	1/1:200,111,0:37:0:0,37:37:1.74317e-20,2.09749e-11,1:99	1/1:197,90,0:30:0:0,30:30:3.47808e-20,2.64058e-09,1:85	1/1:198,81,0:27:0:0,27:27:2.76274e-20,2.09749e-08,1:76	1/1:199,123,0:41:0:0,41:41:2.19452e-20,1.32343e-12,1:99	1/1:199,120,0:41:0:0,40:41:2.19452e-20,2.64058e-12,1:99	1/1:201,120,0:40:0:0,40:40:1.38465e-20,2.64058e-12,1:99	1/1:198,99,0:33:0:0,33:33:2.76274e-20,3.3243e-10,1:94	1/1:202,132,0:44:0:0,44:44:1.09987e-20,1.6661e-13,1:99
chr01	44650336	chr01_44650336_A_T	A	T	1024.68	.	.	GT:PL:DP:SP:AD:SCR:GP:GQ	0/0:0,60,255:20:0:20,0:0:1,3.59723e-07,1.023e-27:64	0/0:0,81,255:28:0:27,0:0:1,2.85738e-09,1.023e-27:85	0/0:0,75,255:25:0:25,0:0:1,1.13755e-08,1.023e-27:79	0/0:0,132,255:44:0:44,0:0:1,2.2697e-14,1.023e-27:99	0/0:0,84,255:28:0:28,0:0:1,1.43208e-09,1.023e-27:88	0/0:0,84,255:29:0:28,0:0:1,1.43208e-09,1.023e-27:88	0/0:0,57,255:19:0:19,0:0:0.999999,7.17742e-07,1.023e-27:61	0/0:0,108,255:36:0:36,0:0:1,5.70123e-12,1.023e-27:99	0/0:0,39,255:13:0:13,0:0:0.999955,4.52844e-05,1.02296e-27:43	0/0:0,96,255:32:0:32,0:0:1,9.03584e-11,1.023e-27:99	0/0:0,42,255:14:0:14,0:0:0.999977,2.26965e-05,1.02298e-27:46	0/1:27,0,255:11:0:10,1:0:0.00551606,0.994484,2.82818e-27:22	0/0:0,135,255:45:0:45,0:0:1,1.13755e-14,1.023e-27:99	0/1:139,0,176:13:29:9,4:0:3.4997e-14,1,2.25896e-19:99	0/1:36,0,197:8:0:7,1:0:0.000697796,0.999302,1.7931e-21:31	0/1:255,0,213:14:0:5,9:0:8.79086e-26,1,4.50722e-23:99	0/1:116,0,255:12:6:9,3:0:6.98283e-12,1,2.84386e-27:99	0/1:184,0,202:10:2:6,4:0:1.1067e-18,1,5.67425e-22:99	0/1:102,0,183:6:0:4,2:0:1.75401e-10,1,4.50722e-20:97	0/1:148,0,183:10:2:6,4:0:4.40587e-15,1,4.50722e-20:99	0/1:111,0,180:9:0:6,3:0:2.20816e-11,1,8.99308e-20:99
chr01	44680511	chr01_44680511_A_T	A	T	514.296	.	.	GT:PL:DP:SP:AD:SCR:GP:GQ	./.:0,9,87:3:0:3,0:0:0.962484,0.0375155,4.60224e-11:14	0/0:0,18,143:6:0:6,0:0:0.995117,0.00488306,1.19522e-16:23	0/0:0,33,178:11:0:11,0:0:0.999845,0.000155149,3.79759e-20:38	0/0:0,24,159:8:0:8,0:0:0.998769,0.00123107,3.01328e-18:29	0/0:0,30,198:10:0:10,0:0:0.99969,0.000309516,3.797e-22:35	0/0:0,21,175:7:0:7,0:2:0.997547,0.0024533,7.55977e-20:26	0/0:0,24,162:8:0:8,0:1:0.998769,0.00123107,1.51022e-18:29	0/0:0,24,162:8:0:8,0:0:0.998769,0.00123107,1.51022e-18:29	0/0:0,18,143:6:0:6,0:0:0.995117,0.00488306,1.19522e-16:23	0/0:0,21,154:7:0:7,0:0:0.997547,0.0024533,9.51718e-18:26	./.:0,12,113:4:0:4,0:0:0.980839,0.0191609,1.17807e-13:17	0/0:0,15,129:5:0:5,0:0:0.990304,0.00969586,2.98775e-15:20	0/0:0,39,250:13:0:13,0:2:0.999961,3.89763e-05,2.39639e-27:44	0/1:30,0,176:13:0:11,2:6:0.00321945,0.996781,1.93801e-19:24	0/1:76,0,111:8:0:5,3:3:8.11302e-08,1,6.14833e-13:70	0/1:104,0,100:13:0:5,8:4:1.28583e-10,1,7.7403e-12:98	./.:20,0,134:9:0:7,2:2:0.031288,0.968712,2.98505e-15:15	0/1:107,0,118:14:0:7,7:6:6.4444e-11,1,1.22675e-13:99	0/1:50,0,98:6:0:4,2:2:3.22975e-05,0.999968,1.22671e-11:44	0/1:148,0,129:13:0:7,6:7:5.11897e-15,1,9.74446e-15:99	0/1:69,0,123:9:0:6,3:3:4.06614e-07,1,3.87934e-14:63
chr01	44777424	chr01_44777424_A_C	A	C	2412.93	.	.	GT:PL:DP:SP:AD:SCR:GP:GQ	0/1:149,0,90:22:0:3,19:9:3.23405e-16,1,9.73181e-10:90	0/1:103,0,220:10:0:5,5:11:1.2875e-11,1,9.73181e-23:99	0/1:161,0,216:23:37:6,17:18:2.04055e-17,1,2.44452e-22:99	0/1:142,0,30:24:24:2,22:7:1.61929e-15,0.999028,0.000972235:30	0/1:163,0,255:33:30:10,23:20:1.2875e-17,1,3.07747e-26:99	0/1:155,0,164:21:31:5,16:11:8.12356e-17,1,3.8743e-17:99	0/1:156,0,254:32:22:7,25:16:6.45277e-17,1,3.8743e-26:99	0/1:156,0,241:21:11:6,15:11:6.45277e-17,1,7.73025e-25:99	0/1:161,0,255:23:10:8,15:17:2.04055e-17,1,3.07747e-26:99	0/1:158,0,213:24:39:6,18:15:4.07142e-17,1,4.87746e-22:99	0/1:71,0,212:8:3:5,3:11:2.04055e-08,1,6.14036e-22:76	./.:37,3,0:1:0:0,1:0:3.47636e-05,0.339922,0.660044:4	0/1:152,0,78:14:0:2,12:4:1.62086e-16,1,1.54239e-08:78	./.:37,3,0:1:0:0,1:0:3.47636e-05,0.339922,0.660044:4	0/1:114,0,42:6:0:1,5:4:1.02263e-12,0.999939,6.13998e-05:42	1/1:149,21,0:7:0:0,7:0:3.29627e-16,0.0080961,0.991904:20	./.:56,0,108:4:0:2,2:5:6.45277e-07,0.999999,1.54239e-11:61	0/1:114,0,42:6:0:1,5:2:1.02263e-12,0.999939,6.13998e-05:42	0/1:93,0,190:8:0:4,4:8:1.2875e-10,1,9.73181e-20:98	0/1:79,0,105:5:0:2,3:4:3.23405e-09,1,3.07747e-11:84	0/1:100,0,45:5:0:1,4:3:2.56882e-11,0.999969,3.07737e-05:45
chr01	44862080	chr01_44862080_T_C	T	C	1320.97	.	.	GT:PL:DP:SP:AD:SCR:GP:GQ	0/0:0,21,154:7:0:7,0:0:0.991206,0.00879422,1.23075e-16:20	0/0:0,39,187:13:0:13,0:0:0.999859,0.000140596,6.22223e-20:38	0/0:0,48,191:16:0:16,0:0:0.999982,1.77021e-05,2.47742e-20:47	0/0:0,33,180:11:0:11,0:0:0.99944,0.000559488,3.1172e-19:32	0/0:0,39,185:13:0:13,0:0:0.999859,0.000140596,9.86157e-20:38	0/0:0,24,162:8:0:8,0:0:0.995573,0.00442697,1.95921e-17:23	0/1:55,0,198:14:0:11,3:2:2.83116e-06,0.999997,4.4256e-21:55	0/0:0,54,193:18:0:18,0:0:0.999996,4.44664e-06,1.56317e-20:53	0/0:0,27,193:9:0:9,0:2:0.997776,0.00222365,1.5597e-20:26	0/0:0,75,198:25:0:25,0:0:1,3.5321e-08,4.94319e-21:74	0/0:0,54,255:18:0:18,0:4:0.999996,4.44664e-06,9.86291e-27:53	0/1:154,0,142:18:0:7,11:2:3.56424e-16,1,1.76187e-15:99	0/0:0,27,167:9:0:9,0:0:0.997776,0.00222365,6.20927e-18:26	0/1:197,0,28:32:0:4,28:2:1.78556e-20,0.999558,0.000442366:33	0/1:120,0,16:7:0:1,6:1:8.8906e-13,0.993035,0.00696527:21	0/1:153,0,30:13:0:2,11:0:4.48585e-16,0.999721,0.000279159:35	0/1:158,0,67:18:0:4,14:0:1.41895e-16,1,5.57152e-08:72	./.:148,3,0:24:0:2,22:0:1.81817e-15,0.642198,0.357802:4	./.:151,0,6:21:0:2,19:0:6.64546e-16,0.934456,0.0655439:11	0/1:160,0,74:20:0:4,16:1:8.95296e-17,1,1.11166e-08:79	0/1:125,0,45:8:0:2,6:0:2.83115e-13,0.999991,8.83018e-06:50
chr01	45029679	chr01_45029679_C_G	C	G	796.69	.	.	GT:PL:DP:SP:AD:SCR:GP:GQ	./.:0,3,52:1:0:1,0:1:0.829866,0.170133,2.19034e-07:7	0/0:0,39,255:13:0:13,0:12:0.999949,5.14943e-05,1.32276e-27:42	0/0:0,39,255:13:0:13,0:14:0.999949,5.14943e-05,1.32276e-27:42	0/0:0,96,255:32:0:32,0:32:1,1.0275e-10,1.32283e-27:99	0/0:0,81,255:27:0:27,0:28:1,3.24924e-09,1.32283e-27:84	0/0:0,75,255:25:0:25,0:26:1,1.29354e-08,1.32283e-27:78	0/0:0,42,255:14:0:14,0:14:0.999974,2.58089e-05,1.32279e-27:45	0/0:0,48,255:16:0:16,0:18:0.999994,6.48304e-06,1.32282e-27:51	0/0:0,36,255:12:0:12,0:13:0.999897,0.000102739,1.32269e-27:39	0/0:0,69,255:23:0:23,0:25:1,5.14969e-08,1.32283e-27:72	0/0:0,54,255:18:0:18,0:20:0.999998,1.62847e-06,1.32282e-27:57	0/1:48,0,173:7:13:5,2:6:3.87438e-05,0.999961,5.12513e-19:44	0/0:0,81,255:27:0:27,0:27:1,3.24924e-09,1.32283e-27:84	0/1:55,0,255:14:0:11,3:13:7.73064e-06,0.999992,3.23384e-27:51	0/1:100,0,45:5:0:1,4:4:2.44465e-10,0.999997,3.23385e-06:54	0/1:100,0,45:5:0:1,4:2:2.44465e-10,0.999997,3.23385e-06:54	0/1:149,0,252:17:0:7,10:13:3.07765e-15,1,6.4524e-27:99	0/1:100,0,255:13:10:8,5:11:2.44466e-10,1,3.23386e-27:96	0/1:69,0,243:9:8:6,3:7:3.07765e-07,1,5.12532e-26:65	0/1:113,0,255:21:9:14,7:17:1.22523e-11,1,3.23386e-27:99	0/1:154,0,250:18:26:7,11:16:9.73237e-16,1,1.02264e-26:99
chr01	45484483	chr01_45484483_C_T	C	T	3371.05	.	.	GT:PL:DP:SP:AD:SCR:GP:GQ	1/1:197,72,0:24:0:0,24:0:8.35601e-22,2.58244e-08,1:75	1/1:255,54,0:18:0:0,18:0:1.32434e-27,1.6294e-06,0.999998:57	1/1:255,84,0:28:0:0,28:0:1.32434e-27,1.62941e-09,1:87	1/1:251,84,0:28:0:0,28:0:3.32659e-27,1.62941e-09,1:87	0/0:0,63,191:21:0:21,0:0:0.999995,4.89811e-06,1.8967e-18:53	0/0:0,102,223:34:0:34,0:0:1,6.16638e-10,1.19674e-21:92	0/1:131,0,148:18:0:10,8:0:8.12773e-15,1,3.87231e-15:99	1/1:255,66,0:22:0:0,22:0:1.32434e-27,1.02809e-07,1:69	1/1:255,75,0:25:0:0,25:0:1.32434e-27,1.29428e-08,1:78	1/1:255,63,0:21:0:0,21:0:1.32434e-27,2.0513e-07,1:66	1/1:255,32,0:23:0:1,22:0:1.324e-27,0.000258177,0.999742:35	./.:37,3,0:1:0:0,1:0:6.93365e-06,0.170213,0.82978:7	0/0:0,87,250:29:0:29,0:0:1,1.94998e-08,2.38782e-24:77	1/1:255,24,0:8:0:0,8:0:1.32218e-27,0.00162676,0.998373:27	1/1:154,21,0:7:0:0,7:0:1.66184e-17,0.00324056,0.996759:24	./.:67,6,0:2:0:0,2:0:7.57702e-09,0.0932243,0.906776:10	1/1:201,21,0:7:0:0,7:0:3.31581e-22,0.00324056,0.996759:24	./.:171,15,0:5:0:0,5:0:3.28408e-19,0.0127775,0.987223:18	1/1:138,18,0:6:0:0,6:0:6.59463e-16,0.00644498,0.993555:21	1/1:211,18,0:6:0:0,6:0:3.30515e-23,0.00644498,0.993555:21	./.:129,15,0:5:0:0,5:0:5.20492e-15,0.0127775,0.987223:18
chr01	45811136	chr01_45811136_A_G	A	G	1078.35	.	.	GT:PL:DP:SP:AD:SCR:GP:GQ	0/0:0,63,255:21:0:21,0:8:1,1.6261e-07,8.32214e-28:67	0/0:0,60,255:20:0:20,0:12:1,3.2445e-07,8.32214e-28:64	0/0:0,75,255:25:0:25,0:10:1,1.026e-08,8.32214e-28:79	0/0:0,99,255:33:0:33,0:11:1,4.08458e-11,8.32214e-28:99	0/0:0,57,255:19:0:19,0:12:0.999999,6.47362e-07,8.32214e-28:61	0/0:0,66,255:22:0:22,0:10:1,8.14981e-08,8.32214e-28:70	0/0:0,81,255:27:0:27,0:8:1,2.5772e-09,8.32214e-28:85	0/0:0,78,255:26:0:26,0:9:1,5.14218e-09,8.32214e-28:82	0/0:0,63,255:21:0:21,0:11:1,1.6261e-07,8.32214e-28:67	0/0:0,81,255:27:0:27,0:19:1,2.5772e-09,8.32214e-28:85	0/0:0,48,255:16:0:16,0:8:0.999995,5.14216e-06,8.3221e-28:52	0/1:74,0,195:6:0:4,2:3:1.22702e-07,1,2.565e-21:69	0/0:0,75,255:25:0:25,0:9:1,1.026e-08,8.32214e-28:79	0/1:75,0,255:12:8:10,2:11:9.74658e-08,1,2.565e-27:70	0/1:188,0,190:8:0:4,4:5:4.88486e-19,1,8.11125e-21:99	0/1:221,0,186:9:0:4,5:10:2.44823e-22,1,2.03745e-20:99	0/1:72,0,255:16:0:14,2:7:1.9447e-07,1,2.565e-27:67	0/1:66,0,255:18:0:16,2:14:7.74198e-07,0.999999,2.565e-27:61	0/1:255,0,135:12:3:3,9:19:9.74658e-26,1,2.565e-15:99	0/1:84,0,255:12:0:10,2:5:1.22702e-08,1,2.565e-27:79	0/1:138,0,255:11:0:8,3:9:4.88486e-14,1,2.565e-27:99
chr01	46431803	chr01_46431803_C_T	C	T	927.083	.	.	GT:PL:DP:SP:AD:SCR:GP:GQ	0/0:0,27,170:9:0:9,0:9:0.998938,0.0010618,7.08739e-19:29	0/0:0,33,180:11:0:11,0:11:0.999733,0.000266924,7.09303e-20:35	0/0:0,45,190:15:0:15,0:15:0.999983,1.6846e-05,7.0948e-21:47	0/0:0,63,195:21:0:21,0:21:1,2.66995e-07,2.24361e-21:65	0/0:0,66,196:22:0:22,0:22:1,1.33815e-07,1.78216e-21:68	0/0:0,51,194:17:0:17,0:17:0.999996,4.23157e-06,2.82453e-21:53	0/0:0,63,196:21:0:21,0:21:1,2.66995e-07,1.78216e-21:65	0/0:0,108,200:36:0:36,0:36:1,8.44314e-12,7.09492e-22:99	0/0:0,39,183:13:0:13,0:13:0.999933,6.70617e-05,3.55565e-20:41	0/0:0,36,182:12:0:12,0:12:0.999866,0.000133797,4.47599e-20:38	0/0:0,30,175:10:0:10,0:10:0.999468,0.000532442,2.24242e-19:32	0/1:120,0,105:11:0:5,6:11:1.87714e-12,1,4.21157e-12:99	0/0:0,48,192:16:0:16,0:16:0.999992,8.44306e-06,4.47656e-21:50	0/1:144,0,124:16:0:7,9:16:7.47302e-15,1,5.30205e-14:99	0/1:120,0,105:11:0:5,6:11:1.87714e-12,1,4.21157e-12:99	0/1:89,0,122:10:0:6,4:10:2.36318e-09,1,8.40318e-14:86	0/1:96,0,74:7:0:3,4:7:4.71516e-10,1,5.30205e-09:82	0/1:107,0,154:17:0:11,6:17:3.74538e-11,1,5.30205e-17:99	0/1:160,0,115:20:0:7,13:20:1.87714e-16,1,4.21157e-13:99	0/1:98,0,143:14:0:9,5:14:2.97506e-10,1,6.67489e-16:95	0/1:84,0,109:9:0:5,4:9:7.47302e-09,1,1.67666e-12:81
chr01	47281269	chr01_47281269_T_C	T	C	1050.72	.	.	GT:PL:DP:SP:AD:SCR:GP:GQ	0/0:0,27,255:9:0:9,0:11:0.999164,0.000836412,1.39041e-27:30	0/0:0,54,255:18:0:18,0:15:0.999998,1.67026e-06,1.39157e-27:57	0/0:0,45,255:15:0:15,0:18:0.999987,1.32672e-05,1.39156e-27:48	0/0:0,51,255:17:0:17,0:20:0.999997,3.33259e-06,1.39157e-27:54	0/0:0,18,255:6:0:6,0:9:0.993394,0.0066055,1.38239e-27:21	0/0:0,27,255:9:0:9,0:8:0.999164,0.000836412,1.39041e-27:30	0/0:0,54,255:18:0:18,0:17:0.999998,1.67026e-06,1.39157e-27:57	0/0:0,60,255:20:0:20,0:25:1,4.1955e-07,1.39158e-27:63	0/0:0,60,255:20:0:20,0:27:1,4.1955e-07,1.39158e-27:63	0/0:0,27,255:9:0:9,0:7:0.999164,0.000836412,1.39041e-27:30	0/0:0,36,255:12:0:12,0:9:0.999895,0.000105375,1.39143e-27:39	0/1:186,0,201:9:0:5,4:16:5.9871e-19,1,8.33151e-22:99	0/0:0,84,255:28:0:28,0:31:1,1.67026e-09,1.39158e-27:87	0/1:102,0,76:5:0:2,3:5:1.50389e-10,1,2.63465e-09:85	./.:0,3,60:1:0:1,0:1:0.82626,0.17374,3.636e-08:7	0/1:149,0,250:10:3:6,4:13:3.00066e-15,1,1.04887e-26:99	0/1:169,0,255:15:2:11,4:20:3.00066e-17,1,3.31683e-27:99	0/1:45,0,186:5:0:4,1:5:7.53674e-05,0.999925,2.63446e-20:41	0/1:239,0,159:10:0:4,6:15:3.00066e-24,1,1.32046e-17:99	./.:101,0,28:3:0:1,2:4:1.89297e-10,0.999834,0.000166208:37	0/1:147,0,240:8:0:5,3:13:4.75572e-15,1,1.04887e-25:99
chr01	48171554	chr01_48171554_A_G	A	G	76.7649	.	.	GT:PL:DP:SP:AD:SCR:GP:GQ	0/0:0,27,255:9:0:9,0:0:0.999927,7.25497e-05,1.04531e-29:41	./.:0,9,151:3:0:3,0:0:0.995443,0.00455705,2.61391e-19:23	0/1:96,0,255:8:0:6,2:0:6.90769e-09,1,2.8748e-28:81	0/0:0,21,255:7:0:7,0:0:0.999711,0.000288763,1.04508e-29:35	0/0:0,15,246:5:0:5,0:0:0.998851,0.0011486,8.29422e-29:29	0/0:0,18,255:6:0:6,0:0:0.999424,0.000575993,1.04478e-29:32	0/0:0,45,255:15:0:15,0:0:0.999999,1.14992e-06,1.04538e-29:59	0/0:0,27,255:9:0:9,0:0:0.999927,7.25497e-05,1.04531e-29:41	0/0:0,27,255:9:0:9,0:0:0.999927,7.25497e-05,1.04531e-29:41	0/0:0,15,243:5:0:5,0:0:0.998851,0.0011486,1.65491e-28:29	./.:0,9,169:3:0:3,0:0:0.995443,0.00455705,4.14277e-21:23	0/0:0,33,255:11:0:11,0:0:0.999982,1.82247e-05,1.04536e-29:47	0/0:0,45,255:15:0:15,0:0:0.999999,1.14992e-06,1.04538e-29:59	0/0:0,39,255:13:0:13,0:0:0.999995,4.57789e-06,1.04538e-29:53	0/0:0,48,255:16:0:16,0:0:0.999999,5.76324e-07,1.04538e-29:62	0/1:36,0,255:8:0:7,1:0:0.0068603,0.99314,2.85508e-28:21	0/0:0,66,255:22:0:22,0:0:1,9.13413e-09,1.04538e-29:80	0/0:0,60,255:20:0:20,0:0:1,3.63636e-08,1.04538e-29:74	0/0:0,21,255:7:0:7,0:0:0.999711,0.000288763,1.04508e-29:35	0/0:0,48,255:16:0:16,0:0:0.999999,5.76324e-07,1.04538e-29:62	0/0:0,45,255:15:0:15,0:0:0.999999,1.14992e-06,1.04538e-29:59
chr01	48456881	chr01_48456881_A_G	A	G	58.0459	.	.	GT:PL:DP:SP:AD:SCR:GP:GQ	0/0:13,34,208:8:0:7,0:7:0.999516,0.000483551,2.93113e-23:33	0/0:0,20,255:19:0:18,1:19:0.999391,0.000608679,2.93076e-29:32	./.:0,255,255:148:0:146,1:53:1,1.92598e-27,2.93255e-29:99	0/0:0,66,255:22:0:22,0:24:1,1.52986e-08,2.93255e-29:78	0/0:0,87,255:29:0:29,0:38:1,1.21521e-10,2.93255e-29:99	0/1:56,0,255:22:3:18,4:27:4.1241e-05,0.999959,4.81476e-28:43	0/0:0,11,255:16:0:15,1:20:0.995185,0.00481456,2.91843e-29:23	0/0:0,42,255:28:0:25,1:31:0.999996,3.84283e-06,2.93254e-29:54	0/0:0,15,255:28:0:26,2:33:0.998078,0.00192228,2.92691e-29:27	0/0:0,48,255:16:0:16,0:18:0.999999,9.65278e-07,2.93255e-29:60	0/1:55,0,255:14:0:11,3:13:5.19188e-05,0.999948,4.81471e-28:42	0/0:0,57,194:19:0:19,0:19:1,1.21521e-07,3.69186e-23:69	0/0:0,38,255:26:0:24,1:30:0.99999,9.65269e-06,2.93252e-29:50	0/0:0,93,199:31:0:31,0:31:1,3.05248e-11,1.16747e-23:99	0/0:0,72,255:25:0:24,0:28:1,3.84284e-09,2.93255e-29:84	0/0:0,126,202:42:0:42,0:42:1,1.52986e-14,5.85121e-24:99	0/0:0,35,204:24:0:23,1:25:0.999981,1.92595e-05,3.69179e-24:47	./.:0,181,213:60:0:60,0:60:1,4.83785e-20,4.64778e-25:99	0/0:0,144,255:48:0:48,0:51:1,2.42467e-16,2.93255e-29:99	./.:0,223,222:74:0:74,0:74:1,3.05248e-24,5.85121e-26:99	./.:0,237,255:91:0:90,1:92:1,1.21521e-25,2.93255e-29:99
chr01	49148660	chr01_49148660_A_G	A	G	3956.83	.	.	GT:PL:DP:SP:AD:SCR:GP:GQ	1/1:255,81,0:27:0:0,27:0:3.08816e-27,4.96455e-09,1:83	1/1:255,114,0:38:0:0,38:0:3.08816e-27,2.48817e-12,1:99	1/1:255,126,0:42:0:0,42:0:3.08816e-27,1.56993e-13,1:99	1/1:255,120,0:40:0:0,40:0:3.08816e-27,6.25e-13,1:99	0/0:0,135,255:45:0:45,0:0:1,2.02386e-13,3.23817e-25:99	0/0:0,129,255:43:0:43,0:0:1,8.05712e-13,3.23817e-25:99	0/0:0,90,255:30:0:30,0:0:1,6.4e-09,3.23817e-25:81	0/0:0,93,255:31:0:31,0:0:1,3.2076e-09,3.23817e-25:84	1/1:255,81,0:27:0:0,27:0:3.08816e-27,4.96455e-09,1:83	1/1:255,108,0:36:0:0,36:0:3.08816e-27,9.90558e-12,1:99	1/1:255,54,0:18:0:0,18:0:3.08815e-27,2.48816e-06,0.999997:56	1/1:255,18,0:6:0:0,6:0:3.05787e-27,0.00980842,0.990192:20	0/0:0,151,255:50:0:50,0:0:1,5.0837e-15,3.23817e-25:99	1/1:255,42,0:14:0:0,14:0:3.08804e-27,3.94333e-05,0.999961:44	1/1:255,24,0:8:0:0,8:0:3.0805e-27,0.00248199,0.997518:26	1/1:255,18,0:6:0:0,6:0:3.05787e-27,0.00980842,0.990192:20	1/1:255,30,0:10:0:0,10:0:3.08623e-27,0.00062461,0.999375:32	1/1:255,39,0:13:0:0,13:2:3.08792e-27,7.86766e-05,0.999921:41	1/1:255,39,0:13:0:0,13:0:3.08792e-27,7.86766e-05,0.999921:41	1/1:255,18,0:6:0:0,6:0:3.05787e-27,0.00980842,0.990192:20	1/1:255,42,0:14:0:0,14:0:3.08804e-27,3.94333e-05,0.999961:44
chr01	49459635	chr01_49459635_G_A	G	A	1368.82	.	.	GT:PL:DP:SP:AD:SCR:GP:GQ	0/0:0,135,255:45:0:45,0:71:1,1.51349e-14,1.81091e-27:99	0/0:0,75,255:25:0:25,0:41:1,1.51349e-08,1.81091e-27:78	0/0:0,78,255:26:0:26,0:41:1,7.5854e-09,1.81091e-27:81	0/0:0,138,255:46:0:46,0:72:1,7.5854e-15,1.81091e-27:99	0/0:0,33,180:11:0:11,0:0:0.99976,0.000239814,5.72523e-20:36	0/0:0,69,197:23:0:23,0:0:1,6.0253e-08,1.14261e-21:72	0/0:0,33,180:11:0:11,0:0:0.99976,0.000239814,5.72523e-20:36	0/0:0,18,143:6:0:6,0:0:0.992472,0.0075283,2.84849e-16:21	./.:0,0,0:0:0:0,0:0:0,0,0:0	0/0:0,141,255:47:0:47,0:83:1,3.80171e-15,1.81091e-27:99	./.:0,0,0:0:0:0,0:0:0,0,0:0	./.:0,255,255:282:6:279,2:561:1,1.51349e-26,1.81091e-27:99	0/0:0,24,159:8:0:8,0:0:0.998098,0.00190174,7.19566e-18:27	0/1:255,0,255:14:2:7,7:12:6.60726e-26,1,3.78372e-27:99	0/1:146,0,135:6:0:3,3:10:5.24833e-15,1,3.78372e-15:99	0/1:150,0,255:14:6:10,4:21:2.0894e-15,1,3.78372e-27:99	0/1:222,0,255:12:0:7,5:17:1.31832e-22,1,3.78372e-27:99	0/1:163,0,237:9:8:5,4:14:1.04718e-16,1,2.38736e-25:99	./.:101,0,98:4:0:2,2:8:1.65967e-10,1,1.89635e-11:97	0/1:234,0,147:8:0:3,5:12:8.31805e-24,1,2.38736e-16:99	0/1:182,0,229:9:0:5,4:10:1.31832e-18,1,1.50632e-24:99
chr01	50999792	chr01_50999792_A_T	A	T	570.223	.	.	GT:PL:DP:SP:AD:SCR:GP:GQ	0/0:0,57,195:19:0:19,0:0:0.999999,1.30344e-06,3.37382e-21:58	0/0:0,27,170:9:0:9,0:0:0.998698,0.00130174,1.06551e-18:28	0/0:0,27,167:9:0:9,0:0:0.998698,0.00130174,2.12597e-18:28	0/0:0,21,154:7:0:7,0:0:0.994838,0.0051623,4.22547e-17:22	0/0:0,21,144:7:0:7,0:0:0.994838,0.0051623,4.22547e-16:22	0/0:0,21,140:7:0:7,0:0:0.994838,0.0051623,1.06139e-15:22	0/0:0,33,180:11:0:11,0:0:0.999673,0.000327302,1.06655e-19:34	0/0:0,33,178:11:0:11,0:0:0.999673,0.000327302,1.69036e-19:34	0/0:0,21,154:7:0:7,0:0:0.994838,0.0051623,4.22547e-17:22	0/0:0,36,184:12:0:12,0:0:0.999836,0.000164066,4.24669e-20:37	./.:0,12,113:4:0:4,0:0:0.960413,0.0395867,5.13547e-13:14	0/1:68,0,77:6:0:3,3:0:2.4261e-07,1,3.2586e-09:66	./.:0,15,129:5:0:5,0:0:0.97976,0.02024,1.31596e-14:16	0/1:22,0,100:5:0:4,1:0:0.00956609,0.990434,1.61755e-11:20	./.:31,0,31:2:0:1,1:0:0.0012143,0.998656,0.000129553:28	0/1:111,0,71:8:0:3,5:0:1.21593e-11,1,1.29727e-08:78	0/1:125,0,16:7:0:1,6:0:4.82093e-13,0.995914,0.00408558:23	0/1:96,0,74:7:0:3,4:0:3.84511e-10,1,6.50176e-09:81	0/1:53,0,79:5:0:3,2:0:7.67195e-06,0.999992,2.05602e-09:51	0/1:120,0,105:11:0:5,6:0:1.53077e-12,1,5.16453e-12:99	./.:37,3,0:1:0:0,1:0:0.000459422,0.753881,0.24566:6
chr01	51196979	chr01_51196979_C_A	C	A	2807.24	.	.	GT:PL:DP:SP:AD:SCR:GP:GQ	0/1:150,0,101:45:0:11,34:45:3.39137e-16,1,5.85551e-11:99	0/1:163,0,160:42:0:20,22:40:1.69971e-17,1,7.37166e-17:99	./.:163,0,144:52:0:19,33:52:1.69971e-17,1,2.93471e-15:99	./.:163,0,162:59:0:28,31:57:1.69971e-17,1,4.6512e-17:99	0/1:162,0,161:49:0:23,25:49:2.13981e-17,1,5.85551e-17:99	0/1:165,0,159:49:0:23,26:46:1.07244e-17,1,9.28036e-17:99	0/1:164,0,140:36:0:13,22:35:1.35013e-17,1,7.37166e-15:99	./.:166,0,151:59:0:24,35:55:8.51873e-18,1,5.85551e-16:99	./.:165,0,144:51:0:19,32:49:1.07244e-17,1,2.93471e-15:99	0/1:159,0,117:42:0:12,30:40:4.26948e-17,1,1.47084e-12:99	0/1:160,0,92:32:0:8,24:32:3.39137e-17,1,4.6512e-10:93	0/1:107,0,107:10:0:5,5:10:6.76667e-12,1,1.47084e-11:99	0/1:141,0,165:36:0:22,14:34:2.69386e-15,1,2.33112e-17:99	0/1:129,0,142:17:0:9,8:17:4.26948e-14,1,4.6512e-15:99	0/1:100,0,22:5:0:1,4:5:3.37567e-11,0.99537,0.00462967:23	0/1:93,0,93:8:0:4,4:8:1.69971e-10,1,3.69458e-10:92	0/1:151,0,73:16:0:4,12:16:2.69386e-16,1,3.69458e-08:74	0/1:114,0,19:6:0:1,5:6:1.33771e-12,0.990805,0.00919503:20	0/1:109,0,105:11:0:5,6:11:4.26948e-12,1,2.33112e-11:99	0/1:93,0,93:8:0:4,4:8:1.69971e-10,1,3.69458e-10:92	0/1:80,0,74:7:0:3,4:7:3.39137e-09,1,2.93471e-08:74
chr01	51622714	chr01_51622714_A_C	A	C	1218.02	.	.	GT:PL:DP:SP:AD:SCR:GP:GQ	0/0:0,57,195:19:0:19,0:0:0.999999,1.00834e-06,2.01908e-21:59	0/0:0,93,199:31:0:31,0:0:1,2.53284e-10,8.03812e-22:95	0/0:0,105,198:35:0:35,0:0:1,1.59811e-11,1.01194e-21:99	0/0:0,63,194:22:0:21,0:0:1,2.53284e-07,2.54187e-21:65	0/0:0,90,199:30:0:30,0:0:1,5.05367e-10,8.03812e-22:92	./.:0,160,208:53:0:53,0:0:1,5.05367e-17,1.01194e-22:99	0/0:0,144,206:48:0:48,0:0:1,2.0119e-15,1.60381e-22:99	0/0:0,114,201:38:0:38,0:0:1,2.0119e-12,5.07171e-22:99	0/0:0,114,201:38:0:38,0:0:1,2.0119e-12,5.07171e-22:99	0/0:0,93,199:31:0:31,0:0:1,2.53284e-10,8.03812e-22:95	0/0:0,108,200:36:0:36,0:0:1,8.00953e-12,6.3849e-22:99	0/1:142,0,133:17:0:8,9:1:1.24851e-14,1,6.33209e-15:99	./.:0,190,214:63:0:63,0:0:1,5.05367e-20,2.54188e-23:99	0/1:139,0,165:36:0:23,13:0:2.49111e-14,1,3.99528e-18:99	0/1:103,0,163:25:0:18,7:0:9.91729e-11,1,6.33209e-18:99	0/1:164,0,139:46:0:16,30:0:7.87758e-17,1,1.59055e-15:99	0/1:153,0,161:31:0:16,15:1:9.91729e-16,1,1.00357e-17:99	0/1:163,0,135:26:0:10,16:0:9.91729e-17,1,3.99528e-15:99	0/1:165,0,148:31:0:13,18:1:6.25739e-17,1,2.00238e-16:99	0/1:152,0,166:49:0:29,20:0:1.24851e-15,1,3.17356e-18:99	0/1:128,0,161:38:0:26,12:0:3.13612e-13,1,1.00357e-17:99
chr02	705043	chr02_705043_T_G	T	G	437.947	.	.	GT:PL:DP:SP:AD:SCR:GP:GQ	0/0:0,18,143:6:0:6,0:0:0.993563,0.00643709,2.08029e-16:21	0/0:0,63,196:21:0:21,0:0:1,2.04877e-07,1.04937e-21:66	0/0:0,63,196:21:0:21,0:0:1,2.04877e-07,1.04937e-21:66	0/0:0,75,197:25:0:25,0:0:1,1.29269e-08,8.33543e-22:78	0/0:0,66,197:22:0:22,0:0:1,1.02682e-07,8.33543e-22:69	0/0:0,45,191:15:0:15,0:0:0.999987,1.29267e-05,3.31835e-21:48	0/0:0,30,173:10:0:10,0:0:0.999591,0.000408617,2.09291e-19:33	./.:0,9,92:3:0:3,0:0:0.951056,0.0489441,2.50688e-11:13	0/0:0,60,195:20:0:20,0:0:1,4.08784e-07,1.32108e-21:63	0/0:0,45,191:15:0:15,0:0:0.999987,1.29267e-05,3.31835e-21:48	0/0:0,36,182:12:0:12,0:0:0.999897,0.000102671,2.63562e-20:39	./.:5,0,31:2:0:1,1:1:0.436149,0.563805,4.57681e-05:3	0/0:0,18,143:6:0:6,0:0:0.993563,0.00643709,2.08029e-16:21	0/1:26,0,113:7:0:5,2:2:0.00610725,0.993893,5.09065e-13:22	./.:113,12,0:4:0:0,4:4:7.41745e-11,0.381723,0.618277:4	0/1:89,0,111:10:0:6,4:4:3.07968e-09,1,8.11772e-13:85	0/1:74,0,96:7:0:4,3:3:9.73881e-08,1,2.56705e-11:70	0/1:69,0,123:9:0:6,3:3:3.07968e-07,1,5.12193e-14:65	./.:0,9,92:3:0:3,0:0:0.951056,0.0489441,2.50688e-11:13	0/1:113,0,48:7:0:2,5:5:1.22604e-11,0.999998,1.61969e-06:57	0/1:42,0,134:9:0:7,2:2:0.000154326,0.999846,4.06787e-15:38
chr02	849228	chr02_849228_A_G	A	G	2908.9	.	.	GT:PL:DP:SP:AD:SCR:GP:GQ	0/1:162,0,98:27:0:7,20:27:1.34764e-17,1,1.85509e-10:97	0/1:162,0,113:35:0:10,25:35:1.34764e-17,1,5.86632e-12:99	0/1:164,0,145:33:0:13,19:33:8.50303e-18,1,3.7014e-15:99	0/1:161,0,157:31:0:15,16:31:1.69658e-17,1,2.33543e-16:99	./.:149,0,1:12:0:1,11:12:1.39339e-16,0.518202,0.481798:3	0/1:150,0,82:39:0:8,31:39:2.13587e-16,1,7.38527e-09:81	0/1:161,0,161:34:0:17,17:34:1.69658e-17,1,9.2975e-17:99	0/1:156,0,104:40:0:10,30:40:5.36505e-17,1,4.65979e-11:99	0/1:163,0,108:23:0:7,16:23:1.07047e-17,1,1.85509e-11:99	0/1:163,0,104:23:0:7,16:23:1.07047e-17,1,4.65979e-11:99	0/1:162,0,60:21:0:5,16:21:1.34764e-17,0.999999,1.17048e-06:59	./.:56,0,56:4:0:2,2:4:5.36503e-07,0.999997,2.94012e-06:54	0/1:153,0,93:40:0:9,31:40:1.07047e-16,1,5.86632e-10:92	0/1:123,0,69:9:0:3,6:9:1.07047e-13,1,1.47355e-07:68	1/1:170,27,0:9:0:0,9:9:1.82166e-18,0.00170174,0.998298:27	./.:114,0,19:6:0:1,5:6:8.37956e-13,0.985478,0.0145216:18	./.:158,5,0:14:0:1,13:14:2.27691e-17,0.212703,0.787297:6	0/1:77,0,77:6:0:3,3:6:4.26161e-09,1,2.33543e-08:75	0/1:161,0,113:21:0:7,14:21:1.69658e-17,1,5.86632e-12:99	0/1:118,0,118:12:0:6,6:12:3.38512e-13,1,1.85509e-12:99	0/1:123,0,86:11:0:4,7:11:1.07047e-13,1,2.94013e-09:85
chr02	1566070	chr02_1566070_G_C	G	C	458.18	.	.	GT:PL:DP:SP:AD:SCR:GP:GQ	0/0:0,63,237:21:0:21,0:0:1,1.5619e-07,4.84448e-26:68	0/0:0,87,240:29:0:29,0:0:1,6.21804e-10,2.42799e-26:92	0/0:0,45,255:15:0:15,0:0:0.99999,9.85483e-06,7.67791e-28:50	0/0:0,66,255:22:0:22,0:0:1,7.82805e-08,7.67798e-28:71	0/0:0,78,198:26:0:26,0:0:1,4.93917e-09,3.84811e-22:83	0/0:0,75,197:25:0:25,0:0:1,9.85493e-09,4.84448e-22:80	0/0:0,66,255:22:0:22,0:0:1,7.82805e-08,7.67798e-28:71	0/0:0,48,191:16:0:16,0:0:0.999995,4.93914e-06,1.92861e-21:53	0/0:0,105,255:35:0:35,0:0:1,9.85493e-12,7.67798e-28:99	0/0:0,60,250:20:0:20,0:0:1,3.1164e-07,2.42799e-27:65	0/0:0,45,255:15:0:15,0:0:0.99999,9.85483e-06,7.67791e-28:50	0/1:133,0,121:15:0:7,8:0:1.60822e-13,1,6.18862e-14:99	0/0:0,54,193:18:0:18,0:0:0.999999,1.24066e-06,1.21688e-21:59	./.:0,12,113:4:0:4,0:0:0.980716,0.019284,1.19341e-13:17	./.:19,0,114:6:0:5,1:0:0.0388282,0.961172,2.98122e-13:14	./.:22,0,100:5:0:4,1:0:0.0198446,0.980155,7.6364e-12:17	0/1:82,0,117:10:0:6,4:0:2.02463e-08,1,1.55451e-13:76	0/1:86,0,132:11:0:7,4:0:8.06021e-09,1,4.91579e-15:80	0/1:53,0,79:5:0:3,2:0:1.6082e-05,0.999984,9.80814e-10:47	0/1:79,0,132:11:0:7,4:0:4.03968e-08,1,4.91579e-15:73	0/1:74,0,96:7:0:4,3:0:1.27746e-07,1,1.95701e-11:68
chr02	1733413	chr02_1733413_T_C	T	C	831.989	.	.	GT:PL:DP:SP:AD:SCR:GP:GQ	0/0:0,75,249:25:0:25,0:2:1,1.72113e-08,9.32323e-27:77	0/0:0,57,195:19:0:19,0:0:0.999999,1.08596e-06,2.34189e-21:59	0/0:0,57,194:19:0:19,0:0:0.999999,1.08596e-06,2.94826e-21:59	./.:10,0,255:38:0:34,4:10:0.155215,0.844785,3.63496e-27:8	0/0:0,36,184:12:0:12,0:0:0.999863,0.000136695,2.94786e-20:38	0/0:0,84,198:28:0:28,0:0:1,2.16677e-09,1.17372e-21:86	0/0:0,42,186:14:0:14,0:0:0.999966,3.43398e-05,1.86016e-20:44	0/0:0,66,248:22:0:22,0:2:1,1.36714e-07,1.17372e-26:68	0/0:0,51,194:17:0:17,0:0:0.999996,4.32326e-06,2.94825e-21:53	0/0:0,72,197:24:0:24,0:0:1,3.4341e-08,1.47763e-21:74	0/0:0,51,192:17:0:17,0:0:0.999996,4.32326e-06,4.67266e-21:53	0/1:63,0,133:11:0:8,3:0:9.20845e-07,0.999999,6.8195e-15:60	0/0:0,81,197:27:0:27,0:0:1,4.32328e-09,1.47763e-21:83	0/1:82,0,122:10:0:6,4:0:1.15928e-08,1,8.58525e-14:79	0/1:51,0,123:9:0:6,3:0:1.45942e-05,0.999985,6.81941e-14:48	./.:143,18,0:6:0:0,6:0:6.06154e-14,0.104327,0.895673:9	0/1:84,0,140:12:0:8,4:0:7.31454e-09,1,1.36067e-15:81	0/1:84,0,140:12:0:8,4:0:7.31454e-09,1,1.36067e-15:81	0/1:98,0,50:6:0:2,4:0:2.91197e-10,0.999999,1.36067e-06:58	0/1:189,0,121:17:0:8,9:4:2.31306e-19,1,1.08082e-13:99	0/1:129,0,116:13:0:6,7:0:2.31306e-13,1,3.41785e-13:99
chr02	4930209	chr02_4930209_A_G	A	G	1325.73	.	.	GT:PL:DP:SP:AD:SCR:GP:GQ	0/0:0,99,198:33:0:33,0:0:1,1.88839e-10,8.91502e-21:97	0/0:0,105,200:35:0:35,0:0:1,4.74342e-11,5.625e-21:99	0/0:0,111,200:37:0:37,0:0:1,1.19149e-11,5.625e-21:99	./.:0,166,208:55:0:55,0:0:1,3.76783e-17,8.91502e-22:99	./.:0,160,208:53:0:53,0:0:1,1.5e-16,8.91502e-22:99	0/0:0,138,204:46:0:46,0:0:1,2.37734e-14,2.23935e-21:99	0/0:0,144,206:48:0:48,0:0:1,5.97161e-15,1.41294e-21:99	0/0:0,114,201:38:0:38,0:0:1,5.97161e-12,4.4681e-21:99	0/0:0,138,205:46:0:46,0:0:1,2.37734e-14,1.77878e-21:99	0/0:0,102,199:34:0:34,0:0:1,9.46436e-11,7.08146e-21:99	0/0:0,84,198:28:0:28,0:0:1,5.97161e-09,8.91502e-21:82	1/1:170,27,0:9:0:0,9:0:1.76837e-17,0.00529254,0.994707:22	0/0:0,69,197:23:0:23,0:0:1,1.88839e-07,1.12233e-20:67	1/1:170,27,0:9:0:0,9:0:1.76837e-17,0.00529254,0.994707:22	1/1:187,39,0:13:0:0,13:0:3.54594e-19,0.000335601,0.999664:34	1/1:180,33,0:11:0:0,11:0:1.77541e-18,0.00133472,0.998665:28	./.:92,9,0:3:0:0,3:0:8.39777e-10,0.251336,0.748664:5	1/1:175,30,0:10:0:0,10:0:5.60688e-18,0.00265957,0.99734:25	./.:143,18,0:6:0:0,6:0:8.5487e-15,0.04055,0.95945:13	1/1:170,27,0:9:0:0,9:0:1.76837e-17,0.00529254,0.994707:22	1/1:185,39,0:13:0:0,13:0:5.61994e-19,0.000335601,0.999664:34
chr02	5249523	chr02_5249523_A_G	A	G	1400.07	.	.	GT:PL:DP:SP:AD:SCR:GP:GQ	1/1:255,42,0:14:0:0,14:0:1.9758e-25,0.000315379,0.999685:35	1/1:255,69,0:23:0:0,23:0:1.97642e-25,6.29462e-07,0.999999:62	1/1:255,90,0:30:0:0,30:0:1.97642e-25,5e-09,1:83	1/1:255,148,0:49:0:0,49:0:1.97642e-25,7.92447e-15,1:99	0/0:0,57,255:19:0:19,0:0:0.999998,1.59621e-06,5.05964e-27:57	0/0:0,57,255:19:0:19,0:0:0.999998,1.59621e-06,5.05964e-27:57	0/0:0,45,255:15:0:15,0:0:0.999975,2.52976e-05,5.05952e-27:45	1/1:255,84,0:28:0:0,28:0:1.97642e-25,1.99054e-08,1:77	0/0:0,54,255:18:0:18,0:0:0.999997,3.18485e-06,5.05963e-27:54	1/1:255,102,0:34:0:0,34:0:1.97642e-25,3.15479e-10,1:95	0/0:0,66,255:22:0:22,0:0:1,2.00951e-07,5.05964e-27:66	./.:0,9,169:3:0:3,0:0:0.908501,0.0914988,1.82998e-18:10	0/0:0,57,255:19:0:19,0:0:0.999998,1.59621e-06,5.05964e-27:57	0/0:0,24,255:8:0:8,0:0:0.996825,0.00317475,5.04358e-27:24	./.:0,9,170:3:0:3,0:0:0.908501,0.0914988,1.4536e-18:10	./.:0,3,60:1:0:1,0:0:0.713801,0.286199,1.14208e-07:5	0/0:0,39,255:13:0:13,0:0:0.999899,0.000100704,5.05913e-27:39	0/0:0,27,255:9:0:9,0:0:0.998406,0.00159367,5.05158e-27:27	./.:0,15,243:5:0:5,0:0:0.975326,0.024674,7.82113e-26:16	0/0:0,54,255:18:0:18,0:0:0.999997,3.18485e-06,5.05963e-27:54	0/0:0,48,255:16:0:16,0:0:0.999987,1.2679e-05,5.05958e-27:48
chr02	5866544	chr02_5866544_A_G	A	G	1287.43	.	.	GT:PL:DP:SP:AD:SCR:GP:GQ	./.:0,12,113:4:0:4,0:0:0.946104,0.0538964,9.66321e-13:12	0/0:0,21,149:7:0:7,0:0:0.992879,0.00712062,2.5473e-16:21	0/0:0,48,190:16:0:16,0:0:0.999986,1.43092e-05,2.03787e-20:48	0/0:0,36,184:12:0:12,0:0:0.999773,0.000226737,8.11119e-20:36	./.:0,18,143:6:0:6,0:0:0.985892,0.0141075,1.00696e-15:18	0/0:0,39,185:13:0:13,0:0:0.999886,0.000113651,6.44367e-20:39	./.:0,12,113:4:0:4,0:0:0.946104,0.0538964,9.66321e-13:12	0/0:0,36,184:12:0:12,0:0:0.999773,0.000226737,8.11119e-20:36	0/0:0,24,162:8:0:8,0:0:0.996419,0.00358149,1.28122e-17:24	0/0:0,36,182:12:0:12,0:0:0.999773,0.000226737,1.28554e-19:36	0/0:0,33,180:11:0:11,0:0:0.999548,0.000452298,2.03698e-19:33	0/1:140,0,60:12:0:3,9:0:1.10759e-14,1,2.25715e-07:66	0/0:0,24,162:8:0:8,0:0:0.996419,0.00358149,1.28122e-17:24	0/1:157,0,73:16:0:4,12:0:2.20993e-16,1,1.13126e-08:79	0/1:123,0,69:9:0:3,6:0:5.55109e-13,1,2.84159e-08:75	0/1:160,0,65:19:0:4,15:0:1.10759e-16,1,7.13775e-08:71	0/1:161,0,123:22:0:8,14:0:8.79789e-17,1,1.13126e-13:99	0/1:157,0,37:20:0:3,17:0:2.20983e-16,0.999955,4.50341e-05:43	0/1:162,0,98:27:0:7,20:0:6.98841e-17,1,3.57735e-11:99	0/1:163,0,145:28:0:12,16:0:5.55109e-17,1,7.13775e-16:99	0/1:159,0,79:28:0:6,22:0:1.39437e-16,1,2.84159e-09:85
chr02	6201961	chr02_6201961_G_T	G	T	1781.57	.	.	GT:PL:DP:SP:AD:SCR:GP:GQ	0/0:0,27,167:9:0:9,0:0:0.996476,0.00352406,1.56157e-17:24	0/0:0,36,182:12:0:12,0:0:0.999555,0.000445024,4.95336e-19:33	0/0:0,39,185:13:0:13,0:0:0.999777,0.00022309,2.48311e-19:36	0/0:0,75,197:25:0:25,0:0:1,5.60501e-08,1.56709e-20:72	0/0:0,63,194:21:0:21,0:0:0.999999,8.88334e-07,3.12675e-20:60	0/0:0,39,187:13:0:13,0:0:0.999777,0.00022309,1.56674e-19:36	1/1:196,63,0:21:0:0,21:0:3.1982e-20,1.13105e-06,0.999999:59	0/0:0,33,175:11:0:11,0:0:0.999112,0.000887546,2.48146e-18:30	1/1:188,42,0:14:0:0,14:0:2.01765e-19,0.000142371,0.999858:38	0/0:0,48,192:16:0:16,0:0:0.999972,2.80908e-05,4.95543e-20:45	1/1:180,33,0:11:0:0,11:0:1.27179e-18,0.00112978,0.99887:29	1/1:201,111,0:37:0:0,37:0:1.01136e-20,1.7926e-11,1:99	0/0:0,111,196:37:0:37,0:0:1,1.40792e-11,1.97285e-20:99	1/1:200,102,0:34:0:0,34:0:1.27323e-20,1.42391e-10,1:98	./.:0,12,113:4:0:4,0:0:0.899414,0.100586,3.54041e-12:9	1/1:196,63,0:21:0:0,21:0:3.1982e-20,1.13105e-06,0.999999:59	1/1:196,60,0:20:0:0,20:0:3.1982e-20,2.25674e-06,0.999998:56	0/1:156,0,24:15:0:2,13:0:1.41468e-16,0.998239,0.00176097:27	1/1:198,93,0:31:0:0,31:0:2.01793e-20,1.13105e-09,1:89	./.:216,199,0:66:0:0,66:0:3.19821e-22,2.84108e-20,1:99	0/0:0,57,195:19:0:19,0:0:0.999996,3.53651e-06,2.48366e-20:54
chr02	6217960	chr02_6217960_A_G	A	G	64.7341	.	.	GT:PL:DP:SP:AD:SCR:GP:GQ	0/0:0,48,255:16:0:16,0:32:0.999999,5.63291e-07,9.98633e-30:62	0/0:0,45,255:15:0:15,0:30:0.999999,1.12391e-06,9.98633e-30:59	0/0:0,63,255:21:0:21,0:42:1,1.78128e-08,9.98634e-30:77	0/0:0,45,255:15:0:15,0:30:0.999999,1.12391e-06,9.98633e-30:59	0/0:0,63,255:21:0:21,0:42:1,1.78128e-08,9.98634e-30:77	0/0:0,66,255:22:0:22,0:44:1,8.92757e-09,9.98634e-30:80	0/0:0,39,255:13:0:13,0:26:0.999996,4.47436e-06,9.98629e-30:53	0/0:0,60,255:20:0:20,0:40:1,3.55413e-08,9.98634e-30:74	0/0:0,45,255:15:0:15,0:30:0.999999,1.12391e-06,9.98633e-30:59	0/0:0,51,255:17:0:17,0:34:1,2.82314e-07,9.98634e-30:65	0/0:0,36,255:12:0:12,0:24:0.999991,8.92749e-06,9.98625e-30:50	./.:0,3,60:1:0:1,0:2:0.982499,0.0175011,3.10269e-10:17	0/1:75,0,255:12:0:10,2:24:8.89747e-07,0.999999,2.80978e-28:60	0/0:0,15,243:5:0:5,0:10:0.998877,0.00112265,1.58095e-28:29	0/0:0,30,255:10:0:10,0:20:0.999964,3.554e-05,9.98598e-30:44	./.:0,3,60:1:0:1,0:2:0.982499,0.0175011,3.10269e-10:17	0/1:45,0,205:5:0:4,1:10:0.000888957,0.999111,2.80729e-23:30	0/0:0,24,255:8:0:8,0:16:0.999858,0.000141472,9.98493e-30:38	0/0:0,15,243:5:0:5,0:10:0.998877,0.00112265,1.58095e-28:29	./.:0,12,210:4:0:4,0:8:0.997763,0.00223749,3.15089e-25:26	0/0:0,18,255:6:0:6,0:12:0.999437,0.000562974,9.98072e-30:32
chr02	6421531	chr02_6421531_G_A	G	A	907.534	.	.	GT:PL:DP:SP:AD:SCR:GP:GQ	0/0:0,60,196:20:0:20,0:0:1,3.92929e-07,9.69547e-22:64	0/0:0,69,196:23:0:23,0:0:1,4.94669e-08,9.69548e-22:73	0/0:0,99,199:33:0:33,0:0:1,4.94669e-11,4.85925e-22:99	0/0:0,114,201:38:0:38,0:0:1,1.56428e-12,3.06598e-22:99	0/0:0,90,197:30:0:30,0:0:1,3.92929e-10,7.70139e-22:94	0/0:0,96,199:32:0:32,0:0:1,9.86994e-11,4.85925e-22:99	0/0:0,84,197:28:0:28,0:0:1,1.56428e-09,7.70139e-22:88	0/0:0,93,199:31:0:31,0:0:1,1.96931e-10,4.85925e-22:97	0/0:0,66,196:22:0:22,0:0:1,9.86994e-08,9.69548e-22:70	0/0:0,102,200:34:0:34,0:0:1,2.47922e-11,3.85984e-22:99	0/0:0,42,189:14:0:14,0:0:0.999975,2.47916e-05,4.85913e-21:46	0/1:141,0,158:26:0:15,11:11:2.02155e-14,1,1.55688e-17:99	0/0:0,138,205:46:0:46,0:0:1,6.22751e-15,1.22059e-22:99	0/1:125,0,158:21:0:13,8:8:8.04795e-13,1,1.55688e-17:99	0/1:66,0,157:16:0:12,4:4:6.39271e-07,0.999999,1.95999e-17:61	0/1:117,0,157:19:0:12,7:6:5.07791e-12,1,1.95999e-17:99	0/1:139,0,144:19:0:10,9:9:3.20395e-14,1,3.9107e-16:99	0/1:90,0,151:15:0:10,5:5:2.54499e-09,1,7.80287e-17:85	0/1:107,0,107:10:0:5,5:5:5.07791e-11,1,1.95999e-12:99	0/1:84,0,157:17:0:12,5:5:1.01318e-08,1,1.95999e-17:79	0/1:131,0,148:18:0:10,8:8:2.02155e-13,1,1.55688e-16:99
chr02	6819027	chr02_6819027_T_C	T	C	2039.31	.	.	GT:PL:DP:SP:AD:SCR:GP:GQ	0/0:0,111,255:37:0:37,0:7:1,3.43656e-12,1.47974e-27:99	0/0:0,78,255:26:0:26,0:0:1,6.85683e-09,1.47974e-27:81	0/0:0,138,255:46:0:46,0:4:1,6.85683e-15,1.47974e-27:99	./.:0,169,255:56:0:56,0:8:1,5.44657e-18,1.47974e-27:99	./.:0,193,255:64:0:64,0:4:1,2.16832e-20,1.47974e-27:99	0/0:0,123,255:41:0:41,0:6:1,2.16832e-13,1.47974e-27:99	0/0:0,151,255:50:0:50,0:5:1,3.43656e-16,1.47974e-27:99	0/0:0,114,255:38:0:38,0:5:1,1.72236e-12,1.47974e-27:99	./.:0,187,255:62:0:62,0:3:1,8.63224e-20,1.47974e-27:99	0/0:0,105,255:35:0:35,0:5:1,1.36812e-11,1.47974e-27:99	0/0:0,69,255:23:0:23,0:1:1,5.44657e-08,1.47974e-27:72	0/1:212,0,255:21:16:7,14:15:1.4584e-21,1,3.42029e-27:99	0/0:0,88,255:49:0:48,1:7:1,6.85683e-10,1.47974e-27:91	0/1:255,0,255:27:0:17,10:15:7.30931e-26,1,3.42029e-27:99	0/1:192,0,255:15:5:8,7:7:1.4584e-19,1,3.42029e-27:99	0/1:255,0,255:18:0:7,11:15:7.30931e-26,1,3.42029e-27:99	0/1:255,0,255:23:2:13,10:15:7.30931e-26,1,3.42029e-27:99	0/1:255,0,255:36:36:19,17:22:7.30931e-26,1,3.42029e-27:99	0/1:255,0,255:42:7:19,23:31:7.30931e-26,1,3.42029e-27:99	0/1:255,0,255:34:13:16,18:23:7.30931e-26,1,3.42029e-27:99	0/1:197,0,255:26:0:20,6:11:4.61187e-20,1,3.42029e-27:99
chr02	6825698	chr02_6825698_T_C	T	C	180.845	.	.	GT:PL:DP:SP:AD:SCR:GP:GQ	0/0:0,39,187:13:0:13,0:0:0.99998,2.04536e-05,1.3167e-21:46	0/0:0,21,154:7:0:7,0:0:0.998711,0.0012889,2.62383e-18:28	0/0:0,36,184:12:0:12,0:0:0.999959,4.08094e-05,2.62711e-21:43	0/0:0,39,187:13:0:13,0:0:0.99998,2.04536e-05,1.3167e-21:46	0/0:0,57,195:19:0:19,0:0:1,3.24174e-07,2.08687e-22:64	0/0:0,48,192:16:0:16,0:0:0.999997,2.575e-06,4.16385e-22:55	0/0:0,33,180:11:0:11,0:0:0.999919,8.14222e-05,6.59874e-21:40	0/0:0,18,143:6:0:6,0:0:0.997432,0.00256839,3.29898e-17:25	0/0:0,45,190:15:0:15,0:0:0.999995,5.13778e-06,6.59924e-22:52	0/0:0,51,193:17:0:17,0:0:0.999999,1.29056e-06,3.30747e-22:58	0/0:0,48,190:16:0:16,0:0:0.999997,2.575e-06,6.59926e-22:55	./.:0,12,113:4:0:4,0:0:0.989853,0.0101473,3.27391e-14:19	0/0:0,54,192:18:0:18,0:0:0.999999,6.46812e-07,4.16386e-22:61	0/0:0,27,167:9:0:9,0:1:0.999676,0.000324069,1.3163e-19:34	0/0:0,18,143:6:0:6,0:0:0.997432,0.00256839,3.29898e-17:25	./.:0,12,106:4:0:4,0:0:0.989853,0.0101473,1.64084e-13:19	0/1:100,0,22:5:0:1,4:1:6.15334e-10,0.999744,0.000256216:35	0/1:134,0,42:9:0:2,7:1:2.45031e-13,0.999997,2.56281e-06:55	0/0:0,27,170:9:0:9,0:3:0.999676,0.000324069,6.59714e-20:34	0/0:0,36,184:12:0:12,0:1:0.999959,4.08094e-05,2.62711e-21:43	0/0:0,30,175:10:0:10,0:2:0.999838,0.000162445,2.08653e-20:37
chr02	7569684	chr02_7569684_G_A	G	A	338.249	.	.	GT:PL:DP:SP:AD:SCR:GP:GQ	0/0:0,117,255:39:0:39,0:0:1,2.20043e-13,9.61511e-29:99	0/0:0,93,255:31:0:31,0:0:1,5.52722e-11,9.61511e-29:99	0/0:0,81,255:27:0:27,0:0:1,8.76006e-10,9.61511e-29:90	0/0:0,120,255:40:0:40,0:0:1,1.10283e-13,9.61511e-29:99	0/0:0,99,255:33:0:33,0:0:1,1.38838e-11,9.61511e-29:99	0/0:0,111,255:37:0:37,0:0:1,8.76006e-13,9.61511e-29:99	0/0:0,117,255:39:0:39,0:0:1,2.20043e-13,9.61511e-29:99	0/0:0,78,255:26:0:26,0:0:1,1.74786e-09,9.61511e-29:87	0/0:0,84,255:28:0:28,0:0:1,4.39043e-10,9.61511e-29:93	0/0:0,117,255:39:0:39,0:0:1,2.20043e-13,9.61511e-29:99	0/0:0,45,255:15:0:15,0:0:0.999996,3.48743e-06,9.61508e-29:54	./.:0,6,110:2:0:2,0:0:0.973045,0.026955,2.95861e-14:15	0/0:0,60,255:20:0:20,0:0:1,1.10283e-07,9.61511e-29:69	0/1:197,0,197:8:0:4,4:4:1.80923e-19,1,5.50107e-22:99	0/1:75,0,255:12:8:10,2:3:2.86743e-07,1,8.7186e-28:65	0/0:0,24,255:8:0:8,0:0:0.999561,0.00043885,9.61089e-29:33	0/0:0,36,255:12:0:12,0:0:0.999972,2.7701e-05,9.61484e-29:45	0/1:36,0,255:8:0:7,1:1:0.00227251,0.997728,8.69879e-28:26	0/1:33,0,255:9:0:8,1:3:0.00452401,0.995476,8.67916e-28:23	0/1:78,0,255:11:0:9,2:2:1.43712e-07,1,8.71861e-28:68	0/0:0,18,255:6:0:6,0:0:0.998255,0.00174481,9.59833e-29:27
chr02	8003321	chr02_8003321_A_G	A	G	1161.95	.	.	GT:PL:DP:SP:AD:SCR:GP:GQ	0/0:0,75,197:25:0:25,0:0:1,1.89343e-08,1.7883e-21:77	0/0:0,75,197:25:0:25,0:0:1,1.89343e-08,1.7883e-21:77	0/0:0,69,197:23:0:23,0:0:1,7.53789e-08,1.7883e-21:71	0/0:0,84,197:28:0:28,0:0:1,2.38369e-09,1.7883e-21:86	0/0:0,84,198:28:0:28,0:0:1,2.38369e-09,1.4205e-21:86	0/0:0,96,199:32:0:32,0:0:1,1.50401e-10,1.12834e-21:98	0/0:0,72,197:24:0:24,0:0:1,3.7779e-08,1.7883e-21:74	0/0:0,81,197:27:0:27,0:0:1,4.75609e-09,1.7883e-21:83	0/0:0,69,195:23:0:23,0:0:1,7.53789e-08,2.83426e-21:71	0/0:0,51,190:17:0:17,0:0:0.999995,4.75607e-06,8.96268e-21:53	0/0:0,33,180:11:0:11,0:0:0.9997,0.000299999,8.96004e-20:35	0/1:105,0,115:11:0:6,5:0:5.28141e-11,1,4.73358e-13:99	0/0:0,54,195:18:0:18,0:0:0.999998,2.38369e-06,2.83426e-21:56	0/1:152,0,151:24:0:12,12:0:1.05378e-15,1,1.18902e-16:99	0/1:157,0,105:18:0:6,12:0:3.33234e-16,1,4.73358e-12:99	0/1:141,0,156:23:0:13,10:0:1.32663e-14,1,3.76002e-17:99	0/1:161,0,136:26:0:11,15:1:1.32663e-16,1,3.76002e-15:99	0/1:130,0,163:24:0:15,9:0:1.67013e-13,1,7.50222e-18:99	0/1:106,0,164:26:0:18,8:0:4.19517e-11,1,5.95923e-18:99	0/1:156,0,100:18:0:6,12:0:4.19517e-16,1,1.49689e-11:99	0/1:145,0,33:12:0:2,10:0:5.28101e-15,0.999925,7.50166e-05:41
chr02	8217634	chr02_8217634_G_C	G	C	1002.01	.	.	GT:PL:DP:SP:AD:SCR:GP:GQ	./.:0,18,143:6:0:6,0:0:0.987414,0.0125863,8.00275e-16:19	./.:0,18,143:6:0:6,0:0:0.987414,0.0125863,8.00275e-16:19	./.:0,15,129:5:0:5,0:0:0.975198,0.0248023,1.98533e-14:16	0/0:0,30,175:10:0:10,0:0:0.999196,0.00080362,5.10965e-19:30	0/0:0,39,187:13:0:13,0:0:0.999899,0.000101241,3.22623e-20:39	0/0:0,36,184:12:0:12,0:0:0.999798,0.000201982,6.43654e-20:36	0/0:0,33,180:11:0:11,0:0:0.999597,0.000402926,1.61646e-19:33	0/0:0,36,184:12:0:12,0:0:0.999798,0.000201982,6.43654e-20:36	./.:0,15,129:5:0:5,0:0:0.975198,0.0248023,1.98533e-14:16	0/0:0,24,162:8:0:8,0:0:0.996808,0.00319162,1.01707e-17:24	0/0:0,24,162:8:0:8,0:0:0.996808,0.00319162,1.01707e-17:24	0/1:114,0,19:6:0:1,5:5:4.93744e-12,0.997475,0.00252489:25	0/0:0,54,195:18:0:18,0:0:0.999997,3.20183e-06,5.11374e-21:54	0/1:158,0,46:17:0:3,14:14:1.9706e-16,0.999995,5.05054e-06:52	0/1:93,0,93:8:0:4,4:4:6.23161e-10,1,1.00772e-10:91	0/1:79,0,53:5:0:2,3:3:1.56531e-08,0.999999,1.00772e-06:59	0/1:93,0,93:8:0:4,4:4:6.23161e-10,1,1.00772e-10:91	1/1:192,48,0:16:0:0,16:16:3.90145e-19,7.88181e-05,0.999921:41	0/1:108,0,118:12:0:6,6:6:1.97061e-11,1,3.18669e-13:99	0/1:146,0,98:14:0:5,9:9:3.1232e-15,1,3.18669e-11:99	0/1:119,0,69:9:0:3,6:6:1.56531e-12,1,2.53128e-08:75
chr02	8440322	chr02_8440322_C_G	C	G	1204.22	.	.	GT:PL:DP:SP:AD:SCR:GP:GQ	./.:0,15,129:5:0:5,0:0:0.971823,0.0281768,2.5712e-14:15	0/0:0,21,154:7:0:7,0:0:0.99277,0.00723025,8.30612e-17:21	0/0:0,33,178:11:0:11,0:0:0.999541,0.000459309,3.32928e-19:33	0/0:0,39,187:13:0:13,0:0:0.999885,0.000115413,4.19275e-20:39	0/0:0,51,192:17:0:17,0:0:0.999993,7.28285e-06,1.32601e-20:51	0/0:0,42,186:14:0:14,0:0:0.999942,5.78468e-05,5.27867e-20:42	0/0:0,24,162:8:0:8,0:0:0.996363,0.00363682,1.3212e-17:24	0/0:0,24,159:8:0:8,0:0:0.996363,0.00363682,2.63613e-17:24	0/0:0,24,162:8:0:8,0:0:0.996363,0.00363682,1.3212e-17:24	./.:0,18,143:6:0:6,0:0:0.985677,0.0143232,1.03821e-15:18	0/0:0,27,170:9:0:9,0:0:0.998174,0.00182604,2.09776e-18:27	0/1:133,0,66:10:21:3,7:7:5.46632e-14,1,5.75764e-08:72	0/0:0,48,187:16:0:16,0:0:0.999985,1.45311e-05,4.19318e-20:48	./.:143,0,1:12:0:1,11:11:4.62435e-15,0.845972,0.154028:8	./.:162,24,0:8:0:0,8:8:2.95102e-16,0.0170717,0.982928:17	0/1:140,0,60:12:23:3,9:9:1.09067e-14,1,2.29216e-07:66	0/1:143,0,81:13:29:4,9:9:5.46632e-15,1,1.82073e-09:87	0/1:159,0,85:19:41:5,14:14:1.37308e-16,1,7.24844e-10:91	0/1:153,0,129:19:49:8,11:11:5.46632e-16,1,2.88566e-14:99	0/1:116,0,129:13:32:7,6:6:2.73965e-12,1,2.88566e-14:99	0/1:156,0,52:15:27:3,12:12:2.73965e-16,0.999999,1.44625e-06:58
chr02	8668195	chr02_8668195_A_G	A	G	674.312	.	.	GT:PL:DP:SP:AD:SCR:GP:GQ	0/0:0,81,198:27:0:27,0:0:1,3.69319e-09,8.56533e-22:84	0/0:0,75,198:25:0:25,0:0:1,1.47029e-08,8.56533e-22:78	0/0:0,57,195:19:0:19,0:0:0.999999,9.27687e-07,1.70901e-21:60	0/0:0,135,204:45:0:45,0:0:1,1.47029e-14,2.15151e-22:99	0/0:0,33,180:11:0:11,0:0:0.999767,0.00023297,5.4031e-20:36	0/0:0,51,193:17:0:17,0:0:0.999996,3.69318e-06,2.70859e-21:54	0/0:0,93,199:31:0:31,0:0:1,2.33025e-10,6.80368e-22:96	0/0:0,102,200:34:0:34,0:0:1,2.93361e-11,5.40436e-22:99	0/0:0,75,198:25:0:25,0:0:1,1.47029e-08,8.56533e-22:78	0/0:0,60,196:20:0:20,0:0:1,4.64945e-07,1.35751e-21:63	0/0:0,39,187:13:0:13,0:0:0.999941,5.85297e-05,1.07825e-20:42	0/1:115,0,160:20:0:13,7:0:6.80139e-12,1,1.16236e-17:99	0/0:0,78,197:26:0:26,0:0:1,7.36889e-09,1.07831e-21:81	0/1:122,0,89:10:0:4,6:0:1.35706e-12,1,1.46333e-10:98	./.:22,0,100:5:0:4,1:0:0.0133889,0.986611,1.1468e-11:18	./.:56,0,46:4:0:2,2:0:5.40249e-06,0.999992,2.9197e-06:50	0/1:103,0,117:12:0:7,5:0:1.07795e-10,1,2.31922e-13:99	0/1:60,0,147:12:0:9,3:0:2.15079e-06,0.999998,2.31922e-16:56	0/1:156,0,74:30:0:6,24:0:5.40254e-16,1,4.62745e-09:83	./.:12,0,153:19:0:17,2:0:0.11949,0.88051,5.12951e-17:9	0/1:119,0,69:9:0:3,6:0:2.70768e-12,1,1.46333e-08:78
chr02	8808385	chr02_8808385_C_T	C	T	672.232	.	.	GT:PL:DP:SP:AD:SCR:GP:GQ	0/0:0,33,255:11:0:11,0:22:0.999844,0.000155817,7.64257e-28:38	0/0:0,24,255:8:0:8,0:16:0.998764,0.00123636,7.63431e-28:29	0/0:0,36,255:12:0:12,0:22:0.999922,7.80998e-05,7.64317e-28:41	./.:0,12,209:4:0:4,0:8:0.980758,0.0192418,2.98448e-23:17	0/0:0,63,255:21:0:21,0:40:1,1.55842e-07,7.64376e-28:68	0/0:0,54,255:18:0:18,0:32:0.999999,1.23789e-06,7.64376e-28:59	0/0:0,42,255:14:0:14,0:28:0.99998,1.96189e-05,7.64362e-28:47	0/0:0,69,255:23:0:23,0:38:1,3.91457e-08,7.64376e-28:74	0/0:0,63,255:21:0:21,0:38:1,1.55842e-07,7.64376e-28:68	./.:0,6,120:2:0:2,0:4:0.927553,0.0724473,2.24205e-14:11	0/0:0,18,255:6:0:6,0:12:0.995096,0.00490398,7.60628e-28:23	0/1:84,0,191:7:0:4,3:13:1.28031e-08,1,6.17481e-21:78	0/0:0,45,255:15:0:15,0:28:0.99999,9.83285e-06,7.64369e-28:50	0/1:35,0,255:13:0:11,2:25:0.00101596,0.998984,2.45574e-27:29	0/1:127,0,42:6:0:1,5:12:6.41674e-13,0.999995,4.9048e-06:53	0/1:53,0,225:7:0:5,2:14:1.61179e-05,0.999984,2.4582e-24:47	0/1:192,0,247:15:6:6,9:28:2.02916e-19,1,1.55104e-26:99	0/1:38,0,255:12:0:10,2:20:0.000509442,0.999491,2.45698e-27:32	0/1:100,0,255:11:0:7,4:20:3.216e-10,1,2.45824e-27:94	./.:25,0,138:4:0:3,1:8:0.0100675,0.989932,1.21963e-15:19	0/1:113,0,165:8:4:4,4:15:1.61182e-11,1,2.45824e-18:99
chr02	10617101	chr02_10617101_G_T	G	T	606.882	.	.	GT:PL:DP:SP:AD:SCR:GP:GQ	0/0:0,75,197:25:0:25,0:0:1,1.47857e-08,1.0905e-21:78	0/0:0,36,182:12:0:12,0:0:0.999883,0.000117433,3.44805e-20:39	0/0:0,60,195:20:0:20,0:0:1,4.67565e-07,1.72832e-21:63	0/0:0,66,196:22:0:22,0:0:1,1.17447e-07,1.37286e-21:69	0/0:0,54,195:18:0:18,0:0:0.999998,1.86141e-06,1.72832e-21:57	0/0:0,54,192:18:0:18,0:0:0.999998,1.86141e-06,3.44845e-21:57	0/0:0,27,170:9:0:9,0:0:0.999068,0.000932046,5.46035e-19:30	0/0:0,51,193:17:0:17,0:0:0.999996,3.71399e-06,2.7392e-21:54	0/0:0,48,192:16:0:16,0:0:0.999993,7.41036e-06,3.44843e-21:51	0/0:0,54,194:18:0:18,0:0:0.999998,1.86141e-06,2.17583e-21:57	0/0:0,45,191:15:0:15,0:0:0.999985,1.47855e-05,4.34129e-21:48	./.:25,0,81:4:0:3,1:0:0.00671785,0.993282,9.22264e-10:21	0/0:0,39,187:13:0:13,0:0:0.999941,5.88596e-05,1.09043e-20:42	0/1:79,0,53:5:0:2,3:0:2.69251e-08,0.999999,5.85844e-07:62	./.:19,0,114:6:0:5,1:0:0.0262192,0.973781,4.53152e-13:15	0/1:103,0,131:12:0:7,5:0:1.07191e-10,1,9.28501e-15:99	0/1:84,0,132:12:0:8,4:0:8.51447e-09,1,7.37535e-15:80	0/1:93,0,155:16:0:11,5:0:1.07191e-09,1,3.69643e-17:89	0/1:151,0,95:15:0:5,10:0:1.69886e-15,1,3.69643e-11:99	0/1:113,0,48:7:0:2,5:0:1.07191e-11,0.999998,1.8526e-06:57	./.:31,0,31:2:0:1,1:0:0.00169582,0.998212,9.26841e-05:27
chr02	10985291	chr02_10985291_G_A	G	A	865.051	.	.	GT:PL:DP:SP:AD:SCR:GP:GQ	1/1:197,75,0:25:0:0,25:0:2.02184e-19,2.01327e-07,1:66	1/1:199,96,0:32:0:0,32:0:1.27569e-19,1.5992e-09,1:87	1/1:196,75,0:25:0:0,25:0:2.54534e-19,2.01327e-07,1:66	1/1:199,108,0:36:0:0,36:0:1.27569e-19,1.00903e-10,1:99	0/0:0,51,194:17:0:17,0:0:0.999995,4.99062e-06,3.92873e-21:53	0/0:0,113,185:50:0:49,1:0:1,3.14889e-12,3.12071e-20:99	0/0:0,51,194:17:0:17,0:0:0.999995,4.99062e-06,3.92873e-21:53	0/0:0,75,198:25:0:25,0:0:1,1.98681e-08,1.56406e-21:77	0/0:0,27,170:9:0:9,0:0:0.998748,0.00125202,9.85621e-19:29	1/1:197,81,0:27:0:0,27:0:2.02184e-19,5.05712e-08,1:72	0/0:0,45,191:15:0:15,0:0:0.99998,1.98677e-05,7.83872e-21:47	0/0:0,27,170:9:0:9,0:0:0.998748,0.00125202,9.85621e-19:29	0/0:0,75,198:25:0:25,0:0:1,1.98681e-08,1.56406e-21:77	0/0:0,36,182:12:0:12,0:0:0.999842,0.000157793,6.22566e-20:38	./.:0,12,113:4:0:4,0:0:0.961869,0.0381306,4.7574e-13:14	0/0:0,36,184:12:0:12,0:0:0.999842,0.000157793,3.92813e-20:38	0/0:0,27,170:9:0:9,0:0:0.998748,0.00125202,9.85621e-19:29	0/0:0,18,143:6:0:6,0:0:0.99014,0.00985947,4.89723e-16:20	./.:0,15,129:5:0:5,0:0:0.980519,0.0194811,1.21818e-14:17	0/0:0,27,170:9:0:9,0:0:0.998748,0.00125202,9.85621e-19:29	./.:0,15,129:5:0:5,0:0:0.980519,0.0194811,1.21818e-14:17
chr02	12037155	chr02_12037155_T_C	T	C	1428.94	.	.	GT:PL:DP:SP:AD:SCR:GP:GQ	0/0:0,27,70:9:0:9,0:0:0.997206,0.00279418,4.9166e-08:25	0/0:0,51,131:17:0:17,0:0:0.999989,1.11549e-05,3.9163e-14:49	0/0:0,24,112:8:0:8,0:0:0.99444,0.00555967,3.09356e-12:22	0/0:0,57,157:19:0:19,0:0:0.999997,2.80201e-06,9.83737e-17:55	0/0:0,33,139:11:0:11,0:0:0.999297,0.000703339,6.20261e-15:31	0/0:0,51,118:17:0:17,0:0:0.999989,1.11549e-05,7.81404e-13:49	0/0:0,33,150:11:0:11,0:0:0.999297,0.000703339,4.92691e-16:31	0/0:0,93,157:31:0:31,0:0:1,7.03834e-10,9.8374e-17:91	0/0:0,72,165:24:0:24,0:0:1,8.86074e-08,1.55912e-17:70	0/0:0,36,124:12:0:12,0:0:0.999647,0.000352628,1.96213e-13:34	0/0:0,36,70:12:0:12,0:0:0.999647,0.000352628,4.92864e-08:34	1/1:191,42,0:18:0:1,17:17:1.6108e-19,0.000179685,0.99982:37	0/0:0,27,127:9:0:9,0:0:0.997206,0.00279418,9.80991e-14:25	./.:151,0,6:21:0:2,19:19:5.19787e-16,0.918959,0.0810413:10	1/1:173,30,0:10:0:0,10:10:1.01364e-17,0.00284024,0.99716:25	1/1:196,60,0:20:0:0,20:20:5.0947e-20,2.84832e-06,0.999997:55	1/1:174,53,0:30:0:1,29:29:8.07446e-18,1.42752e-05,0.999986:48	./.:155,0,14:21:0:3,18:18:2.22076e-16,0.986216,0.0137842:18	1/1:173,47,0:28:0:1,27:27:1.01647e-17,5.68284e-05,0.999943:42	1/1:187,39,0:13:0:0,13:13:4.04542e-19,0.000358455,0.999642:34	./.:167,17,0:18:0:1,17:17:3.82925e-17,0.0537754,0.946225:12
chr02	15766115	chr02_15766115_A_G	A	G	470.903	.	.	GT:PL:DP:SP:AD:SCR:GP:GQ	0/0:0,30,255:10:0:10,0:0:0.999743,0.000257379,5.2384e-28:35	0/0:0,15,212:5:0:5,0:0:0.991925,0.0080754,1.03703e-23:20	0/0:0,30,255:10:0:10,0:0:0.999743,0.000257379,5.2384e-28:35	0/0:0,39,255:13:0:13,0:0:0.999968,3.24094e-05,5.23958e-28:44	0/0:0,45,255:15:0:15,0:0:0.999992,8.14108e-06,5.23971e-28:50	0/0:0,36,255:12:0:12,0:0:0.999935,6.46632e-05,5.23941e-28:41	0/0:0,18,255:6:0:6,0:0:0.995936,0.00406366,5.21846e-28:23	0/0:0,27,255:9:0:9,0:0:0.999487,0.000513408,5.23706e-28:32	0/0:0,33,255:11:0:11,0:0:0.999871,0.000129012,5.23908e-28:38	0/0:0,21,255:7:0:7,0:0:0.997959,0.00204079,5.22906e-28:26	0/0:0,24,255:8:0:8,0:0:0.998976,0.00102386,5.23439e-28:29	0/1:93,0,203:6:3:4,2:1:1.94677e-09,1,3.22571e-22:87	0/0:0,30,255:10:0:10,0:0:0.999743,0.000257379,5.2384e-28:35	0/1:140,0,102:6:0:2,4:3:3.88432e-14,1,4.06093e-12:99	./.:0,6,120:2:0:2,0:0:0.93926,0.0607395,1.55631e-14:12	./.:51,0,111:3:0:2,1:1:3.08533e-05,0.999969,5.11225e-13:45	./.:0,9,253:6:0:5,1:0:0.968607,0.031393,8.04375e-28:15	0/1:96,0,156:5:4:3,2:0:9.75696e-10,1,1.61668e-17:90	0/1:45,0,205:5:0:4,1:0:0.000122818,0.999877,2.03504e-22:39	0/1:84,0,255:9:0:7,2:0:1.54637e-08,1,2.03529e-27:78	./.:48,0,146:4:0:3,1:1:6.15585e-05,0.999938,1.61659e-16:42
chr02	16230357	chr02_16230357_G_A	G	A	1816.73	.	.	GT:PL:DP:SP:AD:SCR:GP:GQ	./.:90,0,17:13:0:2,11:13:1.59321e-10,0.97051,0.0294895:15	1/1:122,57,0:19:0:0,19:19:6.80149e-14,1.31018e-06,0.999999:58	1/1:130,60,0:20:0:0,20:20:1.07796e-14,6.56647e-07,0.999999:61	1/1:122,90,0:30:0:0,30:30:6.80149e-14,6.56647e-10,1:91	1/1:124,48,0:16:0:0,16:16:4.29141e-14,1.04071e-05,0.99999:49	1/1:120,84,0:28:0:0,28:28:1.07796e-13,2.61416e-09,1:85	1/1:121,48,0:16:0:0,16:16:8.56249e-14,1.04071e-05,0.99999:49	0/1:83,0,79:28:0:6,22:21:8.22758e-10,1,1.9172e-08:76	0/1:109,0,106:22:0:7,15:15:2.06668e-12,1,3.82532e-11:99	1/1:121,42,0:14:0:0,14:14:8.56222e-14,4.14299e-05,0.999959:43	0/1:58,0,156:20:0:13,7:7:2.60179e-07,1,3.82532e-16:65	./.:77,0,16:7:0:1,6:6:3.15478e-09,0.963156,0.0368438:14	1/1:116,33,0:11:0:0,11:13:2.70683e-13,0.000328995,0.999671:34	./.:94,18,0:6:0:0,6:6:4.24725e-11,0.0103,0.9897:19	0/1:49,0,53:5:0:2,3:3:2.06666e-06,0.99999,7.63244e-06:50	./.:82,0,13:8:0:1,7:7:9.6234e-10,0.929087,0.0709127:11	0/1:75,0,69:9:0:3,6:6:5.19125e-09,1,1.9172e-07:67	0/1:29,0,98:6:0:4,2:2:0.000206625,0.999793,2.41312e-10:36	0/1:58,0,74:7:0:3,4:4:2.60179e-07,1,6.06272e-08:64	0/1:57,0,136:13:0:8,5:5:3.27546e-07,1,3.82532e-14:64	0/1:76,0,45:8:0:2,6:6:4.12336e-09,0.999952,4.81556e-05:43
chr02	17831390	chr02_17831390_C_A	C	A	1295.63	.	.	GT:PL:DP:SP:AD:SCR:GP:GQ	0/0:0,87,198:29:0:29,0:0:1,2.86122e-09,8.14782e-21:85	0/0:0,102,200:34:0:34,0:0:1,9.04796e-11,5.14092e-21:99	0/0:0,108,200:36:0:36,0:0:1,2.27274e-11,5.14092e-21:99	0/0:0,111,201:37:0:37,0:0:1,1.13907e-11,4.08358e-21:99	0/0:0,90,199:30:0:30,0:0:1,1.434e-09,6.47204e-21:88	0/0:0,81,198:27:0:27,0:0:1,1.13907e-08,8.14782e-21:79	0/0:0,78,198:26:0:26,0:0:1,2.27274e-08,8.14782e-21:76	0/0:0,78,198:26:0:26,0:0:1,2.27274e-08,8.14782e-21:76	1/1:193,57,0:19:0:0,19:0:9.74892e-20,5.56554e-06,0.999994:52	0/0:0,72,196:24:0:24,0:0:1,9.04796e-08,1.29134e-20:70	1/1:189,42,0:14:0:0,14:0:2.4484e-19,0.000175968,0.999824:37	./.:81,0,48:4:0:1,3:1:5.5392e-09,0.999994,5.68183e-06:52	0/0:0,108,199:36:0:36,0:0:1,2.27274e-11,6.47204e-21:99	1/1:170,27,0:9:0:0,9:0:1.93441e-17,0.00553476,0.994465:22	./.:92,9,0:3:0:0,3:0:9.08345e-10,0.259897,0.740103:5	0/1:100,0,45:5:0:1,4:1:6.9734e-11,0.999989,1.13367e-05:49	0/1:53,0,156:5:4:3,2:6:3.49501e-06,0.999996,9.00511e-17:54	./.:143,18,0:6:0:0,6:0:9.33623e-15,0.0423372,0.957663:13	0/1:114,0,42:6:0:1,5:1:2.77613e-12,0.999977,2.26194e-05:46	0/1:133,0,141:10:0:3,7:3:3.49502e-14,1,2.84768e-15:99	0/1:153,0,72:13:0:2,11:2:3.49502e-16,1,2.26199e-08:76
chr02	18049784	chr02_18049784_A_G	A	G	2655.82	.	.	GT:PL:DP:SP:AD:SCR:GP:GQ	./.:0,18,255:6:0:6,0:0:0.966307,0.0336929,3.69744e-26:14	0/0:0,36,255:12:0:12,0:0:0.999448,0.00055231,3.82424e-26:32	0/0:0,24,255:8:0:8,0:0:0.991318,0.00868232,3.79313e-26:20	./.:0,21,255:7:0:7,0:0:0.982825,0.0171751,3.76064e-26:17	0/0:0,93,255:31:0:31,0:0:1,1.10261e-09,3.82636e-26:89	0/0:0,87,255:29:0:29,0:0:1,4.38958e-09,3.82636e-26:83	0/0:0,114,255:38:0:38,0:0:1,8.75836e-12,3.82636e-26:99	0/0:0,72,255:24:0:24,0:0:1,1.38811e-07,3.82636e-26:68	./.:255,255,0:123:0:0,123:4:2.61345e-26,5.7496e-26,1:99	0/0:0,99,255:33:0:33,0:0:1,2.76964e-10,3.82636e-26:95	./.:255,193,0:64:0:0,64:0:2.61345e-26,9.11249e-20,1:99	1/1:255,57,0:19:0:0,19:0:2.61344e-26,3.62774e-06,0.999996:54	0/0:0,129,255:43:0:43,0:0:1,2.76964e-13,3.82636e-26:99	1/1:255,63,0:21:0:0,21:0:2.61345e-26,9.11249e-07,0.999999:60	1/1:255,48,0:16:0:0,16:0:2.61338e-26,2.88154e-05,0.999971:45	1/1:255,81,0:27:0:0,27:0:2.61345e-26,1.44423e-08,1:78	1/1:255,96,0:32:0:0,32:0:2.61345e-26,4.56707e-10,1:93	1/1:255,141,0:47:0:0,47:0:2.61345e-26,1.44423e-14,1:99	1/1:255,126,0:42:0:0,42:2:2.61345e-26,4.56707e-13,1:99	1/1:255,126,0:42:0:0,42:0:2.61345e-26,4.56707e-13,1:99	1/1:255,57,0:19:0:0,19:0:2.61344e-26,3.62774e-06,0.999996:54
chr02	18417732	chr02_18417732_T_C	T	C	40.2626	.	.	GT:PL:DP:SP:AD:SCR:GP:GQ	0/1:40,0,156:15:0:12,3:0:0.00203893,0.997961,3.06736e-18:26	0/0:0,20,255:19:0:18,1:0:0.999511,0.000489213,1.89299e-29:33	0/1:54,0,178:13:0:10,3:0:8.13306e-05,0.999919,1.93917e-20:40	0/0:0,57,255:19:0:19,0:1:1,9.76587e-08,1.89392e-29:70	./.:0,3,60:1:0:1,0:0:0.976057,0.0239434,5.8457e-10:16	0/0:0,36,255:12:0:12,0:0:0.999988,1.22943e-05,1.8939e-29:49	0/0:0,36,207:12:0:12,0:0:0.999988,1.22943e-05,1.19497e-24:49	0/0:0,57,255:19:0:19,0:1:1,9.76587e-08,1.89392e-29:70	0/0:0,39,204:13:0:13,0:0:0.999994,6.16181e-06,2.38429e-24:52	0/0:0,54,245:18:0:18,0:0:1,1.94855e-07,1.89392e-28:67	0/0:0,21,177:7:0:7,0:0:0.999611,0.000388635,1.19452e-21:34	0/0:0,48,192:16:0:16,0:0:0.999999,7.7573e-07,3.77886e-23:61	0/0:0,18,188:6:0:6,0:0:0.999225,0.000775129,9.48473e-23:31	0/0:0,66,197:22:0:22,0:0:1,1.22945e-08,1.19498e-23:79	0/0:0,42,189:14:0:14,0:0:0.999997,3.08823e-06,7.53981e-23:55	0/0:0,57,195:19:0:19,0:0:1,9.76587e-08,1.89392e-23:70	0/0:0,84,198:28:0:28,0:0:1,1.94855e-10,9.49209e-24:97	0/0:0,69,197:23:0:23,0:0:1,6.16185e-09,1.19498e-23:82	0/0:0,36,184:12:0:12,0:0:0.999988,1.22943e-05,2.38428e-22:49	0/0:0,87,198:29:0:29,0:0:1,9.76587e-11,9.49209e-24:99	0/0:0,17,167:18:0:17,1:0:0.999024,0.000975634,1.19382e-20:30
chr02	18948175	chr02_18948175_A_G	A	G	1926.31	.	.	GT:PL:DP:SP:AD:SCR:GP:GQ	0/0:0,27,167:9:0:9,0:0:0.993557,0.00644282,5.23479e-17:21	0/0:0,66,197:22:0:22,0:0:0.999999,8.16363e-07,5.26874e-20:60	0/0:0,54,195:18:0:18,0:0:0.999987,1.29383e-05,8.35028e-20:48	0/0:0,93,198:31:0:31,0:0:1,1.62886e-09,4.18511e-20:87	0/0:0,36,184:12:0:12,0:0:0.999184,0.000815697,1.05039e-18:30	0/0:0,69,196:23:0:23,0:0:1,4.09151e-07,6.63295e-20:63	1/1:199,87,0:29:0:0,29:0:4.76753e-21,2.45571e-09,1:86	0/0:0,90,199:30:0:30,0:0:1,3.25e-09,3.32435e-20:84	1/1:198,81,0:27:0:0,27:1:6.00196e-21,9.77635e-09,1:80	1/1:198,81,0:27:0:0,27:0:6.00196e-21,9.77635e-09,1:80	1/1:170,27,0:9:0:0,9:0:3.7777e-18,0.00244969,0.99755:26	./.:92,9,0:3:0:0,3:0:2.06886e-10,0.134158,0.865842:8	0/0:0,54,195:18:0:18,0:0:0.999987,1.29383e-05,8.35028e-20:48	./.:132,18,0:6:0:0,6:0:2.34371e-14,0.0191332,0.980867:17	./.:92,9,0:3:0:0,3:0:2.06886e-10,0.134158,0.865842:8	./.:113,12,0:4:0:0,4:0:1.76122e-12,0.0720603,0.92794:11	1/1:187,39,0:13:0:0,13:0:7.55485e-20,0.000154921,0.999845:38	1/1:162,24,0:8:0:0,8:0:2.37777e-17,0.00487589,0.995124:23	1/1:162,24,0:8:0:0,8:0:2.37777e-17,0.00487589,0.995124:23	1/1:175,30,0:10:0:0,10:0:1.19608e-18,0.00122926,0.998771:29	1/1:189,42,0:14:0:0,14:0:4.76716e-20,7.76503e-05,0.999922:41
chr02	19122088	chr02_19122088_T_G	T	G	717.36	.	.	GT:PL:DP:SP:AD:SCR:GP:GQ	0/0:0,24,255:8:0:8,0:16:0.998556,0.00144369,1.04115e-27:28	0/0:0,21,255:7:0:7,0:12:0.997124,0.0028764,1.03965e-27:25	0/0:0,36,255:12:0:12,0:19:0.999909,9.12138e-05,1.04256e-27:40	0/0:0,42,255:14:0:14,0:26:0.999977,2.29134e-05,1.04263e-27:46	0/0:0,30,255:10:0:10,0:18:0.999637,0.00036303,1.04228e-27:34	0/0:0,42,255:14:0:14,0:23:0.999977,2.29134e-05,1.04263e-27:46	0/0:0,30,255:10:0:10,0:17:0.999637,0.00036303,1.04228e-27:34	0/0:0,33,255:11:0:11,0:19:0.999818,0.000181979,1.04246e-27:37	./.:0,9,147:3:0:3,0:7:0.95628,0.0437205,6.29108e-17:13	0/0:0,39,255:13:0:13,0:23:0.999954,4.57173e-05,1.04261e-27:43	./.:0,6,120:2:0:2,0:4:0.916404,0.0835963,3.02153e-14:10	0/1:110,0,19:6:0:1,5:11:2.75045e-11,0.998858,0.00114168:29	0/0:0,36,255:12:0:12,0:23:0.999909,9.12138e-05,1.04256e-27:40	0/1:224,0,255:19:2:8,11:33:1.09623e-22,1,2.87105e-27:99	./.:86,0,51:3:0:1,2:6:6.91671e-09,0.999999,7.21173e-07:61	./.:0,9,151:3:0:3,0:5:0.95628,0.0437205,2.50452e-17:13	0/0:0,18,254:6:0:6,0:8:0.994277,0.00572279,1.30511e-27:22	0/1:94,0,173:8:3:4,4:12:1.09623e-09,1,4.5503e-19:89	0/1:54,0,133:5:0:3,2:2:1.09621e-05,0.999989,4.55025e-15:49	0/1:200,0,163:15:5:5,10:16:2.75359e-20,1,4.5503e-18:99	0/1:33,0,255:9:0:8,1:15:0.00137816,0.998622,2.86709e-27:28
chr02	19177301	chr02_19177301_T_C	T	C	2175.46	.	.	GT:PL:DP:SP:AD:SCR:GP:GQ	1/1:197,66,0:22:0:0,22:0:6.26075e-21,2.81412e-07,1:65	1/1:198,84,0:28:0:0,28:0:4.9731e-21,4.46009e-09,1:83	1/1:184,36,0:12:0:0,12:0:1.24883e-19,0.000281333,0.999719:35	0/1:136,0,148:21:0:11,9:0:7.03531e-15,1,1.41467e-15:99	0/0:0,72,197:24:0:24,0:0:1,2.25277e-07,6.35877e-20:66	0/0:0,54,195:18:0:18,0:0:0.999986,1.42138e-05,1.00778e-19:48	1/1:196,66,0:22:0:0,22:0:7.88182e-21,2.81412e-07,1:65	0/0:0,42,189:14:0:14,0:0:0.999775,0.000225226,4.01121e-19:36	0/0:0,54,192:18:0:18,0:0:0.999986,1.42138e-05,2.01079e-19:48	0/0:0,27,170:9:0:9,0:0:0.992927,0.00707349,3.16439e-17:21	0/0:0,27,170:9:0:9,0:0:0.992927,0.00707349,3.16439e-17:21	1/1:159,27,0:9:0:0,9:0:3.94146e-17,0.00223035,0.99777:26	0/0:0,60,195:20:0:20,0:0:0.999996,3.57039e-06,1.00779e-19:54	1/1:182,36,0:12:0:0,12:0:1.97927e-19,0.000281333,0.999719:35	./.:129,15,0:5:0:0,5:0:3.81511e-14,0.0342156,0.965784:14	1/1:154,21,0:7:0:0,7:0:1.23817e-16,0.00882055,0.991179:20	./.:143,18,0:6:0:0,6:0:1.54519e-15,0.0174462,0.982554:17	1/1:184,36,0:12:0:0,12:0:1.24883e-19,0.000281333,0.999719:35	1/1:149,21,0:7:0:0,7:0:3.91543e-16,0.00882055,0.991179:20	1/1:180,36,0:12:0:0,12:0:3.13693e-19,0.000281333,0.999719:35	./.:123,15,0:5:0:0,5:0:1.51882e-13,0.0342156,0.965784:14
chr02	20731510	chr02_20731510_A_G	A	G	28.3346	.	.	GT:PL:DP:SP:AD:SCR:GP:GQ	0/0:0,78,195:26:0:26,0:0:1,1.1311e-09,4.0266e-23:89	./.:20,0,143:26:0:23,3:0:0.122899,0.877101,7.84312e-17:9	0/0:0,105,199:35:0:35,0:0:1,2.25683e-12,1.60302e-23:99	./.:7,0,125:39:0:35,4:1:0.736548,0.263452,1.48642e-15:5	0/0:0,57,190:19:0:19,0:0:1,1.42397e-07,1.27332e-22:68	0/0:0,123,193:46:0:41,0:0:1,3.57684e-14,6.38174e-23:99	0/0:0,117,197:41:0:39,0:0:1,1.42397e-13,2.54061e-23:99	0/0:0,59,156:48:0:44,3:0:1,8.98461e-08,3.19844e-19:70	0/0:0,84,192:31:0:28,0:0:1,2.84118e-10,8.03413e-23:95	0/0:0,111,194:38:0:37,0:0:1,5.66891e-13,5.06919e-23:99	0/0:0,75,187:25:0:25,0:0:1,2.25683e-09,2.54061e-22:86	0/1:34,0,152:22:0:18,3:0:0.00554734,0.994453,1.1195e-17:22	0/0:0,117,199:40:0:39,0:0:1,1.42397e-13,1.60302e-23:99	0/0:0,63,187:21:0:21,0:0:1,3.57684e-08,2.54061e-22:74	0/0:3,15,104:7:0:4,0:0:0.995517,0.00448279,1.0069e-13:23	0/0:0,21,144:7:0:7,0:0:0.999433,0.00056657,5.06632e-18:32	0/1:36,0,140:11:0:9,2:0:0.00350731,0.996493,1.77793e-16:24	0/0:0,21,154:7:0:7,0:0:0.999433,0.00056657,5.06632e-19:32	0/0:0,24,162:8:0:8,0:0:0.999716,0.000284038,8.03185e-20:35	0/0:0,30,163:10:0:10,0:0:0.999929,7.13622e-05,6.38128e-20:41	./.:1,0,149:12:0:11,1:0:0.917561,0.0824393,1.85171e-18:10
chr02	21016445	chr02_21016445_G_A	G	A	826.056	.	.	GT:PL:DP:SP:AD:SCR:GP:GQ	1/1:255,48,0:16:0:0,16:32:5.71109e-25,0.000134698,0.999865:38	1/1:240,42,0:14:0:0,14:28:1.80528e-23,0.000536026,0.999464:32	1/1:188,36,0:12:0:0,12:24:2.85661e-18,0.00213055,0.997869:26	1/1:255,42,0:14:0:0,14:24:5.7088e-25,0.000536026,0.999464:32	0/0:0,117,255:39:0:39,0:77:1,9.38947e-13,1.75074e-27:99	0/0:0,129,255:43:0:43,0:84:1,5.92436e-14,1.75074e-27:99	0/0:0,102,255:34:0:34,0:68:1,2.96921e-11,1.75074e-27:99	0/0:0,123,255:41:0:41,0:79:1,2.35853e-13,1.75074e-27:99	0/0:0,111,255:37:0:37,0:72:1,3.73802e-12,1.75074e-27:99	0/0:0,141,255:47:0:47,0:91:1,3.73802e-15,1.75074e-27:99	0/0:0,75,255:25:0:25,0:50:1,1.48813e-08,1.75074e-27:78	0/0:0,27,255:9:0:9,0:18:0.999062,0.000938066,1.7491e-27:30	0/0:0,108,255:36:0:36,0:72:1,7.45832e-12,1.75074e-27:99	0/0:0,42,255:14:0:14,0:28:0.99997,2.96912e-05,1.75069e-27:45	0/0:0,21,255:7:0:7,0:14:0.996276,0.00372409,1.74422e-27:24	0/0:0,24,255:8:0:8,0:16:0.99813,0.00186994,1.74747e-27:27	0/0:0,69,255:23:0:23,0:46:1,5.92435e-08,1.75074e-27:72	0/0:0,39,255:13:0:13,0:26:0.999941,5.924e-05,1.75064e-27:42	0/0:0,39,255:13:0:13,0:26:0.999941,5.924e-05,1.75064e-27:42	./.:0,15,212:5:0:5,0:10:0.985337,0.0146631,3.44197e-23:18	0/0:0,36,255:12:0:12,0:24:0.999882,0.000118192,1.75054e-27:39
chr02	21092786	chr02_21092786_A_G	A	G	464.699	.	.	GT:PL:DP:SP:AD:SCR:GP:GQ	0/1:25,0,158:23:0:13,10:23:0.00279115,0.997209,4.46405e-17:25	0/1:25,0,144:37:0:14,23:37:0.00279115,0.997209,1.12132e-15:25	0/1:27,0,159:29:0:15,14:29:0.00176291,0.998237,3.54958e-17:27	./.:16,0,123:40:0:12,28:41:0.0217494,0.978251,1.38482e-13:16	0/1:23,0,160:47:0:22,25:47:0.00441647,0.995584,2.81203e-17:23	./.:16,0,137:47:0:16,31:47:0.0217494,0.978251,5.51306e-15:16	0/1:39,0,132:32:0:11,21:32:0.000111416,0.999889,1.78195e-14:39	0/1:24,0,157:45:0:20,25:46:0.00351131,0.996489,5.61585e-17:24	./.:19,0,102:31:0:8,23:31:0.0110201,0.98898,1.7625e-11:19	0/1:24,0,151:41:0:17,24:41:0.00351131,0.996489,2.23571e-16:24	./.:17,0,163:25:0:16,9:25:0.0173538,0.982646,1.39104e-17:17	0/1:32,0,114:14:0:6,8:14:0.000558155,0.999442,1.12383e-12:32	0/1:26,0,159:38:0:18,20:38:0.00221836,0.997782,3.54796e-17:26	0/1:34,0,63:11:0:3,8:11:0.000352244,0.999648,1.41511e-07:34	0/1:29,0,71:8:0:3,5:8:0.00111305,0.998887,2.24109e-08:29	0/1:26,0,132:11:0:7,4:11:0.00221836,0.997782,1.77819e-14:26	0/1:21,0,141:16:0:9,7:16:0.00698159,0.993018,2.22792e-15:21	0/1:34,0,95:15:0:5,10:16:0.000352245,0.999648,8.92873e-11:34	0/1:40,0,139:19:0:9,10:19:8.85032e-05,0.999911,3.55553e-15:40	0/1:31,0,16:6:0:1,5:6:0.000697628,0.992262,0.00703995:21	0/1:30,0,89:10:0:4,6:10:0.000884327,0.999116,3.5527e-10:30
chr02	21268569	chr02_21268569_A_G	A	G	87.7552	.	.	GT:PL:DP:SP:AD:SCR:GP:GQ	0/0:0,138,255:46:0:46,0:92:1,7.70297e-16,1.86748e-29:99	0/0:0,99,255:33:0:33,0:66:1,6.11869e-12,1.86748e-29:99	0/0:0,120,255:40:0:40,0:80:1,4.86025e-14,1.86748e-29:99	0/0:0,135,255:45:0:45,0:90:1,1.53694e-15,1.86748e-29:99	0/0:0,102,255:34:0:34,0:68:1,3.06661e-12,1.86748e-29:99	0/0:0,102,255:34:0:34,0:67:1,3.06661e-12,1.86748e-29:99	0/0:0,93,255:31:0:31,0:62:1,2.43589e-11,1.86748e-29:99	0/0:0,135,255:45:0:45,0:89:1,1.53694e-15,1.86748e-29:99	0/0:0,138,255:46:0:46,0:90:1,7.70297e-16,1.86748e-29:99	0/0:0,84,255:28:0:28,0:52:1,1.9349e-10,1.86748e-29:97	0/0:0,66,255:22:0:22,0:44:1,1.22084e-08,1.86748e-29:79	0/1:36,0,255:8:0:7,1:16:0.00514165,0.994858,3.82261e-28:22	0/0:0,96,255:32:0:32,0:64:1,1.22084e-11,1.86748e-29:99	0/0:0,18,255:6:0:6,0:12:0.99923,0.000769704,1.86605e-29:31	./.:0,6,110:2:0:2,0:4:0.987939,0.0120611,5.83427e-15:19	0/0:0,18,255:6:0:6,0:12:0.99923,0.000769704,1.86605e-29:31	0/0:0,42,255:14:0:14,0:28:0.999997,3.0666e-06,1.86748e-29:55	0/1:93,0,255:9:0:7,2:18:1.0312e-08,1,3.84236e-28:79	0/0:0,33,255:11:0:11,0:22:0.999976,2.43583e-05,1.86744e-29:46	./.:15,0,255:11:0:10,1:22:0.394175,0.605825,2.3278e-28:4	./.:21,0,255:13:0:12,1:26:0.140475,0.859525,3.30261e-28:8
chr02	21482536	chr02_21482536_A_G	A	G	900.237	.	.	GT:PL:DP:SP:AD:SCR:GP:GQ	0/0:0,36,168:12:0:12,0:0:0.99974,0.000259641,4.23446e-18:35	0/0:0,48,192:16:0:16,0:0:0.999984,1.63862e-05,1.68618e-20:47	0/0:0,36,180:12:0:12,0:0:0.99974,0.000259641,2.67176e-19:35	0/0:0,45,245:15:0:15,0:0:0.999967,3.26942e-05,8.45077e-26:44	0/0:0,21,196:7:0:7,0:0:0.991854,0.00814579,6.65823e-21:20	0/0:0,48,188:16:0:16,0:0:0.999984,1.63862e-05,4.23549e-20:47	0/0:0,39,179:13:0:13,0:0:0.99987,0.000130145,3.36399e-19:38	0/0:0,48,189:16:0:16,0:0:0.999984,1.63862e-05,3.36437e-20:47	0/0:0,27,163:9:0:9,0:0:0.997941,0.00205869,1.33664e-17:26	0/0:0,27,167:9:0:9,0:0:0.997941,0.00205869,5.32128e-18:26	0/1:22,0,93:5:0:4,1:0:0.00606558,0.993934,1.28761e-10:22	0/1:131,0,103:12:0:5,7:0:7.68271e-14,1,1.29546e-11:99	0/0:0,57,239:19:0:19,0:0:0.999998,2.06293e-06,3.36442e-25:56	0/1:122,0,82:10:0:4,6:0:6.1026e-13,1,1.63089e-09:87	./.:92,9,0:3:0:0,3:0:1.58768e-09,0.327528,0.672472:4	./.:56,0,34:4:0:2,2:0:2.42923e-06,0.999895,0.000102892:39	0/1:98,0,50:6:0:2,4:0:1.5329e-10,0.999997,2.58478e-06:55	./.:140,0,10:9:0:1,8:0:9.42826e-15,0.974803,0.0251966:15	0/1:79,0,53:5:0:2,3:0:1.21763e-08,0.999999,1.29546e-06:58	1/1:180,29,0:14:0:1,13:0:3.72374e-18,0.00484691,0.995153:23	./.:92,9,0:3:0:0,3:0:1.58768e-09,0.327528,0.672472:4
chr02	21876986	chr02_21876986_G_A	G	A	1265.25	.	.	GT:PL:DP:SP:AD:SCR:GP:GQ	0/0:0,78,198:26:0:26,0:0:1,2.37734e-08,8.91502e-21:76	0/0:0,27,170:9:0:9,0:0:0.997016,0.00298396,5.60822e-18:25	0/0:0,27,170:9:0:9,0:0:0.997016,0.00298396,5.60822e-18:25	0/0:0,72,197:24:0:24,0:0:1,9.46436e-08,1.12233e-20:70	0/0:0,24,162:8:0:8,0:0:0.994064,0.00593616,3.52807e-17:22	0/0:0,45,191:15:0:15,0:0:0.999953,4.74319e-05,4.46788e-20:43	0/0:0,33,180:11:0:11,0:0:0.999249,0.000751216,5.62077e-19:31	0/0:0,33,180:11:0:11,0:0:0.999249,0.000751216,5.62077e-19:31	0/0:0,33,180:11:0:11,0:0:0.999249,0.000751216,5.62077e-19:31	0/0:0,51,194:17:0:17,0:0:0.999988,1.19148e-05,2.23933e-20:49	0/0:0,36,184:12:0:12,0:0:0.999623,0.000376641,2.23851e-19:34	1/1:192,48,0:16:0:0,16:0:1.12165e-19,4.2262e-05,0.999958:43	0/0:0,39,185:13:0:13,0:0:0.999811,0.000188803,1.77845e-19:37	1/1:178,33,0:11:0:0,11:0:2.81383e-18,0.00133472,0.998665:28	./.:37,3,0:1:0:0,1:0:0.000151791,0.571922,0.427926:3	1/1:175,30,0:10:0:0,10:0:5.60688e-18,0.00265957,0.99734:25	1/1:180,33,0:11:0:0,11:0:1.77541e-18,0.00133472,0.998665:28	1/1:175,30,0:10:0:0,10:0:5.60688e-18,0.00265957,0.99734:25	./.:92,9,0:3:0:0,3:0:8.39777e-10,0.251336,0.748664:5	1/1:189,42,0:14:0:0,14:0:2.23771e-19,0.000168227,0.999832:37	1/1:190,48,0:16:0:0,16:0:1.7777e-19,4.2262e-05,0.999958:43
chr02	22816294	chr02_22816294_A_G	A	G	2655.72	.	.	GT:PL:DP:SP:AD:SCR:GP:GQ	0/0:0,75,255:25:0:25,0:0:1,7.01528e-08,3.89073e-26:71	0/0:0,69,255:23:0:23,0:0:1,2.79283e-07,3.89072e-26:65	0/0:0,72,255:24:0:24,0:0:1,1.39973e-07,3.89072e-26:68	./.:0,18,255:46:0:44,2:0:0.966035,0.0339655,3.75858e-26:14	0/0:0,96,255:32:0:32,0:0:1,5.57244e-10,3.89073e-26:92	0/0:0,102,255:34:0:34,0:0:1,1.39973e-10,3.89073e-26:98	0/0:0,117,255:39:0:39,0:0:1,4.42634e-12,3.89073e-26:99	0/0:0,75,255:25:0:25,0:0:1,7.01528e-08,3.89073e-26:71	1/1:255,87,0:29:0:0,29:0:2.57021e-26,3.59762e-09,1:84	0/0:0,93,255:31:0:31,0:0:1,1.11185e-09,3.89073e-26:89	1/1:255,72,0:24:0:0,24:0:2.57021e-26,1.13767e-07,1:69	1/1:255,33,0:11:0:0,11:0:2.56789e-26,0.000902864,0.999097:30	0/0:0,135,255:45:0:45,0:0:1,7.01528e-14,3.89073e-26:99	1/1:255,45,0:15:0:0,15:0:2.57007e-26,5.70151e-05,0.999943:42	1/1:255,36,0:12:0:0,12:0:2.56905e-26,0.000452708,0.999547:33	1/1:255,30,0:10:0:0,10:0:2.56559e-26,0.00179983,0.9982:27	1/1:255,57,0:19:0:0,19:0:2.57021e-26,3.5976e-06,0.999996:54	1/1:255,102,0:34:0:0,34:0:2.57021e-26,1.13767e-10,1:99	1/1:255,57,0:19:0:0,19:0:2.57021e-26,3.5976e-06,0.999996:54	1/1:255,75,0:25:0:0,25:0:2.57021e-26,5.70184e-08,1:72	1/1:255,72,0:24:0:0,24:0:2.57021e-26,1.13767e-07,1:69
chr02	22832240	chr02_22832240_A_G	A	G	530.534	.	.	GT:PL:DP:SP:AD:SCR:GP:GQ	0/1:36,0,255:11:3:9,2:2:0.00114298,0.998857,1.73344e-27:29	0/1:69,0,252:9:0:6,3:3:5.735e-07,0.999999,3.46263e-27:62	0/1:105,0,237:11:3:6,5:5:1.44057e-10,1,1.09498e-25:98	0/1:45,0,255:26:10:22,4:4:0.000144036,0.999856,1.73518e-27:38	0/1:100,0,255:13:6:8,5:5:4.55548e-10,1,1.73543e-27:93	0/1:74,0,255:23:6:18,5:5:1.81357e-07,1,1.73543e-27:67	0/0:0,45,255:15:0:15,0:0:0.999993,6.94166e-06,3.80951e-28:51	0/1:82,0,255:20:6:15,5:5:2.87431e-08,1,1.73543e-27:75	./.:0,143,255:106:11:100,6:6:1,1.10019e-15,3.80954e-28:99	0/1:85,0,255:19:6:14,5:5:1.44057e-08,1,1.73543e-27:78	./.:0,186,255:74:0:73,1:1:1,5.51399e-20,3.80954e-28:99	0/0:0,96,255:32:0:32,0:0:1,5.51399e-11,3.80954e-28:99	0/1:36,0,255:11:7:9,2:2:0.00114298,0.998857,1.73344e-27:29	0/0:0,68,255:46:3:44,2:2:1,3.47909e-08,3.80954e-28:74	0/0:0,66,255:22:0:22,0:0:1,5.51399e-08,3.80954e-28:72	0/0:0,29,255:33:8:31,2:2:0.999724,0.000276278,3.80848e-28:35	0/0:0,56,255:31:0:30,1:1:0.999999,5.51399e-07,3.80953e-28:62	./.:0,31,255:60:20:55,5:5:0.999826,0.000174337,3.80887e-28:37	0/0:0,151,255:50:0:50,0:0:1,1.74368e-16,3.80954e-28:99	0/0:0,18,255:39:6:36,3:3:0.996533,0.00346703,3.79633e-28:24	0/0:0,19,255:48:10:44,4:4:0.997244,0.00275593,3.79904e-28:25
chr02	23829274	chr02_23829274_C_G	C	G	1940.57	.	.	GT:PL:DP:SP:AD:SCR:GP:GQ	0/0:0,93,198:31:0:31,0:0:1,1.10261e-09,1.91772e-20:89	0/0:0,78,197:26:0:26,0:0:1,3.48677e-08,2.41427e-20:74	0/0:0,90,199:30:0:30,0:0:1,2.2e-09,1.5233e-20:86	./.:0,160,206:53:0:53,0:0:1,2.2e-16,3.03938e-21:99	0/0:0,120,202:40:0:40,0:0:1,2.2e-12,7.63458e-21:99	0/0:0,87,197:29:0:29,0:0:1,4.38958e-09,2.41427e-20:83	0/0:0,114,200:38:0:38,0:1:1,8.75836e-12,1.21e-20:99	0/0:0,126,202:42:0:42,0:0:1,5.52615e-13,7.63458e-21:99	1/1:198,84,0:28:0:0,28:0:1.30983e-20,7.23831e-09,1:81	0/0:0,111,200:37:0:37,0:1:1,1.74752e-11,1.21e-20:99	1/1:197,69,0:23:0:0,23:0:1.64898e-20,2.28895e-07,1:66	1/1:180,33,0:11:0:0,11:0:8.25694e-19,0.00091042,0.99909:30	./.:0,163,209:54:0:54,0:0:1,1.10261e-16,1.5233e-21:99	1/1:197,66,0:22:0:0,22:0:1.64898e-20,4.56706e-07,1:63	1/1:170,27,0:9:0:0,9:0:8.23459e-18,0.00361464,0.996385:24	1/1:188,42,0:14:0:0,14:0:1.30968e-19,0.000114706,0.999885:39	1/1:180,33,0:11:0:0,11:0:8.25694e-19,0.00091042,0.99909:30	1/1:195,54,0:18:0:0,18:0:2.61343e-20,7.23826e-06,0.999993:51	1/1:197,72,0:24:0:0,24:0:1.64898e-20,1.14719e-07,1:69	1/1:191,48,0:16:0:0,16:0:6.56451e-20,2.88154e-05,0.999971:45	1/1:197,72,0:24:0:0,24:0:1.64898e-20,1.14719e-07,1:69
chr02	26623388	chr02_26623388_C_T	C	T	2648.22	.	.	GT:PL:DP:SP:AD:SCR:GP:GQ	./.:0,21,255:7:0:7,0:10:0.983041,0.0169585,3.66559e-26:17	./.:0,12,210:4:0:4,0:8:0.879484,0.120516,1.03705e-21:9	0/0:0,42,255:14:0:14,0:20:0.999863,0.000137011,3.72832e-26:38	0/0:0,60,255:20:0:20,0:40:0.999998,2.17178e-06,3.72882e-26:56	0/0:0,87,255:29:0:29,0:48:1,4.33327e-09,3.72883e-26:83	0/0:0,96,255:32:0:32,0:64:1,5.45527e-10,3.72883e-26:92	0/0:0,45,255:15:0:15,0:30:0.999931,6.8673e-05,3.72857e-26:41	0/0:0,84,255:28:0:28,0:46:1,8.64602e-09,3.72883e-26:80	./.:255,190,0:63:0:0,63:56:2.68181e-26,1.84181e-19,1:99	0/0:0,45,255:15:0:15,0:26:0.999931,6.8673e-05,3.72857e-26:41	1/1:255,138,0:47:0:0,46:36:2.68181e-26,2.91907e-14,1:99	1/1:247,32,0:23:0:1,22:4:1.69014e-25,0.00116075,0.998839:29	0/0:0,36,255:12:0:12,0:18:0.999455,0.000545229,3.72679e-26:32	1/1:255,81,0:27:0:0,27:22:2.68181e-26,1.463e-08,1:78	1/1:255,51,0:17:0:0,17:6:2.68177e-26,1.46298e-05,0.999985:48	1/1:255,81,0:27:0:0,27:24:2.68181e-26,1.463e-08,1:78	1/1:255,62,0:33:0:1,32:32:2.6818e-26,1.1621e-06,0.999999:59	1/1:255,63,0:21:0:0,21:8:2.68181e-26,9.23089e-07,0.999999:60	1/1:255,99,0:33:0:0,33:18:2.68181e-26,2.3187e-10,1:96	1/1:255,54,0:18:0:0,18:10:2.68179e-26,7.33231e-06,0.999993:51	1/1:255,84,0:28:0:0,28:30:2.68181e-26,7.33236e-09,1:81
chr02	26629434	chr02_26629434_A_G	A	G	4343.28	.	.	GT:PL:DP:SP:AD:SCR:GP:GQ	1/1:255,96,0:32:0:0,32:0:8.78411e-28,8.37296e-11,1:99	1/1:255,60,0:20:0:0,20:0:8.7841e-28,3.33333e-07,1:64	1/1:255,75,0:25:0:0,25:0:8.78411e-28,1.05409e-08,1:79	1/1:255,75,0:25:0:0,25:0:8.78411e-28,1.05409e-08,1:79	0/0:0,123,255:41:0:41,0:0:1,6.01425e-12,1.13842e-24:99	0/0:0,72,255:24:0:24,0:0:0.999999,7.57148e-07,1.13842e-24:61	1/1:255,66,0:22:0:0,22:0:8.7841e-28,8.37295e-08,1:70	1/1:255,81,0:27:0:0,27:0:8.78411e-28,2.64776e-09,1:85	1/1:255,120,0:40:0:0,40:0:8.78411e-28,3.33333e-13,1:99	1/1:255,75,0:25:0:0,25:0:8.78411e-28,1.05409e-08,1:79	1/1:255,99,0:33:0:0,33:0:8.78411e-28,4.19642e-11,1:99	./.:210,12,0:4:0:0,4:0:2.72056e-23,0.0205987,0.979401:16	0/0:0,105,255:35:0:35,0:0:1,3.79473e-10,1.13842e-24:94	1/1:255,21,0:7:0:0,7:0:8.76091e-28,0.00264077,0.997359:25	./.:151,9,0:3:0:0,3:0:2.1176e-17,0.0402741,0.959726:13	1/1:255,33,0:11:0:0,11:0:8.78264e-28,0.000167035,0.999833:37	1/1:255,84,0:28:0:0,28:0:8.78411e-28,1.32702e-09,1:88	1/1:255,51,0:17:0:0,17:0:8.78408e-28,2.64775e-06,0.999997:55	1/1:255,63,0:21:0:0,21:0:8.7841e-28,1.67062e-07,1:67	1/1:255,36,0:12:0:0,12:0:8.78337e-28,8.37225e-05,0.999916:40	1/1:255,27,0:9:0:0,9:0:8.77827e-28,0.000664645,0.999335:31
chr02	30654240	chr02_30654240_G_C	G	C	183.839	.	.	GT:PL:DP:SP:AD:SCR:GP:GQ	0/0:0,111,255:37:0:37,0:0:1,7.94328e-13,7.90569e-29:99	./.:0,202,255:67:0:67,0:0:1,6.30957e-22,7.90569e-29:99	0/0:0,126,255:42:0:42,0:0:1,2.51189e-14,7.90569e-29:99	./.:0,250,255:83:0:83,0:0:1,1e-26,7.90569e-29:99	0/0:0,66,255:22:0:22,0:0:1,2.51189e-08,7.90569e-29:75	0/0:0,108,255:36:0:36,0:0:1,1.58489e-12,7.90569e-29:99	0/0:0,87,255:29:0:29,0:0:1,1.99526e-10,7.90569e-29:96	0/0:0,102,255:34:0:34,0:0:1,6.30957e-12,7.90569e-29:99	./.:0,187,255:62:0:62,0:0:1,1.99526e-20,7.90569e-29:99	1/1:242,135,0:45:0:0,45:0:2.52383e-22,1.26491e-12,1:99	0/0:0,96,255:32:0:32,0:0:1,2.51189e-11,7.90569e-29:99	0/0:0,33,255:11:0:11,0:0:0.99995,5.01162e-05,7.9053e-29:43	./.:0,154,255:51:0:51,0:0:1,3.98107e-17,7.90569e-29:99	0/0:0,63,255:21:0:21,0:0:1,5.01187e-08,7.90569e-29:72	0/0:0,24,255:8:0:8,0:0:0.999602,0.000397949,7.90255e-29:34	0/0:0,21,255:7:0:7,0:0:0.999206,0.000793698,7.89942e-29:31	0/0:0,45,255:15:0:15,0:0:0.999997,3.16227e-06,7.90567e-29:54	0/0:0,69,255:23:0:23,0:0:1,1.25893e-08,7.90569e-29:78	0/0:0,84,255:28:0:28,0:0:1,3.98107e-10,7.90569e-29:93	0/0:0,57,255:19:0:19,0:0:1,1.99526e-07,7.90569e-29:66	0/0:0,42,255:14:0:14,0:0:0.999994,6.30953e-06,7.90564e-29:51
chr02	30950335	chr02_30950335_G_T	G	T	1498.27	.	.	GT:PL:DP:SP:AD:SCR:GP:GQ	0/0:0,57,193:19:0:19,0:0:0.999997,2.9961e-06,2.82523e-20:55	0/0:0,63,196:21:0:21,0:0:0.999999,7.52588e-07,1.41597e-20:61	0/0:0,90,198:30:0:30,0:0:1,1.50161e-09,8.93419e-21:88	0/0:0,93,196:31:0:31,0:0:1,7.52588e-10,1.41597e-20:91	0/0:0,132,203:44:0:44,0:0:1,9.47453e-14,2.82524e-21:99	0/0:0,108,200:36:0:36,0:0:1,2.37989e-11,5.63709e-21:99	0/0:0,63,196:21:0:21,0:0:0.999999,7.52588e-07,1.41597e-20:61	0/0:0,87,197:29:0:29,0:0:1,2.99611e-09,1.12475e-20:85	0/0:0,96,196:32:0:32,0:0:1,3.77188e-10,1.41597e-20:94	0/0:0,90,197:30:0:30,0:0:1,1.50161e-09,1.12475e-20:88	0/0:0,42,189:14:0:14,0:0:0.999905,9.47363e-05,7.09601e-20:40	1/1:180,33,0:11:0:0,11:0:1.7716e-18,0.00133329,0.998667:28	./.:0,148,208:55:0:54,1:0:1,2.37989e-15,8.93419e-22:99	1/1:167,27,0:9:0:0,9:0:3.52081e-17,0.00528689,0.994713:22	1/1:180,33,0:11:0:0,11:0:1.7716e-18,0.00133329,0.998667:28	1/1:180,36,0:12:0:0,12:0:1.77278e-18,0.00066867,0.999331:31	1/1:196,72,0:24:0:0,24:0:4.456e-20,1.68075e-07,1:67	1/1:194,60,0:20:0:0,20:0:7.06226e-20,2.6638e-06,0.999997:55	1/1:170,27,0:9:0:0,9:0:1.76459e-17,0.00528689,0.994713:22	1/1:183,39,0:13:0:0,13:0:8.8879e-19,0.000335241,0.999665:34	1/1:196,75,0:25:0:0,25:0:4.456e-20,8.42369e-08,1:70
chr02	31484208	chr02_31484208_G_A	G	A	2512.51	.	.	GT:PL:DP:SP:AD:SCR:GP:GQ	0/0:0,24,255:8:0:8,0:16:0.991318,0.00868232,3.79313e-26:20	./.:0,21,255:7:0:7,0:12:0.982825,0.0171751,3.76064e-26:17	0/0:0,27,255:9:0:9,0:17:0.99563,0.00437039,3.80963e-26:23	0/0:0,42,255:14:0:14,0:28:0.999861,0.000138791,3.82583e-26:38	0/0:0,39,255:13:0:13,0:26:0.999723,0.000276887,3.8253e-26:35	0/0:0,54,255:18:0:18,0:36:0.999991,8.75828e-06,3.82632e-26:50	0/0:0,54,255:18:0:18,0:35:0.999991,8.75828e-06,3.82632e-26:50	0/0:0,54,255:18:0:18,0:34:0.999991,8.75828e-06,3.82632e-26:50	1/1:255,24,0:8:0:0,8:16:2.59467e-26,0.0071863,0.992814:21	0/0:0,42,255:14:0:14,0:28:0.999861,0.000138791,3.82583e-26:38	1/1:255,45,0:15:0:0,15:27:2.6133e-26,5.74926e-05,0.999942:42	1/1:255,39,0:13:0:0,13:25:2.61285e-26,0.000228843,0.999771:36	0/0:0,102,255:34:0:34,0:68:1,1.38811e-10,3.82636e-26:98	1/1:255,27,0:9:0:0,9:18:2.60401e-26,0.00361464,0.996385:24	1/1:255,30,0:10:0:0,10:20:2.60871e-26,0.00181488,0.998185:27	./.:110,6,0:2:0:0,2:4:5.67339e-12,0.31352,0.68648:5	./.:255,18,0:6:0:0,6:12:2.54025e-26,0.0280091,0.971991:15	1/1:255,33,0:11:0:0,11:20:2.61107e-26,0.00091042,0.99909:30	1/1:255,36,0:12:0:0,12:20:2.61226e-26,0.000456498,0.999543:33	1/1:255,57,0:19:0:0,19:34:2.61344e-26,3.62774e-06,0.999996:54	1/1:255,39,0:13:0:0,13:26:2.61285e-26,0.000228843,0.999771:36
chr02	31795307	chr02_31795307_G_A	G	A	1523.88	.	.	GT:PL:DP:SP:AD:SCR:GP:GQ	0/1:48,0,107:7:13:5,2:3:1.52909e-05,0.999985,5.17004e-12:48	0/1:42,0,114:6:0:5,1:1:6.08714e-05,0.999939,1.03151e-12:42	0/1:56,0,133:7:8:4,3:7:2.42348e-06,0.999998,1.29867e-14:56	0/1:194,0,229:19:17:10,9:11:3.84096e-20,1,3.26212e-24:99	0/1:179,0,127:14:23:7,7:7:1.21462e-18,1,5.17011e-14:99	0/1:104,0,129:8:3:5,3:4:3.84096e-11,1,3.26212e-14:99	0/1:126,0,89:10:23:4,6:8:2.42348e-13,1,3.26212e-10:94	./.:114,0,25:4:0:1,3:3:3.83782e-12,0.999181,0.000818737:30	0/1:165,0,86:11:18:4,7:7:3.05098e-17,1,6.50879e-10:91	0/1:160,0,76:7:0:2,5:6:9.64806e-17,1,6.50879e-09:81	0/1:101,0,19:6:0:1,5:5:7.6388e-11,0.996749,0.00325151:24	./.:0,18,165:6:0:6,0:1:0.983838,0.0161616,8.35572e-18:17	0/1:89,0,145:10:23:6,4:5:1.21462e-09,1,8.19408e-16:89	0/0:0,39,185:13:0:13,0:4:0.99987,0.000130468,8.49188e-20:38	0/0:0,33,204:11:0:11,0:2:0.999481,0.0005192,1.06865e-21:32	0/1:100,0,219:16:3:13,3:10:9.64806e-11,1,3.26212e-23:99	0/0:0,32,202:23:0:22,1:3:0.999346,0.000653546,1.69347e-21:31	0/1:49,0,188:22:32:18,4:7:1.2146e-05,0.999988,4.10672e-20:49	./.:1,0,151:12:0:11,1:4:0.433868,0.566132,1.16525e-16:3	0/1:86,0,166:11:18:7,4:9:2.42348e-09,1,6.50879e-18:86	./.:2,0,157:35:32:32,3:7:0.3784,0.6216,3.21374e-17:4
chr02	32011037	chr02_32011037_T_G	T	G	2435.02	.	.	GT:PL:DP:SP:AD:SCR:GP:GQ	0/1:136,0,112:41:0:11,30:41:7.70672e-15,1,5.14127e-12:99	0/1:131,0,79:33:0:8,25:33:2.43708e-14,1,1.02582e-08:79	0/1:103,0,56:22:0:4,18:23:1.53769e-11,0.999998,2.04677e-06:56	0/1:115,0,80:37:0:7,30:38:9.70219e-13,1,8.14836e-09:80	0/1:123,0,59:24:0:5,19:24:1.53769e-13,0.999999,1.02582e-06:59	0/1:120,0,83:37:0:8,29:37:3.0681e-13,1,4.08385e-09:83	0/1:107,0,99:30:0:8,22:31:6.12167e-12,1,1.02582e-10:99	0/1:106,0,97:33:0:8,25:33:7.70673e-12,1,1.62581e-10:97	./.:140,0,141:69:0:25,44:69:3.0681e-15,1,6.47247e-15:99	0/1:120,0,95:35:0:7,28:35:3.0681e-13,1,2.57674e-10:95	0/1:127,0,143:21:0:10,11:21:6.12167e-14,1,4.08385e-15:99	./.:122,0,4:11:0:1,10:11:1.46168e-13,0.755063,0.244937:6	0/1:145,0,181:27:14:10,17:28:9.70219e-16,1,6.47247e-19:99	0/1:139,0,99:31:0:8,23:31:3.86251e-15,1,1.02582e-10:99	0/1:25,0,122:10:0:6,4:11:0.000969279,0.999031,5.13628e-13:30	0/1:113,0,24:15:0:2,13:15:1.53272e-12,0.996767,0.00323343:24	0/1:96,0,164:33:0:18,15:33:7.70672e-11,1,3.24392e-17:99	0/1:140,0,50:24:0:4,20:24:3.06808e-15,0.999992,8.14829e-06:50	0/1:139,0,142:23:0:8,15:23:3.86251e-15,1,5.14127e-15:99	0/1:150,0,127:24:0:9,15:24:3.0681e-16,1,1.62581e-13:99	./.:127,2,0:13:0:1,12:13:4.23412e-14,0.436409,0.563591:3
chr02	33107492	chr02_33107492_C_T	C	T	1450.16	.	.	GT:PL:DP:SP:AD:SCR:GP:GQ	./.:0,15,129:5:0:5,0:0:0.962307,0.0376928,4.64668e-14:14	./.:0,18,143:6:0:6,0:0:0.980747,0.0192531,1.88532e-15:17	0/0:0,51,190:17:0:17,0:0:0.99999,9.83876e-06,3.83553e-20:50	0/0:0,36,182:12:0:12,0:0:0.999689,0.000311035,2.41932e-19:35	0/0:0,39,187:13:0:13,0:0:0.999844,0.000155911,7.65176e-20:38	0/0:0,81,197:27:0:27,0:0:1,9.83886e-09,7.65296e-21:80	0/0:0,72,197:24:0:24,0:0:1,7.81528e-08,7.65296e-21:71	0/0:0,48,192:16:0:16,0:0:0.99998,1.96307e-05,2.42003e-20:47	1/1:196,60,0:20:0:0,20:0:6.54891e-20,3.22934e-06,0.999997:54	0/0:0,42,189:14:0:14,0:0:0.999922,7.81467e-05,4.82831e-20:41	1/1:192,51,0:17:0:0,17:0:1.64498e-19,2.5651e-05,0.999974:45	0/1:145,0,112:15:0:6,9:1:2.55303e-15,1,1.95382e-12:99	0/0:0,69,196:23:0:23,0:0:1,1.55935e-07,9.6345e-21:68	0/1:138,0,114:14:0:6,8:1:1.27954e-14,1,1.23278e-12:99	0/1:77,0,77:6:0:3,3:0:1.61085e-08,1,6.17852e-09:76	0/1:153,0,105:18:0:6,12:0:4.04628e-16,1,9.7923e-12:99	0/1:131,0,103:12:0:5,7:0:6.41291e-14,1,1.55197e-11:99	0/1:144,0,60:12:0:3,9:0:3.21407e-15,1,3.0966e-07:65	./.:154,21,0:7:0:0,7:0:1.01198e-15,0.0250101,0.97499:16	0/1:79,0,53:5:0:2,3:0:1.01638e-08,0.999998,1.55197e-06:58	0/1:157,0,79:28:0:6,22:0:1.61085e-16,1,3.89838e-09:84
chr02	33334527	chr02_33334527_A_G	A	G	429.624	.	.	GT:PL:DP:SP:AD:SCR:GP:GQ	0/0:0,75,255:25:0:25,0:24:1,6.65743e-09,3.50391e-28:81	0/0:0,99,255:33:0:33,0:38:1,2.65037e-11,3.50391e-28:99	0/0:0,69,255:23:0:23,0:14:1,2.65037e-08,3.50391e-28:75	0/0:0,138,255:46:0:46,0:36:1,3.33662e-15,3.50391e-28:99	0/0:0,51,255:17:0:17,0:8:0.999998,1.67227e-06,3.5039e-28:57	0/0:0,87,255:29:0:29,0:28:1,4.20055e-10,3.50391e-28:93	1/1:255,48,0:16:0:0,16:22:2.8531e-24,0.000301039,0.999699:35	0/0:0,84,255:28:0:28,0:28:1,8.3812e-10,3.50391e-28:90	0/0:0,57,255:19:0:19,0:22:1,4.20055e-07,3.50391e-28:63	1/1:255,57,0:19:0:0,19:20:2.85385e-24,3.79085e-05,0.999962:44	0/0:0,81,255:27:0:27,0:20:1,1.67227e-09,3.50391e-28:87	0/0:0,21,237:7:0:7,0:0:0.998331,0.00166948,2.20713e-26:27	0/0:0,99,255:33:0:33,0:26:1,2.65037e-11,3.50391e-28:99	0/0:0,27,255:9:0:9,0:4:0.99958,0.000419879,3.50244e-28:33	./.:0,12,136:4:0:4,0:2:0.986891,0.0131092,2.74677e-16:18	0/0:0,15,161:5:0:5,0:4:0.993387,0.0066134,8.74321e-19:21	0/0:0,27,255:9:0:9,0:8:0.99958,0.000419879,3.50244e-28:33	0/0:0,18,166:6:0:6,0:2:0.996674,0.00332552,2.774e-19:24	0/0:0,24,255:8:0:8,0:6:0.999163,0.000837419,3.50097e-28:30	0/0:0,30,255:10:0:10,0:10:0.99979,0.000210482,3.50317e-28:36	./.:0,9,92:3:0:3,0:0:0.974181,0.0258194,6.81071e-12:15
chr02	34052081	chr02_34052081_C_A	C	A	1131.52	.	.	GT:PL:DP:SP:AD:SCR:GP:GQ	./.:0,255,255:2839:0:2839,0:1:1,2.35547e-26,4.38628e-27:99	0/0:0,75,194:25:0:25,0:0:1,2.35547e-08,5.522e-21:76	0/0:0,63,196:21:0:21,0:0:1,3.73317e-07,3.48415e-21:64	0/0:0,60,196:20:0:20,0:0:0.999999,7.44866e-07,3.48414e-21:61	0/0:0,51,194:17:0:17,0:0:0.999994,5.91665e-06,5.52197e-21:52	0/0:0,66,196:22:0:22,0:0:1,1.87102e-07,3.48415e-21:67	0/0:0,114,201:38:0:38,0:2:1,2.96537e-12,1.10178e-21:99	0/0:0,72,197:24:0:24,0:0:1,4.69979e-08,2.76756e-21:73	0/0:0,93,198:31:0:31,0:1:1,3.73317e-10,2.19835e-21:94	0/0:0,141,205:47:0:47,0:0:1,5.91668e-15,4.38628e-22:99	0/0:0,27,167:9:0:9,0:0:0.998516,0.001484,2.76345e-18:28	0/1:150,0,68:15:0:4,11:9:1.34252e-15,1,2.95133e-08:75	0/0:0,117,230:39:0:39,0:2:1,1.4862e-12,1.38706e-24:99	0/1:189,0,68:18:4:4,14:15:1.69014e-19,1,2.95133e-08:75	0/1:100,0,22:5:0:1,4:3:1.34095e-10,0.998826,0.00117357:29	0/1:125,0,45:8:0:2,6:6:4.24541e-13,0.999994,5.88865e-06:52	0/1:143,0,164:29:0:17,12:14:6.72855e-15,1,7.41341e-18:99	0/1:129,0,142:17:0:9,8:8:1.69014e-13,1,1.17495e-15:99	0/1:145,0,107:15:0:6,9:9:4.24543e-15,1,3.71551e-12:99	0/1:94,0,136:13:0:8,5:6:5.34468e-10,1,4.67755e-15:92	0/1:149,0,58:13:0:3,10:10:1.69014e-15,1,2.95133e-07:65
chr02	34457719	chr02_34457719_C_A	C	A	442.559	.	.	GT:PL:DP:SP:AD:SCR:GP:GQ	0/0:0,57,247:19:0:19,0:19:1,3.95721e-07,1.96209e-27:64	0/0:0,99,255:33:0:33,0:34:1,2.49683e-11,3.1097e-28:99	0/0:0,66,197:22:0:22,0:22:1,4.98183e-08,1.96209e-22:73	0/0:0,81,255:27:0:27,0:27:1,1.57539e-09,3.1097e-28:88	0/0:0,69,255:23:0:23,0:23:1,2.49683e-08,3.1097e-28:76	0/0:0,84,221:28:0:28,0:29:1,7.89567e-10,7.81121e-25:91	0/0:0,66,255:22:0:22,0:23:1,4.98183e-08,3.1097e-28:73	0/0:0,114,255:38:0:38,0:36:1,7.89567e-13,3.1097e-28:99	0/1:255,0,30:13:7:2,11:20:1.59437e-25,0.99995,4.95801e-05:43	0/0:0,75,255:25:0:25,0:25:1,6.27175e-09,3.1097e-28:82	1/1:255,42,0:14:0:0,14:17:3.21166e-24,0.00127092,0.998729:28	0/0:0,51,248:17:0:17,0:18:0.999998,1.57539e-06,1.55854e-27:58	0/0:0,111,255:37:0:37,0:38:1,1.57539e-12,3.1097e-28:99	0/0:0,27,170:9:0:9,0:9:0.999604,0.000395564,9.82984e-20:34	./.:0,12,152:4:0:4,0:4:0.987641,0.0123591,6.12798e-18:19	0/0:0,24,162:8:0:8,0:8:0.999211,0.000788944,6.19977e-19:31	0/0:0,45,245:15:0:15,0:17:0.999994,6.27172e-06,3.10968e-27:52	0/0:0,15,152:5:0:5,0:6:0.993767,0.00623267,6.16599e-18:22	0/0:0,33,175:11:0:11,0:11:0.999901,9.93907e-05,3.10939e-20:40	./.:0,12,135:4:0:4,0:4:0.987641,0.0123591,3.07126e-16:19	0/0:0,33,219:11:0:11,0:11:0.999901,9.93907e-05,1.23787e-24:40
chr02	34902859	chr02_34902859_G_A	G	A	2147.22	.	.	GT:PL:DP:SP:AD:SCR:GP:GQ	0/0:0,135,255:45:0:45,0:90:1,4.74342e-14,1.77878e-26:99	0/0:0,99,255:33:0:33,0:66:1,1.88839e-10,1.77878e-26:97	0/0:0,111,255:37:0:37,0:74:1,1.19149e-11,1.77878e-26:99	0/0:0,87,255:29:0:29,0:58:1,2.99289e-09,1.77878e-26:85	0/0:0,84,255:28:0:28,0:56:1,5.97161e-09,1.77878e-26:82	0/0:0,87,255:29:0:29,0:58:1,2.99289e-09,1.77878e-26:85	0/0:0,96,255:32:0:32,0:64:1,3.76783e-10,1.77878e-26:94	0/0:0,102,255:34:0:34,0:68:1,9.46436e-11,1.77878e-26:99	0/0:0,111,255:37:0:37,0:74:1,1.19149e-11,1.77878e-26:99	0/0:0,135,255:45:0:45,0:90:1,4.74342e-14,1.77878e-26:99	0/0:0,54,255:18:0:18,0:36:0.999994,5.97157e-06,1.77877e-26:52	1/1:255,87,0:29:0:0,29:58:5.62183e-26,5.3207e-09,1:82	0/0:0,144,255:48:0:48,0:96:1,5.97161e-15,1.77878e-26:99	1/1:255,87,0:29:0:0,29:58:5.62183e-26,5.3207e-09,1:82	1/1:255,36,0:12:0:0,12:24:5.61806e-26,0.000669388,0.999331:31	1/1:255,96,0:32:0:0,32:64:5.62183e-26,6.69836e-10,1:91	1/1:255,66,0:22:0:0,22:44:5.62182e-26,6.69836e-07,0.999999:61	1/1:255,63,0:21:0:0,21:42:5.62182e-26,1.3365e-06,0.999999:58	1/1:255,90,0:30:0:0,30:60:5.62183e-26,2.66667e-09,1:85	1/1:255,108,0:36:0:0,36:72:5.62183e-26,4.22638e-11,1:99	1/1:255,51,0:17:0:0,17:34:5.62171e-26,2.11816e-05,0.999979:46
chr02	36024844	chr02_36024844_C_G	C	G	599.417	.	.	GT:PL:DP:SP:AD:SCR:GP:GQ	0/0:0,84,198:28:0:28,0:0:1,1.50666e-09,5.67506e-22:88	0/0:0,39,183:13:0:13,0:0:0.999952,4.76425e-05,1.79453e-20:43	0/0:0,99,200:33:0:33,0:0:1,4.76448e-11,3.58072e-22:99	0/0:0,120,201:40:0:40,0:0:1,3.78456e-13,2.84427e-22:99	0/0:0,105,200:35:0:35,0:0:1,1.19678e-11,3.58072e-22:99	0/0:0,138,203:47:0:46,0:0:1,5.99812e-15,1.79461e-22:99	0/0:0,120,201:40:0:40,0:0:1,3.78456e-13,2.84427e-22:99	0/0:0,90,199:30:0:30,0:0:1,3.78456e-10,4.50786e-22:94	0/0:0,57,194:19:0:19,0:0:0.999999,7.55118e-07,1.42551e-21:61	0/0:0,69,197:23:0:23,0:0:1,4.76448e-08,7.14448e-22:73	0/0:0,42,186:14:0:14,0:0:0.999976,2.38784e-05,8.99415e-21:46	0/1:68,0,153:16:0:11,4:0:4.18779e-07,1,4.74193e-17:63	0/0:0,60,195:20:0:20,0:0:1,3.78456e-07,1.13232e-21:64	./.:21,0,96:6:0:4,1:1:0.0205572,0.979443,2.32774e-11:16	0/1:100,0,139:13:0:8,5:0:2.64232e-10,1,1.19112e-15:95	0/1:100,0,139:13:0:8,5:0:2.64232e-10,1,1.19112e-15:95	0/1:123,0,51:9:0:3,6:0:1.32429e-12,0.999999,7.51545e-07:61	0/1:66,0,133:10:0:7,3:0:6.63719e-07,0.999999,4.74193e-15:61	0/1:125,0,45:8:0:2,6:0:8.35571e-13,0.999997,2.99195e-06:55	0/1:82,0,157:20:0:15,5:0:1.66719e-08,1,1.8878e-17:77	./.:4,0,149:11:0:10,1:0:0.512653,0.487347,5.80489e-17:3
chr02	36143108	chr02_36143108_T_G	T	G	2884.77	.	.	GT:PL:DP:SP:AD:SCR:GP:GQ	1/1:182,51,0:17:0:0,17:17:9.24982e-22,6.0827e-07,0.999999:62	1/1:154,24,0:8:0:0,8:8:5.83447e-19,0.000304765,0.999695:35	0/1:128,0,36:11:0:2,9:11:3.02423e-15,0.996731,0.0032695:24	1/1:165,33,0:11:0:0,11:11:4.63572e-20,3.83778e-05,0.999962:44	1/1:181,48,0:16:0:0,16:16:1.16448e-21,1.21366e-06,0.999999:59	1/1:154,30,0:10:0:0,10:10:5.8358e-19,7.65708e-05,0.999923:41	./.:71,12,0:4:0:0,4:4:1.15888e-10,0.00480843,0.995192:23	1/1:161,23,0:20:0:1,19:20:1.16404e-19,0.000383645,0.999616:34	1/1:173,36,0:12:0:0,12:13:7.34725e-21,1.92348e-05,0.999981:47	1/1:157,29,0:14:0:1,13:14:2.92477e-19,9.63951e-05,0.999904:40	0/1:76,0,53:5:0:2,3:6:4.80849e-10,0.999935,6.54448e-05:41	1/1:159,14,0:17:0:1,16:17:1.83997e-19,0.00303931,0.996961:25	1/1:145,21,0:7:0:0,7:7:4.63308e-18,0.000607901,0.999392:32	1/1:181,57,0:19:0:0,19:19:1.16448e-21,1.52791e-07,1:68	./.:92,9,0:3:0:0,3:3:9.1615e-13,0.00954839,0.990452:20	./.:79,9,0:3:0:0,3:3:1.82796e-11,0.00954839,0.990452:20	1/1:132,21,0:7:0:0,7:7:9.2442e-17,0.000607901,0.999392:32	1/1:125,18,0:6:0:0,6:7:4.63027e-16,0.00121219,0.998788:29	1/1:125,30,0:10:0:0,10:10:4.63554e-16,7.65708e-05,0.999923:41	1/1:176,36,0:12:0:0,12:12:3.68235e-21,1.92348e-05,0.999981:47	1/1:121,18,0:6:0:0,6:6:1.16307e-15,0.00121219,0.998788:29
chr02	36237529	chr02_36237529_G_A	G	A	378.496	.	.	GT:PL:DP:SP:AD:SCR:GP:GQ	0/0:0,30,175:10:0:10,0:10:0.999738,0.000262134,5.43377e-20:35	0/0:0,21,154:7:0:7,0:7:0.997922,0.00207842,6.82828e-18:26	0/0:0,42,189:14:0:14,0:14:0.999983,1.65436e-05,2.16375e-21:47	0/0:0,57,246:19:0:19,0:20:0.999999,5.23163e-07,4.31733e-27:62	0/0:0,24,162:8:0:8,0:8:0.998957,0.00104276,1.08333e-18:29	0/0:0,51,194:17:0:17,0:17:0.999998,2.08275e-06,6.84249e-22:56	0/0:0,39,183:13:0:13,0:13:0.999967,3.30083e-05,8.61392e-21:44	0/0:0,60,195:20:0:20,0:20:1,2.62203e-07,5.43519e-22:65	0/0:0,33,231:11:0:11,0:12:0.999869,0.000131396,1.36508e-25:38	0/0:0,33,180:11:0:11,0:11:0.999869,0.000131396,1.71853e-20:38	0/0:0,30,222:10:0:10,0:12:0.999738,0.000262134,1.08418e-24:35	0/1:137,0,84:12:27:4,8:10:7.60961e-14,1,2.60962e-10:95	0/0:0,30,173:10:0:10,0:10:0.999738,0.000262134,8.61195e-20:35	./.:4,0,198:11:0:10,1:12:0.602909,0.397091,4.12541e-22:4	0/1:86,0,132:11:25:7,4:10:9.57993e-09,1,4.13597e-15:80	0/0:0,15,129:5:0:5,0:5:0.991777,0.0082234,2.146e-15:20	0/1:71,0,105:8:17:5,3:7:3.02944e-07,1,2.0729e-12:65	0/0:0,18,143:6:0:6,0:6:0.995862,0.00413844,8.57856e-17:23	0/1:86,0,132:11:25:7,4:8:9.57993e-09,1,4.13597e-15:80	0/0:0,21,154:7:0:7,0:7:0.997922,0.00207842,6.82828e-18:26	0/1:71,0,53:5:10:2,3:2:3.02944e-07,0.999999,3.28532e-07:61
chr02	37094255	chr02_37094255_C_T	C	T	777.003	.	.	GT:PL:DP:SP:AD:SCR:GP:GQ	0/0:0,99,255:33:0:33,0:2:1,5.60403e-11,1.56654e-27:99	0/0:0,57,255:19:0:19,0:0:0.999999,8.88179e-07,1.56654e-27:60	0/0:0,87,255:29:0:29,0:0:1,8.8818e-10,1.56654e-27:90	0/0:0,66,255:22:0:22,0:2:1,1.11815e-07,1.56654e-27:69	0/0:0,66,255:22:0:22,0:0:1,1.11815e-07,1.56654e-27:69	0/0:0,66,255:22:0:22,0:0:1,1.11815e-07,1.56654e-27:69	0/0:0,90,255:30:0:30,0:0:1,4.45144e-10,1.56654e-27:93	0/0:0,72,255:24:0:24,0:0:1,2.80867e-08,1.56654e-27:75	0/0:0,57,255:19:0:19,0:0:0.999999,8.88179e-07,1.56654e-27:60	0/0:0,63,255:21:0:21,0:6:1,2.23101e-07,1.56654e-27:66	0/0:0,24,255:8:0:8,0:0:0.998231,0.00176902,1.56377e-27:27	0/1:66,0,236:10:0:7,3:3:5.64286e-07,0.999999,2.79538e-25:62	0/0:0,75,255:25:0:25,0:0:1,1.40767e-08,1.56654e-27:78	0/1:157,0,66:16:0:4,12:12:4.48228e-16,1,2.79538e-08:75	./.:31,0,54:2:0:1,1:1:0.00178125,0.998218,4.42249e-07:27	0/1:113,0,26:7:0:2,5:5:1.12558e-11,0.999721,0.00027946:35	0/1:95,0,255:22:3:16,6:8:7.10394e-10,1,3.51917e-27:91	0/1:144,0,218:16:8:7,9:9:8.94333e-15,1,1.76377e-23:99	0/0:0,36,255:12:0:12,0:0:0.999888,0.000111803,1.56637e-27:39	0/1:105,0,253:11:3:6,5:5:7.10394e-11,1,5.57752e-27:99	0/1:154,0,205:18:0:7,11:11:8.94333e-16,1,3.51918e-22:99
chr02	37727010	chr02_37727010_A_G	A	G	1399.16	.	.	GT:PL:DP:SP:AD:SCR:GP:GQ	0/0:0,45,255:15:0:15,0:14:0.999974,2.63174e-05,5.47569e-27:45	0/0:0,45,255:15:0:15,0:18:0.999974,2.63174e-05,5.47569e-27:45	0/0:0,57,255:19:0:19,0:23:0.999998,1.66056e-06,5.47583e-27:57	0/0:0,66,255:22:0:22,0:25:1,2.09052e-07,5.47583e-27:66	0/0:0,108,255:36:0:36,0:40:1,1.31903e-11,5.47583e-27:99	0/0:0,60,255:20:0:20,0:20:0.999999,8.32252e-07,5.47583e-27:60	0/0:0,48,255:16:0:16,0:17:0.999987,1.31901e-05,5.47576e-27:48	0/0:0,39,255:13:0:13,0:14:0.999895,0.000104763,5.47526e-27:39	0/0:0,51,255:17:0:17,0:17:0.999993,6.61077e-06,5.4758e-27:51	0/0:0,84,255:28:0:28,0:32:1,3.31326e-09,5.47583e-27:84	0/0:0,39,255:13:0:13,0:15:0.999895,0.000104763,5.47526e-27:39	0/1:150,0,33:12:0:2,10:5:1.20143e-15,0.999896,0.000104268:39	0/0:0,30,175:10:0:10,0:10:0.999168,0.000831561,5.47128e-19:30	0/1:165,0,174:30:0:10,20:18:3.79966e-17,1,8.28314e-19:99	0/1:155,0,27:14:0:2,12:5:3.79808e-16,0.999585,0.000414968:33	0/1:129,0,166:16:0:7,9:15:1.51267e-13,1,5.22631e-18:99	0/1:159,0,117:30:0:9,21:18:1.51267e-16,1,4.15141e-13:99	0/1:186,0,164:32:0:12,20:22:3.01818e-19,1,8.28314e-18:99	0/1:198,0,16:24:8:2,22:19:1.89444e-20,0.994801,0.00519914:22	0/1:193,0,255:42:8:16,26:33:6.02206e-20,1,6.57953e-27:99	0/1:158,0,222:25:18:10,15:18:1.90434e-16,1,1.31279e-23:99
chr02	38516481	chr02_38516481_G_A	G	A	301.766	.	.	GT:PL:DP:SP:AD:SCR:GP:GQ	0/0:0,30,175:10:0:10,0:0:0.99979,0.000210482,3.50317e-20:36	0/0:0,45,187:15:0:15,0:0:0.999993,6.65738e-06,2.2108e-21:51	0/0:0,36,184:12:0:12,0:0:0.999947,5.2879e-05,4.41093e-21:42	0/0:0,51,194:17:0:17,0:0:0.999998,1.67227e-06,4.41115e-22:57	0/0:0,24,162:8:0:8,0:0:0.999163,0.000837419,6.98536e-19:30	0/0:0,15,129:5:0:5,0:0:0.993387,0.0066134,1.38571e-15:21	0/0:0,48,191:16:0:16,0:0:0.999997,3.33661e-06,8.80139e-22:54	0/0:0,54,193:18:0:18,0:0:0.999999,8.3812e-07,5.55332e-22:60	1/1:185,39,0:13:0:0,13:0:2.84715e-17,0.00238625,0.997614:26	0/0:0,42,189:14:0:14,0:0:0.999987,1.32831e-05,1.39491e-21:48	1/1:197,69,0:23:0:0,23:0:1.80072e-18,2.39195e-06,0.999998:56	0/0:0,21,149:7:0:7,0:0:0.998331,0.00166948,1.3926e-17:27	0/0:0,45,191:15:0:15,0:0:0.999993,6.65738e-06,8.80136e-22:51	0/0:0,15,129:5:0:5,0:0:0.993387,0.0066134,1.38571e-15:21	./.:0,12,113:4:0:4,0:0:0.986891,0.0131092,5.48052e-14:18	0/0:0,27,170:9:0:9,0:0:0.99958,0.000419879,1.10757e-19:33	0/0:0,21,149:7:0:7,0:0:0.998331,0.00166948,1.3926e-17:27	0/0:0,15,129:5:0:5,0:0:0.993387,0.0066134,1.38571e-15:21	./.:0,9,92:3:0:3,0:0:0.974181,0.0258194,6.81071e-12:15	0/0:0,15,129:5:0:5,0:0:0.993387,0.0066134,1.38571e-15:21	./.:0,12,113:4:0:4,0:0:0.986891,0.0131092,5.48052e-14:18
chr02	38874625	chr02_38874625_G_T	G	T	594.385	.	.	GT:PL:DP:SP:AD:SCR:GP:GQ	./.:0,12,137:8:0:7,1:0:0.970155,0.0298448,1.15037e-15:15	0/0:0,66,196:22:0:22,0:0:1,1.22469e-07,1.49278e-21:69	0/0:0,39,174:13:0:13,0:0:0.999939,6.13764e-05,2.36575e-19:42	0/0:0,30,173:10:0:10,0:0:0.999513,0.000487322,2.97704e-19:33	0/0:0,51,192:17:0:17,0:0:0.999996,3.87281e-06,3.74968e-21:54	0/0:0,48,191:16:0:16,0:0:0.999992,7.72724e-06,4.72055e-21:51	0/0:0,30,163:10:0:10,0:0:0.999513,0.000487322,2.97704e-18:33	0/0:0,51,189:17:0:17,0:0:0.999996,3.87281e-06,7.48159e-21:54	0/0:0,18,126:6:0:6,0:0:0.992332,0.00766805,1.48133e-14:21	0/0:0,18,126:6:0:6,0:0:0.992332,0.00766805,1.48133e-14:21	0/0:0,18,143:6:0:6,0:0:0.992332,0.00766805,2.95565e-16:21	0/1:120,0,105:13:0:6,7:8:2.05103e-12,1,3.8545e-12:99	0/0:0,69,195:23:0:23,0:0:1,6.13801e-08,1.8793e-21:72	0/1:89,0,91:9:0:4,5:5:2.58209e-09,1,9.68206e-11:85	0/1:91,0,50:6:0:2,4:4:1.62919e-09,0.999999,1.2189e-06:59	./.:31,0,31:2:0:1,1:1:0.00162638,0.998277,9.66538e-05:27	./.:0,12,97:4:0:4,0:3:0.970155,0.0298448,1.15037e-11:15	0/1:103,0,122:12:0:7,5:5:1.02795e-10,1,7.69074e-14:99	0/1:48,0,107:7:0:5,2:3:3.25056e-05,0.999968,2.43195e-12:44	0/1:123,0,86:11:0:4,7:7:1.02795e-12,1,3.06174e-10:95	0/1:77,0,68:6:0:3,3:3:4.09234e-08,1,1.93183e-08:72
chr02	39634725	chr02_39634725_T_C	T	C	196.965	.	.	GT:PL:DP:SP:AD:SCR:GP:GQ	0/0:0,51,194:17:0:17,0:0:0.999999,1.19796e-06,2.26374e-22:59	0/0:0,15,129:5:0:5,0:0:0.995253,0.00474654,7.1246e-16:23	0/0:0,78,196:26:0:26,0:0:1,2.39025e-09,1.42832e-22:86	0/0:0,27,170:9:0:9,0:0:0.999699,0.000300824,5.68455e-20:35	./.:0,9,92:3:0:3,0:0:0.981367,0.0186327,3.52094e-12:17	0/0:0,24,162:8:0:8,0:0:0.9994,0.000600043,3.58563e-19:32	0/0:0,15,129:5:0:5,0:0:0.995253,0.00474654,7.1246e-16:23	0/0:0,33,180:11:0:11,0:0:0.999924,7.55806e-05,5.68583e-21:41	0/0:0,54,195:18:0:18,0:0:0.999999,6.00403e-07,1.79815e-22:62	1/1:193,78,0:26:0:0,26:26:8.814e-18,4.20355e-07,1:63	0/0:0,24,155:8:0:8,0:0:0.9994,0.000600043,1.79707e-18:32	0/0:0,42,189:14:0:14,0:0:0.99999,9.51567e-06,7.15851e-22:50	0/0:0,33,175:11:0:11,0:0:0.999924,7.55806e-05,1.79802e-20:41	0/0:0,27,163:9:0:9,0:0:0.999699,0.000300824,2.84902e-19:35	./.:0,12,113:4:0:4,0:0:0.990574,0.00942606,2.82302e-14:20	0/1:55,0,137:11:0:8,3:3:2.09675e-05,0.999979,7.52271e-16:46	0/0:0,30,175:10:0:10,0:0:0.999849,0.000150792,1.79788e-20:38	0/0:0,33,180:11:0:11,0:0:0.999924,7.55806e-05,5.68583e-21:41	./.:0,12,113:4:0:4,0:0:0.990574,0.00942606,2.82302e-14:20	./.:24,0,78:5:0:3,1:1:0.0257182,0.974282,5.82194e-10:15	0/0:0,18,143:6:0:6,0:0:0.997615,0.00238455,2.84308e-17:26
chr02	39877455	chr02_39877455_A_C	A	C	2156.09	.	.	GT:PL:DP:SP:AD:SCR:GP:GQ	0/0:0,66,255:22:0:22,0:0:1,1.39101e-07,2.42437e-27:68	0/0:0,54,255:18:0:18,0:0:0.999998,2.20459e-06,2.42436e-27:56	0/0:0,108,255:36:0:36,0:0:1,8.77666e-12,2.42437e-27:99	0/0:0,129,255:43:0:43,0:0:1,6.97155e-14,2.42437e-27:99	0/0:0,84,255:28:0:28,0:0:1,2.2046e-09,2.42437e-27:86	0/0:0,66,255:22:0:22,0:0:1,1.39101e-07,2.42437e-27:68	0/0:0,66,255:22:0:22,0:0:1,1.39101e-07,2.42437e-27:68	0/0:0,96,255:32:0:32,0:0:1,1.39101e-10,2.42437e-27:98	0/0:0,66,255:22:0:22,0:0:1,1.39101e-07,2.42437e-27:68	0/0:0,63,255:21:0:21,0:0:1,2.77542e-07,2.42437e-27:65	0/0:0,63,255:21:0:21,0:0:1,2.77542e-07,2.42437e-27:65	0/1:255,0,255:24:0:12,12:1:5.71046e-26,1,4.37793e-27:99	0/0:0,84,255:28:0:28,0:0:1,2.2046e-09,2.42437e-27:86	0/1:255,0,255:21:0:11,10:0:5.71046e-26,1,4.37793e-27:99	0/1:255,0,226:13:0:5,8:0:5.71046e-26,1,3.47752e-24:99	0/1:255,0,255:23:0:10,13:0:5.71046e-26,1,4.37793e-27:99	0/1:255,0,255:20:0:8,12:0:5.71046e-26,1,4.37793e-27:99	0/1:255,0,255:22:11:12,10:0:5.71046e-26,1,4.37793e-27:99	0/1:207,0,255:14:7:8,6:0:3.60306e-21,1,4.37793e-27:99	0/1:255,0,255:19:0:11,8:0:5.71046e-26,1,4.37793e-27:99	0/1:255,0,255:20:0:8,12:0:5.71046e-26,1,4.37793e-27:99
chr02	40526280	chr02_40526280_G_T	G	T	1340.56	.	.	GT:PL:DP:SP:AD:SCR:GP:GQ	0/0:0,72,255:24:0:24,0:48:1,2.71528e-08,1.46409e-27:75	./.:0,12,220:4:0:4,0:8:0.973565,0.026435,4.50747e-24:15	0/0:0,42,255:14:0:14,0:28:0.999973,2.7152e-05,1.46405e-27:45	0/0:0,60,255:20:0:20,0:40:1,4.30342e-07,1.46409e-27:63	0/0:0,42,255:14:0:14,0:28:0.999973,2.7152e-05,1.46405e-27:45	0/0:0,48,255:16:0:16,0:32:0.999993,6.82042e-06,1.46408e-27:51	0/0:0,24,255:8:0:8,0:16:0.99829,0.00171029,1.46159e-27:27	0/0:0,30,255:10:0:10,0:20:0.99957,0.000430157,1.46346e-27:33	0/0:0,24,255:8:0:8,0:16:0.99829,0.00171029,1.46159e-27:27	0/0:0,18,255:6:0:6,0:12:0.993226,0.00677426,1.45417e-27:21	./.:0,12,202:4:0:4,0:8:0.973565,0.026435,2.84402e-22:15	0/1:39,0,255:7:0:6,1:14:0.000292455,0.999708,3.40116e-27:35	0/0:0,21,255:7:0:7,0:14:0.996593,0.00340669,1.4591e-27:24	0/1:255,0,96:8:0:2,6:16:7.34828e-26,1,2.70243e-11:99	0/1:45,0,197:5:0:4,1:10:7.34774e-05,0.999927,2.14646e-21:41	0/1:95,0,156:5:4:3,2:10:7.34828e-10,1,2.70243e-17:91	0/1:255,0,255:14:5:7,7:28:7.34828e-26,1,3.40215e-27:99	0/1:255,0,124:10:3:3,7:20:7.34828e-26,1,4.28306e-14:99	0/1:189,0,190:8:3:4,4:16:2.9254e-19,1,1.07586e-20:99	0/1:84,0,255:9:4:7,2:18:9.25094e-09,1,3.40215e-27:80	0/1:215,0,255:17:0:12,5:34:7.34828e-22,1,3.40215e-27:99
chr02	43122331	chr02_43122331_G_A	G	A	812.013	.	.	GT:PL:DP:SP:AD:SCR:GP:GQ	0/0:0,69,196:23:0:23,0:0:1,6.40784e-08,1.62691e-21:71	0/0:0,114,201:38:0:38,0:0:1,2.02634e-12,5.14474e-22:99	0/0:0,84,198:28:0:28,0:0:1,2.02634e-09,1.02651e-21:86	0/0:0,135,204:45:0:45,0:0:1,1.60958e-14,2.57848e-22:99	0/0:0,114,201:38:0:38,0:0:1,2.02634e-12,5.14474e-22:99	0/0:0,138,204:46:0:46,0:0:1,8.067e-15,2.57848e-22:99	0/0:0,99,199:33:0:33,0:0:1,6.40784e-11,8.15386e-22:99	./.:0,178,209:59:0:59,0:0:1,8.06699e-19,8.15387e-23:99	0/0:0,111,199:37:0:37,0:0:1,4.04307e-12,8.15386e-22:99	0/0:0,96,198:32:0:32,0:0:1,1.27853e-10,1.02651e-21:98	0/0:0,27,163:9:0:9,0:0:0.998985,0.00101454,3.24282e-18:29	0/1:89,0,119:18:0:7,11:11:2.47337e-09,1,1.60196e-13:86	./.:0,178,211:59:0:59,0:0:1,8.06699e-19,5.14474e-23:99	0/1:104,0,163:37:0:19,18:17:7.82147e-11,1,6.37752e-18:99	0/1:82,0,103:14:0:6,8:8:1.23962e-08,1,6.37752e-12:79	0/1:54,0,107:10:0:5,5:5:7.82141e-06,0.999992,2.53892e-12:51	0/1:64,0,165:36:0:24,12:12:7.82146e-07,0.999999,4.02394e-18:61	0/1:122,0,95:15:0:5,10:10:1.23962e-12,1,4.02394e-11:99	0/1:92,0,131:18:0:8,10:10:1.23962e-09,1,1.01077e-14:89	0/1:128,0,123:22:0:8,14:14:3.11378e-13,1,6.37752e-14:99	0/1:168,0,86:11:0:4,7:7:3.11378e-17,1,3.19633e-10:94
chr02	43773713	chr02_43773713_C_T	C	T	429.649	.	.	GT:PL:DP:SP:AD:SCR:GP:GQ	0/0:0,21,255:7:0:7,0:13:0.998331,0.00166948,3.49806e-28:27	0/0:0,33,255:11:0:11,0:19:0.999894,0.000105502,3.50354e-28:39	0/0:0,42,255:14:0:14,0:27:0.999987,1.32831e-05,3.50386e-28:48	0/0:0,75,255:25:0:25,0:45:1,6.65743e-09,3.50391e-28:81	0/0:0,48,255:16:0:16,0:32:0.999997,3.33661e-06,3.5039e-28:54	0/0:0,18,255:6:0:6,0:11:0.996674,0.00332552,3.49226e-28:24	0/0:0,72,255:24:0:24,0:48:1,1.32833e-08,3.50391e-28:78	0/0:0,48,255:16:0:16,0:31:0.999997,3.33661e-06,3.5039e-28:54	./.:255,211,0:70:0:0,70:131:2.85396e-24,1.50922e-20,1:99	0/0:0,30,255:10:0:10,0:20:0.99979,0.000210482,3.50317e-28:36	1/1:255,84,0:28:0:0,28:51:2.85396e-24,7.56404e-08,1:71	./.:0,12,181:4:0:4,0:8:0.986891,0.0131092,8.68604e-21:18	0/0:0,30,255:10:0:10,0:20:0.99979,0.000210482,3.50317e-28:36	0/0:0,36,255:12:0:12,0:21:0.999947,5.2879e-05,3.50372e-28:42	./.:0,9,149:3:0:3,0:6:0.974181,0.0258194,1.35891e-17:15	0/0:0,15,255:5:0:5,0:9:0.993387,0.0066134,3.48074e-28:21	0/0:0,72,255:24:0:24,0:43:1,1.32833e-08,3.50391e-28:78	0/0:0,15,246:5:0:5,0:10:0.993387,0.0066134,2.76485e-27:21	0/0:0,36,255:12:0:12,0:24:0.999947,5.2879e-05,3.50372e-28:42	0/0:0,36,255:12:0:12,0:24:0.999947,5.2879e-05,3.50372e-28:42	0/0:0,24,255:8:0:8,0:16:0.999163,0.000837419,3.50097e-28:30
chr02	45221383	chr02_45221383_C_A	C	A	590.36	.	.	GT:PL:DP:SP:AD:SCR:GP:GQ	0/0:0,63,255:21:0:21,0:22:1,1.18398e-07,4.41191e-28:69	0/0:0,30,255:10:0:10,0:11:0.999764,0.000236179,4.41086e-28:36	./.:0,6,120:2:0:2,0:4:0.943985,0.0560155,1.31702e-14:12	0/0:0,66,255:22:0:22,0:24:1,5.93394e-08,4.41191e-28:72	0/0:0,57,255:19:0:19,0:14:1,4.71349e-07,4.4119e-28:63	0/0:0,24,255:8:0:8,0:11:0.99906,0.000939582,4.40776e-28:30	0/0:0,21,255:7:0:7,0:11:0.998127,0.00187296,4.40364e-28:27	0/0:0,15,255:5:0:5,0:6:0.992585,0.00741499,4.37919e-28:21	0/0:0,57,255:19:0:19,0:20:1,4.71349e-07,4.4119e-28:63	0/0:0,27,255:9:0:9,0:10:0.999529,0.000471128,4.40983e-28:33	0/0:0,21,255:7:0:7,0:7:0.998127,0.00187296,4.40364e-28:27	0/1:155,0,96:5:0:2,3:6:1.33862e-15,1,1.48349e-11:99	0/0:0,30,255:10:0:10,0:13:0.999764,0.000236179,4.41086e-28:36	0/1:36,0,254:8:0:7,1:12:0.00106217,0.998938,2.34867e-27:29	./.:0,3,60:1:0:1,0:1:0.894136,0.105864,1.24747e-08:9	0/1:93,0,255:9:0:7,2:9:2.12157e-09,1,1.8676e-27:86	0/0:0,15,255:5:0:5,0:6:0.992585,0.00741499,4.37919e-28:21	0/1:42,0,244:6:0:5,1:6:0.000267018,0.999733,2.35054e-26:35	0/1:181,0,255:11:3:7,4:11:3.36246e-18,1,1.8676e-27:99	./.:54,0,54:2:0:1,1:2:1.68519e-05,0.999983,2.35113e-07:47	0/1:116,0,255:13:3:10,3:15:1.0633e-11,1,1.8676e-27:99
chr02	45389834	chr02_45389834_T_C	T	C	1191.08	.	.	GT:PL:DP:SP:AD:SCR:GP:GQ	0/0:0,51,193:17:0:17,0:0:0.999996,4.25733e-06,3.59928e-21:53	0/0:0,90,196:30:0:30,0:0:1,5.35968e-10,1.80392e-21:92	0/0:0,96,199:32:0:32,0:0:1,1.34629e-10,9.04102e-22:98	0/0:0,114,201:38:0:38,0:0:1,2.13373e-12,5.7045e-22:99	0/0:0,87,198:29:0:29,0:0:1,1.0694e-09,1.1382e-21:89	./.:0,154,207:51:0:51,0:0:1,2.13373e-16,1.43291e-22:99	0/0:0,126,202:42:0:42,0:0:1,1.34629e-13,4.53125e-22:99	0/0:0,123,203:41:0:41,0:0:1,2.6862e-13,3.5993e-22:99	0/0:0,63,196:21:0:21,0:0:1,2.6862e-07,1.80392e-21:65	0/0:0,81,197:27:0:27,0:0:1,4.25734e-09,1.43291e-21:83	0/0:0,57,195:19:0:19,0:0:0.999999,1.0694e-06,2.271e-21:59	0/1:160,0,151:28:0:13,15:15:1.86578e-16,1,1.06434e-16:99	0/0:0,126,203:42:0:42,0:0:1,1.34629e-13,3.5993e-22:99	0/1:158,0,156:30:0:15,15:12:2.95707e-16,1,3.36573e-17:99	0/1:126,0,136:15:0:8,7:6:4.68664e-13,1,3.36573e-15:99	0/1:151,0,129:19:0:8,11:10:1.48204e-15,1,1.68686e-14:99	0/1:140,0,84:12:0:4,8:7:1.86578e-14,1,5.33432e-10:92	0/1:132,0,162:28:0:17,11:9:1.17723e-13,1,8.45432e-18:99	0/1:163,0,147:28:0:12,16:12:9.35107e-17,1,2.67349e-16:99	0/1:147,0,163:28:0:16,12:12:3.72273e-15,1,6.71551e-18:99	0/1:105,0,161:24:0:17,7:6:5.90012e-11,1,1.06434e-17:99
chr02	45886492	chr02_45886492_C_T	C	T	1290.25	.	.	GT:PL:DP:SP:AD:SCR:GP:GQ	./.:0,9,92:3:0:3,0:0:0.857069,0.142931,2.37232e-10:8	./.:0,9,92:3:0:3,0:0:0.857069,0.142931,2.37232e-10:8	0/0:0,24,151:8:0:8,0:0:0.994754,0.00524596,3.46636e-16:22	0/0:0,48,190:16:0:16,0:0:0.999979,2.09942e-05,4.38681e-20:46	0/0:0,81,197:27:0:27,0:0:1,1.05223e-08,8.75302e-21:79	0/0:0,72,196:24:0:24,0:0:1,8.35813e-08,1.10194e-20:70	0/0:0,66,196:22:0:22,0:0:1,3.32743e-07,1.10194e-20:64	0/0:0,24,155:8:0:8,0:0:0.994754,0.00524596,1.37998e-16:22	0/0:0,33,180:11:0:11,0:0:0.999337,0.000663469,4.38399e-19:31	0/0:0,30,173:10:0:10,0:0:0.998677,0.00132292,2.19575e-18:28	./.:0,15,116:5:0:5,0:0:0.959794,0.0402057,1.05764e-12:13	0/1:155,0,35:21:0:3,18:4:2.38696e-16,0.999895,0.000104714:39	0/0:0,60,196:20:0:20,0:0:0.999999,1.32467e-06,1.10194e-20:58	1/1:157,44,0:38:0:2,36:5:4.54768e-16,0.000120198,0.99988:39	1/1:189,42,0:14:0:0,14:1:2.86919e-19,0.000190488,0.99981:37	1/1:172,38,0:25:0:1,24:5:1.43759e-17,0.000478347,0.999522:33	./.:137,15,0:38:0:3,35:5:4.15178e-14,0.0871652,0.912835:10	1/1:162,71,0:47:0:2,45:1:1.43828e-16,2.39856e-07,1:66	1/1:174,50,0:29:0:1,28:5:9.07463e-18,3.01952e-05,0.99997:45	0/1:138,0,22:34:0:4,30:3:1.19395e-14,0.997915,0.00208517:26	0/1:138,0,22:34:0:4,30:1:1.19395e-14,0.997915,0.00208517:26
chr02	46279673	chr02_46279673_C_A	C	A	956.562	.	.	GT:PL:DP:SP:AD:SCR:GP:GQ	0/0:0,114,201:38:0:38,0:0:1,1.79998e-12,4.05951e-22:99	0/0:0,96,199:32:0:32,0:0:1,1.13571e-10,6.43389e-22:99	0/0:0,132,203:44:0:44,0:0:1,2.85277e-14,2.56138e-22:99	./.:0,160,209:53:0:53,0:0:1,4.52134e-17,6.43389e-23:99	0/0:0,111,201:37:0:37,0:0:1,3.59143e-12,4.05951e-22:99	0/0:0,126,203:42:0:42,0:0:1,1.13571e-13,2.56138e-22:99	0/0:0,108,201:36:0:36,0:0:1,7.16584e-12,4.05951e-22:99	0/0:0,111,201:37:0:37,0:0:1,3.59143e-12,4.05951e-22:99	0/0:0,138,205:46:0:46,0:0:1,7.16584e-15,1.61612e-22:99	0/0:0,120,202:40:0:40,0:0:1,4.52134e-13,3.22458e-22:99	0/0:0,63,196:21:0:21,0:0:1,2.26604e-07,1.28373e-21:66	0/1:55,0,149:14:0:11,3:0:6.99407e-06,0.999993,1.423e-16:51	0/0:0,105,200:35:0:35,0:0:1,1.42977e-11,5.11062e-22:99	0/1:80,0,162:21:0:16,5:0:2.21174e-08,1,7.13193e-18:76	0/1:100,0,139:13:0:8,5:0:2.21174e-10,1,1.42301e-15:96	0/1:150,0,110:16:0:6,10:0:2.21174e-15,1,1.13033e-12:99	0/1:153,0,129:19:0:8,11:0:1.10849e-15,1,1.42301e-14:99	0/1:103,0,131:12:0:7,5:0:1.10849e-10,1,8.97856e-15:99	0/1:138,0,165:29:0:18,11:0:3.50536e-14,1,3.57443e-18:99	0/1:151,0,144:21:0:10,11:0:1.75684e-15,1,4.49994e-16:99	0/1:118,0,118:12:0:6,6:0:3.50536e-12,1,1.79146e-13:99
chr02	47266662	chr02_47266662_T_C	T	C	544.173	.	.	GT:PL:DP:SP:AD:SCR:GP:GQ	0/0:0,75,255:25:0:25,0:2:1,1.00002e-08,7.90601e-28:79	0/0:0,69,255:23:0:23,0:0:1,3.98115e-08,7.90601e-28:73	0/0:0,54,255:18:0:18,0:2:0.999999,1.25895e-06,7.906e-28:58	0/0:0,96,197:32:0:32,0:0:1,7.94344e-11,4.98835e-22:99	0/0:0,51,192:17:0:17,0:0:0.999997,2.51193e-06,1.57745e-21:55	0/0:0,66,255:22:0:22,0:2:1,7.94344e-08,7.90601e-28:70	0/0:0,78,255:26:0:26,0:0:1,5.01197e-09,7.90601e-28:82	0/0:0,90,250:30:0:30,0:0:1,3.16234e-10,2.5001e-27:94	0/0:0,45,211:15:0:15,0:0:0.99999,1.00001e-05,1.98588e-23:49	0/0:0,63,255:21:0:21,0:0:1,1.58492e-07,7.90601e-28:67	0/0:0,51,255:17:0:17,0:0:0.999997,2.51193e-06,7.90599e-28:55	0/1:83,0,148:15:0:10,5:0:1.58486e-08,1,1.25299e-16:77	0/0:0,54,216:18:0:18,0:0:0.999999,1.25895e-06,6.27996e-24:58	0/1:129,0,89:10:0:3,7:0:3.98099e-13,1,9.95288e-11:99	0/1:111,0,104:8:0:3,5:0:2.51184e-11,1,3.14738e-12:99	0/0:0,33,230:11:0:11,0:0:0.999842,0.000158467,2.4997e-25:38	0/0:0,39,187:13:0:13,0:0:0.99996,3.98099e-05,4.98815e-21:44	./.:0,12,113:4:0:4,0:0:0.980437,0.0195627,1.22851e-13:17	0/1:158,0,13:8:0:1,7:0:4.99199e-16,0.996053,0.00394667:24	0/1:138,0,151:21:0:11,10:0:5.01177e-14,1,6.27984e-17:99	./.:0,12,152:4:0:4,0:1:0.980437,0.0195627,1.5466e-17:17
chr02	47870286	chr02_47870286_G_A	G	A	549.116	.	.	GT:PL:DP:SP:AD:SCR:GP:GQ	0/0:0,54,191:18:0:18,0:0:0.999998,1.66052e-06,3.45487e-21:57	0/0:0,30,193:10:0:10,0:0:0.999583,0.000416932,2.17897e-21:33	0/0:0,54,185:19:0:18,0:0:0.999998,1.66052e-06,1.37541e-20:57	0/0:0,66,193:22:0:22,0:0:1,1.04772e-07,2.17988e-21:69	0/0:0,54,255:18:0:18,0:0:0.999998,1.66052e-06,1.37541e-27:57	0/0:0,30,173:10:0:10,0:0:0.999583,0.000416932,2.17897e-19:33	0/0:0,24,168:8:0:8,0:0:0.998342,0.00165777,6.88195e-19:27	0/0:0,48,207:16:0:16,0:0:0.999993,6.61063e-06,8.67819e-23:51	0/0:0,60,255:20:0:20,0:0:1,4.17105e-07,1.37541e-27:63	0/0:0,36,255:12:0:12,0:0:0.999895,0.000104761,1.37527e-27:39	./.:0,6,67:2:0:2,0:0:0.905164,0.094836,7.85524e-09:10	0/1:69,0,100:9:0:6,3:0:3.01824e-07,1,1.04276e-11:65	0/0:0,30,255:10:0:10,0:0:0.999583,0.000416932,1.37484e-27:33	0/1:74,0,89:7:0:4,3:0:9.54452e-08,1,1.31276e-10:70	0/1:53,0,61:5:0:3,2:1:1.20157e-05,0.999988,8.28287e-08:49	0/1:48,0,100:7:0:5,2:0:3.7996e-05,0.999962,1.04272e-11:44	0/1:153,0,96:16:0:4,12:0:1.20158e-15,1,2.6193e-11:99	./.:0,3,37:1:0:1,0:0:0.827091,0.172902,7.1777e-06:7	0/1:68,0,68:6:0:3,3:2:3.79974e-07,1,1.65267e-08:64	0/1:89,0,117:10:0:6,4:0:3.01824e-09,1,2.08059e-13:85	0/1:82,0,121:13:0:8,4:0:1.5127e-08,1,8.28297e-14:78
chr02	48624306	chr02_48624306_G_A	G	A	650.294	.	.	GT:PL:DP:SP:AD:SCR:GP:GQ	0/0:0,21,255:7:0:7,0:0:0.997455,0.00254497,8.13603e-28:25	0/0:0,18,244:6:0:6,0:0:0.994935,0.00506506,1.02168e-26:22	0/0:0,24,255:8:0:8,0:0:0.998723,0.00127713,8.14637e-28:28	0/0:0,57,255:19:0:19,0:0:0.999999,6.40898e-07,8.15678e-28:61	0/0:0,24,255:8:0:8,0:0:0.998723,0.00127713,8.14637e-28:28	0/0:0,48,255:16:0:16,0:0:0.999995,5.09081e-06,8.15674e-28:52	0/0:0,27,255:9:0:9,0:0:0.999359,0.000640488,8.15156e-28:31	0/0:0,21,255:7:0:7,0:0:0.997455,0.00254497,8.13603e-28:25	0/0:0,42,255:14:0:14,0:0:0.99998,2.02666e-05,8.15662e-28:46	0/0:0,60,255:20:0:20,0:2:1,3.2121e-07,8.15678e-28:64	0/0:0,21,196:7:0:7,0:0:0.997455,0.00254497,6.46268e-22:25	0/1:140,0,143:12:0:4,8:8:3.11322e-14,1,4.02466e-16:99	0/0:0,36,255:12:0:12,0:0:0.999919,8.06779e-05,8.15613e-28:40	0/1:140,0,134:12:0:4,8:8:3.11322e-14,1,3.1969e-15:99	0/1:29,0,255:10:4:8,2:5:0.00390402,0.996096,2.52948e-27:24	0/1:75,0,255:18:0:15,3:6:9.84488e-08,1,2.53939e-27:70	0/1:42,0,255:9:0:7,2:2:0.000196393,0.999804,2.53889e-27:37	0/1:39,0,255:10:0:8,2:2:0.000391778,0.999608,2.5384e-27:34	0/1:86,0,254:11:3:7,4:4:7.82007e-09,1,3.1969e-27:81	0/1:40,0,203:6:3:4,2:2:0.000311226,0.999689,4.02341e-22:35	0/1:154,0,99:7:0:2,5:5:1.2394e-15,1,1.01095e-11:99
chr02	48864511	chr02_48864511_G_A	G	A	1762.13	.	.	GT:PL:DP:SP:AD:SCR:GP:GQ	0/0:0,60,255:20:0:20,0:3:0.999999,1.47768e-06,1.72624e-26:58	0/0:0,93,255:31:0:31,0:4:1,7.40595e-10,1.72624e-26:91	0/0:0,81,255:27:0:27,0:1:1,1.17376e-08,1.72624e-26:79	0/0:0,123,255:41:0:41,0:1:1,7.40595e-13,1.72624e-26:99	0/0:0,87,255:29:0:29,0:0:1,2.94836e-09,1.72624e-26:85	0/0:0,45,255:15:0:15,0:0:0.999953,4.67262e-05,1.72616e-26:43	0/0:0,69,255:23:0:23,0:0:1,1.86029e-07,1.72624e-26:67	0/0:0,84,255:28:0:28,0:1:1,5.88276e-09,1.72624e-26:82	./.:0,154,255:51:0:51,0:7:1,5.88276e-16,1.72624e-26:99	0/0:0,75,255:25:0:25,0:3:1,4.67284e-08,1.72624e-26:73	0/0:0,69,255:23:0:23,0:4:1,1.86029e-07,1.72624e-26:67	./.:93,15,0:5:0:0,5:0:8.45723e-10,0.0788513,0.921149:11	0/0:0,78,255:26:0:26,0:0:1,2.34197e-08,1.72624e-26:76	1/1:250,27,0:9:0:0,9:0:1.82204e-25,0.00537205,0.994628:22	1/1:255,33,0:11:0:0,11:0:5.78508e-26,0.00135485,0.998645:28	1/1:254,53,20:13:0:0,11:2:7.28298e-24,0.00135485,0.998645:28	./.:201,21,0:7:0:0,7:1:1.42449e-20,0.0210494,0.978951:16	1/1:255,30,0:10:0:0,10:0:5.77729e-26,0.00269964,0.9973:25	1/1:255,30,0:10:0:0,10:0:5.77729e-26,0.00269964,0.9973:25	./.:111,15,0:5:0:0,5:0:1.34038e-11,0.0788513,0.921149:11	1/1:255,36,0:12:0:0,12:0:5.78899e-26,0.000679491,0.999321:31
chr02	49681983	chr02_49681983_A_G	A	G	69.2172	.	.	GT:PL:DP:SP:AD:SCR:GP:GQ	0/0:0,30,255:10:0:10,0:20:0.999961,3.90333e-05,1.20456e-29:44	0/0:0,18,255:6:0:6,0:12:0.999382,0.000618278,1.20386e-29:32	0/0:0,24,255:8:0:8,0:16:0.999845,0.000155376,1.20442e-29:38	./.:27,0,255:11:0:10,1:22:0.0486292,0.951371,2.93591e-28:13	0/0:0,24,255:8:0:8,0:16:0.999845,0.000155376,1.20442e-29:38	0/0:0,30,255:10:0:10,0:20:0.999961,3.90333e-05,1.20456e-29:44	0/0:0,33,255:11:0:11,0:22:0.99998,1.95634e-05,1.20458e-29:47	0/0:0,18,255:6:0:6,0:10:0.999382,0.000618278,1.20386e-29:32	0/0:0,33,255:11:0:11,0:22:0.99998,1.95634e-05,1.20458e-29:47	0/1:45,0,171:5:0:4,1:10:0.000809461,0.999191,7.74535e-20:30	0/0:0,15,243:5:0:5,0:10:0.998767,0.00123287,1.90682e-28:29	0/0:0,30,255:10:0:10,0:13:0.999961,3.90333e-05,1.20456e-29:44	0/0:0,18,255:6:0:6,0:12:0.999382,0.000618278,1.20386e-29:32	0/0:0,36,255:12:0:12,0:14:0.99999,9.80502e-06,1.20459e-29:50	0/0:0,24,255:8:0:8,0:8:0.999845,0.000155376,1.20442e-29:38	./.:0,12,220:4:0:4,0:5:0.997543,0.00245688,3.79994e-26:26	0/1:66,0,255:18:0:16,2:21:6.43494e-06,0.999994,3.08596e-28:51	0/0:0,60,255:20:0:20,0:29:1,3.90349e-08,1.20461e-29:74	0/0:0,54,255:18:0:18,0:22:1,1.55401e-07,1.20461e-29:68	0/0:0,51,255:17:0:17,0:23:1,3.10065e-07,1.20461e-29:65	0/0:0,78,255:26:0:26,0:31:1,6.18661e-10,1.20461e-29:92
chr02	50650786	chr02_50650786_A_G	A	G	1748.61	.	.	GT:PL:DP:SP:AD:SCR:GP:GQ	1/1:188,42,0:14:0:0,14:0:1.57267e-19,0.000125696,0.999874:39	0/0:0,33,175:11:0:11,0:0:0.998995,0.00100519,3.18326e-18:29	0/0:0,78,197:26:0:26,0:0:1,3.18188e-08,2.01052e-20:74	0/1:156,0,151:25:0:12,13:0:1.25117e-16,1,3.9868e-16:99	0/0:0,84,197:28:0:28,0:0:1,7.99253e-09,2.01052e-20:80	0/0:0,90,197:30:0:30,0:0:1,2.00763e-09,2.01052e-20:86	0/0:0,69,195:23:0:23,0:0:1,2.52746e-07,3.18646e-20:65	0/0:0,84,197:28:0:28,0:0:1,7.99253e-09,2.01052e-20:80	0/0:0,66,196:22:0:22,0:0:1,5.04295e-07,2.5311e-20:62	0/0:0,48,190:16:0:16,0:0:0.999968,3.18178e-05,1.00762e-19:44	0/0:0,39,183:13:0:13,0:0:0.999747,0.000252682,5.04893e-19:35	1/1:163,27,0:9:0:0,9:0:4.95414e-17,0.00395961,0.99604:24	0/0:0,132,203:44:0:44,0:0:1,1.26673e-13,5.05021e-21:99	1/1:170,27,0:9:0:0,9:0:9.8848e-18,0.00395961,0.99604:24	./.:143,18,0:6:0:0,6:0:4.82158e-15,0.0306107,0.969389:15	1/1:175,30,0:10:0:0,10:0:3.13203e-18,0.00198843,0.998012:27	1/1:190,45,0:15:0:0,15:0:9.92347e-20,6.30011e-05,0.999937:42	./.:154,21,0:7:0:0,7:0:3.8893e-16,0.0155796,0.98442:18	1/1:188,42,0:14:0:0,14:0:1.57267e-19,0.000125696,0.999874:39	1/1:189,42,0:14:0:0,14:0:1.24921e-19,0.000125696,0.999874:39	1/1:179,39,0:13:0:0,13:0:1.24906e-18,0.000250765,0.999749:36
chr02	51636753	chr02_51636753_C_T	C	T	2147.24	.	.	GT:PL:DP:SP:AD:SCR:GP:GQ	0/0:0,24,255:8:0:8,0:16:0.994082,0.00591815,1.75748e-26:22	0/0:0,48,255:16:0:16,0:30:0.999976,2.37003e-05,1.7679e-26:46	0/0:0,51,255:17:0:17,0:34:0.999988,1.18784e-05,1.76792e-26:49	0/0:0,105,255:35:0:35,0:64:1,4.72894e-11,1.76794e-26:99	0/0:0,63,255:21:0:21,0:42:0.999999,7.49487e-07,1.76794e-26:61	0/0:0,69,255:23:0:23,0:46:1,1.88263e-07,1.76794e-26:67	0/0:0,39,255:13:0:13,0:26:0.999812,0.000188227,1.76761e-26:37	0/0:0,63,255:21:0:21,0:42:0.999999,7.49487e-07,1.76794e-26:61	0/0:0,63,255:21:0:21,0:42:0.999999,7.49487e-07,1.76794e-26:61	0/0:0,54,255:18:0:18,0:36:0.999994,5.95335e-06,1.76793e-26:52	0/0:0,36,255:12:0:12,0:24:0.999624,0.000375492,1.76728e-26:34	1/1:255,54,0:18:0:0,18:36:5.65623e-26,1.06486e-05,0.999989:49	0/0:0,45,255:15:0:15,0:30:0.999953,4.72872e-05,1.76786e-26:43	1/1:255,87,0:29:0:0,29:58:5.65629e-26,5.33698e-09,1:82	1/1:255,48,0:16:0:0,16:32:5.65605e-26,4.23914e-05,0.999958:43	1/1:255,60,0:20:0:0,20:36:5.65628e-26,2.67482e-06,0.999997:55	1/1:255,96,0:32:0:0,32:64:5.65629e-26,6.71886e-10,1:91	1/1:255,81,0:27:0:0,27:54:5.65629e-26,2.12469e-08,1:76	1/1:255,83,0:40:0:1,39:78:5.65629e-26,1.34059e-08,1:78	1/1:255,90,0:30:0:0,30:60:5.65629e-26,2.67483e-09,1:85	1/1:255,84,0:28:0:0,28:55:5.65629e-26,1.06487e-08,1:79
chr02	52603839	chr02_52603839_C_T	C	T	2693.56	.	.	GT:PL:DP:SP:AD:SCR:GP:GQ	1/1:197,75,0:25:0:0,25:0:1.10464e-21,1.48813e-08,1:78	1/1:196,72,0:24:0:0,24:0:1.39066e-21,2.96921e-08,1:75	1/1:198,81,0:27:0:0,27:0:8.7745e-22,3.73802e-09,1:84	1/1:200,105,0:35:0:0,35:0:5.53633e-22,1.48813e-11,1:99	0/0:0,30,173:10:0:10,0:0:0.991572,0.00842836,8.97639e-17:20	0/0:0,78,197:26:0:26,0:0:1,1.34716e-07,3.60394e-19:68	0/0:0,90,197:30:0:30,0:0:1,8.5e-09,3.60394e-19:80	1/1:192,48,0:16:0:0,16:0:3.49316e-21,7.45826e-06,0.999993:51	1/1:197,66,0:22:0:0,22:0:1.10464e-21,1.18206e-07,1:69	1/1:197,72,0:24:0:0,24:0:1.10464e-21,2.96921e-08,1:75	1/1:192,48,0:16:0:0,16:0:3.49316e-21,7.45826e-06,0.999993:51	1/1:144,21,0:7:0:0,7:0:2.19585e-16,0.00372409,0.996276:24	0/0:0,39,187:13:0:13,0:0:0.998931,0.00106894,3.60009e-18:29	./.:113,12,0:4:0:0,4:0:2.69473e-13,0.0288359,0.971164:15	./.:129,15,0:5:0:0,5:0:6.86763e-15,0.0146631,0.985337:18	1/1:143,18,0:6:0:0,6:0:2.7542e-16,0.00740311,0.992597:21	1/1:143,18,0:6:0:0,6:0:2.7542e-16,0.00740311,0.992597:21	1/1:184,36,0:12:0:0,12:0:2.20379e-20,0.000118192,0.999882:39	1/1:154,21,0:7:0:0,7:0:2.19585e-17,0.00372409,0.996276:24	./.:113,12,0:4:0:0,4:0:2.69473e-13,0.0288359,0.971164:15	./.:113,12,0:4:0:0,4:0:2.69473e-13,0.0288359,0.971164:15
chr02	54050517	chr02_54050517_A_G	A	G	449.348	.	.	GT:PL:DP:SP:AD:SCR:GP:GQ	0/0:0,57,190:19:0:19,0:0:0.999999,9.09217e-07,5.19129e-21:60	0/0:0,90,196:30:0:30,0:0:1,4.55688e-10,1.304e-21:93	0/0:0,48,190:16:0:16,0:0:0.999993,7.22212e-06,5.19126e-21:51	0/0:0,135,202:45:0:45,0:0:1,1.44101e-14,3.27549e-22:99	0/0:0,48,183:16:0:16,0:0:0.999993,7.22212e-06,2.60179e-20:51	0/0:0,36,178:13:0:12,0:0:0.999886,0.000114451,8.22671e-20:39	0/0:0,69,195:23:0:23,0:0:1,5.73678e-08,1.64163e-21:72	0/0:0,66,194:22:0:22,0:0:1,1.14464e-07,2.06669e-21:69	0/0:0,63,196:21:0:21,0:0:1,2.28385e-07,1.304e-21:66	0/0:0,69,195:23:0:23,0:0:1,5.73678e-08,1.64163e-21:72	0/0:0,72,196:24:0:24,0:0:1,2.8752e-08,1.304e-21:75	./.:129,15,0:5:0:0,5:5:1.89817e-12,0.217272,0.782728:6	0/0:0,57,194:19:0:19,0:0:0.999999,9.09217e-07,2.06669e-21:60	./.:22,0,93:5:0:4,1:1:0.0136571,0.986343,5.63165e-11:18	0/1:125,0,45:8:0:2,6:6:6.93954e-13,0.999996,3.60252e-06:54	0/1:36,0,143:11:0:9,2:2:0.000550925,0.999449,5.70649e-16:32	./.:31,0,31:2:0:1,1:1:0.00173995,0.99817,9.03259e-05:27	0/1:42,0,134:9:0:7,2:2:0.000138443,0.999862,4.53469e-15:38	0/1:50,0,98:6:0:4,2:2:2.19443e-05,0.999978,1.8055e-11:46	0/1:89,0,117:10:0:6,4:4:2.76269e-09,1,2.27305e-13:85	./.:25,0,73:4:0:3,1:1:0.00689173,0.993108,5.67028e-09:21
chr02	55246466	chr02_55246466_A_G	A	G	2148.12	.	.	GT:PL:DP:SP:AD:SCR:GP:GQ	./.:0,10,255:30:3:28,2:60:0.86734,0.13266,1.6041e-26:8	0/0:0,93,255:31:0:31,0:62:1,7.66568e-10,1.84944e-26:91	0/0:0,45,255:15:0:15,0:30:0.999952,4.83648e-05,1.84936e-26:43	0/0:0,102,255:34:0:34,0:67:1,9.65052e-11,1.84944e-26:99	0/0:0,96,255:32:0:32,0:64:1,3.84194e-10,1.84944e-26:94	0/0:0,126,255:42:0:42,0:84:1,3.84194e-13,1.84944e-26:99	0/0:0,69,255:23:0:23,0:46:1,1.92553e-07,1.84944e-26:67	0/0:0,72,255:44:0:43,1:88:1,9.65052e-08,1.84944e-26:70	0/0:0,135,255:45:0:45,0:90:1,4.83672e-14,1.84944e-26:99	0/0:0,39,255:33:0:32,1:66:0.999807,0.000192516,1.84909e-26:37	0/0:0,75,255:25:0:25,0:50:1,4.83672e-08,1.84944e-26:73	1/1:255,36,0:12:0:0,12:24:5.40348e-26,0.000656484,0.999344:31	0/0:0,84,255:28:0:28,0:56:1,6.08907e-09,1.84944e-26:82	1/1:255,45,0:15:0:0,15:30:5.40658e-26,8.26939e-05,0.999917:40	./.:255,18,0:6:0:0,6:12:5.19184e-26,0.0397989,0.960201:14	./.:255,21,0:7:0:0,7:14:5.29699e-26,0.0203507,0.979649:16	1/1:255,36,0:12:0:0,12:24:5.40348e-26,0.000656484,0.999344:31	1/1:255,39,0:13:0:0,13:26:5.40525e-26,0.000329129,0.999671:34	1/1:255,27,0:9:0:0,9:18:5.37896e-26,0.00519098,0.994809:22	1/1:255,54,0:18:0:0,18:36:5.40697e-26,1.04113e-05,0.99999:49	1/1:255,48,0:16:0:0,16:32:5.40681e-26,4.14468e-05,0.999959:43
chr02	56270590	chr02_56270590_A_G	A	G	50.4822	.	.	GT:PL:DP:SP:AD:SCR:GP:GQ	0/0:0,120,255:40:0:40,0:15:1,6.73405e-14,3.58503e-29:99	0/0:0,123,255:41:0:41,0:21:1,3.37502e-14,3.58503e-29:99	./.:0,139,255:57:0:56,1:18:1,8.47767e-16,3.58503e-29:99	./.:0,174,255:74:0:72,2:18:1,2.68087e-19,3.58503e-29:99	0/0:0,84,255:28:0:28,0:15:1,2.68087e-10,3.58503e-29:95	0/0:0,141,255:47:0:47,0:25:1,5.34905e-16,3.58503e-29:99	0/0:0,81,255:27:0:27,0:17:1,5.34905e-10,3.58503e-29:92	0/0:0,99,255:33:0:33,0:17:1,8.47767e-12,3.58503e-29:99	0/0:0,108,255:47:0:46,1:17:1,1.06728e-12,3.58503e-29:99	0/0:0,99,255:43:0:41,2:20:1,8.47767e-12,3.58503e-29:99	0/0:0,87,255:29:0:29,0:20:1,1.34362e-10,3.58503e-29:98	0/0:0,15,172:5:0:5,0:3:0.997875,0.00212497,7.13788e-21:26	0/0:0,93,255:42:0:41,1:8:1,3.37502e-11,3.58503e-29:99	0/1:42,0,156:6:0:5,1:3:0.000936088,0.999064,4.22484e-18:30	0/0:0,18,244:6:0:6,0:4:0.998934,0.00106614,4.50848e-28:29	0/0:0,27,243:9:0:9,0:3:0.999866,0.000134344,5.68113e-28:38	./.:12,0,125:7:0:6,1:0:0.483728,0.516272,2.74849e-15:3	0/0:0,27,255:9:0:9,0:2:0.999866,0.000134344,3.58455e-29:38	0/1:57,0,230:12:3:10,2:4:2.96286e-05,0.99997,1.68346e-25:45	./.:6,0,255:9:0:8,1:7:0.788589,0.211411,1.1255e-28:6	0/0:0,33,255:11:0:11,0:4:0.999966,3.37491e-05,3.58491e-29:44
chr02	57683118	chr02_57683118_T_C	T	C	468.196	.	.	GT:PL:DP:SP:AD:SCR:GP:GQ	0/0:0,42,255:14:0:14,0:0:0.999985,1.5046e-05,4.4956e-28:48	0/0:0,60,255:20:0:20,0:0:1,2.38466e-07,4.49567e-28:66	0/0:0,90,255:30:0:30,0:0:1,2.38466e-10,4.49567e-28:96	0/0:0,75,255:25:0:25,0:0:1,7.54097e-09,4.49567e-28:81	0/0:0,81,255:27:0:27,0:0:1,1.89421e-09,4.49567e-28:87	0/0:0,57,255:19:0:19,0:0:1,4.75803e-07,4.49567e-28:63	0/0:18,57,255:14:0:13,0:0:0.99997,3.00202e-05,2.83649e-26:45	0/0:0,78,255:26:0:26,0:0:1,3.77944e-09,4.49567e-28:84	0/0:0,18,185:6:0:6,0:0:0.996235,0.00376521,4.47874e-21:24	0/0:0,63,255:21:0:21,0:0:1,1.19516e-07,4.49567e-28:69	0/0:0,33,255:11:0:11,0:0:0.99988,0.000119502,4.49513e-28:39	0/1:123,0,220:18:19:10,8:0:2.10171e-12,1,5.96166e-24:99	0/0:0,54,255:18:0:18,0:0:0.999999,9.49351e-07,4.49567e-28:60	0/1:74,0,255:21:15:16,5:0:1.66945e-07,1,1.88524e-27:67	0/1:105,0,154:11:12:6,5:0:1.32609e-10,1,2.37338e-17:98	./.:22,0,100:5:0:4,1:0:0.0257769,0.974223,5.80799e-12:15	0/1:58,0,215:13:7:10,3:0:6.64615e-06,0.999993,1.88523e-23:51	./.:0,2,255:13:0:12,1:0:0.869216,0.130784,3.90771e-28:8	0/1:29,0,242:15:3:13,2:0:0.00525153,0.994748,3.7418e-26:22	0/1:44,0,255:15:6:12,3:0:0.000166917,0.999833,1.88493e-27:37	0/1:106,0,255:22:13:15,7:0:1.05335e-10,1,1.88524e-27:99
chr02	59372604	chr02_59372604_T_A	T	A	1298.77	.	.	GT:PL:DP:SP:AD:SCR:GP:GQ	0/0:0,114,199:38:0:38,0:0:1,5.97161e-12,7.08146e-21:99	0/0:0,126,201:42:0:42,0:0:1,3.76783e-13,4.4681e-21:99	0/0:0,138,204:46:0:46,0:0:1,2.37734e-14,2.23935e-21:99	0/0:0,102,200:34:0:34,0:0:1,9.46436e-11,5.625e-21:99	0/0:0,105,195:35:0:35,0:0:1,4.74342e-11,1.77878e-20:99	0/0:0,90,198:30:0:30,0:0:1,1.5e-09,8.91502e-21:88	0/0:0,45,187:15:0:15,0:0:0.999953,4.74319e-05,1.12228e-19:43	0/0:0,78,198:26:0:26,0:0:1,2.37734e-08,8.91502e-21:76	0/0:0,117,201:39:0:39,0:0:1,2.99289e-12,4.4681e-21:99	0/0:0,96,199:32:0:32,0:0:1,3.76783e-10,7.08146e-21:94	0/0:0,48,190:16:0:16,0:0:0.999976,2.37728e-05,5.62487e-20:46	1/1:191,45,0:15:0:0,15:0:1.41202e-19,8.43203e-05,0.999916:40	0/0:0,69,195:23:0:23,0:0:1,1.88839e-07,1.77878e-20:67	./.:113,12,0:4:0:0,4:0:7.62675e-12,0.144023,0.855977:8	1/1:189,51,0:17:0:0,17:0:2.23804e-19,2.11816e-05,0.999979:46	./.:143,18,0:6:0:0,6:0:8.5487e-15,0.04055,0.95945:13	./.:129,15,0:5:0:0,5:0:2.06403e-13,0.0777693,0.922231:11	1/1:191,48,0:16:0:0,16:0:1.41208e-19,4.2262e-05,0.999958:43	1/1:175,33,0:11:0:0,11:0:5.61432e-18,0.00133472,0.998665:28	1/1:185,39,0:13:0:0,13:1:5.61994e-19,0.000335601,0.999664:34	./.:129,15,0:5:0:0,5:0:2.06403e-13,0.0777693,0.922231:11
chr02	59450477	chr02_59450477_T_G	T	G	858.609	.	.	GT:PL:DP:SP:AD:SCR:GP:GQ	0/0:0,69,197:23:0:23,0:0:1,1.15833e-07,4.22281e-21:69	0/0:0,54,195:18:0:18,0:0:0.999996,3.66293e-06,6.69268e-21:54	0/0:0,120,201:41:0:40,0:0:1,9.20091e-13,1.68113e-21:99	0/0:0,105,200:35:0:35,0:0:1,2.90958e-11,2.11642e-21:99	0/0:0,69,197:23:0:23,0:0:1,1.15833e-07,4.22281e-21:69	0/0:0,66,197:22:0:22,0:0:1,2.31116e-07,4.22281e-21:66	0/0:0,96,199:32:0:32,0:0:1,2.31116e-10,2.66441e-21:96	0/0:0,36,184:12:0:12,0:0:0.999769,0.000231063,8.42366e-20:36	0/0:0,48,191:16:0:16,0:0:0.999985,1.45822e-05,1.68111e-20:48	0/0:0,42,189:14:0:14,0:0:0.999942,5.80504e-05,2.66426e-20:42	0/0:0,51,192:17:0:17,0:0:0.999993,7.30849e-06,1.33536e-20:51	./.:113,12,0:4:0:0,4:2:1.85834e-11,0.215257,0.784743:6	0/0:0,93,199:31:0:31,0:0:1,4.61138e-10,2.66441e-21:93	1/1:191,54,0:18:0:0,18:0:3.75311e-19,1.7307e-05,0.999983:47	./.:0,15,129:5:0:5,0:0:0.971727,0.0282732,2.58908e-14:15	./.:0,12,113:4:0:4,0:0:0.945132,0.0548685,1.00252e-12:12	./.:67,6,0:2:0:0,2:0:4.50644e-07,0.521992,0.478007:3	0/1:105,0,71:8:0:3,5:1:3.43692e-11,1,1.82714e-08:77	1/1:173,30,0:10:0:0,10:0:2.35784e-17,0.00432858,0.995671:23	1/1:163,30,0:10:0:0,10:0:2.35784e-16,0.00432858,0.995671:23	1/1:175,30,0:10:0:0,10:0:1.4877e-17,0.00432858,0.995671:23
chr02	59776509	chr02_59776509_A_G	A	G	860.215	.	.	GT:PL:DP:SP:AD:SCR:GP:GQ	./.:154,21,0:7:0:0,7:0:3.86767e-15,0.0483063,0.951694:13	1/1:192,48,0:16:0:0,16:0:6.44034e-19,0.000101266,0.999899:39	1/1:189,42,0:14:0:0,14:0:1.28463e-18,0.000403024,0.999597:33	1/1:251,87,0:29:0:0,29:0:8.10872e-25,1.27499e-08,1:78	0/0:0,72,196:24:0:24,0:0:1,3.94961e-08,2.46064e-21:74	0/0:0,54,193:18:0:18,0:0:0.999997,2.49203e-06,4.9096e-21:56	0/0:0,48,188:16:0:16,0:0:0.99999,9.92086e-06,1.55254e-20:50	0/0:0,18,132:6:0:6,0:0:0.990176,0.0098235,6.12012e-15:20	0/0:0,45,211:15:0:15,0:0:0.99998,1.97945e-05,7.78106e-23:47	1/1:197,66,0:22:0:0,22:0:2.03682e-19,1.60511e-06,0.999998:57	0/0:0,60,196:20:0:20,0:0:0.999999,6.2597e-07,2.46063e-21:62	0/0:0,45,188:15:0:15,0:0:0.99998,1.97945e-05,1.55253e-20:47	./.:0,175,255:58:0:58,0:0:1,1.97949e-18,3.09776e-27:99	./.:0,15,129:5:0:5,0:0:0.980589,0.0194107,1.2093e-14:17	0/0:0,33,175:11:0:11,0:0:0.999686,0.00031363,3.09679e-19:35	0/0:0,24,162:8:0:8,0:0:0.997514,0.00248584,6.16547e-18:26	./.:0,12,106:4:0:4,0:0:0.962005,0.0379954,2.36714e-12:14	0/0:0,33,178:11:0:11,0:0:0.999686,0.00031363,1.55207e-19:35	0/0:0,21,154:7:0:7,0:0:0.995052,0.00494766,3.88055e-17:23	0/0:0,36,177:12:0:12,0:0:0.999843,0.000157212,1.95425e-19:38	0/0:0,36,178:13:0:12,0:0:0.999843,0.000157212,1.55231e-19:38
chr02	60351977	chr02_60351977_T_G	T	G	1534.01	.	.	GT:PL:DP:SP:AD:SCR:GP:GQ	0/0:0,27,255:9:0:9,0:0:0.997016,0.00298396,1.77347e-26:25	0/0:0,45,255:15:0:15,0:0:0.999953,4.74319e-05,1.7787e-26:43	0/0:0,30,255:10:0:10,0:0:0.998502,0.00149775,1.77612e-26:28	0/0:0,30,255:10:0:10,0:0:0.998502,0.00149775,1.77612e-26:28	0/0:0,33,255:11:0:11,0:0:0.999249,0.000751216,1.77744e-26:31	0/0:0,42,255:14:0:14,0:0:0.999905,9.46346e-05,1.77861e-26:40	0/0:0,30,255:10:0:10,0:0:0.998502,0.00149775,1.77612e-26:28	0/0:0,39,255:13:0:13,0:0:0.999811,0.000188803,1.77845e-26:37	./.:0,12,220:4:0:4,0:0:0.913539,0.0864606,5.13866e-23:10	0/0:0,36,255:12:0:12,0:0:0.999623,0.000376641,1.77811e-26:34	0/0:0,30,255:10:0:10,0:0:0.998502,0.00149775,1.77612e-26:28	./.:129,15,0:5:0:0,5:0:2.06403e-13,0.0777693,0.922231:11	0/0:0,33,255:11:0:11,0:0:0.999249,0.000751216,1.77744e-26:31	1/1:191,45,0:15:0:0,15:0:1.41202e-19,8.43203e-05,0.999916:40	1/1:187,45,0:15:0:0,15:0:3.54683e-19,8.43203e-05,0.999916:40	1/1:208,39,0:13:0:0,13:0:2.81664e-21,0.000335601,0.999664:34	1/1:175,30,0:10:0:0,10:0:5.60688e-18,0.00265957,0.99734:25	1/1:213,45,0:15:0:0,15:0:8.90924e-22,8.43203e-05,0.999916:40	1/1:189,48,0:16:0:0,16:0:2.238e-19,4.2262e-05,0.999958:43	1/1:195,63,0:21:0:0,21:0:5.62182e-20,1.3365e-06,0.999999:58	1/1:194,51,0:17:0:0,17:0:7.07731e-20,2.11816e-05,0.999979:46
chr02	60408340	chr02_60408340_G_A	G	A	1560.22	.	.	GT:PL:DP:SP:AD:SCR:GP:GQ	0/0:0,33,178:11:0:11,0:0:0.999249,0.000751216,8.90833e-19:31	0/0:0,36,182:12:0:12,0:0:0.999623,0.000376641,3.5478e-19:34	0/0:0,75,198:25:0:25,0:0:1,4.74342e-08,8.91502e-21:73	0/0:0,66,197:22:0:22,0:0:1,3.76783e-07,1.12233e-20:64	0/0:0,45,191:15:0:15,0:0:0.999953,4.74319e-05,4.46788e-20:43	0/0:0,87,197:29:0:29,0:0:1,2.99289e-09,1.12233e-20:85	0/0:0,39,187:13:0:13,0:0:0.999811,0.000188803,1.12212e-19:37	0/0:0,66,197:22:0:22,0:0:1,3.76783e-07,1.12233e-20:64	0/0:0,60,195:20:0:20,0:0:0.999999,1.5e-06,1.77878e-20:58	0/0:0,75,198:25:0:25,0:0:1,4.74342e-08,8.91502e-21:73	0/0:0,48,192:16:0:16,0:0:0.999976,2.37728e-05,3.54905e-20:46	1/1:190,48,0:16:0:0,16:0:1.7777e-19,4.2262e-05,0.999958:43	0/0:0,57,195:19:0:19,0:0:0.999997,2.99288e-06,1.77878e-20:55	1/1:181,39,0:13:0:0,13:0:1.41167e-18,0.000335601,0.999664:34	1/1:191,45,0:15:0:0,15:0:1.41202e-19,8.43203e-05,0.999916:40	1/1:194,69,0:23:0:0,23:0:7.07746e-20,3.35713e-07,1:64	1/1:196,81,0:27:0:0,27:0:4.46558e-20,2.11821e-08,1:76	1/1:177,42,0:14:0:0,14:0:3.54654e-18,0.000168227,0.999832:37	1/1:193,54,0:18:0:0,18:0:8.9099e-20,1.06161e-05,0.999989:49	1/1:196,66,0:22:0:0,22:0:4.46557e-20,6.69836e-07,0.999999:61	1/1:190,45,0:15:0:0,15:0:1.77763e-19,8.43203e-05,0.999916:40
chr02	60483721	chr02_60483721_C_G	C	G	1631.17	.	.	GT:PL:DP:SP:AD:SCR:GP:GQ	0/0:0,66,255:22:0:22,0:32:1,9.05405e-08,1.02713e-27:70	0/0:0,81,255:27:0:27,0:44:1,2.86314e-09,1.02713e-27:85	0/0:0,93,255:31:0:31,0:47:1,1.80652e-10,1.02713e-27:97	0/0:0,87,255:30:0:29,0:43:1,7.19189e-10,1.02713e-27:91	0/0:0,54,255:18:0:18,0:27:0.999999,1.43497e-06,1.02713e-27:58	0/0:0,72,255:24:0:24,0:46:1,2.27427e-08,1.02713e-27:76	0/0:0,66,255:22:0:22,0:35:1,9.05405e-08,1.02713e-27:70	0/0:0,78,255:26:0:26,0:38:1,5.71272e-09,1.02713e-27:82	0/0:0,60,255:20:0:20,0:33:1,3.60448e-07,1.02713e-27:64	0/0:0,84,255:28:0:28,0:44:1,1.43497e-09,1.02713e-27:88	0/0:0,54,255:18:0:18,0:28:0.999999,1.43497e-06,1.02713e-27:58	0/1:215,0,236:11:6:6,5:15:8.77318e-22,1,2.26351e-25:99	0/0:0,39,255:13:0:13,0:20:0.999955,4.53757e-05,1.02708e-27:43	0/1:255,0,255:16:0:10,6:23:8.77318e-26,1,2.84959e-27:99	0/1:36,0,255:8:0:7,1:12:0.000696393,0.999304,2.84761e-27:31	0/1:237,0,255:22:2:16,6:38:5.5355e-24,1,2.84959e-27:99	0/1:252,0,144:9:6:3,6:15:1.75048e-25,1,3.58742e-16:99	0/1:255,0,255:17:0:6,11:32:8.77318e-26,1,2.84959e-27:99	./.:0,15,243:5:0:5,0:10:0.98873,0.0112699,1.60955e-26:19	0/1:215,0,255:17:2:12,5:27:8.77318e-22,1,2.84959e-27:99	0/1:255,0,255:16:2:10,6:28:8.77318e-26,1,2.84959e-27:99
chr02	61103128	chr02_61103128_T_C	T	C	250.6	.	.	GT:PL:DP:SP:AD:SCR:GP:GQ	0/0:0,93,199:31:0:31,0:0:1,1.11375e-10,1.55423e-22:99	0/0:0,66,197:22:0:22,0:0:1,5.58197e-08,2.46329e-22:72	0/0:0,54,195:18:0:18,0:0:0.999999,8.84682e-07,3.90404e-22:60	0/0:0,99,199:33:0:33,0:0:1,2.79761e-11,1.55423e-22:99	0/0:0,54,195:18:0:18,0:0:0.999999,8.84682e-07,3.90404e-22:60	0/0:0,93,199:31:0:31,0:0:1,1.11375e-10,1.55423e-22:99	0/0:0,105,200:35:0:35,0:0:1,7.02728e-12,1.23457e-22:99	0/0:0,60,194:20:0:20,0:0:1,2.22222e-07,4.9149e-22:66	0/0:0,78,198:26:0:26,0:0:1,3.52198e-09,1.95666e-22:84	0/0:0,60,195:20:0:20,0:0:1,2.22222e-07,3.90405e-22:66	0/0:0,33,180:11:0:11,0:0:0.999889,0.000111363,1.23443e-20:39	0/1:77,0,77:6:0:3,3:0:8.97868e-08,1,1.10848e-09:70	0/0:0,54,194:18:0:18,0:0:0.999999,8.84682e-07,4.9149e-22:60	0/0:0,57,195:19:0:19,0:0:1,4.43391e-07,3.90404e-22:63	0/1:100,0,22:5:0:1,4:0:4.49842e-10,0.99965,0.000350409:34	0/1:53,0,79:5:0:3,2:0:2.25529e-05,0.999977,6.99387e-10:46	0/0:0,27,167:9:0:9,0:0:0.999557,0.000443195,2.46219e-19:33	0/0:0,21,154:7:0:7,0:0:0.998238,0.00176206,4.90624e-18:27	./.:0,9,92:3:0:3,0:0:0.972785,0.0272148,7.5776e-12:15	0/1:89,0,122:10:0:6,4:0:5.66516e-09,1,3.50532e-14:82	./.:0,12,113:4:0:4,0:0:0.986173,0.0138274,6.10194e-14:18
chr02	61534480	chr02_61534480_G_A	G	A	1333.92	.	.	GT:PL:DP:SP:AD:SCR:GP:GQ	0/0:0,78,198:26:0:26,0:0:1,1.54327e-08,3.75686e-21:78	0/0:0,81,198:27:0:27,0:0:1,7.73468e-09,3.75686e-21:81	0/0:0,120,201:40:0:40,0:0:1,9.73739e-13,1.88289e-21:99	0/0:0,105,242:35:0:35,0:0:1,3.07923e-11,1.49563e-25:99	0/0:0,99,200:33:0:33,0:0:1,1.22586e-10,2.37042e-21:99	0/0:0,148,206:49:0:49,0:0:1,1.54327e-15,5.95422e-22:99	0/0:0,75,198:25:0:25,0:0:1,3.07923e-08,3.75686e-21:75	0/0:0,102,200:34:0:34,0:0:1,6.14388e-11,2.37042e-21:99	0/0:0,60,196:20:0:20,0:0:0.999999,9.73738e-07,5.95421e-21:60	0/0:0,75,198:25:0:25,0:0:1,3.07923e-08,3.75686e-21:75	0/0:0,99,200:33:0:33,0:0:1,1.22586e-10,2.37042e-21:99	0/1:162,0,110:33:0:9,24:24:6.47974e-17,1,2.43435e-12:99	0/0:0,75,197:25:0:25,0:0:1,3.07923e-08,4.72961e-21:75	0/1:154,0,76:34:0:7,27:27:4.08844e-16,1,6.1148e-09:82	./.:163,14,0:17:0:1,16:16:1.81717e-16,0.140552,0.859448:8	0/1:164,0,114:26:0:8,18:18:4.08844e-17,1,9.69131e-13:99	0/1:151,0,66:36:0:7,29:30:8.15751e-16,1,6.1148e-08:72	0/1:159,0,79:28:0:6,22:22:1.29288e-16,1,3.06466e-09:85	0/1:164,0,144:33:0:13,20:20:4.08844e-17,1,9.69131e-16:99	0/1:158,0,53:23:0:4,19:19:1.62763e-16,0.999999,1.22006e-06:59	0/1:161,0,127:43:0:13,29:30:8.15751e-17,1,4.85716e-14:99
chr02	61934904	chr02_61934904_G_C	G	C	1235.82	.	.	GT:PL:DP:SP:AD:SCR:GP:GQ	./.:0,15,243:5:0:5,0:8:0.98107,0.0189299,4.57656e-26:17	0/0:0,36,255:12:0:12,0:15:0.999847,0.000153244,2.94288e-27:38	0/0:0,18,255:6:0:6,0:7:0.990422,0.00957789,2.91514e-27:20	0/0:0,33,255:11:0:11,0:14:0.999694,0.000305715,2.94243e-27:35	0/0:0,33,255:11:0:11,0:19:0.999694,0.000305715,2.94243e-27:35	0/0:0,39,255:13:0:13,0:17:0.999923,7.68097e-05,2.9431e-27:41	0/0:0,21,255:7:0:7,0:9:0.995177,0.00482336,2.92913e-27:23	0/0:0,42,255:14:0:14,0:22:0.999961,3.84975e-05,2.94322e-27:44	0/0:0,72,255:24:0:24,0:36:1,3.8499e-08,2.94333e-27:74	./.:0,12,210:4:0:4,0:5:0.962928,0.0370718,8.96257e-23:14	0/0:0,36,255:12:0:12,0:14:0.999847,0.000153244,2.94288e-27:38	./.:0,0,0:0:0:0,0:0:0,0,0:0	0/0:0,30,255:10:0:10,0:14:0.99939,0.000609796,2.94153e-27:32	0/1:150,0,191:7:3:4,3:12:1.63889e-15,1,1.21168e-20:99	0/1:42,0,243:6:0:5,1:10:0.000103396,0.999897,7.64442e-26:39	0/1:255,0,81:13:0:2,11:24:5.18263e-26,1,1.21168e-09:89	0/1:255,0,78:14:0:2,12:28:5.18263e-26,1,2.41763e-09:86	0/1:147,0,225:8:3:5,3:14:3.27002e-15,1,4.8238e-24:99	0/1:194,0,211:9:3:5,4:15:6.52455e-20,1,1.21168e-22:99	./.:60,3,0:1:0:0,1:2:2.50698e-06,0.766657,0.233341:6	0/1:221,0,187:9:7:4,5:15:1.30182e-22,1,3.04361e-20:99
chr02	61935985	chr02_61935985_A_G	A	G	87.705	.	.	GT:PL:DP:SP:AD:SCR:GP:GQ	0/0:0,36,184:12:0:12,0:0:0.999974,2.59138e-05,1.05928e-21:45	0/0:0,39,187:13:0:13,0:0:0.999987,1.29878e-05,5.30907e-22:48	0/0:0,24,162:8:0:8,0:0:0.999589,0.000410548,1.67821e-19:33	0/0:0,69,197:23:0:23,0:0:1,1.2988e-08,5.30914e-23:78	0/0:0,57,195:19:0:19,0:0:1,2.05846e-07,8.41441e-23:66	0/0:0,66,197:22:0:22,0:0:1,2.59144e-08,5.30914e-23:75	0/0:0,48,190:16:0:16,0:0:0.999998,1.63509e-06,2.66087e-22:57	0/0:0,36,180:12:0:12,0:0:0.999974,2.59138e-05,2.6608e-21:45	0/0:0,60,196:20:0:20,0:0:1,1.03167e-07,6.68381e-23:69	0/0:0,57,195:19:0:19,0:0:1,2.05846e-07,8.41441e-23:66	0/0:0,36,184:12:0:12,0:0:0.999974,2.59138e-05,1.05928e-21:45	./.:0,9,92:3:0:3,0:0:0.987179,0.0128215,1.65737e-12:18	0/0:0,48,192:16:0:16,0:0:0.999998,1.63509e-06,1.67889e-22:57	./.:19,0,114:6:0:5,1:0:0.108756,0.891244,9.15121e-14:9	0/0:0,15,129:5:0:5,0:0:0.996748,0.00325183,3.33895e-16:24	0/0:0,18,143:6:0:6,0:0:0.998368,0.00163242,1.33142e-17:27	0/0:0,27,167:9:0:9,0:0:0.999794,0.000205803,5.30804e-20:36	0/1:50,0,98:6:0:4,2:0:9.69206e-05,0.999903,4.08733e-12:40	0/1:48,0,107:7:0:5,2:0:0.0001536,0.999846,5.14535e-13:38	0/1:42,0,130:9:0:7,2:0:0.000611213,0.999389,2.57761e-15:32	0/0:0,27,170:9:0:9,0:0:0.999794,0.000205803,2.66032e-20:36
chr03	867535	chr03_867535_G_A	G	A	1006.84	.	.	GT:PL:DP:SP:AD:SCR:GP:GQ	0/0:0,36,255:12:0:12,0:0:0.999842,0.000157764,3.11908e-27:38	0/0:0,30,255:10:0:10,0:3:0.999372,0.000627776,3.11761e-27:32	0/0:0,27,255:9:0:9,0:2:0.998748,0.0012518,3.11566e-27:29	0/0:0,36,255:12:0:12,0:4:0.999842,0.000157764,3.11908e-27:38	0/0:0,27,255:9:0:9,0:1:0.998748,0.0012518,3.11566e-27:29	0/0:0,18,230:6:0:6,0:3:0.990142,0.00985769,9.7677e-25:20	./.:0,9,127:3:0:3,0:1:0.926714,0.0732863,1.82406e-14:11	0/0:0,30,255:10:0:10,0:2:0.999372,0.000627776,3.11761e-27:32	0/0:0,45,255:15:0:15,0:4:0.99998,1.98641e-05,3.11951e-27:47	0/0:0,30,255:10:0:10,0:2:0.999372,0.000627776,3.11761e-27:32	0/0:0,18,244:6:0:6,0:2:0.990142,0.00985769,3.88859e-26:20	0/1:140,0,84:12:0:4,8:3:1.59193e-14,1,6.25198e-10:92	./.:0,6,90:2:0:2,0:1:0.863715,0.136285,8.5205e-11:8	0/1:117,0,255:19:3:12,7:7:3.17631e-12,1,4.96612e-27:99	0/1:137,0,86:11:0:3,8:2:3.17631e-14,1,3.94473e-10:94	0/1:125,0,74:8:0:2,6:0:5.03411e-13,1,6.25198e-09:82	./.:46,0,79:4:0:2,2:2:3.99858e-05,0.99996,1.97697e-09:43	0/1:98,0,50:6:0:2,4:1:2.52303e-10,0.999998,1.57042e-06:58	0/1:154,0,202:17:10:6,11:2:6.33757e-16,1,9.90872e-22:99	0/1:151,0,157:15:0:5,10:2:1.26451e-15,1,3.13341e-17:99	0/1:129,0,255:19:10:11,8:5:2.00411e-13,1,4.96612e-27:99
chr03	892355	chr03_892355_T_C	T	C	242.342	.	.	GT:PL:DP:SP:AD:SCR:GP:GQ	0/0:0,54,185:18:0:18,0:0:1,4.64261e-07,1.07514e-21:63	0/0:0,99,200:33:0:33,0:0:1,1.46812e-11,3.39989e-23:99	0/0:0,69,194:23:0:23,0:0:1,1.46812e-08,1.35352e-22:78	0/0:0,93,198:31:0:31,0:0:1,5.8447e-11,5.38846e-23:99	0/0:0,54,189:18:0:18,0:0:1,4.64261e-07,4.2802e-22:63	0/0:0,84,197:28:0:28,0:0:1,4.64261e-10,6.78366e-23:93	0/0:0,57,195:19:0:19,0:0:1,2.32682e-07,1.07514e-22:66	0/0:0,69,195:23:0:23,0:0:1,1.46812e-08,1.07514e-22:78	0/1:163,0,129:37:0:12,24:0:4.29772e-16,1,3.67031e-15:99	0/0:0,72,196:24:0:24,0:0:1,7.35804e-09,8.54013e-23:81	0/1:131,0,150:20:0:11,9:0:6.81142e-13,1,2.91543e-17:99	./.:0,9,92:3:0:3,0:0:0.985531,0.0144688,2.11414e-12:18	0/0:0,66,195:22:0:22,0:0:1,2.92929e-08,1.07514e-22:75	0/0:0,21,154:7:0:7,0:0:0.999075,0.000925465,1.35227e-18:30	0/0:0,24,162:8:0:8,0:0:0.999536,0.000464046,2.14419e-19:33	0/0:0,33,180:11:0:11,0:0:0.999942,5.84436e-05,3.39969e-21:42	0/0:0,24,155:8:0:8,0:0:0.999536,0.000464046,1.07464e-18:33	0/0:0,51,192:17:0:17,0:0:0.999999,9.26321e-07,2.14518e-22:60	0/0:0,27,160:9:0:9,0:0:0.999767,0.000232628,3.3991e-19:36	./.:0,0,0:0:0:0,0:0:0,0,0:0	0/0:0,21,154:7:0:7,0:0:0.999075,0.000925465,1.35227e-18:30
chr03	1297225	chr03_1297225_T_C	T	C	807.861	.	.	GT:PL:DP:SP:AD:SCR:GP:GQ	0/0:0,113,185:50:0:49,1:3:1,3.66132e-12,4.21905e-20:99	0/0:0,102,198:35:0:34,0:2:1,4.60932e-11,2.11453e-21:99	0/0:0,99,197:33:0:33,0:0:1,9.19681e-11,2.66204e-21:99	0/0:0,72,196:24:0:24,0:0:1,4.60932e-08,3.35131e-21:73	0/0:0,63,193:21:0:21,0:2:1,3.66131e-07,6.68674e-21:64	0/0:0,39,185:13:0:13,0:0:0.999908,9.19596e-05,4.21866e-20:40	0/0:0,36,180:12:0:12,0:1:0.999817,0.000183467,1.33394e-19:37	0/0:0,39,181:13:0:13,0:1:0.999908,9.19596e-05,1.05968e-19:40	0/0:0,42,188:14:0:14,0:2:0.999954,4.60911e-05,2.11444e-20:43	./.:0,18,143:6:0:6,0:1:0.988554,0.0114456,6.61021e-16:19	0/0:0,27,167:9:0:9,0:2:0.998545,0.00145547,2.65816e-18:28	0/1:91,0,48:7:0:2,5:0:1.08733e-09,0.999997,2.89452e-06:55	0/0:0,21,154:7:0:7,0:1:0.994231,0.00576932,5.28082e-17:22	0/1:141,0,121:17:0:7,10:4:1.08733e-14,1,1.4507e-13:99	./.:59,0,28:3:0:1,2:2:1.72281e-06,0.999709,0.000289368:35	./.:25,0,73:4:0:3,1:0:0.0043101,0.99569,9.11384e-09:23	0/1:151,0,73:16:0:4,12:0:1.08733e-15,1,9.15329e-09:80	0/1:114,0,16:7:0:1,6:1:5.42469e-12,0.995433,0.00456656:23	0/1:91,0,53:8:0:3,5:0:1.08733e-09,0.999999,9.15328e-07:60	0/1:119,0,69:9:0:3,6:0:1.72331e-12,1,2.2992e-08:76	0/1:109,0,87:11:0:4,6:1:1.72331e-11,1,3.64399e-10:94
chr03	1833004	chr03_1833004_A_T	A	T	1794.45	.	.	GT:PL:DP:SP:AD:SCR:GP:GQ	1/1:194,51,0:17:0:0,17:0:1.50761e-20,9.77625e-06,0.99999:50	1/1:197,69,0:23:0:0,23:0:7.55602e-21,1.54945e-07,1:68	1/1:194,57,0:19:0:0,19:0:1.50762e-20,2.4557e-06,0.999998:56	1/1:196,63,0:21:0:0,21:0:9.51246e-21,6.16845e-07,0.999999:62	0/0:0,87,198:29:0:29,0:0:1,6.4846e-09,4.18511e-20:81	0/0:0,78,195:26:0:26,0:0:1,5.1509e-08,8.35039e-20:72	0/0:0,42,188:14:0:14,0:0:0.999795,0.000205019,4.18425e-19:36	0/0:0,54,194:18:0:18,0:0:0.999987,1.29383e-05,1.05124e-19:48	0/0:0,75,198:25:0:25,0:0:1,1.02774e-07,4.18511e-20:69	0/0:0,48,191:16:0:16,0:0:0.999949,5.15064e-05,2.09741e-19:42	0/0:0,60,195:20:0:20,0:0:0.999997,3.24999e-06,8.35036e-20:54	1/1:184,36,0:12:0:0,12:0:1.50716e-19,0.00030906,0.999691:35	0/0:0,60,196:20:0:20,0:0:0.999997,3.24999e-06,6.63293e-20:54	1/1:170,27,0:9:0:0,9:0:3.7777e-18,0.00244969,0.99755:26	./.:37,3,0:1:0:0,1:0:4.67309e-05,0.381494,0.618459:4	1/1:175,30,0:10:0:0,10:0:1.19608e-18,0.00122926,0.998771:29	./.:37,3,0:1:0:0,1:0:4.67309e-05,0.381494,0.618459:4	./.:113,12,0:4:0:0,4:0:1.76122e-12,0.0720603,0.92794:11	1/1:180,36,0:12:0:0,12:0:3.78581e-19,0.00030906,0.999691:35	1/1:144,21,0:7:0:0,7:0:1.49303e-15,0.0096817,0.990318:20	./.:113,12,0:4:0:0,4:0:1.76122e-12,0.0720603,0.92794:11
chr03	1846627	chr03_1846627_T_G	T	G	1008.82	.	.	GT:PL:DP:SP:AD:SCR:GP:GQ	0/0:0,84,198:28:0:28,0:0:1,1.4534e-09,5.28095e-22:88	0/0:0,81,198:27:0:27,0:0:1,2.89992e-09,5.28095e-22:85	0/0:0,51,194:17:0:17,0:0:0.999997,2.89991e-06,1.32651e-21:55	0/0:0,138,205:46:0:46,0:0:1,5.7861e-15,1.05369e-22:99	0/0:0,141,205:47:0:47,0:0:1,2.89992e-15,1.05369e-22:99	0/0:0,63,196:21:0:21,0:0:1,1.82973e-07,8.36974e-22:67	0/0:0,108,199:37:0:36,0:0:1,5.7861e-12,4.19481e-22:99	0/0:0,108,201:36:0:36,0:0:1,5.7861e-12,2.64674e-22:99	0/0:0,120,202:40:0:40,0:0:1,3.65078e-13,2.10238e-22:99	0/0:0,84,198:28:0:28,0:0:1,1.4534e-09,5.28095e-22:88	0/0:0,42,189:14:0:14,0:0:0.999977,2.30344e-05,4.19471e-21:46	0/1:139,0,160:24:0:14,10:0:3.44837e-14,1,9.12696e-18:99	./.:0,160,208:53:0:53,0:0:1,3.65078e-17,5.28095e-23:99	0/1:107,0,162:33:0:24,9:0:5.4653e-11,1,5.75872e-18:99	0/1:90,0,159:30:0:23,7:0:2.73914e-09,1,1.14902e-17:85	0/1:137,0,152:20:0:11,9:0:5.4653e-14,1,5.75872e-17:99	0/1:162,0,127:45:0:14,31:0:1.72828e-16,1,1.82107e-14:99	0/1:138,0,165:29:0:18,11:0:4.34124e-14,1,2.8862e-18:99	0/1:112,0,158:41:0:30,11:0:1.72828e-11,1,1.44653e-17:99	./.:126,0,158:59:0:41,18:0:6.8804e-13,1,1.44653e-17:99	0/1:91,0,146:50:0:39,11:0:2.17578e-09,1,2.29259e-16:86
chr03	2383441	chr03_2383441_G_A	G	A	2088.32	.	.	GT:PL:DP:SP:AD:SCR:GP:GQ	./.:0,18,255:6:0:6,0:5:0.983308,0.016692,8.91796e-27:17	0/0:0,39,255:13:0:13,0:12:0.999865,0.000134822,9.06813e-27:38	0/0:0,27,255:9:0:9,0:7:0.997867,0.00213251,9.05001e-27:26	0/0:0,30,255:10:0:10,0:10:0.99893,0.00106992,9.05965e-27:29	0/0:0,48,255:16:0:16,0:16:0.999983,1.6975e-05,9.06919e-27:47	0/0:0,30,255:10:0:10,0:10:0.99893,0.00106992,9.05965e-27:29	0/0:0,30,255:10:0:10,0:6:0.99893,0.00106992,9.05965e-27:29	0/0:0,48,255:16:0:16,0:16:0.999983,1.6975e-05,9.06919e-27:47	0/0:0,30,255:10:0:10,0:11:0.99893,0.00106992,9.05965e-27:29	0/0:0,30,255:10:0:10,0:10:0.99893,0.00106992,9.05965e-27:29	0/0:0,24,255:8:0:8,0:9:0.995754,0.0042459,9.03084e-27:23	0/1:255,0,72:13:3:2,11:24:2.95245e-26,1,1.6895e-08:77	0/0:0,27,255:9:0:9,0:9:0.997867,0.00213251,9.05001e-27:26	./.:151,9,0:3:0:0,3:6:1.88391e-15,0.3198,0.6802:4	0/1:255,0,96:8:0:2,6:14:2.95245e-26,1,6.72602e-11:99	0/1:255,0,78:11:3:2,9:22:2.95245e-26,1,4.24383e-09:83	0/1:255,0,123:16:0:3,13:30:2.95245e-26,1,1.34202e-13:99	0/1:255,0,27:11:0:1,10:21:2.95087e-26,0.999466,0.000533981:32	0/1:255,0,255:22:4:7,15:37:2.95245e-26,1,8.46756e-27:99	0/1:255,0,71:10:0:2,8:18:2.95245e-26,1,2.12695e-08:76	0/1:255,0,183:13:3:4,9:22:2.95245e-26,1,1.34202e-19:99
chr03	2449079	chr03_2449079_A_G	A	G	2197.93	.	.	GT:PL:DP:SP:AD:SCR:GP:GQ	./.:0,12,212:4:0:4,0:0:0.939235,0.060765,1.55766e-22:12	./.:0,18,255:6:0:6,0:0:0.984009,0.0159911,8.17895e-27:17	0/0:0,36,255:12:0:12,0:0:0.999743,0.000257494,8.30973e-27:35	0/0:0,21,255:7:0:7,0:0:0.991921,0.00807898,8.24472e-27:20	0/0:0,48,255:16:0:16,0:0:0.999984,1.62507e-05,8.31174e-27:47	0/0:0,30,255:10:0:10,0:0:0.998976,0.00102432,8.30336e-27:29	0/0:0,27,255:9:0:9,0:0:0.997958,0.0020417,8.2949e-27:26	./.:0,18,255:6:0:6,0:0:0.984009,0.0159911,8.17895e-27:17	./.:0,15,255:5:0:5,0:0:0.968593,0.0314066,8.05082e-27:15	0/0:0,21,255:7:0:7,0:0:0.991921,0.00807898,8.24472e-27:20	0/0:0,24,255:8:0:8,0:0:0.995935,0.00406546,8.27808e-27:23	0/1:255,0,24:12:0:1,11:11:3.0809e-26,0.998981,0.00101947:29	0/0:0,30,255:10:0:10,0:0:0.998976,0.00102432,8.30336e-27:29	0/1:255,0,255:46:4:15,31:31:3.08404e-26,1,8.10624e-27:99	0/1:255,0,102:18:7:3,15:15:3.08404e-26,1,1.61741e-11:99	0/1:255,0,63:16:3:2,14:14:3.08404e-26,1,1.28475e-07:68	0/1:255,0,223:27:2:6,21:21:3.08404e-26,1,1.28475e-23:99	0/1:255,0,255:36:0:9,27:27:3.08404e-26,1,8.10624e-27:99	0/1:255,0,255:33:6:11,22:22:3.08404e-26,1,8.10624e-27:99	0/1:255,0,255:45:0:9,36:36:3.08404e-26,1,8.10624e-27:99	0/1:255,0,206:32:0:7,25:25:3.08404e-26,1,6.43901e-22:99
chr03	2460523	chr03_2460523_C_T	C	T	1893.6	.	.	GT:PL:DP:SP:AD:SCR:GP:GQ	./.:255,14,0:17:0:1,16:3:7.28434e-26,0.113763,0.886237:9	1/1:255,69,0:23:0:0,23:1:8.2194e-26,4.05929e-07,1:63	1/1:255,39,0:13:0:0,13:0:8.21607e-26,0.000405764,0.999594:33	./.:218,24,0:8:0:0,8:0:4.06725e-22,0.0126739,0.987326:18	0/0:0,117,255:39:0:39,0:0:1,2.4752e-12,1.21663e-26:99	0/0:0,99,255:33:0:33,0:0:1,1.56174e-10,1.21663e-26:98	0/1:62,0,255:30:0:25,5:0:5.08616e-07,0.999999,9.80731e-27:62	1/1:249,33,0:11:0:0,11:0:3.26692e-25,0.00161343,0.998387:27	1/1:255,33,0:11:0:0,11:0:8.20614e-26,0.00161343,0.998387:27	1/1:255,39,0:13:0:0,13:0:8.21607e-26,0.000405764,0.999594:33	1/1:232,27,0:9:0:0,9:1:1.6295e-23,0.00639242,0.993608:21	./.:0,18,255:6:0:6,0:0:0.980718,0.0192821,1.19317e-26:17	0/0:0,123,255:41:0:41,0:0:1,6.21742e-13,1.21663e-26:99	0/0:0,30,255:10:0:10,0:0:0.998761,0.001239,1.21513e-26:29	./.:0,12,212:4:0:4,0:0:0.927409,0.0725908,2.25129e-22:11	0/0:0,30,255:10:0:10,0:0:0.998761,0.001239,1.21513e-26:29	0/0:0,51,255:17:0:17,0:0:0.99999,9.85384e-06,1.21662e-26:50	0/0:0,42,255:14:0:14,0:0:0.999922,7.82665e-05,1.21654e-26:41	0/0:0,36,255:12:0:12,0:0:0.999689,0.000311512,1.21625e-26:35	0/0:0,21,255:7:0:7,0:0:0.990242,0.00975779,1.20476e-26:20	0/0:0,27,255:9:0:9,0:0:0.997531,0.00246909,1.21363e-26:26
chr03	2518066	chr03_2518066_A_C	A	C	2176.3	.	.	GT:PL:DP:SP:AD:SCR:GP:GQ	0/0:0,75,255:25:0:25,0:33:1,3.30995e-08,8.66128e-27:74	0/0:0,99,255:33:0:33,0:44:1,1.31771e-10,8.66128e-27:98	0/0:0,132,255:44:0:44,0:58:1,6.60421e-14,8.66128e-27:99	0/0:0,114,255:38:0:38,0:47:1,4.16698e-12,8.66128e-27:99	0/0:0,78,255:26:0:26,0:35:1,1.6589e-08,8.66128e-27:77	0/0:0,84,255:28:0:28,0:32:1,4.16698e-09,8.66128e-27:83	0/0:0,96,255:32:0:32,0:32:1,2.62918e-10,8.66128e-27:95	0/0:0,90,255:30:0:30,0:32:1,1.0467e-09,8.66128e-27:89	0/0:0,69,255:23:0:23,0:32:1,1.31771e-07,8.66128e-27:68	0/0:0,102,255:34:0:34,0:46:1,6.60421e-11,8.66128e-27:99	0/0:0,57,255:19:0:19,0:21:0.999998,2.08843e-06,8.66126e-27:56	0/1:255,0,161:49:7:6,43:39:3.0212e-26,1,2.07855e-17:99	0/0:0,81,255:27:0:27,0:36:1,8.31421e-09,8.66128e-27:80	0/1:255,0,181:50:5:7,43:35:3.0212e-26,1,2.07855e-19:99	./.:255,8,0:40:0:2,38:26:7.19052e-26,0.377209,0.622791:4	0/1:255,0,160:21:0:4,17:32:3.0212e-26,1,2.61674e-17:99	0/1:255,0,255:31:0:13,18:44:3.0212e-26,1,8.27487e-27:99	./.:255,0,44:60:8:4,56:43:3.02117e-26,0.99999,1.04173e-05:49	./.:255,0,255:75:24:12,63:51:3.0212e-26,1,8.27487e-27:99	./.:255,0,6:76:8:5,71:43:2.83486e-26,0.938324,0.0616757:12	0/1:238,0,124:10:0:3,7:13:1.51418e-24,1,1.04174e-13:99
chr03	2628927	chr03_2628927_G_T	G	T	1009.18	.	.	GT:PL:DP:SP:AD:SCR:GP:GQ	0/1:127,0,255:20:13:12,8:0:6.41693e-13,1,2.45818e-27:99	0/1:84,0,255:12:3:8,4:0:1.28035e-08,1,2.45818e-27:78	0/1:98,0,255:21:24:15,6:0:5.09715e-10,1,2.45818e-27:92	0/1:67,0,255:18:9:14,4:0:6.41692e-07,0.999999,2.45817e-27:61	0/1:82,0,255:20:9:15,5:0:2.02921e-08,1,2.45818e-27:76	0/1:66,0,255:10:3:7,3:0:8.07843e-07,0.999999,2.45817e-27:60	0/1:72,0,255:24:14:19,5:0:2.02921e-07,1,2.45818e-27:66	0/1:119,0,255:18:14:11,7:0:4.04881e-12,1,2.45818e-27:99	0/0:0,35,255:24:0:23,1:0:0.999902,9.83174e-05,7.64264e-28:40	./.:24,0,255:15:3:13,2:0:0.0126416,0.987358,2.4271e-27:18	0/1:33,0,255:12:3:10,2:0:0.00160927,0.998391,2.45422e-27:27	./.:0,2,255:13:0:12,1:0:0.835989,0.164011,6.38979e-28:7	0/1:53,0,255:17:3:13,4:0:1.61183e-05,0.999984,2.45814e-27:47	0/1:85,0,255:19:10:14,5:0:1.01701e-08,1,2.45818e-27:79	0/0:0,33,255:11:0:11,0:0:0.999844,0.000155814,7.6422e-28:38	0/1:105,0,255:18:19:12,6:0:1.01701e-10,1,2.45818e-27:99	0/0:0,26,255:21:0:20,1:0:0.99922,0.00078043,7.63742e-28:31	0/1:45,0,255:26:9:22,4:0:0.000101691,0.999898,2.45793e-27:39	0/1:74,0,255:30:18:24,6:0:1.28035e-07,1,2.45818e-27:68	0/0:0,81,255:27:0:27,0:0:1,2.46986e-09,7.64339e-28:86	0/0:0,17,255:29:6:27,2:0:0.993834,0.00616576,7.59626e-28:22
chr03	3394500	chr03_3394500_C_A	C	A	66.8232	.	.	GT:PL:DP:SP:AD:SCR:GP:GQ	0/0:0,51,255:17:0:17,0:0:1,4.80048e-07,2.88741e-29:63	0/0:0,51,236:17:0:17,0:0:1,4.80048e-07,2.29355e-27:63	0/0:0,51,255:17:0:17,0:0:1,4.80048e-07,2.88741e-29:63	0/0:0,81,255:27:0:27,0:0:1,4.80048e-10,2.88742e-29:93	0/0:0,51,255:17:0:17,0:0:1,4.80048e-07,2.88741e-29:63	0/0:0,78,255:26:0:26,0:0:1,9.57822e-10,2.88742e-29:90	0/0:0,63,255:21:0:21,0:0:1,3.0289e-08,2.88742e-29:75	0/0:0,90,255:30:0:30,0:0:1,6.04345e-11,2.88742e-29:99	0/0:0,69,255:23:0:23,0:0:1,7.60825e-09,2.88741e-29:81	0/0:0,72,255:24:0:24,0:0:1,3.81316e-09,2.88742e-29:84	0/0:0,33,255:11:0:11,0:0:0.99997,3.02881e-05,2.88733e-29:45	0/1:38,0,226:7:0:6,1:2:0.00261564,0.997384,3.78519e-25:25	0/0:0,27,255:9:0:9,0:0:0.999879,0.000120568,2.88707e-29:39	0/1:35,0,240:8:0:7,1:2:0.00520534,0.994795,1.503e-26:22	0/0:0,15,231:5:0:5,0:0:0.998093,0.00190746,7.23903e-27:27	./.:0,9,103:3:0:3,0:0:0.992449,0.0075508,4.54169e-14:21	0/1:36,0,211:8:0:7,1:2:0.00413918,0.995861,1.19515e-23:23	0/1:35,0,240:8:0:7,1:4:0.00520534,0.994795,1.503e-26:22	./.:0,6,97:2:0:2,0:0:0.985047,0.0149534,1.79459e-13:18	0/0:0,21,255:7:0:7,0:0:0.99952,0.000479818,2.88603e-29:33	./.:0,6,90:2:0:2,0:0:0.985047,0.0149534,8.99427e-13:18
chr03	5544562	chr03_5544562_G_T	G	T	918.054	.	.	GT:PL:DP:SP:AD:SCR:GP:GQ	0/0:0,30,175:10:0:10,0:0:0.999526,0.000473935,1.77658e-19:33	0/0:0,39,187:13:0:13,0:0:0.99994,5.96896e-05,1.12141e-20:42	0/0:0,24,162:8:0:8,0:0:0.998116,0.00188411,3.53973e-18:27	0/0:0,39,187:13:0:13,0:0:0.99994,5.96896e-05,1.12141e-20:42	0/0:0,39,187:13:0:13,0:0:0.99994,5.96896e-05,1.12141e-20:42	./.:0,15,129:5:0:5,0:0:0.985227,0.0147727,6.9715e-15:18	0/0:0,21,154:7:0:7,0:0:0.996248,0.00375225,2.22924e-17:24	0/0:0,33,180:11:0:11,0:0:0.999762,0.000237586,5.61935e-20:36	0/0:0,27,170:9:0:9,0:0:0.999055,0.000945179,5.61538e-19:30	0/0:0,48,192:16:0:16,0:0:0.999992,7.51487e-06,3.54639e-21:51	0/0:0,54,194:18:0:18,0:0:0.999998,1.88766e-06,2.23763e-21:57	0/1:131,0,103:12:0:5,7:0:1.67523e-13,1,5.94107e-12:99	0/0:0,36,184:12:0:12,0:0:0.999881,0.000119089,2.23737e-20:39	0/1:112,0,138:15:0:9,6:0:1.33068e-11,1,1.87873e-15:99	0/1:131,0,90:12:0:5,7:0:1.67523e-13,1,1.1854e-10:99	./.:0,3,37:1:0:1,0:0:0.80798,0.192011,9.06129e-06:7	0/1:113,0,161:21:0:14,7:0:1.057e-11,1,9.41596e-18:99	0/1:145,0,112:15:0:6,9:0:6.66922e-15,1,7.47937e-13:99	0/1:89,0,122:10:0:6,4:0:2.65507e-09,1,7.47937e-14:85	0/1:131,0,135:16:0:8,8:0:1.67523e-13,1,3.74856e-15:99	0/1:153,0,129:19:0:8,11:0:1.057e-15,1,1.49233e-14:99
chr03	5902772	chr03_5902772_C_T	C	T	1763.96	.	.	GT:PL:DP:SP:AD:SCR:GP:GQ	0/1:104,0,250:41:0:30,10:22:6.29394e-11,1,1.58131e-26:99	0/1:87,0,255:37:0:29,8:25:3.15444e-09,1,5.00054e-27:85	0/1:144,0,239:46:0:29,17:17:6.29394e-15,1,1.99075e-25:99	0/1:121,0,252:48:0:34,14:22:1.25581e-12,1,9.9774e-27:99	0/1:133,0,204:49:0:33,16:23:7.9236e-14,1,6.29531e-22:99	./.:143,0,236:63:0:40,23:24:7.9236e-15,1,3.97207e-25:99	0/1:165,0,254:48:6:23,25:16:4.99945e-17,1,6.29531e-27:99	0/1:128,0,185:45:0:31,14:16:2.50566e-13,1,5.00055e-20:99	0/1:131,0,255:40:0:27,13:23:1.25581e-13,1,5.00055e-27:99	0/1:119,0,163:29:0:20,9:14:1.99032e-12,1,7.92533e-18:99	0/1:72,0,172:37:0:30,7:10:9.97522e-08,1,9.9774e-19:70	0/1:52,0,255:15:3:12,3:19:9.97512e-06,0.99999,5.0005e-27:50	0/1:146,0,255:41:6:25,16:24:3.97121e-15,1,5.00055e-27:99	0/1:129,0,255:19:3:11,8:18:1.99032e-13,1,5.00055e-27:99	0/1:36,0,238:11:0:9,2:11:0.000396963,0.999603,2.50521e-25:34	./.:7,0,255:10:0:9,1:14:0.239801,0.760199,3.80141e-27:6	0/1:55,0,255:14:3:11,3:16:4.99943e-06,0.999995,5.00052e-27:53	./.:0,6,214:6:0:5,1:8:0.8629,0.1371,3.43602e-23:8	./.:15,0,255:18:0:16,2:16:0.0476141,0.952386,4.76245e-27:13	0/0:0,18,244:6:0:6,0:7:0.990075,0.00992534,3.94242e-26:20	0/1:86,0,255:11:0:7,4:12:3.97121e-09,1,5.00054e-27:84
chr03	6255468	chr03_6255468_C_A	C	A	1526.09	.	.	GT:PL:DP:SP:AD:SCR:GP:GQ	0/0:0,15,255:5:0:5,0:0:0.993311,0.00668949,3.56156e-28:21	0/0:0,27,255:9:0:9,0:0:0.999575,0.00042474,3.58403e-28:33	0/0:0,60,255:20:0:20,0:0:1,2.12965e-07,3.58555e-28:66	./.:0,9,169:3:0:3,0:0:0.973889,0.0261106,1.39016e-19:15	0/0:0,15,255:5:0:5,0:0:0.993311,0.00668949,3.56156e-28:21	0/0:0,21,255:7:0:7,0:0:0.998311,0.00168878,3.57949e-28:27	0/0:0,27,255:9:0:9,0:0:0.999575,0.00042474,3.58403e-28:33	0/0:0,21,255:7:0:7,0:0:0.998311,0.00168878,3.57949e-28:27	0/0:0,21,255:7:0:7,0:0:0.998311,0.00168878,3.57949e-28:27	0/0:0,18,255:6:0:6,0:0:0.996636,0.00336391,3.57349e-28:24	./.:0,12,212:4:0:4,0:0:0.986741,0.013259,7.05926e-24:18	0/1:205,0,255:31:0:25,6:31:1.48488e-20,1,1.68363e-27:99	0/0:0,18,255:6:0:6,0:0:0.996636,0.00336391,3.57349e-28:24	0/1:206,0,255:20:0:15,5:19:1.17948e-20,1,1.68363e-27:99	0/1:166,0,255:19:0:15,4:17:1.17948e-16,1,1.68363e-27:99	0/1:167,0,255:16:0:12,4:15:9.36898e-17,1,1.68363e-27:99	0/1:255,0,255:33:1:21,12:34:1.48488e-25,1,1.68363e-27:99	0/1:255,0,255:27:10:19,8:22:1.48488e-25,1,1.68363e-27:99	0/1:112,0,255:20:6:17,3:17:2.96273e-11,1,1.68363e-27:99	./.:0,6,255:18:0:17,1:15:0.949222,0.050778,3.40348e-28:12	0/1:255,0,255:27:2:20,7:22:1.48488e-25,1,1.68363e-27:99
chr03	6524771	chr03_6524771_G_C	G	C	2127.81	.	.	GT:PL:DP:SP:AD:SCR:GP:GQ	0/0:0,24,255:8:0:8,0:0:0.995773,0.00422749,8.95251e-27:23	0/0:0,24,255:8:0:8,0:0:0.995773,0.00422749,8.95251e-27:23	0/0:0,57,255:19:0:19,0:0:0.999998,2.12775e-06,8.9905e-27:56	0/0:0,51,255:17:0:17,0:0:0.999992,8.47069e-06,8.99044e-27:50	0/0:0,33,255:11:0:11,0:0:0.999466,0.000534183,8.98571e-27:32	0/0:0,27,255:9:0:9,0:0:0.997877,0.00212324,8.97143e-27:26	0/0:0,39,255:13:0:13,0:0:0.999866,0.000134234,8.98931e-27:38	0/0:0,27,255:9:0:9,0:0:0.997877,0.00212324,8.97143e-27:26	0/0:0,42,255:14:0:14,0:0:0.999933,6.72811e-05,8.98991e-27:41	0/0:0,36,255:12:0:12,0:0:0.999732,0.000267797,8.98811e-27:35	./.:0,18,255:6:0:6,0:0:0.98338,0.0166205,8.84109e-27:17	0/1:192,0,255:10:0:6,4:8:5.91667e-20,1,8.43067e-27:99	0/0:0,36,255:12:0:12,0:0:0.999732,0.000267797,8.98811e-27:35	0/1:255,0,21:13:0:1,12:24:2.9591e-26,0.997887,0.00211321:26	0/1:255,0,195:24:0:5,19:35:2.96536e-26,1,8.43067e-21:99	./.:255,24,0:8:0:0,8:16:1.09592e-25,0.014713,0.985287:18	0/1:255,0,255:28:0:8,20:37:2.96536e-26,1,8.43067e-27:99	0/1:255,0,100:24:0:3,21:39:2.96536e-26,1,2.66601e-11:99	0/1:255,0,30:10:0:1,9:17:2.96457e-26,0.999733,0.00026653:35	0/1:255,0,139:28:0:4,24:45:2.96536e-26,1,3.35631e-15:99	0/1:255,0,172:32:0:5,27:51:2.96536e-26,1,1.68214e-18:99
chr03	7015547	chr03_7015547_G_A	G	A	1239.49	.	.	GT:PL:DP:SP:AD:SCR:GP:GQ	0/0:0,63,196:21:0:21,0:0:1,4.39776e-07,4.83507e-21:63	0/0:0,45,191:15:0:15,0:1:0.999972,2.77472e-05,1.52894e-20:45	0/0:0,66,220:22:0:22,0:2:1,2.2041e-07,1.92488e-23:66	0/0:0,75,255:25:0:25,0:6:1,2.7748e-08,6.08699e-27:75	0/0:0,57,192:19:0:19,0:2:0.999998,1.75078e-06,1.21451e-20:57	0/0:0,105,223:35:0:35,0:4:1,2.7748e-11,9.64723e-24:99	0/0:0,57,195:19:0:19,0:2:0.999998,1.75078e-06,6.08698e-21:57	0/0:0,81,220:27:0:27,0:3:1,6.96998e-09,1.92488e-23:81	0/0:0,63,195:21:0:21,0:1:1,4.39776e-07,6.08699e-21:63	0/0:0,93,251:31:0:31,0:4:1,4.39776e-10,1.52898e-26:93	0/0:0,42,189:14:0:14,0:1:0.999945,5.53614e-05,2.42314e-20:42	./.:153,0,12:19:22:2,17:3:5.63377e-16,0.986348,0.0136522:18	0/0:0,60,196:20:0:20,0:0:0.999999,8.77467e-07,4.83506e-21:60	0/1:100,0,162:13:31:8,5:2:1.13964e-10,1,1.38411e-17:99	0/1:136,0,126:15:38:7,8:2:2.86265e-14,1,5.51025e-14:99	0/1:157,0,37:20:31:3,17:7:2.27379e-16,0.999956,4.37676e-05:43	0/1:163,0,130:24:61:9,15:7:5.71174e-17,1,2.19367e-14:99	0/1:161,0,167:22:43:8,14:5:9.0525e-17,1,4.37695e-18:99	0/1:159,0,82:20:42:5,15:7:1.43472e-16,1,1.38411e-09:88	0/1:152,0,26:24:33:3,21:6:7.1867e-16,0.999449,0.000550722:32	./.:153,0,9:20:23:2,18:6:5.55824e-16,0.973126,0.0268745:15
chr03	7110898	chr03_7110898_G_A	G	A	2451.65	.	.	GT:PL:DP:SP:AD:SCR:GP:GQ	0/1:146,0,135:48:0:16,32:0:1.14749e-15,1,1.73058e-14:99	./.:154,0,162:77:0:37,40:0:1.81865e-16,1,3.45295e-17:99	./.:143,0,116:69:0:20,49:0:2.28955e-15,1,1.37465e-12:99	0/1:153,0,147:28:0:12,16:0:2.28955e-16,1,1.09192e-15:99	0/1:155,0,159:45:0:21,24:0:1.44461e-16,1,6.88955e-17:99	./.:127,0,10:23:0:3,20:0:8.64191e-14,0.948114,0.0518861:12	0/1:141,0,79:28:0:6,22:0:3.62869e-15,1,6.88955e-09:81	0/1:143,0,127:30:0:10,20:1:2.28955e-15,1,1.09192e-13:99	0/1:154,0,132:32:0:11,21:0:1.81865e-16,1,3.45295e-14:99	0/1:132,0,165:47:0:26,21:0:2.88237e-14,1,1.73058e-17:99	0/1:91,0,154:21:0:12,9:0:3.62869e-10,1,2.17867e-16:94	0/1:87,0,71:8:0:3,5:0:9.11485e-10,1,4.34701e-08:73	0/1:150,0,162:44:0:22,22:0:4.56824e-16,1,3.45295e-17:99	0/1:109,0,144:21:0:10,11:0:5.75108e-12,1,2.17867e-15:99	0/1:106,0,86:11:0:4,7:0:1.14749e-11,1,1.37465e-09:88	0/1:83,0,83:12:0:5,7:0:2.28955e-09,1,2.74278e-09:82	0/1:123,0,18:17:0:2,15:0:2.26986e-13,0.991401,0.00859884:20	0/1:109,0,157:24:0:13,11:0:5.75108e-12,1,1.09192e-16:99	0/1:116,0,122:21:0:8,13:0:1.14749e-12,1,3.45295e-13:99	0/1:49,0,155:16:0:11,5:0:5.75105e-06,0.999994,1.73057e-16:52	0/1:67,0,146:14:0:10,4:1:9.11485e-08,1,1.37465e-15:70
chr03	7506839	chr03_7506839_A_T	A	T	197.145	.	.	GT:PL:DP:SP:AD:SCR:GP:GQ	0/0:0,78,255:26:0:26,0:0:1,1.58489e-09,7.90569e-29:87	0/0:0,60,255:20:0:20,0:0:1,1e-07,7.90569e-29:69	0/0:0,81,255:27:0:27,0:0:1,7.94328e-10,7.90569e-29:90	0/0:0,102,255:34:0:34,0:0:1,6.30957e-12,7.90569e-29:99	0/0:0,75,255:25:0:25,0:0:1,3.16228e-09,7.90569e-29:84	0/0:0,87,255:29:0:29,0:0:1,1.99526e-10,7.90569e-29:96	0/0:0,66,255:22:0:22,0:0:1,2.51189e-08,7.90569e-29:75	1/1:255,75,0:25:0:0,25:0:1.26491e-23,1.26491e-06,0.999999:58	0/0:0,114,255:38:0:38,0:0:1,3.98107e-13,7.90569e-29:99	0/0:0,48,255:16:0:16,0:0:0.999998,1.58489e-06,7.90568e-29:57	0/0:0,33,255:11:0:11,0:0:0.99995,5.01162e-05,7.9053e-29:43	./.:0,12,116:4:0:4,0:0:0.99373,0.00627001,6.24034e-15:22	0/0:0,42,255:14:0:14,0:0:0.999994,6.30953e-06,7.90564e-29:51	0/0:0,48,255:16:0:16,0:0:0.999998,1.58489e-06,7.90568e-29:57	./.:0,3,23:1:0:1,0:0:0.952262,0.0477262,1.19315e-05:13	./.:0,9,133:3:0:3,0:0:0.987567,0.0124327,1.23739e-16:19	0/0:0,30,158:10:0:10,0:0:0.9999,9.999e-05,3.96184e-19:40	0/0:0,24,150:8:0:8,0:1:0.999602,0.000397949,2.49901e-18:34	0/0:0,15,78:5:0:5,0:1:0.996848,0.00315231,3.94974e-11:25	0/0:0,27,255:9:0:9,0:0:0.999801,0.000199486,7.90412e-29:37	0/0:0,42,255:14:0:14,0:0:0.999994,6.30953e-06,7.90564e-29:51
chr03	7748856	chr03_7748856_C_G	C	G	1147.54	.	.	GT:PL:DP:SP:AD:SCR:GP:GQ	0/0:0,24,162:8:0:8,0:0:0.995119,0.00488135,2.38311e-17:23	0/0:0,45,190:15:0:15,0:0:0.999961,3.89626e-05,3.79536e-20:44	0/0:0,36,184:12:0:12,0:0:0.999691,0.000309407,1.51055e-19:35	0/0:0,81,198:27:0:27,0:0:1,9.78734e-09,6.01547e-21:80	0/0:0,60,195:20:0:20,0:0:0.999999,1.23215e-06,1.20024e-20:59	0/0:0,39,187:13:0:13,0:0:0.999845,0.000155095,7.57185e-20:38	0/0:0,42,189:14:0:14,0:0:0.999922,7.77376e-05,4.77788e-20:41	0/0:0,60,194:21:0:20,0:0:0.999999,1.23215e-06,1.51102e-20:59	0/0:0,42,189:14:0:14,0:0:0.999922,7.77376e-05,4.77788e-20:41	0/0:0,69,197:23:0:23,0:0:1,1.55119e-07,7.57302e-21:68	0/0:0,48,192:16:0:16,0:0:0.99998,1.95279e-05,2.39475e-20:47	1/1:186,42,0:14:0:0,14:0:6.6167e-19,0.000204789,0.999795:36	0/0:0,45,191:15:0:15,0:0:0.999961,3.89626e-05,3.01476e-20:44	1/1:170,27,0:9:0:0,9:0:2.61774e-17,0.00643563,0.993564:21	./.:143,18,0:6:0:0,6:0:1.25586e-14,0.0489335,0.951066:13	./.:92,9,0:3:0:0,3:0:1.18009e-09,0.290121,0.709879:5	0/0:0,21,154:7:0:7,0:0:0.990308,0.00969248,1.49637e-16:20	./.:154,21,0:7:0:0,7:0:1.02252e-15,0.0251384,0.974862:15	1/1:189,42,0:14:0:0,14:0:3.31621e-19,0.000204789,0.999795:36	1/1:194,51,0:17:0:0,17:0:1.04886e-19,2.5786e-05,0.999974:45	./.:162,24,0:8:0:0,8:0:1.64117e-16,0.0127591,0.987241:18
chr03	7920828	chr03_7920828_A_G	A	G	232.09	.	.	GT:PL:DP:SP:AD:SCR:GP:GQ	0/0:0,30,255:10:0:10,0:20:0.999896,0.000103837,8.52494e-29:39	0/0:0,51,255:17:0:17,0:34:0.999999,8.24894e-07,8.52582e-29:60	0/0:0,45,255:15:0:15,0:30:0.999997,3.28395e-06,8.5258e-29:54	0/0:0,69,255:23:0:23,0:46:1,1.30737e-08,8.52583e-29:78	0/0:0,75,255:25:0:25,0:50:1,3.28396e-09,8.52583e-29:84	0/0:0,57,255:19:0:19,0:38:1,2.07204e-07,8.52583e-29:66	0/0:0,81,255:27:0:27,0:54:1,8.24894e-10,8.52583e-29:90	0/0:0,87,255:29:0:29,0:58:1,2.07204e-10,8.52583e-29:96	0/0:0,66,255:22:0:22,0:44:1,2.60854e-08,8.52583e-29:75	0/0:0,78,255:26:0:26,0:52:1,1.64588e-09,8.52583e-29:87	0/0:0,42,255:14:0:14,0:28:0.999993,6.55233e-06,8.52577e-29:51	./.:44,0,54:2:0:1,1:4:0.000383209,0.999617,1.03317e-07:34	0/0:0,57,255:19:0:19,0:38:1,2.07204e-07,8.52583e-29:66	0/0:0,24,255:8:0:8,0:16:0.999587,0.000413256,8.52231e-29:33	0/0:0,18,255:6:0:6,0:12:0.998357,0.00164318,8.51182e-29:27	0/0:0,39,255:13:0:13,0:26:0.999987,1.30735e-05,8.52572e-29:48	./.:0,9,170:3:0:3,0:6:0.987095,0.012905,2.66131e-20:18	0/0:0,24,255:8:0:8,0:16:0.999587,0.000413256,8.52231e-29:33	0/1:158,0,255:14:2:10,4:28:1.52617e-15,1,8.20991e-28:99	0/0:0,18,255:6:0:6,0:12:0.998357,0.00164318,8.51182e-29:27	0/1:92,0,194:6:0:4,2:12:6.07577e-09,1,1.03357e-21:82
chr03	8446992	chr03_8446992_G_C	G	C	773.759	.	.	GT:PL:DP:SP:AD:SCR:GP:GQ	0/0:0,123,202:41:0:41,0:0:1,1.45482e-13,1.3291e-22:99	0/0:0,135,204:45:0:45,0:0:1,9.1793e-15,8.38608e-23:99	./.:0,154,208:51:0:51,0:0:1,1.15561e-16,3.33856e-23:99	./.:0,157,208:52:0:52,0:0:1,5.79175e-17,3.33856e-23:99	0/0:0,102,200:34:0:34,0:0:1,1.83151e-11,2.10649e-22:99	0/0:0,96,199:32:0:32,0:0:1,7.29138e-11,2.65191e-22:99	0/0:0,87,198:29:0:29,0:0:1,5.79175e-10,3.33856e-22:92	0/0:0,151,207:50:0:50,0:0:1,2.30574e-16,4.203e-23:99	./.:0,157,207:52:0:52,0:0:1,5.79175e-17,4.203e-23:99	0/0:0,93,197:31:0:31,0:0:1,1.45482e-10,4.203e-22:98	0/0:0,105,200:35:0:35,0:0:1,9.1793e-12,2.10649e-22:99	0/1:92,0,152:41:0:31,9:0:2.17365e-09,1,4.57878e-17:86	0/0:0,148,206:49:0:49,0:0:1,4.60055e-16,5.29126e-23:99	0/1:80,0,152:34:0:27,7:0:3.44501e-08,1,4.57878e-17:74	0/1:26,0,151:24:0:21,3:0:0.00857923,0.991421,5.71489e-17:20	0/1:141,0,140:21:0:11,10:0:2.73647e-14,1,7.25687e-16:99	0/1:135,0,159:26:0:15,11:0:1.08941e-13,1,9.13586e-18:99	0/1:132,0,165:31:0:20,11:0:2.17365e-13,1,2.29482e-18:99	0/1:141,0,162:26:0:15,11:0:2.73647e-14,1,4.57878e-18:99	0/1:33,0,150:12:0:10,2:0:0.00172362,0.998276,7.24437e-17:27	0/1:90,0,162:24:0:18,6:0:3.44501e-09,1,4.57878e-18:84
chr03	8491227	chr03_8491227_C_T	C	T	117.997	.	.	GT:PL:DP:SP:AD:SCR:GP:GQ	0/0:0,86,255:41:0:40,1:1:1,2.32217e-10,6.75658e-29:96	0/0:0,30,255:43:5:40,3:3:0.999908,9.24386e-05,6.75596e-29:40	0/0:0,62,255:33:0:32,1:1:1,5.83302e-08,6.75658e-29:72	0/0:0,44,255:38:3:36,2:2:0.999996,3.68037e-06,6.75656e-29:54	0/0:0,62,255:33:0:32,1:1:1,5.83302e-08,6.75658e-29:72	0/1:60,0,255:35:17:29,6:6:1.08169e-05,0.999989,7.30851e-28:49	0/0:0,26,255:21:0:20,1:1:0.999768,0.000232163,6.75502e-29:36	0/0:0,23,255:31:8:29,2:2:0.999537,0.000463119,6.75346e-29:33	0/0:0,33,255:11:0:11,0:0:0.999954,4.63312e-05,6.75627e-29:43	0/0:0,26,255:21:0:20,1:1:0.999768,0.000232163,6.75502e-29:36	0/0:0,57,255:19:0:19,0:0:1,1.84456e-07,6.75658e-29:67	./.:0,5,255:14:0:13,1:1:0.971596,0.028404,6.56467e-29:15	0/0:0,23,255:31:3:29,2:2:0.999537,0.000463119,6.75346e-29:33	0/0:0,57,255:19:0:19,0:0:1,1.84456e-07,6.75658e-29:67	0/1:45,0,255:8:3:6,2:2:0.000341946,0.999658,7.30609e-28:34	./.:16,0,255:7:0:6,1:1:0.213657,0.786343,5.74705e-28:6	0/0:0,51,255:17:0:17,0:0:0.999999,7.34333e-07,6.75658e-29:61	0/1:36,0,255:11:7:9,2:2:0.00270974,0.99729,7.28879e-28:25	0/0:0,60,255:20:0:20,0:0:1,9.24472e-08,6.75658e-29:70	0/1:43,0,255:18:14:15,3:3:0.00054184,0.999458,7.30463e-28:32	0/0:0,39,255:13:0:13,0:0:0.999988,1.16383e-05,6.75651e-29:49
chr03	9171782	chr03_9171782_A_G	A	G	2146.98	.	.	GT:PL:DP:SP:AD:SCR:GP:GQ	0/0:0,60,255:20:0:20,0:0:0.999999,6.29959e-07,3.13736e-27:62	0/0:0,21,255:27:0:26,1:0:0.995021,0.00497903,3.12174e-27:23	0/0:0,108,255:36:0:36,0:0:1,9.98418e-12,3.13736e-27:99	./.:0,232,255:77:0:77,0:0:1,3.97477e-24,3.13736e-27:99	0/0:0,66,255:22:0:22,0:0:1,1.58239e-07,3.13736e-27:68	./.:0,157,255:52:0:52,0:0:1,1.25693e-16,3.13736e-27:99	0/0:0,75,255:25:0:25,0:0:1,1.99211e-08,3.13736e-27:77	0/0:0,93,255:31:0:31,0:0:1,3.15727e-10,3.13736e-27:95	0/0:0,120,255:40:0:40,0:0:1,6.29959e-13,3.13736e-27:99	0/0:0,96,255:32:0:32,0:0:1,1.58239e-10,3.13736e-27:98	0/0:0,93,255:31:0:31,0:1:1,3.15727e-10,3.13736e-27:95	0/1:255,0,255:25:10:12,13:0:5.01981e-26,1,4.98026e-27:99	0/0:0,78,255:26:0:26,0:0:1,9.98418e-09,3.13736e-27:80	0/1:255,0,255:27:0:17,10:0:5.01981e-26,1,4.98026e-27:99	./.:255,21,0:7:0:0,7:0:3.03435e-25,0.0480151,0.951985:13	0/1:255,0,255:17:2:10,7:0:5.01981e-26,1,4.98026e-27:99	0/1:206,0,255:15:2:10,5:0:3.98738e-21,1,4.98026e-27:99	0/1:255,0,255:21:7:7,14:0:5.01981e-26,1,4.98026e-27:99	0/1:255,0,255:30:8:16,14:0:5.01981e-26,1,4.98026e-27:99	0/1:255,0,255:34:0:14,20:0:5.01981e-26,1,4.98026e-27:99	0/1:255,0,255:22:2:8,14:0:5.01981e-26,1,4.98026e-27:99
chr03	9970623	chr03_9970623_T_C	T	C	638.2	.	.	GT:PL:DP:SP:AD:SCR:GP:GQ	./.:0,0,0:0:0:0,0:0:0,0,0:0	0/0:0,30,255:10:0:10,0:6:0.999536,0.00046436,1.7055e-27:33	0/0:0,33,255:11:0:11,0:4:0.999767,0.000232785,1.70589e-27:36	0/0:0,63,255:21:0:21,0:10:1,2.32839e-07,1.70629e-27:66	0/0:0,57,255:19:0:19,0:16:0.999999,9.26949e-07,1.70629e-27:60	0/0:0,54,255:18:0:18,0:4:0.999998,1.8495e-06,1.70629e-27:57	0/0:0,42,255:14:0:14,0:4:0.999971,2.93119e-05,1.70624e-27:45	0/0:0,39,255:13:0:13,0:8:0.999942,5.84832e-05,1.70619e-27:42	0/0:0,36,182:12:0:12,0:0:0.999883,0.000116682,3.4041e-20:39	0/0:0,24,185:8:0:8,0:2:0.998154,0.00184609,1.70314e-20:27	0/0:0,18,185:6:0:6,0:4:0.992691,0.00730921,1.69382e-20:21	0/1:175,0,98:10:0:3,7:6:6.80681e-18,1,1.84076e-11:99	0/0:0,27,255:9:0:9,0:8:0.999074,0.000926092,1.70471e-27:30	0/1:91,0,237:9:4:5,4:10:1.70979e-09,1,2.31737e-25:87	./.:31,0,54:2:0:1,1:2:0.00170687,0.998293,4.61588e-07:27	./.:0,9,92:3:0:3,0:0:0.944745,0.0552549,3.21638e-11:12	0/1:98,0,50:6:0:2,4:0:3.41148e-10,0.999999,1.16144e-06:59	0/1:175,0,127:8:0:3,5:8:6.80681e-18,1,2.31737e-14:99	0/1:53,0,113:5:0:3,2:2:1.0788e-05,0.999989,5.82092e-13:49	./.:22,0,180:5:0:4,1:6:0.0133994,0.986601,1.14588e-19:18	0/1:79,0,53:5:0:2,3:0:2.70984e-08,0.999999,5.82098e-07:62
chr03	10011072	chr03_10011072_A_C	A	C	1027.88	.	.	GT:PL:DP:SP:AD:SCR:GP:GQ	0/0:0,66,196:22:0:22,0:0:1,1.21026e-07,1.4578e-21:69	0/0:0,96,199:32:0:32,0:0:1,1.21026e-10,7.30633e-22:99	0/0:0,138,205:46:0:46,0:0:1,7.63624e-15,1.83527e-22:99	./.:0,172,211:57:0:57,0:0:1,3.04004e-18,4.60998e-23:99	0/0:0,93,199:31:0:31,0:0:1,2.41479e-10,7.30633e-22:96	./.:0,172,211:57:0:57,0:0:1,3.04004e-18,4.60998e-23:99	0/0:0,117,201:39:0:39,0:0:1,9.61346e-13,4.60998e-22:99	0/0:0,111,201:37:0:37,0:0:1,3.82719e-12,4.60998e-22:99	0/0:0,81,197:27:0:27,0:0:1,3.82719e-09,1.15797e-21:84	0/0:0,93,199:31:0:31,0:0:1,2.41479e-10,7.30633e-22:96	0/0:0,39,185:13:0:13,0:0:0.999939,6.06531e-05,1.83516e-20:42	0/1:156,0,133:27:0:10,17:1:5.21339e-16,1,6.03698e-15:99	0/0:0,93,196:31:0:31,0:0:1,2.41479e-10,1.4578e-21:96	0/1:164,0,109:28:0:8,20:0:8.26267e-17,1,1.51642e-12:99	0/1:136,0,126:15:0:7,8:0:5.21339e-14,1,3.02566e-14:99	0/1:86,0,128:11:0:7,4:0:5.21339e-09,1,1.90906e-14:82	0/1:138,0,141:18:0:9,9:0:3.28943e-14,1,9.56796e-16:99	0/1:140,0,157:24:0:13,10:0:2.07549e-14,1,2.40336e-17:99	0/1:30,0,153:13:0:11,2:0:0.00207119,0.997929,6.02447e-17:26	0/1:132,0,161:23:0:14,9:0:1.30955e-13,1,9.56797e-18:99	0/1:137,0,162:25:0:15,10:0:4.14115e-14,1,7.6001e-18:99
chr03	10090978	chr03_10090978_G_A	G	A	3003.69	.	.	GT:PL:DP:SP:AD:SCR:GP:GQ	1/1:201,111,0:37:0:0,37:0:7.75711e-22,4.96455e-12,1:99	./.:212,175,0:58:0:0,58:0:6.16169e-23,1.97642e-18,1:99	./.:211,172,0:57:0:0,57:0:7.75711e-23,3.94348e-18,1:99	1/1:206,148,0:49:0:0,49:0:2.45301e-22,9.90558e-16,1:99	0/0:0,90,199:30:0:30,0:0:1,6.4e-09,1.28914e-19:81	0/0:0,72,197:24:0:24,0:0:1,4.03813e-07,2.04315e-19:63	./.:221,214,0:71:0:0,71:0:7.75711e-24,2.48817e-22,1:99	0/0:0,96,199:32:0:32,0:0:1,1.60761e-09,1.28914e-19:87	1/1:202,120,0:40:0:0,40:0:6.16169e-22,6.25e-13,1:99	0/0:0,66,197:22:0:22,0:0:0.999998,1.6076e-06,2.04315e-19:57	1/1:203,123,0:41:0:0,41:0:4.89441e-22,3.13242e-13,1:99	1/1:196,60,0:20:0:0,20:0:2.45301e-21,6.25e-07,0.999999:62	0/0:0,99,199:33:0:33,0:0:1,8.05712e-10,1.28914e-19:90	1/1:192,48,0:16:0:0,16:0:6.16163e-21,9.90548e-06,0.99999:50	1/1:184,36,0:12:0:0,12:0:3.88715e-20,0.000156968,0.999843:38	1/1:184,36,0:12:0:0,12:0:3.88715e-20,0.000156968,0.999843:38	1/1:189,42,0:14:0:0,14:0:1.22937e-20,3.94333e-05,0.999961:44	1/1:194,51,0:17:0:0,17:0:3.88775e-21,4.96453e-06,0.999995:53	1/1:195,54,0:18:0:0,18:0:3.08815e-21,2.48816e-06,0.999997:56	1/1:162,24,0:8:0:0,8:0:6.1464e-18,0.00248199,0.997518:26	1/1:175,30,0:10:0:0,10:0:3.08623e-19,0.00062461,0.999375:32
chr03	10563532	chr03_10563532_C_T	C	T	819.084	.	.	GT:PL:DP:SP:AD:SCR:GP:GQ	0/0:0,39,187:13:0:13,0:0:0.999931,6.89027e-05,1.49431e-20:41	0/0:0,42,189:14:0:14,0:0:0.999965,3.45343e-05,9.42881e-21:44	0/0:0,36,182:12:0:12,0:0:0.999863,0.000137469,4.72511e-20:38	0/0:0,72,197:24:0:24,0:0:1,3.45355e-08,1.49442e-21:74	0/0:0,81,197:27:0:27,0:0:1,4.34776e-09,1.49442e-21:83	0/0:0,78,198:26:0:26,0:0:1,8.67493e-09,1.18706e-21:80	0/0:0,39,187:13:0:13,0:0:0.999931,6.89027e-05,1.49431e-20:41	0/0:0,42,188:14:0:14,0:0:0.999965,3.45343e-05,1.18702e-20:44	0/0:0,63,195:21:0:21,0:0:1,2.74325e-07,2.36849e-21:65	0/0:0,75,198:25:0:25,0:0:1,1.73088e-08,1.18706e-21:77	0/0:0,39,187:13:0:13,0:0:0.999931,6.89027e-05,1.49431e-20:41	0/1:40,0,98:6:0:4,2:0:0.000182665,0.999817,2.16834e-11:37	0/0:0,57,193:19:0:19,0:0:0.999999,1.09211e-06,3.7538e-21:59	0/1:98,0,146:14:0:9,5:0:2.89557e-10,1,3.43721e-16:95	0/1:120,0,45:8:0:2,6:0:1.82697e-12,0.999996,4.32717e-06:53	0/1:116,0,129:13:0:7,6:0:4.58917e-12,1,1.72269e-14:99	0/1:158,0,49:16:0:3,13:0:2.89556e-16,0.999998,1.72268e-06:57	0/1:110,0,150:16:0:10,6:0:1.82698e-11,1,1.36838e-16:99	0/1:53,0,79:5:0:3,2:0:9.15651e-06,0.999991,1.72267e-09:50	0/1:77,0,77:6:0:3,3:0:3.64531e-08,1,2.73027e-09:74	0/1:138,0,114:14:0:6,8:0:2.89557e-14,1,5.44761e-13:99
chr03	12436336	chr03_12436336_T_C	T	C	450.324	.	.	GT:PL:DP:SP:AD:SCR:GP:GQ	0/0:0,33,255:11:0:11,0:0:0.999915,8.4945e-05,2.27119e-28:40	0/0:0,42,255:14:0:14,0:0:0.999989,1.06947e-05,2.27135e-28:49	0/0:0,45,255:15:0:15,0:0:0.999995,5.3601e-06,2.27137e-28:52	0/0:0,42,255:14:0:14,0:0:0.999989,1.06947e-05,2.27135e-28:49	0/0:0,24,255:8:0:8,0:0:0.999326,0.000674345,2.26985e-28:31	0/0:0,36,255:12:0:12,0:0:0.999957,4.25752e-05,2.27128e-28:43	0/0:0,24,255:8:0:8,0:0:0.999326,0.000674345,2.26985e-28:31	0/0:0,33,255:11:0:11,0:0:0.999915,8.4945e-05,2.27119e-28:40	0/0:0,30,255:10:0:10,0:0:0.999831,0.000169473,2.27099e-28:37	0/0:0,18,255:6:0:6,0:0:0.997321,0.00267923,2.26529e-28:25	./.:0,12,220:4:0:4,0:0:0.989418,0.0105817,7.10673e-25:19	0/1:132,0,167:7:15:4,3:4:3.72242e-13,1,8.45502e-19:99	0/0:0,15,243:5:0:5,0:0:0.994668,0.00533155,3.5807e-27:22	0/1:30,0,255:10:0:9,1:7:0.00586503,0.994135,1.33217e-27:22	0/1:42,0,230:6:0:5,1:1:0.000372103,0.999628,4.23597e-25:34	0/1:152,0,152:6:0:3,3:1:3.72242e-15,1,2.67371e-17:99	0/0:0,36,255:12:0:12,0:6:0.999957,4.25752e-05,2.27128e-28:43	0/1:42,0,244:6:0:5,1:0:0.000372103,0.999628,1.68637e-26:34	./.:0,12,212:4:0:4,0:1:0.989418,0.0105817,4.48404e-24:19	0/1:123,0,255:16:3:13,3:3:2.95682e-12,1,1.34003e-27:99	./.:21,0,255:13:0:12,1:7:0.0447647,0.955235,1.28004e-27:13
chr03	13276659	chr03_13276659_G_A	G	A	75.3803	.	.	GT:PL:DP:SP:AD:SCR:GP:GQ	0/0:0,18,255:6:0:6,0:12:0.999197,0.000803249,2.03231e-29:30	0/0:0,48,255:16:0:16,0:32:0.999999,8.03894e-07,2.03394e-29:60	0/0:0,54,255:18:0:18,0:36:1,2.01929e-07,2.03394e-29:66	0/0:0,144,255:48:0:48,0:96:1,2.01929e-16,2.03394e-29:99	0/0:0,108,255:36:0:36,0:72:1,8.03895e-13,2.03394e-29:99	0/0:0,90,255:30:0:30,0:60:1,5.07223e-11,2.03394e-29:99	0/0:0,117,255:39:0:39,0:78:1,1.01204e-13,2.03394e-29:99	0/0:0,63,255:21:0:21,0:42:1,2.54214e-08,2.03394e-29:75	0/0:0,33,255:11:0:11,0:22:0.999975,2.54207e-05,2.03389e-29:45	0/0:0,81,255:27:0:27,0:54:1,4.02902e-10,2.03394e-29:93	0/0:0,72,255:24:0:24,0:48:1,3.20036e-09,2.03394e-29:84	0/1:36,0,255:11:3:9,2:24:0.00492783,0.995072,3.99019e-28:23	0/0:0,90,255:30:0:30,0:60:1,5.07223e-11,2.03394e-29:99	0/0:0,45,255:15:0:15,0:30:0.999998,1.60398e-06,2.03394e-29:57	./.:7,0,255:10:0:9,1:19:0.797312,0.202688,8.12769e-29:6	0/1:39,0,255:10:4:8,2:18:0.00247585,0.997524,4.00002e-28:26	./.:0,12,210:4:0:4,0:8:0.99681,0.00319015,6.41137e-25:24	0/0:0,20,255:19:0:18,1:37:0.999493,0.000506966,2.03291e-29:32	0/0:0,42,255:14:0:14,0:28:0.999997,3.20035e-06,2.03394e-29:54	0/0:0,17,255:18:0:17,1:36:0.998989,0.00101102,2.03189e-29:29	0/1:66,0,255:24:9:19,5:45:4.9522e-06,0.999995,4.00993e-28:53
chr03	13431588	chr03_13431588_T_C	T	C	404.61	.	.	GT:PL:DP:SP:AD:SCR:GP:GQ	0/0:0,30,173:10:0:10,0:0:0.999639,0.000361067,1.63408e-19:34	0/0:0,51,192:17:0:17,0:0:0.999997,2.86909e-06,2.05792e-21:55	0/0:0,42,186:14:0:14,0:0:0.999977,2.27895e-05,8.19257e-21:46	0/0:0,63,196:21:0:21,0:0:1,1.81028e-07,8.19275e-22:67	0/0:0,39,187:13:0:13,0:0:0.999955,4.547e-05,6.50744e-21:43	0/0:0,72,197:24:0:24,0:0:1,2.279e-08,6.50774e-22:76	0/0:0,27,163:9:0:9,0:0:0.99928,0.000720165,1.63349e-18:31	0/0:0,24,162:8:0:8,0:0:0.998564,0.00143589,2.05497e-18:28	0/0:0,60,196:20:0:20,0:0:1,3.61198e-07,8.19275e-22:64	0/0:0,84,196:28:0:28,0:0:1,1.43795e-09,8.19275e-22:88	0/0:0,33,180:11:0:11,0:0:0.999819,0.000180995,3.261e-20:37	./.:113,12,0:4:0:0,4:0:9.04573e-11,0.411328,0.588672:3	0/0:0,51,193:17:0:17,0:0:0.999997,2.86909e-06,1.63466e-21:55	0/1:79,0,132:11:0:7,4:0:3.48542e-08,1,5.69751e-15:74	0/1:89,0,122:10:0:6,4:0:3.48542e-09,1,5.69751e-14:84	0/1:71,0,111:8:0:5,3:0:2.19915e-07,1,7.17274e-13:66	./.:25,0,73:4:0:3,1:0:0.00867899,0.991321,4.48641e-09:20	./.:25,0,63:4:0:3,1:0:0.00867899,0.991321,4.48641e-08:20	0/0:0,24,162:8:0:8,0:0:0.998564,0.00143589,2.05497e-18:28	./.:13,0,125:8:0:7,1:0:0.12185,0.87815,2.50757e-14:9	0/1:86,0,131:15:0:9,6:0:6.95433e-09,1,7.17274e-15:81
chr03	13499567	chr03_13499567_T_C	T	C	1004.98	.	.	GT:PL:DP:SP:AD:SCR:GP:GQ	0/0:0,24,162:8:0:8,0:0:0.998356,0.00164418,2.69497e-18:27	0/0:0,39,183:13:0:13,0:0:0.999948,5.20765e-05,2.1441e-20:42	0/0:0,39,187:13:0:13,0:0:0.999948,5.20765e-05,8.53584e-21:42	0/0:0,45,185:15:0:15,0:0:0.999987,1.30815e-05,1.35289e-20:48	0/0:0,48,192:16:0:16,0:0:0.999993,6.55634e-06,2.69939e-21:51	0/0:0,57,195:19:0:19,0:0:0.999999,8.25399e-07,1.35291e-21:60	0/0:0,51,194:17:0:17,0:0:0.999997,3.28596e-06,1.70321e-21:54	0/0:0,66,197:22:0:22,0:0:1,1.03912e-07,8.53628e-22:69	0/0:0,66,196:22:0:22,0:0:1,1.03912e-07,1.07465e-21:69	0/0:0,39,185:13:0:13,0:0:0.999948,5.20765e-05,1.35284e-20:42	0/0:0,54,194:18:0:18,0:0:0.999998,1.64689e-06,1.70321e-21:57	0/1:69,0,158:28:0:22,6:2:3.04324e-07,1,1.6391e-17:65	0/0:0,81,198:27:0:27,0:0:1,3.28598e-09,6.78061e-22:84	0/1:140,0,163:28:0:17,11:8:2.41733e-14,1,5.18328e-18:99	0/1:98,0,162:21:0:15,6:5:3.83121e-10,1,6.52536e-18:94	0/1:149,0,115:18:0:7,11:5:3.04324e-15,1,3.27043e-13:99	0/1:87,0,139:13:0:8,5:5:4.8232e-09,1,1.30198e-15:83	0/1:90,0,151:15:0:10,5:3:2.41733e-09,1,8.21494e-17:86	0/1:155,0,163:36:0:19,17:14:7.64426e-16,1,5.18328e-18:99	0/1:154,0,143:23:0:11,12:11:9.62356e-16,1,5.18328e-16:99	0/1:155,0,165:36:0:20,16:12:7.64426e-16,1,3.27043e-18:99
chr03	13533391	chr03_13533391_C_T	C	T	124.212	.	.	GT:PL:DP:SP:AD:SCR:GP:GQ	0/0:0,84,198:28:0:28,0:0:1,3.98107e-10,3.96223e-23:93	0/0:0,51,193:17:0:17,0:0:0.999999,7.94328e-07,1.25297e-22:60	0/0:0,69,197:23:0:23,0:0:1,1.25893e-08,4.98816e-23:78	0/0:0,78,197:26:0:26,0:0:1,1.58489e-09,4.98816e-23:87	0/0:0,66,197:22:0:22,0:0:1,2.51189e-08,4.98816e-23:75	0/0:0,54,195:18:0:18,0:0:1,3.98107e-07,7.90569e-23:63	0/0:0,30,173:10:0:10,0:0:0.9999,9.999e-05,1.25284e-20:40	0/0:0,96,197:32:0:32,0:0:1,2.51189e-11,4.98816e-23:99	0/0:0,69,195:23:0:23,0:0:1,1.25893e-08,7.90569e-23:78	0/0:0,96,198:32:0:32,0:0:1,2.51189e-11,3.96223e-23:99	0/0:0,39,183:13:0:13,0:0:0.999987,1.25891e-05,1.25295e-21:49	./.:0,9,92:3:0:3,0:0:0.987567,0.0124327,1.55778e-12:19	0/0:0,60,196:20:0:20,0:0:1,1e-07,6.27972e-23:69	0/0:0,42,189:14:0:14,0:0:0.999994,6.30953e-06,3.14729e-22:51	./.:0,3,37:1:0:1,0:0:0.952273,0.0477267,4.75009e-07:13	0/0:0,21,154:7:0:7,0:0:0.999206,0.000793698,9.94478e-19:31	1/1:182,36,0:12:0:0,12:0:2.49872e-16,0.0099476,0.990052:20	./.:0,9,92:3:0:3,0:0:0.987567,0.0124327,1.55778e-12:19	0/0:0,21,140:7:0:7,0:0:0.999206,0.000793698,2.49802e-17:31	0/0:0,33,180:11:0:11,0:0:0.99995,5.01162e-05,2.49987e-21:43	0/0:0,18,138:6:0:6,0:0:0.998418,0.00158239,3.95596e-17:28
chr03	13829119	chr03_13829119_A_G	A	G	935.163	.	.	GT:PL:DP:SP:AD:SCR:GP:GQ	0/0:0,24,149:8:0:8,0:0:0.997227,0.00277327,1.53154e-16:25	0/0:0,27,154:9:0:9,0:0:0.998608,0.00139185,4.84987e-17:28	0/0:0,30,166:10:0:10,0:0:0.999302,0.000698062,3.06219e-18:31	0/0:0,66,181:22:0:22,0:0:1,1.75468e-07,9.69025e-20:67	0/0:0,48,177:16:0:16,0:0:0.999989,1.10711e-05,2.43405e-19:49	0/0:0,42,164:14:0:14,0:1:0.999956,4.40736e-05,4.85642e-18:43	0/0:0,39,173:13:0:13,0:0:0.999912,8.79345e-05,6.1136e-19:40	0/0:0,33,167:11:0:11,0:0:0.99965,0.000349982,2.43323e-18:34	0/0:0,60,183:20:0:20,0:0:0.999999,6.9855e-07,6.11413e-20:61	0/0:0,60,189:20:0:20,0:0:0.999999,6.9855e-07,1.5358e-20:61	0/0:0,33,169:11:0:11,0:0:0.99965,0.000349982,1.53526e-18:34	0/1:118,0,98:12:0:5,7:0:2.26883e-12,1,2.76782e-11:99	0/0:0,57,187:19:0:19,0:2:0.999999,1.39379e-06,2.43408e-20:58	0/1:39,0,61:5:0:3,2:0:0.000180187,0.99982,1.38694e-07:37	0/1:138,0,55:11:0:3,8:0:2.26883e-14,0.999999,5.52252e-07:62	0/1:117,0,16:13:0:3,9:0:2.84382e-12,0.995632,0.00436754:23	0/1:105,0,91:12:0:6,6:0:4.52692e-11,1,1.3872e-10:97	0/1:111,0,100:12:0:6,6:0:1.13711e-11,1,1.74638e-11:99	0/1:138,0,90:15:0:5,10:0:2.26883e-14,1,1.74638e-10:97	0/1:145,0,45:12:0:3,9:0:4.52689e-15,0.999994,5.52249e-06:52	0/1:116,0,120:19:0:11,8:0:3.59586e-12,1,1.74638e-13:99
chr03	14923716	chr03_14923716_T_C	T	C	1796.16	.	.	GT:PL:DP:SP:AD:SCR:GP:GQ	0/0:0,81,255:27:0:27,0:2:1,6.20512e-09,4.82436e-27:82	0/0:0,72,255:24:0:24,0:6:1,4.9289e-08,4.82436e-27:73	0/0:0,57,255:19:0:19,0:0:0.999998,1.55865e-06,4.82436e-27:58	0/0:0,54,255:18:0:18,0:1:0.999997,3.10992e-06,4.82435e-27:55	0/0:0,60,255:20:0:20,0:0:0.999999,7.81177e-07,4.82436e-27:61	0/0:0,54,255:18:0:18,0:0:0.999997,3.10992e-06,4.82435e-27:55	0/0:0,42,255:14:0:14,0:0:0.999951,4.92866e-05,4.82413e-27:43	0/0:0,45,255:15:0:15,0:0:0.999975,2.47024e-05,4.82424e-27:46	0/0:0,96,255:32:0:32,0:8:1,1.96223e-10,4.82436e-27:97	0/0:0,78,255:26:0:26,0:0:1,1.23808e-08,4.82436e-27:79	./.:0,18,255:6:0:6,0:0:0.987771,0.0122294,4.76537e-27:19	./.:220,12,0:4:0:0,4:8:4.9542e-22,0.244188,0.755812:6	0/0:0,57,255:19:0:19,0:1:0.999998,1.55865e-06,4.82436e-27:58	0/1:242,0,90:7:0:2,5:10:8.077e-25,1,1.95295e-10:97	0/1:239,0,147:8:0:3,5:10:1.61157e-24,1,3.89664e-16:99	./.:48,0,158:4:0:3,1:2:2.02881e-05,0.99998,3.09515e-17:46	0/1:126,0,255:15:0:12,3:6:3.21551e-13,1,6.17575e-27:99	0/1:255,0,75:12:3:2,10:18:4.04809e-26,1,6.17575e-09:82	0/1:255,0,37:25:7:2,23:45:4.04793e-26,0.999961,3.89649e-05:44	0/1:255,0,198:16:5:5,11:22:4.04809e-26,1,3.09521e-21:99	0/1:255,0,179:12:2:4,8:15:4.04809e-26,1,2.45861e-19:99
chr03	15160576	chr03_15160576_G_A	G	A	2777.63	.	.	GT:PL:DP:SP:AD:SCR:GP:GQ	1/1:176,71,0:36:0:1,35:35:2.25006e-20,1.50358e-08,1:78	1/1:192,61,0:26:0:1,25:25:5.6519e-22,1.50358e-07,1:68	0/1:124,0,157:49:0:7,42:39:1.88394e-14,1,1.05408e-15:99	0/1:136,0,190:41:27:6,35:35:1.18869e-15,1,5.2829e-19:99	0/1:145,0,30:10:0:1,9:9:1.4886e-16,0.994745,0.00525514:22	0/1:155,0,78:14:0:2,12:12:1.49647e-17,1,8.37284e-08:70	0/1:127,0,29:35:0:3,32:33:9.37969e-15,0.993393,0.00660684:21	0/1:121,0,99:45:20:5,40:37:3.75896e-14,1,6.65078e-10:91	0/1:121,0,98:42:22:4,38:36:3.75896e-14,1,8.37284e-10:90	0/1:131,0,122:44:18:6,37:39:3.75896e-15,1,3.33329e-12:99	0/1:129,0,69:34:23:3,31:31:5.95754e-15,0.999999,6.65078e-07:61	1/1:123,15,0:5:0:0,5:4:4.46275e-15,0.00595025,0.99405:22	0/1:148,0,80:29:18:4,25:26:7.5001e-17,1,5.2829e-08:72	1/1:143,18,0:6:0:0,6:6:4.47604e-17,0.00299107,0.997009:25	./.:92,9,0:3:0:0,3:3:5.52035e-12,0.0232755,0.976725:16	1/1:143,18,0:6:0:0,6:6:4.47604e-17,0.00299107,0.997009:25	1/1:154,21,0:7:0:0,7:7:3.56076e-18,0.00150133,0.998499:28	./.:108,12,0:4:0:0,4:4:1.40294e-13,0.0118024,0.988198:19	1/1:160,20,0:10:0:1,9:8:8.94074e-19,0.00188932,0.998111:27	./.:129,4,0:8:0:1,7:8:1.04868e-15,0.0700768,0.929923:11	1/1:132,18,0:6:0:0,6:6:5.635e-16,0.00299107,0.997009:25
chr03	16047930	chr03_16047930_C_T	C	T	1031.69	.	.	GT:PL:DP:SP:AD:SCR:GP:GQ	0/0:0,51,193:17:0:17,0:0:0.999994,6.10841e-06,7.40968e-21:52	0/0:0,36,184:12:0:12,0:0:0.999807,0.000193129,5.88462e-20:37	0/0:0,33,178:11:0:11,0:0:0.999615,0.000385269,2.34226e-19:34	0/0:0,69,196:23:0:23,0:0:1,9.68124e-08,3.71366e-21:70	0/0:0,42,188:14:0:14,0:0:0.999951,4.85188e-05,2.34305e-20:43	0/0:0,60,195:20:0:20,0:0:0.999999,7.69008e-07,4.67522e-21:61	0/0:0,57,192:19:0:19,0:0:0.999998,1.53437e-06,9.32827e-21:58	0/0:0,45,188:15:0:15,0:0:0.999976,2.43176e-05,2.3431e-20:46	0/0:0,54,194:18:0:18,0:0:0.999997,3.06147e-06,5.88573e-21:55	0/0:0,72,195:24:0:24,0:0:1,4.85211e-08,4.67522e-21:73	0/0:0,21,154:7:0:7,0:0:0.993929,0.00607136,5.85002e-17:22	./.:151,0,1:12:0:1,11:0:8.96084e-16,0.86752,0.13248:8	0/0:0,54,193:18:0:18,0:0:0.999997,3.06147e-06,7.4097e-21:55	0/1:136,0,116:15:0:7,8:0:3.2664e-14,1,4.82915e-13:99	./.:170,27,0:9:0:0,9:0:6.69444e-17,0.0102718,0.989728:19	0/1:117,0,89:10:0:4,6:0:2.59459e-12,1,2.42031e-10:96	0/1:143,0,92:14:0:5,9:0:6.51732e-15,1,1.21303e-10:99	0/1:122,0,89:10:0:4,6:0:8.20482e-13,1,2.42031e-10:96	0/1:69,0,123:9:0:6,3:0:1.63708e-07,1,9.63543e-14:67	0/1:116,0,120:13:0:7,6:0:3.2664e-12,1,1.92252e-13:99	0/1:107,0,48:7:0:2,5:0:2.59458e-11,0.999997,3.04698e-06:55
chr03	16335788	chr03_16335788_G_T	G	T	176.313	.	.	GT:PL:DP:SP:AD:SCR:GP:GQ	0/0:0,42,189:14:0:14,0:0:0.99999,9.95906e-06,7.84117e-22:50	0/0:0,57,190:19:0:19,0:0:1,3.14936e-07,6.22852e-22:65	0/0:0,69,197:23:0:23,0:0:1,1.98711e-08,1.24275e-22:77	0/0:0,69,197:23:0:23,0:0:1,1.98711e-08,1.24275e-22:77	0/0:0,54,195:18:0:18,0:0:0.999999,6.2838e-07,1.96963e-22:62	0/0:0,66,196:22:0:22,0:0:1,3.96481e-08,1.56453e-22:74	0/0:0,33,175:11:0:11,0:0:0.999921,7.91021e-05,1.96948e-20:41	0/0:0,54,193:18:0:18,0:0:0.999999,6.2838e-07,3.12165e-22:62	0/0:0,117,201:39:0:39,0:0:1,3.14936e-13,4.94749e-23:99	0/0:0,48,192:16:0:16,0:0:0.999997,2.50162e-06,3.92992e-22:56	0/0:0,27,170:9:0:9,0:0:0.999685,0.000314837,6.22656e-20:35	./.:0,12,113:4:0:4,0:0:0.990139,0.00986095,3.09087e-14:20	0/0:0,63,196:21:0:21,0:0:1,7.91084e-08,1.56453e-22:71	./.:10,0,140:9:0:8,1:0:0.387834,0.612166,2.41564e-16:4	./.:22,0,100:5:0:4,1:0:0.0384375,0.961563,3.79437e-12:14	./.:22,0,100:5:0:4,1:0:0.0384375,0.961563,3.79437e-12:14	0/1:45,0,125:8:0:6,2:0:0.000200304,0.9998,1.2476e-14:36	0/1:71,0,111:8:0:5,3:0:5.03242e-07,1,3.13446e-13:62	0/0:0,24,159:8:0:8,0:0:0.999372,0.000627986,7.83632e-19:32	0/1:89,0,122:10:0:6,4:0:7.97586e-09,1,2.48979e-14:80	0/0:0,27,170:9:0:9,0:0:0.999685,0.000314837,6.22656e-20:35
chr03	16692166	chr03_16692166_T_C	T	C	1701.91	.	.	GT:PL:DP:SP:AD:SCR:GP:GQ	0/0:0,54,195:18:0:18,0:0:0.999994,6.05499e-06,1.82882e-20:52	0/0:0,51,194:17:0:17,0:0:0.999988,1.20812e-05,2.30233e-20:49	0/0:0,57,195:19:0:19,0:0:0.999997,3.03469e-06,1.82882e-20:55	0/0:0,75,197:25:0:25,0:0:1,4.80968e-08,1.15391e-20:73	0/0:0,33,180:11:0:11,0:0:0.999238,0.000761702,5.77885e-19:31	0/0:0,96,199:32:0:32,0:0:1,3.82047e-10,7.28069e-21:94	0/0:0,96,199:32:0:32,0:0:1,3.82047e-10,7.28069e-21:94	0/0:0,78,197:26:0:26,0:0:1,2.41055e-08,1.15391e-20:76	0/0:0,78,198:26:0:26,0:0:1,2.41055e-08,9.16585e-21:76	0/0:0,63,196:21:0:21,0:0:0.999999,7.62283e-07,1.45269e-20:61	./.:0,5,158:14:0:13,1:0:0.675234,0.324766,6.18909e-17:4	1/1:206,148,0:49:0:0,49:0:4.34338e-21,4.16815e-15,1:99	0/0:0,63,196:21:0:21,0:0:0.999999,7.62283e-07,1.45269e-20:61	./.:215,202,0:67:0:0,67:3:5.46799e-22,1.65937e-20,1:99	1/1:201,108,0:36:0:0,36:1:1.3735e-20,4.16815e-11,1:99	1/1:203,123,0:41:0:0,41:0:8.66617e-21,1.31809e-12,1:99	1/1:202,126,0:42:0:0,42:2:1.09101e-20,6.60608e-13,1:99	1/1:198,81,0:27:0:0,27:0:2.74048e-20,2.08903e-08,1:76	1/1:205,138,0:46:0:0,46:3:5.46799e-21,4.16815e-14,1:99	1/1:202,132,0:44:0:0,44:1:1.09101e-20,1.65937e-13,1:99	./.:216,196,0:65:0:0,65:4:4.34338e-22,6.60608e-20,1:99
chr03	17146829	chr03_17146829_C_T	C	T	1139.64	.	.	GT:PL:DP:SP:AD:SCR:GP:GQ	0/0:0,72,197:24:0:24,0:0:1,5.04766e-08,3.19242e-21:72	0/0:0,102,200:34:0:34,0:0:1,5.04766e-11,1.6e-21:99	0/0:0,69,196:23:0:23,0:0:1,1.00714e-07,4.01902e-21:69	0/0:0,138,203:46:0:46,0:0:1,1.26791e-14,8.019e-22:99	0/0:0,93,199:31:0:31,0:0:1,4.0095e-10,2.01428e-21:93	0/0:0,54,195:18:0:18,0:0:0.999997,3.18485e-06,5.05963e-21:54	0/0:0,108,201:36:0:36,0:0:1,1.26791e-11,1.27093e-21:99	0/0:0,114,201:38:0:38,0:0:1,3.18486e-12,1.27093e-21:99	0/0:0,129,203:43:0:43,0:0:1,1.00714e-13,8.019e-22:99	0/0:0,99,200:33:0:33,0:0:1,1.00714e-10,1.6e-21:99	0/0:0,144,205:48:0:48,0:0:1,3.18486e-15,5.05964e-22:99	1/1:205,138,0:46:0:0,46:0:1.97642e-20,7.92447e-14,1:99	0/0:0,111,200:37:0:37,0:0:1,6.35463e-12,1.6e-21:99	./.:220,217,0:72:0:0,72:0:6.25e-22,9.97631e-22,1:99	0/0:0,36,182:12:0:12,0:0:0.999799,0.000200911,1.00933e-19:36	./.:215,193,0:64:0:0,64:0:1.97642e-21,2.50594e-19,1:99	0/0:0,57,195:19:0:19,0:0:0.999998,1.59621e-06,5.05964e-21:57	1/1:206,148,0:49:0:0,49:0:1.56993e-20,7.92447e-15,1:99	./.:214,190,0:63:0:0,63:0:2.48817e-21,5e-19,1:99	./.:212,178,0:59:0:0,59:0:3.94348e-21,7.92447e-18,1:99	0/0:0,48,192:16:0:16,0:0:0.999987,1.2679e-05,1.00952e-20:48
chr03	17703995	chr03_17703995_T_A	T	A	1535.27	.	.	GT:PL:DP:SP:AD:SCR:GP:GQ	0/0:0,54,184:19:0:18,0:0:0.999994,5.9803e-06,2.24589e-19:52	0/0:0,66,191:22:0:22,0:0:1,3.77333e-07,4.48116e-20:64	0/0:0,54,189:18:0:18,0:0:0.999994,5.9803e-06,7.10212e-20:52	0/0:0,111,218:37:0:37,0:0:1,1.19323e-11,8.94109e-23:99	0/0:0,72,248:25:0:24,0:0:1,9.47819e-08,8.94109e-26:70	0/0:0,51,187:18:0:17,0:0:0.999988,1.19322e-05,1.1256e-19:49	0/0:0,36,171:13:0:12,0:0:0.999623,0.000377191,4.47947e-18:34	0/0:0,51,189:17:0:17,0:0:0.999988,1.19322e-05,7.10208e-20:49	0/0:0,87,249:29:0:29,0:0:1,2.99727e-09,7.10216e-26:85	0/0:0,60,245:20:0:20,0:0:0.999999,1.50219e-06,1.78398e-25:58	0/0:0,54,188:18:0:18,0:0:0.999994,5.9803e-06,8.94104e-20:52	1/1:183,39,0:13:0:0,13:0:8.88104e-19,0.000335111,0.999665:34	0/0:0,54,182:18:0:18,0:0:0.999994,5.9803e-06,3.55949e-19:52	1/1:195,57,0:19:0:0,19:0:5.60541e-20,5.31291e-06,0.999995:52	1/1:180,36,0:12:0:0,12:0:1.77141e-18,0.000668412,0.999332:31	1/1:173,30,0:10:0:0,10:0:8.86042e-18,0.0026557,0.997344:25	1/1:198,90,0:30:0:0,30:0:2.80937e-20,2.66278e-09,1:85	1/1:194,66,0:22:0:0,22:0:7.05682e-20,6.68859e-07,0.999999:61	1/1:189,42,0:14:0:0,14:0:2.23119e-19,0.000167982,0.999832:37	1/1:175,30,0:10:0:0,10:0:5.59055e-18,0.0026557,0.997344:25	1/1:196,75,0:26:0:0,25:1:4.45256e-20,8.42044e-08,1:70
chr03	18170169	chr03_18170169_T_C	T	C	1354.81	.	.	GT:PL:DP:SP:AD:SCR:GP:GQ	./.:0,12,113:4:0:4,0:0:0.952782,0.0472181,7.36485e-13:13	./.:0,9,84:3:0:3,0:0:0.910016,0.0899838,5.58753e-10:10	./.:0,12,113:4:0:4,0:0:0.952782,0.0472181,7.36485e-13:13	0/0:0,42,184:14:0:14,0:0:0.99995,4.95557e-05,6.13973e-20:43	0/0:0,48,192:16:0:16,0:0:0.999988,1.24483e-05,9.73117e-21:49	0/0:0,24,182:8:0:8,0:2:0.996883,0.00311716,9.70096e-20:25	0/0:0,60,195:20:0:20,0:0:0.999999,7.85444e-07,4.8772e-21:61	0/1:22,0,100:5:0:4,1:0:0.00796911,0.992031,1.94796e-11:20	0/0:0,24,159:8:0:8,0:0:0.996883,0.00311716,1.9356e-17:25	0/0:0,57,195:19:0:19,0:0:0.999998,1.56716e-06,4.87719e-21:58	0/0:0,60,192:21:0:20,0:0:0.999999,7.85444e-07,9.73129e-21:61	0/1:127,0,118:14:0:7,7:1:2.5403e-13,1,3.11211e-13:99	0/0:0,117,201:39:0:39,0:0:1,1.56717e-12,1.2251e-21:99	0/1:156,0,84:17:0:5,12:0:3.19805e-16,1,7.81727e-10:91	0/1:188,0,63:11:0:3,8:2:2.01783e-19,1,9.84136e-08:70	0/1:132,0,86:11:0:4,7:0:8.03313e-14,1,4.93237e-10:93	0/1:134,0,13:8:0:1,7:0:5.01917e-14,0.990255,0.00974546:20	0/1:187,0,141:29:0:12,17:1:2.5403e-19,1,1.55975e-15:99	0/1:178,0,137:22:0:10,12:1:2.01783e-18,1,3.91792e-15:99	0/1:161,0,130:24:0:9,15:0:1.01131e-16,1,1.96361e-14:99	0/1:163,0,161:28:0:17,11:3:6.38094e-17,1,1.55975e-17:99
chr03	18738654	chr03_18738654_A_G	A	G	77.2769	.	.	GT:PL:DP:SP:AD:SCR:GP:GQ	0/0:0,84,255:28:0:28,0:56:1,1.12515e-10,6.3148e-30:99	0/0:0,57,255:19:0:19,0:38:1,5.6391e-08,6.3148e-30:72	0/0:0,81,255:27:0:27,0:54:1,2.24497e-10,6.3148e-30:96	0/0:0,105,255:35:0:35,0:63:1,8.93737e-13,6.3148e-30:99	0/0:0,78,255:26:0:26,0:51:1,4.4793e-10,6.3148e-30:93	0/0:0,90,255:30:0:30,0:60:1,2.82625e-11,6.3148e-30:99	0/0:0,75,255:25:0:25,0:50:1,8.93737e-10,6.3148e-30:90	0/0:0,63,255:21:0:21,0:39:1,1.41648e-08,6.3148e-30:78	0/0:0,102,255:34:0:34,0:67:1,1.78324e-12,6.3148e-30:99	0/0:0,54,255:18:0:18,0:33:1,1.12515e-07,6.3148e-30:69	0/0:0,54,255:18:0:18,0:36:1,1.12515e-07,6.3148e-30:69	0/1:56,0,255:12:3:10,2:23:8.88692e-05,0.999911,2.23414e-28:40	0/0:0,36,255:12:0:12,0:24:0.999993,7.09916e-06,6.31476e-30:51	0/1:78,0,255:14:0:12,2:24:5.60776e-07,0.999999,2.23434e-28:62	0/0:0,15,255:5:0:5,0:10:0.999107,0.000892939,6.30916e-30:30	./.:0,9,169:3:0:3,0:6:0.996455,0.00354542,2.50506e-21:24	0/0:0,21,255:7:0:7,0:14:0.999776,0.000224446,6.31339e-30:36	0/0:0,39,255:13:0:13,0:26:0.999996,3.55802e-06,6.31478e-30:54	0/0:0,24,255:8:0:8,0:14:0.999888,0.000112502,6.31409e-30:39	./.:0,6,120:2:0:2,0:4:0.992951,0.00704916,1.98284e-16:21	./.:0,12,220:4:0:4,0:8:0.99822,0.00178007,1.99336e-26:27
chr03	18797177	chr03_18797177_T_C	T	C	634.771	.	.	GT:PL:DP:SP:AD:SCR:GP:GQ	0/0:0,51,194:17:0:17,0:0:0.999997,3.05106e-06,1.46839e-21:55	0/0:0,141,205:47:0:47,0:0:1,3.05107e-15,1.16639e-22:99	0/0:0,90,193:30:0:30,0:0:1,3.84107e-10,1.8486e-21:94	0/0:0,117,196:39:0:39,0:0:1,7.66393e-13,9.26496e-22:99	0/0:0,93,195:31:0:31,0:0:1,1.92509e-10,1.16639e-21:97	0/0:0,108,198:36:0:36,0:0:1,6.08768e-12,5.84579e-22:99	./.:14,0,141:28:0:25,3:0:0.0939115,0.906088,6.91134e-16:10	0/0:0,81,197:27:0:27,0:0:1,3.05107e-09,7.35942e-22:85	0/0:0,93,196:31:0:31,0:0:1,1.92509e-10,9.26496e-22:97	0/0:0,72,196:25:0:24,0:0:1,2.42355e-08,9.26496e-22:76	0/0:0,66,193:22:0:22,0:0:1,9.64832e-08,1.8486e-21:70	0/1:142,0,148:22:0:12,10:10:1.64266e-14,1,1.52192e-16:99	0/0:0,96,195:33:0:32,0:0:1,9.64832e-11,1.16639e-21:99	0/1:89,0,122:10:0:6,4:4:3.27754e-09,1,6.05887e-14:84	0/1:48,0,76:7:0:5,2:2:4.12601e-05,0.999959,2.41198e-09:43	0/1:103,0,131:12:0:7,5:5:1.30481e-10,1,7.62767e-15:98	0/1:38,0,121:11:0:8,2:2:0.000412448,0.999588,7.62452e-14:33	0/1:158,0,112:21:0:8,13:13:4.12618e-16,1,6.05887e-13:99	0/1:42,0,134:9:0:7,2:2:0.000164239,0.999836,3.82226e-15:37	0/0:0,24,155:8:0:8,0:0:0.998473,0.00152682,1.16461e-17:28	0/1:93,0,93:8:0:4,4:3:1.30481e-09,1,4.81273e-11:88
chr03	19247442	chr03_19247442_A_C	A	C	2023.44	.	.	GT:PL:DP:SP:AD:SCR:GP:GQ	0/1:156,0,120:20:0:8,12:20:1.95361e-16,1,3.21441e-13:99	0/1:69,0,158:23:0:18,5:23:9.79126e-08,1,5.0945e-17:70	0/1:140,0,160:28:0:17,11:26:7.77747e-15,1,3.21441e-17:99	0/1:137,0,161:30:0:18,11:30:1.55181e-14,1,2.5533e-17:99	0/1:164,0,146:36:0:15,21:36:3.09627e-17,1,8.07424e-16:99	./.:157,0,164:64:0:36,28:62:1.55181e-16,1,1.27968e-17:99	0/1:146,0,150:23:0:12,11:23:1.95361e-15,1,3.21441e-16:99	0/1:151,0,156:29:0:16,13:27:6.17787e-16,1,8.07424e-17:99	0/1:77,0,152:35:0:28,7:35:1.55181e-08,1,2.02816e-16:78	0/1:150,0,163:35:0:20,15:33:7.77747e-16,1,1.61102e-17:99	0/1:117,0,162:30:0:21,9:29:1.55181e-12,1,2.02816e-17:99	./.:59,0,28:3:0:1,2:3:9.78626e-07,0.99949,0.00050919:32	0/1:166,0,153:40:0:17,23:40:1.95361e-17,1,1.61102e-16:99	./.:0,255,255:937:4:932,5:13:1,4.06595e-26,1.30696e-26:99	0/1:19,0,114:6:0:5,1:6:0.00969632,0.990304,1.26727e-12:20	0/1:71,0,111:8:0:5,3:8:6.17787e-08,1,2.5533e-12:72	0/1:48,0,107:7:0:5,2:7:1.23263e-05,0.999988,6.41352e-12:49	0/1:125,0,45:8:0:2,6:8:2.45943e-13,0.99999,1.01648e-05:49	0/1:69,0,123:9:0:6,3:9:9.79126e-08,1,1.61102e-13:70	./.:10,0,137:9:0:8,1:9:0.0721623,0.927838,5.95077e-15:11	0/1:84,0,137:12:0:8,4:12:3.09627e-09,1,6.41359e-15:85
chr03	19377603	chr03_19377603_C_T	C	T	371.114	.	.	GT:PL:DP:SP:AD:SCR:GP:GQ	0/0:0,39,187:13:0:13,0:0:0.999977,2.30419e-05,1.67104e-21:46	0/0:0,63,196:21:0:21,0:0:1,9.17336e-08,2.10376e-22:70	0/0:0,51,194:17:0:17,0:0:0.999999,1.45388e-06,3.33424e-22:58	0/0:0,78,198:26:0:26,0:0:1,2.90087e-09,1.32739e-22:85	0/0:0,66,195:22:0:22,0:0:1,4.59757e-08,2.64848e-22:73	0/0:0,45,191:15:0:15,0:0:0.999994,5.78797e-06,6.65265e-22:52	0/0:0,48,191:16:0:16,0:0:0.999997,2.90086e-06,6.65267e-22:55	0/0:0,30,175:10:0:10,0:0:0.999817,0.000182999,2.648e-20:37	0/0:0,45,191:15:0:15,0:0:0.999994,5.78797e-06,6.65265e-22:52	0/0:0,57,194:19:0:19,0:0:1,3.65198e-07,3.33424e-22:64	0/0:0,33,180:11:0:11,0:0:0.999908,9.17252e-05,8.37447e-21:40	0/0:0,21,154:7:0:7,0:0:0.998548,0.00145177,3.3294e-18:28	0/0:0,75,198:25:0:25,0:0:1,5.788e-09,1.32739e-22:82	0/1:163,0,130:24:0:9,15:15:2.73824e-16,1,4.57582e-15:99	./.:0,3,37:1:0:1,0:0:0.915973,0.0840255,1.53066e-06:10	0/0:0,27,163:9:0:9,0:0:0.999635,0.000365065,4.19603e-19:34	0/1:154,0,55:14:0:3,11:11:2.17506e-15,1,1.447e-07:68	./.:0,12,113:4:0:4,0:0:0.988583,0.0114167,4.14964e-14:19	0/1:115,0,160:20:0:13,7:7:1.72771e-11,1,4.57582e-18:99	0/0:0,18,143:6:0:6,0:0:0.997108,0.00289248,4.18542e-17:25	0/0:0,27,170:9:0:9,0:0:0.999635,0.000365065,8.37218e-20:34
chr03	19731584	chr03_19731584_A_G	A	G	81.4382	.	.	GT:PL:DP:SP:AD:SCR:GP:GQ	0/0:0,48,192:16:0:16,0:0:0.999999,1.00376e-06,6.32698e-23:59	0/0:0,17,167:18:0:17,1:0:0.998738,0.00126206,1.99824e-20:28	0/0:0,46,191:20:0:19,1:0:0.999998,1.59084e-06,7.96519e-23:57	0/0:0,65,176:34:0:33,1:0:1,2.00276e-08,2.51882e-21:76	0/0:0,72,197:24:0:24,0:0:1,3.99603e-09,2.00077e-23:83	0/0:0,54,195:18:0:18,0:0:1,2.52132e-07,3.17101e-23:65	0/0:0,72,197:24:0:24,0:0:1,3.99603e-09,2.00077e-23:83	0/1:73,0,155:16:0:12,4:0:7.91355e-07,0.999999,5.00689e-18:61	0/0:0,17,166:18:0:17,1:0:0.998738,0.00126206,2.51564e-20:28	0/1:61,0,155:28:0:23,5:0:1.2542e-05,0.999987,5.00683e-18:49	0/0:0,26,165:21:0:20,1:0:0.999841,0.000159059,3.1705e-20:37	./.:0,3,25:1:0:1,0:0:0.969232,0.030765,3.07344e-06:15	0/0:0,72,197:24:0:24,0:0:1,3.99603e-09,2.00077e-23:83	0/0:0,15,123:5:0:5,0:0:0.998001,0.00199876,5.01566e-16:26	./.:0,3,37:1:0:1,0:0:0.969235,0.030765,1.93922e-07:15	0/0:0,15,129:5:0:5,0:0:0.998001,0.00199876,1.25988e-16:26	0/0:0,21,154:7:0:7,0:0:0.999497,0.000502817,3.99005e-19:32	0/0:0,42,186:14:0:14,0:0:0.999996,3.99601e-06,2.51881e-22:53	0/0:0,36,184:12:0:12,0:0:0.999984,1.59082e-05,3.992e-22:47	0/0:0,21,154:7:0:7,0:0:0.999497,0.000502817,3.99005e-19:32	./.:0,9,92:3:0:3,0:0:0.99209,0.00791006,6.27694e-13:21
chr03	20399277	chr03_20399277_G_T	G	T	755.091	.	.	GT:PL:DP:SP:AD:SCR:GP:GQ	0/0:0,42,255:14:0:14,0:28:0.999968,3.24573e-05,2.09208e-27:44	0/0:0,33,255:11:0:11,0:22:0.999742,0.00025776,2.09161e-27:35	0/0:0,24,255:8:0:8,0:16:0.997956,0.0020438,2.08788e-27:26	0/0:0,33,255:11:0:11,0:20:0.999742,0.00025776,2.09161e-27:35	0/0:0,27,255:9:0:9,0:18:0.998975,0.00102537,2.09001e-27:29	0/0:0,54,255:18:0:18,0:36:0.999998,2.04798e-06,2.09215e-27:56	0/0:0,33,255:11:0:11,0:22:0.999742,0.00025776,2.09161e-27:35	0/0:0,36,255:12:0:12,0:24:0.999871,0.000129202,2.09188e-27:38	0/0:0,24,255:8:0:8,0:16:0.997956,0.0020438,2.08788e-27:26	0/0:0,51,255:17:0:17,0:34:0.999996,4.08625e-06,2.09214e-27:53	0/0:0,18,255:6:0:6,0:14:0.991913,0.00808724,2.07523e-27:20	0/1:114,0,96:8:0:2,6:10:7.73879e-12,1,3.23048e-11:99	0/0:0,48,255:16:0:16,0:32:0.999992,8.15311e-06,2.09214e-27:50	0/1:109,0,186:9:0:4,5:13:2.44722e-11,1,3.23048e-20:99	0/1:145,0,30:10:0:1,9:11:6.14635e-15,0.999871,0.000128591:38	./.:56,0,108:4:0:2,2:6:4.88283e-06,0.999995,2.03828e-12:53	0/1:48,0,225:7:0:5,2:12:3.08077e-05,0.999969,4.0668e-24:45	0/1:107,0,99:7:0:2,5:9:3.87859e-11,1,1.61907e-11:99	0/1:107,0,220:10:13:5,5:15:3.87859e-11,1,1.28608e-23:99	0/1:86,0,197:8:4:4,4:12:4.88285e-09,1,2.56606e-21:83	0/1:74,0,93:6:12:2,4:8:7.73879e-08,1,6.44565e-11:71
chr03	20899769	chr03_20899769_G_A	G	A	4595.37	.	.	GT:PL:DP:SP:AD:SCR:GP:GQ	0/1:255,0,166:49:33:28,21:0:9.0726e-27,1,2.18881e-17:99	0/1:255,0,130:44:21:14,30:0:9.0726e-27,1,8.71381e-14:99	0/1:255,0,165:34:29:19,15:0:9.0726e-27,1,2.75555e-17:99	./.:255,0,166:51:55:31,20:0:9.0726e-27,1,2.18881e-17:99	0/1:255,0,197:37:34:19,18:0:9.0726e-27,1,1.73863e-20:99	0/1:255,0,155:44:26:19,25:0:9.0726e-27,1,2.75555e-16:99	0/1:255,0,135:38:30:13,25:0:9.0726e-27,1,2.75555e-14:99	0/1:255,0,164:44:60:23,21:0:9.0726e-27,1,3.46903e-17:99	0/1:255,0,157:48:52:21,27:0:9.0726e-27,1,1.73863e-16:99	./.:255,0,163:73:71:35,38:0:9.0726e-27,1,4.36725e-17:99	1/1:255,45,0:15:0:0,15:0:1.04114e-26,3.62891e-05,0.999964:44	0/1:113,0,96:7:8:4,3:0:1.43791e-12,1,2.18881e-10:96	0/1:255,0,152:49:36:20,29:0:9.0726e-27,1,5.49805e-16:99	0/1:124,0,123:9:0:6,3:0:1.14217e-13,1,4.36725e-13:99	0/1:116,0,77:6:4:3,3:0:7.20662e-13,1,1.73863e-08:77	./.:251,0,13:8:0:1,7:0:2.18357e-26,0.958155,0.041845:13	./.:255,8,0:15:0:1,14:0:8.80945e-27,0.153892,0.846108:8	0/1:255,0,85:19:20:5,14:0:9.0726e-27,1,2.75555e-09:85	0/1:255,0,70:17:11:4,13:1:9.0726e-27,1,8.71381e-08:70	0/1:24,0,151:12:0:11,1:0:0.00114087,0.998859,6.91373e-16:29	0/1:236,0,63:11:12:3,8:0:7.20662e-25,1,4.36725e-07:63
chr03	21381812	chr03_21381812_T_G	T	G	1284.58	.	.	GT:PL:DP:SP:AD:SCR:GP:GQ	0/0:0,102,199:34:0:34,0:0:1,6.08406e-11,2.92635e-21:99	0/0:0,51,191:17:0:17,0:0:0.999992,7.65932e-06,1.84639e-20:51	0/0:0,60,196:20:0:20,0:0:0.999999,9.64257e-07,5.83883e-21:60	0/0:0,111,199:37:0:37,0:0:1,7.65937e-12,2.92635e-21:99	0/0:0,75,198:25:0:25,0:0:1,3.04925e-08,3.68406e-21:75	0/0:0,87,198:29:0:29,0:0:1,1.92395e-09,3.68406e-21:87	0/0:0,90,199:30:0:30,0:0:1,9.64258e-10,2.92635e-21:90	0/0:0,87,199:29:0:29,0:0:1,1.92395e-09,2.92635e-21:87	0/0:0,81,198:27:0:27,0:0:1,7.65937e-09,3.68406e-21:81	0/0:0,93,199:31:0:31,0:0:1,4.83274e-10,2.92635e-21:93	0/0:0,39,185:13:0:13,0:0:0.999879,0.000121378,7.34977e-20:39	0/1:162,0,116:37:0:11,26:0:6.54345e-17,1,6.05527e-13:99	0/0:0,57,194:19:0:19,0:1:0.999998,1.92394e-06,9.25392e-21:57	0/1:147,0,69:38:0:7,31:0:2.06922e-15,1,3.03482e-08:75	0/1:165,0,128:34:0:11,23:0:3.27949e-17,1,3.82061e-14:99	0/1:158,0,86:30:0:7,23:0:1.64364e-16,1,6.05527e-10:92	0/1:162,0,121:36:0:11,25:0:6.54345e-17,1,1.91484e-13:99	0/1:158,0,91:39:0:10,29:0:1.64364e-16,1,1.91484e-10:97	0/1:128,0,26:49:0:7,42:0:1.64265e-13,0.999395,0.00060516:32	0/1:162,0,129:41:0:13,28:0:6.54345e-17,1,3.03482e-14:99	0/1:139,0,59:42:0:7,35:0:1.30559e-14,1,3.03482e-07:65
chr03	21396648	chr03_21396648_G_T	G	T	3832.03	.	.	GT:PL:DP:SP:AD:SCR:GP:GQ	1/1:255,45,0:15:0:0,15:0:6.59397e-27,2.888e-05,0.999971:45	1/1:255,27,0:9:0:0,9:0:6.58217e-27,0.00181894,0.998181:27	1/1:255,66,0:22:0:0,22:0:6.59416e-27,2.29409e-07,1:66	1/1:255,33,0:11:0:0,11:0:6.59114e-27,0.000457521,0.999542:33	0/0:0,51,255:17:0:17,0:0:0.999965,3.47885e-05,1.51644e-25:44	0/0:0,27,255:9:0:9,0:0:0.991337,0.00866306,1.50336e-25:20	0/1:195,0,93:6:0:2,4:0:7.22021e-21,1,5.4877e-10:92	0/0:0,36,255:12:0:12,0:0:0.998901,0.00109894,1.51483e-25:29	0/1:220,0,255:15:0:10,5:0:2.28323e-23,1,3.4625e-26:99	0/0:0,54,255:18:0:18,0:0:0.999983,1.74358e-05,1.51647e-25:47	0/1:229,0,255:12:3:7,5:0:2.87442e-24,1,3.4625e-26:99	1/1:255,96,0:32:0:0,32:1:6.59416e-27,2.29409e-10,1:96	0/0:0,33,255:11:0:11,0:0:0.99781,0.00219027,1.51317e-25:26	1/1:255,87,0:29:0:0,29:0:6.59416e-27,1.82226e-09,1:87	1/1:255,132,0:44:0:0,44:2:6.59416e-27,5.76249e-14,1:99	1/1:255,99,0:33:0:0,33:0:6.59416e-27,1.14977e-10,1:99	./.:255,160,0:53:0:0,53:5:6.59416e-27,9.13292e-17,1:99	./.:255,187,0:62:0:0,62:4:6.59416e-27,1.82226e-19,1:99	./.:255,255,0:120:0:0,120:2:6.59416e-27,2.88808e-26,1:99	1/1:255,51,0:17:0:0,17:0:6.59411e-27,7.25449e-06,0.999993:51	./.:255,255,0:106:0:0,106:2:6.59416e-27,2.88808e-26,1:99
chr03	21754621	chr03_21754621_A_G	A	G	394.299	.	.	GT:PL:DP:SP:AD:SCR:GP:GQ	0/0:0,78,240:26:0:26,0:28:1,2.99853e-09,8.94862e-27:85	0/0:0,99,199:33:0:33,0:33:1,2.38181e-11,1.12656e-22:99	0/0:0,60,250:20:0:20,0:18:1,1.89194e-07,8.94862e-28:67	0/0:0,114,255:38:0:38,0:40:1,7.53196e-13,2.8298e-28:99	0/0:0,54,195:18:0:18,0:18:0.999999,7.53195e-07,2.8298e-22:61	0/0:0,69,197:23:0:23,0:23:1,2.38181e-08,1.78548e-22:76	0/1:138,0,162:26:0:15,11:26:8.37707e-14,1,2.98434e-18:99	0/0:0,126,202:43:0:42,0:43:1,4.75234e-14,5.6462e-23:99	0/1:82,0,255:27:0:21,6:31:3.33497e-08,1,1.49571e-27:74	1/1:197,69,0:23:0:0,23:25:2.22968e-18,2.66165e-06,0.999997:55	0/1:59,0,160:21:0:17,4:21:6.6541e-06,0.999993,4.72983e-18:51	0/0:0,15,129:5:0:5,0:4:0.994053,0.00594727,1.11986e-15:22	0/0:0,75,246:25:0:25,0:26:1,5.98285e-09,2.24779e-27:82	0/0:0,15,129:5:0:5,0:5:0.994053,0.00594727,1.11986e-15:22	./.:0,9,92:3:0:3,0:3:0.976736,0.023264,5.51484e-12:16	0/0:0,39,255:13:0:13,0:16:0.999976,2.38176e-05,2.82973e-28:46	0/0:0,36,184:12:0:12,0:12:0.999952,4.75212e-05,3.56234e-21:43	0/0:0,24,162:8:0:8,0:8:0.999247,0.000752629,5.64195e-19:31	0/0:0,33,180:11:0:11,0:11:0.999905,9.48128e-05,8.94777e-21:40	0/0:0,30,175:10:0:10,0:9:0.999811,0.000189158,2.82927e-20:37	0/0:0,15,129:5:0:5,0:5:0.994053,0.00594727,1.11986e-15:22
chr03	21898367	chr03_21898367_C_G	C	G	710.21	.	.	GT:PL:DP:SP:AD:SCR:GP:GQ	0/0:0,24,255:8:0:8,0:0:0.997986,0.00201399,2.02736e-27:26	0/0:0,36,255:12:0:12,0:0:0.999873,0.000127314,2.03119e-27:38	0/0:0,18,255:6:0:6,0:0:0.99203,0.00796999,2.01526e-27:20	0/0:0,33,255:11:0:11,0:0:0.999746,0.000253994,2.03093e-27:35	0/0:0,60,255:20:0:20,0:0:0.999999,5.06912e-07,2.03145e-27:62	0/0:0,45,255:15:0:15,0:0:0.999984,1.60297e-05,2.03142e-27:47	0/0:0,45,255:15:0:15,0:0:0.999984,1.60297e-05,2.03142e-27:47	0/0:0,33,255:11:0:11,0:0:0.999746,0.000253994,2.03093e-27:35	0/0:0,21,255:7:0:7,0:0:0.99599,0.0040104,2.0233e-27:23	0/0:0,27,255:9:0:9,0:0:0.99899,0.0010104,2.0294e-27:29	0/0:0,42,255:14:0:14,0:0:0.999968,3.1983e-05,2.03138e-27:44	./.:0,12,255:7:0:6,1:1:0.969007,0.0309927,1.96849e-27:15	0/0:0,24,255:8:0:8,0:0:0.997986,0.00201399,2.02736e-27:26	0/1:32,0,255:8:0:6,2:2:0.00124316,0.998757,4.00251e-27:29	0/1:153,0,36:8:0:1,7:11:9.88674e-16,0.999968,3.18316e-05:44	./.:3,0,101:3:0:2,1:1:0.49716,0.50284,5.06177e-12:3	0/1:143,0,138:11:8:3,8:4:9.88706e-15,1,2.00851e-15:99	0/1:105,0,181:10:0:4,6:9:6.23831e-11,1,1.00664e-19:99	./.:83,9,0:3:0:0,3:3:3.9138e-08,0.498346,0.501654:3	0/1:36,0,135:6:0:3,3:3:0.000495281,0.999505,4.00551e-15:33	1/1:255,54,0:18:0:0,18:38:4.92244e-25,3.14133e-05,0.999969:45
chr03	22407770	chr03_22407770_A_G	A	G	773.572	.	.	GT:PL:DP:SP:AD:SCR:GP:GQ	0/0:0,24,255:8:0:8,0:16:0.997436,0.00256432,3.28851e-27:25	0/0:0,27,255:9:0:9,0:18:0.998713,0.00128685,3.29272e-27:28	0/0:0,54,255:18:0:18,0:36:0.999997,2.5709e-06,3.29695e-27:55	0/0:0,36,255:12:0:12,0:24:0.999838,0.000162187,3.29643e-27:37	0/0:0,21,255:7:0:7,0:14:0.994897,0.00510346,3.28013e-27:22	0/0:0,39,255:13:0:13,0:26:0.999919,8.12927e-05,3.29669e-27:40	./.:0,15,243:5:0:5,0:10:0.979987,0.0200128,5.12076e-26:16	0/0:0,54,255:18:0:18,0:36:0.999997,2.5709e-06,3.29695e-27:55	0/0:0,33,255:11:0:11,0:22:0.999676,0.000323554,3.29589e-27:34	0/0:0,45,255:15:0:15,0:30:0.99998,2.0421e-05,3.29689e-27:46	0/0:0,27,255:9:0:9,0:17:0.998713,0.00128685,3.29272e-27:28	0/1:71,0,147:8:0:3,5:6:1.23002e-07,1,3.22127e-16:69	./.:0,6,120:2:0:2,0:4:0.860427,0.139573,8.97073e-14:8	0/1:95,0,206:15:24:5,10:11:4.89681e-10,1,4.05534e-22:93	./.:72,6,0:2:0:0,2:2:2.36781e-07,0.608744,0.391256:4	0/1:124,0,255:16:5:6,10:17:6.16472e-13,1,5.10537e-27:99	0/1:60,0,255:12:3:8,4:18:1.5485e-06,0.999998,5.10536e-27:58	0/1:114,0,96:8:0:2,6:6:6.16472e-12,1,4.05534e-11:99	./.:88,0,48:4:0:1,3:4:2.45421e-09,0.999997,2.55874e-06:55	0/1:154,0,112:20:0:3,17:12:6.16472e-16,1,1.01865e-12:99	0/1:90,0,81:10:0:2,8:7:1.54851e-09,1,1.28241e-09:85
chr03	22902857	chr03_22902857_T_C	T	C	172.313	.	.	GT:PL:DP:SP:AD:SCR:GP:GQ	0/0:0,108,255:36:0:36,0:0:1,1.48662e-12,6.95566e-29:99	./.:0,211,255:70:0:70,0:0:1,7.45074e-23,6.95566e-29:99	0/0:0,138,202:46:0:46,0:0:1,1.48662e-15,1.38784e-23:99	./.:0,220,216:73:0:73,0:0:1,9.37992e-24,5.52508e-25:99	0/0:0,105,222:35:0:35,0:0:1,2.96619e-12,1.38784e-25:99	0/0:0,151,255:50:0:50,0:0:1,7.45074e-17,6.95566e-29:99	0/0:0,117,200:40:0:39,0:0:1,1.87154e-13,2.19957e-23:99	./.:0,169,255:56:0:56,0:0:1,1.18086e-18,6.95566e-29:99	0/0:0,102,200:34:0:34,0:0:1,5.91833e-12,2.19957e-23:99	0/0:0,114,198:39:0:38,0:0:1,3.73421e-13,3.48609e-23:99	0/0:0,111,255:37:0:37,0:0:1,7.45074e-13,6.95566e-29:99	0/0:0,24,225:8:0:8,0:0:0.999627,0.000373282,6.95306e-26:34	0/0:0,148,255:49:0:49,0:0:1,1.48662e-16,6.95566e-29:99	0/1:80,0,205:22:6:19,3:0:1.06611e-07,1,7.41548e-23:69	0/0:0,33,180:11:0:11,0:0:0.999953,4.70088e-05,2.19947e-21:43	0/0:0,27,155:9:0:9,0:0:0.999813,0.000187119,6.95436e-19:37	0/1:39,0,120:7:0:6,1:0:0.00134035,0.99866,2.34184e-14:28	0/1:84,0,134:9:0:7,2:0:4.24425e-08,1,9.33553e-16:73	0/1:42,0,134:9:0:7,2:0:0.000672216,0.999328,9.32926e-16:31	0/0:0,30,175:10:0:10,0:0:0.999906,9.37904e-05,6.95501e-21:40	0/0:0,36,182:12:0:12,0:0:0.999976,2.35607e-05,1.3878e-21:46
chr03	23083507	chr03_23083507_A_G	A	G	630.029	.	.	GT:PL:DP:SP:AD:SCR:GP:GQ	0/0:0,39,187:13:0:13,0:0:0.99991,8.95978e-05,2.52682e-20:40	0/0:0,39,185:13:0:13,0:0:0.99991,8.95978e-05,4.00473e-20:40	0/0:0,51,194:17:0:17,0:0:0.999994,5.65371e-06,5.04209e-21:52	0/0:0,72,197:24:0:24,0:0:1,4.49093e-08,2.52704e-21:73	0/0:0,36,184:12:0:12,0:0:0.999821,0.000178755,5.04121e-20:37	0/0:0,24,159:8:0:8,0:0:0.997174,0.00282558,1.58995e-17:25	0/0:0,21,154:7:0:7,0:0:0.994378,0.00562196,5.01377e-17:22	0/0:0,33,180:11:0:11,0:0:0.999643,0.0003566,1.26607e-19:34	0/0:0,42,186:14:0:14,0:0:0.999955,4.49073e-05,3.18122e-20:43	0/0:0,42,189:14:0:14,0:0:0.999955,4.49073e-05,1.59438e-20:43	0/0:0,30,175:10:0:10,0:0:0.999289,0.000711258,4.00224e-19:31	./.:0,6,46:2:0:2,0:0:0.848327,0.15167,2.69883e-06:8	0/0:0,24,159:8:0:8,0:0:0.997174,0.00282558,1.58995e-17:25	0/1:134,0,42:9:0:2,7:0:5.59318e-14,0.999989,1.12272e-05:49	0/1:113,0,48:7:0:2,5:0:7.04146e-12,0.999997,2.82017e-06:55	0/1:113,0,48:7:0:2,5:0:7.04146e-12,0.999997,2.82017e-06:55	./.:28,0,59:3:0:2,1:0:0.00222176,0.997778,2.23517e-07:26	1/1:180,33,0:11:0:0,11:0:7.87346e-18,0.00280868,0.997191:25	0/1:71,0,53:5:0:2,3:0:1.116e-07,0.999999,8.91817e-07:59	0/1:53,0,79:5:0:3,2:0:7.04143e-06,0.999993,2.24013e-09:51	./.:37,3,0:1:0:0,1:0:0.000412603,0.737682,0.261906:5
chr03	23250893	chr03_23250893_G_A	G	A	1320.07	.	.	GT:PL:DP:SP:AD:SCR:GP:GQ	0/0:0,120,202:40:0:40,0:0:1,1.33333e-12,2.80425e-21:99	0/0:0,96,199:32:0:32,0:0:1,3.34918e-10,5.59522e-21:94	0/0:0,151,207:50:0:50,0:0:1,1.0591e-15,8.86783e-22:99	0/0:0,117,202:39:0:39,0:0:1,2.66035e-12,2.80425e-21:99	0/0:0,123,202:41:0:41,0:0:1,6.6825e-13,2.80425e-21:99	0/0:0,105,200:35:0:35,0:0:1,4.21637e-11,4.44444e-21:99	0/0:0,123,203:41:0:41,0:0:1,6.6825e-13,2.2275e-21:99	0/0:0,75,197:25:0:25,0:0:1,4.21637e-08,8.86783e-21:73	./.:0,244,228:81:0:81,0:0:1,5.3081e-25,7.04397e-24:99	0/0:0,105,200:35:0:35,0:0:1,4.21637e-11,4.44444e-21:99	0/0:0,69,197:23:0:23,0:0:1,1.67857e-07,8.86783e-21:67	./.:143,18,0:6:0:0,6:0:1.07649e-14,0.0453887,0.954611:13	0/0:0,120,202:40:0:40,0:0:1,1.33333e-12,2.80425e-21:99	1/1:196,63,0:21:0:0,21:3:5.65174e-20,1.50356e-06,0.999999:58	./.:0,0,0:0:0:0,0:0:0,0,0:0	1/1:194,60,0:20:0:0,20:0:8.95738e-20,2.99999e-06,0.999997:55	1/1:194,51,0:17:0:0,17:1:8.9572e-20,2.38293e-05,0.999976:46	1/1:191,48,0:16:0:0,16:0:1.78715e-19,4.75445e-05,0.999952:43	1/1:175,33,0:11:0:0,11:0:7.10444e-18,0.0015013,0.998499:28	1/1:187,39,0:13:0:0,13:1:4.48765e-19,0.000377535,0.999622:34	1/1:180,33,0:11:0:0,11:0:2.24662e-18,0.0015013,0.998499:28
chr03	23479862	chr03_23479862_C_T	C	T	1225.86	.	.	GT:PL:DP:SP:AD:SCR:GP:GQ	0/0:0,30,173:10:0:10,0:0:0.998914,0.00108606,1.47952e-18:29	0/0:0,48,192:16:0:16,0:0:0.999983,1.72313e-05,1.86459e-20:47	0/0:0,27,167:9:0:9,0:0:0.997835,0.00216464,5.8837e-18:26	./.:0,18,143:6:0:6,0:0:0.98306,0.0169397,1.45603e-15:17	0/0:0,30,172:10:0:10,0:0:0.998914,0.00108606,1.8626e-18:29	0/0:0,36,184:12:0:12,0:0:0.999727,0.000273028,1.17618e-19:35	0/0:0,36,184:12:0:12,0:0:0.999727,0.000273028,1.17618e-19:35	0/0:0,24,162:8:0:8,0:0:0.99569,0.00430973,1.85659e-17:23	0/0:0,48,192:16:0:16,0:0:0.999983,1.72313e-05,1.86459e-20:47	0/0:0,42,186:14:0:14,0:0:0.999931,6.85956e-05,7.4227e-20:41	0/0:0,24,151:8:0:8,0:0:0.99569,0.00430973,2.33731e-16:23	0/1:128,0,148:18:0:10,8:0:1.45772e-13,1,4.3079e-16:99	0/0:0,30,175:10:0:10,0:0:0.998914,0.00108606,9.33511e-19:29	1/1:182,36,0:12:0:0,12:0:2.13308e-18,0.000923279,0.999077:30	./.:113,12,0:4:0:0,4:0:1.37642e-11,0.188398,0.811602:7	./.:158,14,0:17:0:1,16:0:4.67786e-16,0.127754,0.872246:8	0/1:159,0,55:20:0:4,16:0:1.15791e-16,0.999999,8.59539e-07:60	0/1:156,0,43:18:0:3,15:0:2.3103e-16,0.999986,1.36226e-05:48	./.:156,8,0:15:0:1,14:0:5.36912e-16,0.368323,0.631677:4	0/1:146,0,36:11:0:2,9:0:2.31017e-15,0.999932,6.8271e-05:41	0/1:146,0,98:14:0:5,9:0:2.31033e-15,1,4.3079e-11:99
chr03	24584274	chr03_24584274_T_C	T	C	1493.69	.	.	GT:PL:DP:SP:AD:SCR:GP:GQ	0/0:0,69,197:23:0:23,0:0:1,1.92038e-07,1.16069e-20:67	0/0:0,99,199:33:0:33,0:0:1,1.92038e-10,7.32346e-21:97	./.:0,6,134:35:0:32,3:0:0.722978,0.277022,1.67433e-14:5	0/0:0,151,207:50:0:50,0:0:1,1.21168e-15,1.16069e-21:99	./.:0,160,208:53:0:53,0:0:1,1.52542e-16,9.21969e-22:99	0/0:0,144,206:48:0:48,0:0:1,6.07279e-15,1.46122e-21:99	0/0:0,144,204:48:0:48,0:0:1,6.07279e-15,2.31588e-21:99	0/0:0,102,200:34:0:34,0:1:1,9.62472e-11,5.81723e-21:99	0/0:0,126,203:42:0:42,0:0:1,3.83167e-13,2.91552e-21:99	0/0:0,114,200:38:0:38,0:0:1,6.07279e-12,5.81723e-21:99	0/0:0,111,201:37:0:37,0:0:1,1.21168e-11,4.62079e-21:99	1/1:182,36,0:12:0:0,12:0:1.08392e-18,0.000658242,0.999342:31	0/0:0,126,202:42:0:42,0:0:1,3.83167e-13,3.67043e-21:99	./.:162,24,0:8:0:0,8:0:1.07343e-16,0.0103315,0.989669:19	1/1:194,51,0:17:0:0,17:0:6.84344e-20,2.08287e-05,0.999979:46	1/1:170,27,0:9:0:0,9:0:1.71008e-17,0.00520482,0.994795:22	1/1:184,42,0:14:0:0,14:0:6.84245e-19,0.000165425,0.999835:37	1/1:175,30,0:10:0:0,10:0:5.42183e-18,0.00261538,0.997385:25	1/1:191,45,0:15:0:0,15:0:1.36536e-19,8.29155e-05,0.999917:40	1/1:189,42,0:14:0:0,14:0:2.16377e-19,0.000165425,0.999835:37	1/1:193,51,0:17:0:0,17:0:8.61538e-20,2.08287e-05,0.999979:46
chr03	24986773	chr03_24986773_A_C	A	C	1287.53	.	.	GT:PL:DP:SP:AD:SCR:GP:GQ	0/0:0,72,192:29:0:28,1:0:1,4.22394e-08,7.06928e-21:73	0/0:0,78,195:26:0:26,0:0:1,1.06101e-08,3.54303e-21:79	0/0:0,60,187:20:0:20,0:0:0.999999,6.69449e-07,2.2355e-20:61	0/0:0,99,193:33:0:33,0:0:1,8.42786e-11,5.61533e-21:99	0/0:0,93,192:33:0:31,0:0:1,3.35519e-10,7.06928e-21:94	0/0:0,123,197:41:0:41,0:0:1,3.35519e-13,2.2355e-21:99	0/0:0,123,199:41:0:41,0:0:1,3.35519e-13,1.41051e-21:99	0/0:0,151,200:50:0:50,0:0:1,5.31762e-16,1.12041e-21:99	0/0:0,87,193:29:0:29,0:0:1,1.33573e-09,5.61533e-21:88	0/0:0,108,192:36:0:36,0:0:1,1.06101e-11,7.06928e-21:99	0/0:0,78,191:26:0:26,0:1:1,1.06101e-08,8.8997e-21:79	0/1:155,0,153:31:0:16,15:2:4.7237e-16,1,8.38798e-17:99	./.:0,172,206:57:0:57,0:0:1,4.22394e-18,2.81433e-22:99	0/1:150,0,149:27:0:14,13:0:1.49377e-15,1,2.10697e-16:99	./.:140,0,10:9:0:1,8:0:1.46918e-14,0.983539,0.0164607:17	0/1:165,0,116:28:0:10,18:0:4.7237e-17,1,4.20395e-13:99	0/1:139,0,159:24:0:14,10:0:1.88054e-14,1,2.10697e-17:99	0/1:158,0,137:27:0:12,15:0:2.36746e-16,1,3.33932e-15:99	0/1:164,0,154:37:0:17,20:0:5.94679e-17,1,6.66281e-17:99	0/1:161,0,125:30:0:13,16:0:1.18654e-16,1,5.29246e-14:99	0/1:147,0,152:29:0:16,13:0:2.98045e-15,1,1.05598e-16:99
chr03	26925123	chr03_26925123_G_A	G	A	574.251	.	.	GT:PL:DP:SP:AD:SCR:GP:GQ	0/0:0,33,255:11:0:11,0:2:0.99996,4.00782e-05,5.05562e-29:43	0/0:0,36,255:12:0:12,0:4:0.99998,2.00871e-05,5.05572e-29:46	0/0:0,21,255:7:0:7,0:0:0.999365,0.000634819,5.05261e-29:31	0/0:0,39,255:13:0:13,0:4:0.99999,1.00675e-05,5.05577e-29:49	0/0:0,21,255:7:0:7,0:4:0.999365,0.000634819,5.05261e-29:31	0/0:0,18,255:6:0:6,0:6:0.998734,0.00126583,5.04942e-29:28	0/0:0,18,235:6:0:6,0:0:0.998734,0.00126583,5.04942e-27:28	0/0:0,66,255:22:0:22,0:0:1,2.00875e-08,5.05582e-29:76	./.:0,12,220:4:0:4,0:0:0.99498,0.00502042,1.59077e-25:22	0/0:0,36,255:12:0:12,0:4:0.99998,2.00871e-05,5.05572e-29:46	0/0:0,24,255:8:0:8,0:6:0.999682,0.000318264,5.05421e-29:34	0/0:0,24,255:28:0:27,1:23:0.999682,0.000318264,5.05421e-29:34	0/0:0,15,246:5:0:5,0:4:0.997478,0.00252249,4.00585e-28:25	./.:22,0,255:30:3:28,2:23:0.0731296,0.92687,5.85983e-28:11	./.:28,0,255:28:3:26,2:21:0.0194335,0.980567,6.1993e-28:17	0/1:118,0,255:33:0:29,4:25:1.98186e-11,1,6.32217e-28:99	0/1:138,0,255:38:2:33,5:23:1.98186e-13,1,6.32217e-28:99	./.:164,0,255:63:7:56,7:46:4.97822e-16,1,6.32217e-28:99	0/1:200,0,255:48:17:39,9:30:1.25047e-19,1,6.32217e-28:99	0/0:0,138,255:46:0:46,0:40:1,1.26744e-15,5.05582e-29:99	0/0:0,33,255:31:0:30,1:24:0.99996,4.00782e-05,5.05562e-29:43
chr03	26961212	chr03_26961212_T_C	T	C	2628.77	.	.	GT:PL:DP:SP:AD:SCR:GP:GQ	0/0:0,39,255:13:0:13,0:0:0.999803,0.000197005,1.93634e-26:37	0/0:0,87,255:29:0:29,0:0:1,3.12294e-09,1.93672e-26:85	0/0:0,60,255:20:0:20,0:0:0.999998,1.56517e-06,1.93672e-26:58	0/0:0,39,255:13:0:13,0:0:0.999803,0.000197005,1.93634e-26:37	0/0:0,63,255:21:0:21,0:0:0.999999,7.84446e-07,1.93672e-26:61	0/0:0,69,255:23:0:23,0:0:1,1.97044e-07,1.93672e-26:67	0/0:0,39,255:13:0:13,0:0:0.999803,0.000197005,1.93634e-26:37	0/0:0,75,255:25:0:25,0:0:1,4.94952e-08,1.93672e-26:73	0/1:255,0,162:23:0:5,18:0:2.0204e-26,1,2.4689e-17:99	0/0:0,54,255:18:0:18,0:0:0.999994,6.23104e-06,1.93671e-26:52	0/1:191,0,149:7:0:3,4:0:5.07501e-20,1,4.9261e-16:99	./.:254,21,0:7:0:0,7:0:6.37097e-26,0.0198961,0.980104:17	0/0:0,33,255:11:0:11,0:0:0.999216,0.000783832,1.9352e-26:31	0/1:255,0,86:22:3:3,19:0:2.0204e-26,1,9.82887e-10:90	0/1:255,0,24:12:0:1,11:0:2.01725e-26,0.998445,0.00155535:28	0/1:255,0,124:26:8:6,20:1:2.0204e-26,1,1.55777e-13:99	0/1:255,0,129:29:5:4,25:0:2.0204e-26,1,4.9261e-14:99	0/1:255,0,54:22:0:2,20:7:2.02039e-26,0.999998,1.55777e-06:58	0/1:255,0,53:29:6:3,26:2:2.02039e-26,0.999998,1.96111e-06:57	0/1:255,0,255:28:2:8,20:1:2.0204e-26,1,1.23738e-26:99	0/1:255,0,95:33:2:4,29:2:2.0204e-26,1,1.23738e-10:99
chr03	27095554	chr03_27095554_T_C	T	C	1844.81	.	.	GT:PL:DP:SP:AD:SCR:GP:GQ	1/1:198,75,0:25:0:0,25:0:3.5571e-20,9.47497e-08,1:70	1/1:195,60,0:20:0:0,20:0:7.09732e-20,2.99624e-06,0.999997:55	0/0:0,102,200:34:0:34,0:0:1,8.4233e-11,4.45558e-21:99	0/0:0,105,200:35:0:35,0:0:1,4.22165e-11,4.45558e-21:99	0/0:0,72,196:24:0:24,0:0:1,8.4233e-08,1.11919e-20:70	0/0:0,69,196:23:0:23,0:0:1,1.68067e-07,1.11919e-20:67	0/0:0,102,199:34:0:34,0:0:1,8.4233e-11,5.60924e-21:99	0/0:0,69,197:23:0:23,0:0:1,1.68067e-07,8.89005e-21:67	0/1:118,0,165:28:0:19,9:0:1.18718e-12,1,1.05541e-17:99	1/1:199,90,0:30:0:0,30:0:2.8255e-20,2.99625e-09,1:85	0/1:164,0,119:24:0:8,16:0:2.98207e-17,1,4.20167e-13:99	0/1:76,0,137:12:0:8,4:0:1.88156e-08,1,6.6592e-15:77	0/0:0,117,201:39:0:39,0:0:1,2.66368e-12,3.53919e-21:99	0/1:141,0,160:27:0:16,11:0:5.95001e-15,1,3.33751e-17:99	0/1:144,0,124:16:0:7,9:0:2.98207e-15,1,1.32869e-13:99	0/1:141,0,126:18:0:9,9:0:5.95001e-15,1,8.38344e-14:99	0/1:158,0,152:27:0:13,14:2:1.18718e-16,1,2.10582e-16:99	0/1:136,0,116:15:0:7,8:0:1.88156e-14,1,8.38344e-13:99	0/1:114,0,138:14:0:8,6:0:2.98207e-12,1,5.28959e-15:99	0/1:125,0,16:7:0:1,6:0:2.34905e-13,0.991686,0.00831374:20	0/1:49,0,150:16:0:13,3:0:9.43005e-06,0.999991,3.33747e-16:50
chr03	27292944	chr03_27292944_G_A	G	A	1510.7	.	.	GT:PL:DP:SP:AD:SCR:GP:GQ	./.:63,0,2:39:0:5,34:40:2.04171e-08,0.395211,0.604789:4	./.:59,2,0:44:0:5,39:47:4.24588e-08,0.206444,0.793556:6	1/1:79,54,0:38:0:2,36:45:5.35045e-10,1.64144e-06,0.999998:57	1/1:57,20,0:47:0:5,42:49:8.44508e-08,0.00410618,0.995894:23	0/1:72,0,68:42:0:8,33:49:6.50377e-09,1,3.84392e-07:64	0/1:86,0,52:39:0:7,32:48:2.58916e-10,0.999985,1.53027e-05:48	./.:79,0,2:32:0:3,29:34:5.12855e-10,0.395211,0.604789:4	0/1:67,0,70:44:0:9,35:48:2.05667e-08,1,2.42535e-07:65	0/1:56,0,28:35:0:5,30:39:2.57928e-07,0.996171,0.0038292:24	0/1:76,0,24:31:0:5,26:32:2.56444e-09,0.990437,0.00956316:20	1/1:104,26,0:21:0:1,20:21:1.69021e-12,0.00103461,0.998965:29	1/1:104,30,0:10:0:0,10:12:1.69126e-12,0.000412141,0.999588:33	0/1:70,0,28:38:0:5,33:43:1.02683e-08,0.996171,0.0038292:24	1/1:88,36,0:16:0:1,15:17:6.73512e-11,0.000103557,0.999896:39	0/1:85,0,24:15:0:2,13:16:3.22844e-10,0.990437,0.00956316:20	1/1:73,21,0:7:0:0,7:8:2.1231e-09,0.00326441,0.996736:24	0/1:41,0,26:24:0:3,21:24:8.13812e-06,0.993937,0.00605527:22	1/1:90,21,0:7:0:0,7:10:4.23614e-11,0.00326441,0.996736:24	0/1:88,0,33:12:0:2,10:17:1.63169e-10,0.998786,0.00121408:29	1/1:84,27,0:9:0:0,9:12:1.69057e-10,0.000821993,0.999178:30	0/1:84,0,72:19:0:5,14:19:4.1036e-10,1,1.53029e-07:68
chr03	28090786	chr03_28090786_G_A	G	A	2438.35	.	.	GT:PL:DP:SP:AD:SCR:GP:GQ	1/1:255,99,0:33:0:0,33:0:2.61345e-26,2.28896e-10,1:96	1/1:255,151,0:50:0:0,50:0:2.61345e-26,1.44423e-15,1:99	0/0:0,114,255:38:0:38,0:0:1,8.75836e-12,3.82636e-26:99	0/0:0,132,255:44:0:44,0:1:1,1.38811e-13,3.82636e-26:99	0/0:0,114,255:38:0:38,0:0:1,8.75836e-12,3.82636e-26:99	0/0:0,75,255:25:0:25,0:0:1,6.95701e-08,3.82636e-26:71	0/0:0,72,255:24:0:24,0:0:1,1.38811e-07,3.82636e-26:68	0/0:0,105,255:35:0:35,0:0:1,6.95701e-11,3.82636e-26:99	0/0:0,126,255:42:0:42,0:4:1,5.52615e-13,3.82636e-26:99	1/1:255,108,0:36:0:0,36:0:2.61345e-26,2.88162e-11,1:99	0/0:0,99,255:33:0:33,0:0:1,2.76964e-10,3.82636e-26:95	./.:170,9,0:3:0:0,3:0:6.72511e-18,0.186261,0.813739:7	0/0:0,114,255:38:0:38,0:0:1,8.75836e-12,3.82636e-26:99	1/1:255,30,0:10:0:0,10:0:2.60871e-26,0.00181488,0.998185:27	./.:120,6,0:2:0:0,2:0:5.67339e-13,0.31352,0.68648:5	./.:255,15,0:5:0:0,5:0:2.47136e-26,0.0543699,0.94563:12	1/1:255,51,0:17:0:0,17:0:2.61341e-26,1.44421e-05,0.999986:48	0/0:0,39,255:13:0:13,0:0:0.999723,0.000276887,3.8253e-26:35	1/1:255,30,0:10:0:0,10:0:2.60871e-26,0.00181488,0.998185:27	1/1:255,45,0:15:0:0,15:0:2.6133e-26,5.74926e-05,0.999942:42	1/1:255,33,0:11:0:0,11:0:2.61107e-26,0.00091042,0.99909:30
chr03	30938951	chr03_30938951_C_T	C	T	320.731	.	.	GT:PL:DP:SP:AD:SCR:GP:GQ	0/0:0,36,184:12:0:12,0:0:0.999944,5.58166e-05,4.91463e-21:42	0/0:0,81,198:27:0:27,0:0:1,1.76517e-09,1.95666e-22:87	1/1:199,96,0:32:0:0,32:0:1.01973e-18,4.5214e-09,1:83	1/1:201,114,0:38:0:0,38:0:6.43406e-19,7.16593e-11,1:99	./.:0,0,0:0:0:0,0:0:0,0,0:0	0/0:0,57,195:19:0:19,0:0:1,4.43391e-07,3.90405e-22:63	./.:0,6,67:2:0:2,0:0:0.947131,0.0528686,2.33306e-09:12	0/0:0,60,195:20:0:20,0:0:1,2.22222e-07,3.90405e-22:66	0/0:0,63,196:21:0:21,0:0:1,1.11375e-07,3.10109e-22:69	0/0:0,63,196:21:0:21,0:0:1,1.11375e-07,3.10109e-22:69	0/0:0,48,192:16:0:16,0:0:0.999996,3.52197e-06,7.78957e-22:54	0/0:0,21,154:7:0:7,0:0:0.998238,0.00176206,4.90624e-18:27	0/0:0,123,203:41:0:41,0:0:1,1.11375e-13,6.1875e-23:99	0/0:0,18,143:6:0:6,0:0:0.99649,0.00350962,6.16578e-17:24	0/0:0,24,162:8:0:8,0:0:0.999116,0.000883901,7.78271e-19:30	./.:0,9,92:3:0:3,0:0:0.972785,0.0272148,7.57761e-12:15	0/0:0,24,159:8:0:8,0:0:0.999116,0.000883901,1.55286e-18:30	0/0:0,30,175:10:0:10,0:0:0.999778,0.000222173,3.90318e-20:36	0/0:0,42,189:14:0:14,0:0:0.999986,1.40211e-05,1.55421e-21:48	0/0:0,36,184:12:0:12,0:0:0.999944,5.58166e-05,4.91463e-21:42	./.:0,12,113:4:0:4,0:0:0.986173,0.0138274,6.10194e-14:18
chr03	37990485	chr03_37990485_A_G	A	G	1056.98	.	.	GT:PL:DP:SP:AD:SCR:GP:GQ	0/0:0,21,154:7:0:7,0:0:0.992119,0.00788068,9.87425e-17:21	0/0:0,54,195:18:0:18,0:0:0.999996,3.98106e-06,7.90566e-21:53	./.:0,15,129:5:0:5,0:0:0.969347,0.0306534,3.05084e-14:15	0/0:0,72,197:24:0:24,0:0:1,6.30957e-08,4.98816e-21:71	0/0:0,39,187:13:0:13,0:0:0.999874,0.000125877,4.98753e-20:39	0/0:0,36,184:12:0:12,0:0:0.999749,0.000251126,9.95018e-20:36	0/0:0,39,187:13:0:13,0:0:0.999874,0.000125877,4.98753e-20:39	0/0:0,45,190:15:0:15,0:0:0.999968,3.16218e-05,2.49992e-20:45	0/0:0,33,180:11:0:11,0:0:0.999499,0.000500936,2.49875e-19:33	0/0:0,24,162:8:0:8,0:0:0.996035,0.00396529,1.57114e-17:24	0/0:0,27,170:9:0:9,0:0:0.998009,0.00199129,2.49502e-18:27	./.:154,21,0:7:0:0,7:0:1.54339e-15,0.0307947,0.969205:15	0/0:0,60,196:20:0:20,0:0:0.999999,9.99999e-07,6.27971e-21:59	./.:0,3,37:1:0:1,0:0:0.666117,0.333849,3.3227e-05:4	./.:154,21,0:7:0:0,7:0:1.54339e-15,0.0307947,0.969205:15	0/0:0,24,162:8:0:8,0:0:0.996035,0.00396529,1.57114e-17:24	1/1:180,33,0:11:0:0,11:0:3.992e-18,0.00200074,0.997999:26	1/1:172,36,0:12:0:0,12:0:2.5213e-17,0.00100375,0.998996:29	1/1:189,51,0:17:0:0,17:0:5.03554e-19,3.17721e-05,0.999968:44	1/1:170,27,0:9:0:0,9:0:3.96833e-17,0.00791786,0.992082:21	1/1:175,30,0:10:0:0,10:0:1.25987e-17,0.00398406,0.996016:23
chr03	38883524	chr03_38883524_G_C	G	C	273.433	.	.	GT:PL:DP:SP:AD:SCR:GP:GQ	0/0:0,132,204:44:0:44,0:0:1,1.06656e-14,2.84388e-23:99	0/0:0,75,197:25:0:25,0:0:1,5.34547e-09,1.42532e-22:82	0/0:0,114,201:38:0:38,0:0:1,6.72954e-13,5.67429e-23:99	./.:0,205,217:68:0:68,0:0:1,5.34547e-22,1.42532e-24:99	0/0:0,126,201:42:0:42,0:0:1,4.24605e-14,5.67429e-23:99	0/0:0,135,203:45:0:45,0:0:1,5.34547e-15,3.58023e-23:99	0/0:0,111,200:37:0:37,0:0:1,1.34272e-12,7.1435e-23:99	./.:0,169,210:56:0:56,0:0:1,2.12807e-18,7.1435e-24:99	0/0:0,135,204:45:0:45,0:0:1,5.34547e-15,2.84388e-23:99	0/0:0,123,202:41:0:41,0:0:1,8.47199e-14,4.50725e-23:99	0/0:0,72,197:24:0:24,0:0:1,1.06656e-08,1.42532e-22:79	0/1:63,0,133:11:0:8,3:3:2.96492e-06,0.999997,2.11799e-15:55	0/0:0,129,203:43:0:43,0:0:1,2.12807e-14,3.58023e-23:99	./.:17,0,154:21:0:18,3:3:0.105574,0.894426,1.50477e-17:9	0/1:39,0,141:10:0:8,2:2:0.000744202,0.999256,3.3543e-16:31	0/0:0,24,162:8:0:8,0:0:0.999327,0.000672502,4.50421e-19:31	0/1:90,0,151:15:0:10,5:5:5.91581e-09,1,3.3568e-17:82	0/1:84,0,140:12:0:8,4:4:2.35513e-08,1,4.22596e-16:76	0/1:30,0,153:13:0:11,2:2:0.00588102,0.994119,2.10554e-17:22	0/0:0,33,180:11:0:11,0:0:0.999915,8.47128e-05,7.1429e-21:40	0/1:42,0,134:9:0:7,2:2:0.000373123,0.999627,1.68176e-15:34
chr03	38976791	chr03_38976791_G_A	G	A	1800.27	.	.	GT:PL:DP:SP:AD:SCR:GP:GQ	0/1:117,0,207:19:0:12,7:9:2.71285e-12,1,3.66871e-22:99	0/1:89,0,255:50:5:39,11:25:1.7117e-09,1,5.81452e-27:87	0/1:79,0,255:31:2:24,7:23:1.7117e-08,1,5.81452e-27:77	0/1:149,0,255:37:3:22,15:27:1.7117e-15,1,5.81452e-27:99	0/1:160,0,163:25:0:11,14:16:1.35965e-16,1,9.21539e-18:99	0/1:153,0,255:42:6:24,18:24:6.81438e-16,1,5.81452e-27:99	0/1:148,0,255:35:6:20,15:21:2.1549e-15,1,5.81452e-27:99	0/1:164,0,211:48:0:23,25:25:5.41286e-17,1,1.46054e-22:99	0/1:82,0,255:39:2:31,8:30:8.5788e-09,1,5.81452e-27:80	0/1:163,0,230:29:8:12,17:21:6.81438e-17,1,1.83871e-24:99	0/1:68,0,255:15:0:11,4:5:2.1549e-07,1,5.81451e-27:66	0/1:40,0,255:19:0:16,3:11:0.000135946,0.999864,5.81372e-27:38	0/1:140,0,255:39:9:25,14:26:1.35965e-14,1,5.81452e-27:99	0/1:69,0,157:17:0:12,5:5:1.7117e-07,1,3.66871e-17:67	./.:0,9,150:3:0:3,0:2:0.915255,0.0847453,1.23774e-16:10	0/1:111,0,147:8:0:3,5:11:1.08001e-11,1,3.66871e-16:99	0/0:0,36,206:12:0:12,0:2:0.999815,0.000184711,3.39631e-22:37	./.:0,11,255:16:0:15,1:7:0.944803,0.0551969,4.04044e-27:12	0/1:49,0,255:16:0:13,3:7:1.71167e-05,0.999983,5.81442e-27:47	0/1:71,0,255:25:9:19,6:16:1.08001e-07,1,5.81451e-27:69	0/1:52,0,255:38:2:32,6:22:8.57873e-06,0.999991,5.81446e-27:50
chr03	39734923	chr03_39734923_C_T	C	T	962.183	.	.	GT:PL:DP:SP:AD:SCR:GP:GQ	1/1:187,39,0:13:0:0,13:0:1.32923e-18,0.000649665,0.99935:31	./.:162,24,0:8:0:0,8:0:4.12141e-16,0.0201435,0.979857:16	0/0:0,93,198:31:0:31,0:0:1,3.88229e-10,2.37748e-21:94	0/0:0,132,204:44:0:44,0:0:1,4.88752e-14,5.97196e-22:99	0/0:0,33,180:11:0:11,0:0:0.999612,0.000388079,1.49951e-19:34	./.:144,21,0:7:0:0,7:0:2.54933e-14,0.0394016,0.960598:14	0/0:0,33,180:11:0:11,0:0:0.999612,0.000388079,1.49951e-19:34	0/0:0,60,194:20:0:20,0:0:0.999999,7.74619e-07,5.97195e-21:61	0/1:113,0,161:21:0:14,7:0:6.47011e-12,1,1.53825e-17:99	1/1:192,54,0:18:0:0,18:0:4.20605e-19,2.05571e-05,0.999979:46	0/1:87,0,159:25:0:19,6:0:2.5758e-09,1,2.43797e-17:85	0/0:0,51,194:17:0:17,0:0:0.999994,6.15298e-06,5.97192e-21:52	1/1:199,96,0:32:0:0,32:0:8.39235e-20,1.29709e-09,1:88	0/0:0,30,175:10:0:10,0:0:0.999226,0.00077402,4.74002e-19:31	0/0:0,45,190:15:0:15,0:0:0.999976,2.4495e-05,1.50005e-20:46	./.:0,0,0:0:0:0,0:0:0,0,0:0	./.:0,3,37:1:0:1,0:0:0.720327,0.279652,2.15599e-05:5	0/0:0,36,182:12:0:12,0:0:0.999805,0.000194538,9.46307e-20:37	0/0:0,39,187:13:0:13,0:0:0.999902,9.75093e-05,2.99278e-20:40	0/0:0,36,177:12:0:12,0:0:0.999805,0.000194538,2.99249e-19:37	0/0:0,33,180:11:0:11,0:0:0.999612,0.000388079,1.49951e-19:34
chr03	41891119	chr03_41891119_G_T	G	T	1028.25	.	.	GT:PL:DP:SP:AD:SCR:GP:GQ	./.:18,0,255:14:0:13,1:0:0.0227824,0.977218,5.25199e-27:16	0/0:0,96,255:32:0:32,0:0:1,1.70763e-10,3.65363e-27:97	0/0:0,69,255:23:0:23,0:0:1,8.5584e-08,3.65363e-27:70	0/0:0,93,255:31:0:31,0:0:1,3.40716e-10,3.65363e-27:94	0/0:0,57,255:19:0:19,0:0:0.999999,1.35641e-06,3.65363e-27:58	0/0:0,57,255:19:0:19,0:0:0.999999,1.35641e-06,3.65363e-27:58	0/0:0,27,255:9:0:9,0:0:0.998645,0.00135458,3.64869e-27:28	0/0:0,45,255:15:0:15,0:0:0.999978,2.14973e-05,3.65356e-27:46	0/0:0,48,255:16:0:16,0:0:0.999989,1.07743e-05,3.65359e-27:49	0/0:0,57,255:19:0:19,0:0:0.999999,1.35641e-06,3.65363e-27:58	0/0:0,24,255:8:0:8,0:0:0.997301,0.0026991,3.64377e-27:25	0/1:101,0,234:10:8:5,5:5:1.16844e-10,1,6.76601e-25:99	0/0:0,69,255:23:0:23,0:0:1,8.5584e-08,3.65363e-27:70	0/1:151,0,180:14:12:4,10:10:1.16844e-15,1,1.69954e-19:99	0/1:53,0,137:5:0:3,2:2:7.37232e-06,0.999993,3.39101e-15:51	0/1:125,0,49:8:14:2,6:6:4.65164e-13,0.999998,2.1396e-06:56	0/1:119,0,255:18:24:11,7:7:1.85186e-12,1,5.37443e-27:99	0/1:120,0,216:11:0:5,6:6:1.47098e-12,1,4.26906e-23:99	0/1:160,0,132:18:35:4,14:14:1.47098e-16,1,1.07234e-14:99	./.:140,21,0:7:0:0,7:7:8.2687e-14,0.0446508,0.955349:13	0/1:142,0,30:10:0:1,9:9:9.27969e-15,0.99983,0.000169926:37
chr03	41911217	chr03_41911217_A_G	A	G	69.0519	.	.	GT:PL:DP:SP:AD:SCR:GP:GQ	0/1:88,0,242:7:0:5,2:7:4.17138e-08,1,5.99321e-27:73	0/0:0,48,255:16:0:16,0:15:0.999999,6.02171e-07,1.14125e-29:62	0/0:0,24,255:8:0:8,0:7:0.999849,0.000151236,1.14107e-29:38	0/0:0,21,255:7:0:7,0:8:0.999698,0.000301709,1.1409e-29:35	0/0:0,42,255:14:0:14,0:11:0.999998,2.39728e-06,1.14124e-29:56	0/0:0,48,255:16:0:16,0:12:0.999999,6.02171e-07,1.14125e-29:62	0/0:0,48,255:16:0:16,0:15:0.999999,6.02171e-07,1.14125e-29:62	0/1:36,0,255:8:0:7,1:6:0.00656778,0.993432,2.98399e-28:21	0/0:0,48,255:16:0:16,0:18:0.999999,6.02171e-07,1.14125e-29:62	0/0:0,54,255:18:0:18,0:13:1,1.51258e-07,1.14125e-29:68	./.:0,12,184:4:0:4,0:4:0.997608,0.00239155,1.43331e-22:26	./.:0,9,151:3:0:3,0:3:0.99524,0.00476044,2.85304e-19:23	0/0:0,27,255:9:0:9,0:9:0.999924,7.58031e-05,1.14116e-29:41	0/0:0,15,255:5:0:5,0:5:0.9988,0.00120005,1.13988e-29:29	./.:0,9,149:3:0:3,0:3:0.99524,0.00476044,4.52176e-19:23	0/0:0,24,255:8:0:8,0:7:0.999849,0.000151236,1.14107e-29:38	0/0:0,21,255:7:0:7,0:7:0.999698,0.000301709,1.1409e-29:35	./.:0,6,120:2:0:2,0:2:0.990546,0.00945354,3.57482e-16:20	0/0:0,18,255:6:0:6,0:4:0.999398,0.000601809,1.14056e-29:32	0/0:0,18,255:6:0:6,0:5:0.999398,0.000601809,1.14056e-29:32	0/0:0,21,255:7:0:7,0:6:0.999698,0.000301709,1.1409e-29:35
chr03	43430577	chr03_43430577_T_G	T	G	448.012	.	.	GT:PL:DP:SP:AD:SCR:GP:GQ	0/0:0,33,255:11:0:11,0:18:0.999921,7.92029e-05,1.9745e-28:41	0/0:0,66,255:22:0:22,0:44:1,3.96986e-08,1.97465e-28:74	0/0:0,48,255:16:0:16,0:30:0.999997,2.50481e-06,1.97465e-28:56	0/0:0,72,255:25:0:24,0:48:1,9.97185e-09,1.97465e-28:80	0/0:0,75,255:25:0:25,0:42:1,4.99776e-09,1.97465e-28:83	0/0:0,39,255:13:0:13,0:24:0.99998,1.98961e-05,1.97462e-28:47	0/0:0,48,255:16:0:16,0:32:0.999997,2.50481e-06,1.97465e-28:56	1/1:255,48,0:16:0:0,16:32:5.06215e-24,0.000400969,0.999599:33	0/1:175,0,255:13:6:9,4:26:2.0009e-17,1,1.24944e-27:99	0/0:0,33,255:11:0:11,0:20:0.999921,7.92029e-05,1.9745e-28:41	0/1:93,0,255:9:0:7,2:18:3.17121e-09,1,1.24944e-27:84	0/0:0,21,255:7:0:7,0:14:0.998746,0.00125381,1.97218e-28:29	0/0:0,45,255:15:0:15,0:30:0.999995,4.99774e-06,1.97464e-28:53	./.:0,12,212:4:0:4,0:8:0.990127,0.00987339,3.90105e-24:20	0/0:0,24,255:8:0:8,0:16:0.999371,0.000628785,1.97341e-28:32	0/0:0,24,255:8:0:8,0:16:0.999371,0.000628785,1.97341e-28:32	0/0:0,15,252:5:0:5,0:10:0.995027,0.00497291,3.92036e-28:23	0/0:0,18,255:6:0:6,0:10:0.997501,0.00249856,1.96972e-28:26	./.:0,9,170:3:0:3,0:6:0.980492,0.0195083,6.12259e-20:17	0/0:0,36,255:12:0:12,0:24:0.99996,3.96971e-05,1.97458e-28:44	0/0:0,24,255:8:0:8,0:16:0.999371,0.000628785,1.97341e-28:32
chr03	44745858	chr03_44745858_A_G	A	G	755.132	.	.	GT:PL:DP:SP:AD:SCR:GP:GQ	0/0:0,63,196:21:0:21,0:0:1,3.17583e-07,2.52148e-21:64	0/0:0,126,202:42:0:42,0:0:1,1.59169e-13,6.33367e-22:99	0/0:0,108,200:36:0:36,0:0:1,1.00429e-11,1.00382e-21:99	0/0:0,96,199:32:0:32,0:0:1,1.59169e-10,1.26373e-21:97	0/0:0,151,207:50:0:50,0:0:1,5.03336e-16,2.00288e-22:99	0/0:0,120,202:40:0:40,0:0:1,6.33662e-13,6.33367e-22:99	0/0:0,20,168:19:0:18,1:0:0.993703,0.00629672,1.58093e-18:22	0/0:0,105,200:35:0:35,0:1:1,2.00381e-11,1.00382e-21:99	./.:0,187,214:62:0:62,0:0:1,1.26432e-19,3.99627e-23:99	0/0:0,123,202:41:0:41,0:0:1,3.17583e-13,6.33367e-22:99	0/0:0,87,198:29:0:29,0:0:1,1.26432e-09,1.59095e-21:88	0/0:0,27,170:9:0:9,0:0:0.998737,0.00126273,1.00255e-18:28	0/0:0,141,205:47:0:47,0:0:1,5.03336e-15,3.17435e-22:99	1/1:190,51,0:17:0:0,17:5:9.96146e-19,5.01396e-05,0.99995:42	./.:113,12,0:4:0:0,4:1:3.57065e-11,0.284842,0.715158:5	1/1:187,45,0:15:0:0,15:6:1.98728e-18,0.000199579,0.9998:36	1/1:196,66,0:22:0:0,22:9:2.50233e-19,1.58563e-06,0.999998:57	0/0:0,57,195:19:0:19,0:0:0.999999,1.26432e-06,3.17435e-21:58	0/0:0,69,197:23:0:23,0:0:1,7.97733e-08,2.00288e-21:70	1/1:191,54,0:18:0:0,18:7:7.91287e-19,2.51299e-05,0.999975:45	0/0:0,42,189:14:0:14,0:0:0.99996,3.99798e-05,1.26368e-20:43
chr03	46094888	chr03_46094888_C_T	C	T	1723.55	.	.	GT:PL:DP:SP:AD:SCR:GP:GQ	1/1:238,39,0:13:0:0,13:0:2.97685e-24,0.000345011,0.999655:34	1/1:194,51,0:17:0:0,17:0:7.47992e-20,2.17758e-05,0.999978:46	1/1:183,39,0:13:0:0,13:0:9.41362e-19,0.000345011,0.999655:34	1/1:219,66,0:22:0:0,22:0:2.36541e-22,6.88625e-07,0.999999:61	./.:0,184,213:61:0:61,0:0:1,5.80867e-19,2.66743e-22:99	1/1:192,48,0:16:0:0,16:0:1.18546e-19,4.34475e-05,0.999957:43	./.:0,172,210:57:0:57,0:0:1,9.20612e-18,5.32223e-22:99	./.:92,9,0:3:0:0,3:0:8.81337e-10,0.256578,0.743422:5	0/1:161,0,198:30:0:13,17:0:5.44406e-17,1,5.78118e-21:99	1/1:255,66,0:22:0:0,22:0:5.94164e-26,6.88625e-07,0.999999:61	0/1:81,0,146:13:0:9,4:0:5.44406e-09,1,9.16256e-16:82	0/0:0,36,184:12:0:12,0:0:0.999634,0.000366368,2.11804e-19:34	1/1:249,54,0:18:0:0,18:0:2.36538e-25,1.09139e-05,0.999989:49	0/0:0,90,199:30:0:30,0:0:1,1.45907e-09,6.70029e-21:88	0/0:0,45,214:15:0:15,0:0:0.999954,4.61378e-05,2.11872e-22:43	0/0:0,24,155:8:0:8,0:0:0.994225,0.00577513,1.67332e-16:22	0/0:0,66,195:23:0:22,0:0:1,3.66502e-07,1.68304e-20:64	0/0:0,69,196:23:0:23,0:0:1,1.83686e-07,1.33688e-20:67	0/0:0,78,209:26:0:26,0:0:1,2.31247e-08,6.70029e-22:76	0/0:0,33,180:11:0:11,0:0:0.999269,0.000730734,5.31834e-19:31	0/0:0,66,197:22:0:22,0:0:1,3.66502e-07,1.06192e-20:64
chr03	46182384	chr03_46182384_T_C	T	C	134.285	.	.	GT:PL:DP:SP:AD:SCR:GP:GQ	0/0:0,90,255:30:0:30,0:0:1,3.3787e-11,9.02482e-30:99	0/0:0,141,255:47:0:47,0:0:1,2.68379e-16,9.02482e-30:99	./.:0,160,255:53:0:53,0:0:1,3.3787e-18,9.02482e-30:99	0/0:0,144,255:48:0:48,0:0:1,1.34508e-16,9.02482e-30:99	0/0:0,90,255:30:0:30,0:0:1,3.3787e-11,9.02482e-30:99	./.:0,172,255:57:0:57,0:0:1,2.13181e-19,9.02482e-30:99	0/0:0,78,255:26:0:26,0:0:1,5.35487e-10,9.02482e-30:92	0/0:0,129,255:43:0:43,0:0:1,4.25353e-15,9.02482e-30:99	0/1:52,0,255:40:0:37,3:0:0.000186711,0.999813,2.6706e-28:37	0/0:0,111,255:37:0:37,0:0:1,2.68379e-13,9.02482e-30:99	0/0:0,48,255:16:0:16,0:0:0.999999,5.35487e-07,9.02481e-30:62	0/0:0,24,255:8:0:8,0:0:0.999866,0.00013449,9.0236e-30:38	0/0:0,123,255:41:0:41,0:0:1,1.69336e-14,9.02482e-30:99	0/0:0,21,255:7:0:7,0:0:0.999732,0.000268307,9.02239e-30:35	0/0:0,24,255:8:0:8,0:0:0.999866,0.00013449,9.0236e-30:38	0/1:138,0,255:11:0:8,3:0:4.69084e-13,1,2.67109e-28:99	0/0:0,45,255:15:0:15,0:0:0.999999,1.06844e-06,9.02481e-30:59	0/0:0,45,255:15:0:15,0:0:0.999999,1.06844e-06,9.02481e-30:59	./.:0,12,220:4:0:4,0:0:0.997873,0.00212728,2.84783e-26:26	0/0:0,33,255:11:0:11,0:0:0.999983,1.69333e-05,9.02466e-30:47	0/0:0,36,255:12:0:12,0:0:0.999992,8.48683e-06,9.02474e-30:50
chr03	46591191	chr03_46591191_C_T	C	T	305.749	.	.	GT:PL:DP:SP:AD:SCR:GP:GQ	0/0:0,14,164:17:0:16,1:0:0.991414,0.00858551,4.66893e-19:20	0/0:0,48,192:16:0:16,0:0:0.999997,3.44754e-06,7.46381e-22:54	0/0:0,18,143:6:0:6,0:0:0.996564,0.00343571,5.90836e-17:24	0/0:0,54,194:18:0:18,0:0:0.999999,8.65985e-07,4.70935e-22:60	0/0:0,78,197:26:0:26,0:0:1,3.44755e-09,2.36027e-22:84	0/0:0,45,191:15:0:15,0:0:0.999993,6.87872e-06,9.39634e-22:51	0/0:0,51,194:17:0:17,0:0:0.999998,1.72787e-06,4.70935e-22:57	0/0:0,45,191:15:0:15,0:0:0.999993,6.87872e-06,9.39634e-22:51	./.:0,9,92:3:0:3,0:0:0.973345,0.0266549,7.26488e-12:15	0/0:0,72,196:24:0:24,0:0:1,1.3725e-08,2.9714e-22:78	0/0:0,15,129:5:0:5,0:0:0.993168,0.00683178,1.47906e-15:21	./.:0,12,113:4:0:4,0:0:0.986461,0.0135391,5.84846e-14:18	0/0:0,111,201:37:0:37,0:0:1,1.72787e-12,9.39641e-23:99	0/0:0,15,129:5:0:5,0:0:0.993168,0.00683178,1.47906e-15:21	1/1:195,57,0:19:0:0,19:0:2.67314e-18,3.66888e-05,0.999963:44	0/0:0,18,143:6:0:6,0:0:0.996564,0.00343571,5.90836e-17:24	0/0:0,15,129:5:0:5,0:0:0.993168,0.00683178,1.47906e-15:21	1/1:191,48,0:16:0:0,16:0:6.71292e-18,0.000291355,0.999709:35	0/0:0,27,167:9:0:9,0:0:0.999566,0.000433833,2.35925e-19:33	0/0:0,48,192:16:0:16,0:0:0.999997,3.44754e-06,7.46381e-22:54	0/0:0,15,129:5:0:5,0:0:0.993168,0.00683178,1.47906e-15:21
chr03	47444646	chr03_47444646_T_C	T	C	984.741	.	.	GT:PL:DP:SP:AD:SCR:GP:GQ	0/0:0,51,216:17:0:17,0:8:0.999995,5.14018e-06,2.62966e-23:52	0/0:0,78,240:26:0:26,0:7:1,1.02561e-08,1.04689e-25:79	0/0:0,39,187:13:0:13,0:1:0.999919,8.14601e-05,2.08865e-20:40	0/0:0,42,189:14:0:14,0:2:0.999959,4.08284e-05,1.3179e-20:43	0/0:0,51,194:17:0:17,0:3:0.999995,5.14018e-06,4.16772e-21:52	0/0:0,63,219:21:0:21,0:5:1,3.24325e-07,1.31796e-23:64	0/0:0,42,189:14:0:14,0:0:0.999959,4.08284e-05,1.3179e-20:43	0/0:0,78,201:26:0:26,0:5:1,1.02561e-08,8.31575e-22:79	0/0:0,93,199:31:0:31,0:7:1,3.24325e-10,1.31796e-21:94	0/0:0,66,220:22:0:22,0:5:1,1.62548e-07,1.04689e-23:67	./.:0,12,113:4:0:4,0:1:0.960772,0.0392284,5.04105e-13:14	./.:0,18,143:6:0:6,0:1:0.989848,0.0101519,5.19361e-16:19	0/0:0,24,162:8:0:8,0:1:0.99743,0.00256959,6.58846e-18:25	0/1:111,0,71:8:0:3,5:5:1.22749e-11,1,1.28505e-08:78	0/1:130,0,42:9:0:2,7:7:1.54531e-13,0.99999,1.02074e-05:49	0/1:122,0,89:10:0:4,6:6:9.75033e-13,1,2.03667e-10:96	0/1:176,0,90:17:0:5,12:15:3.88168e-18,1,1.61778e-10:97	0/1:161,0,100:20:0:6,14:13:1.22749e-16,1,1.61778e-11:99	0/1:139,0,147:19:0:10,9:9:1.94545e-14,1,3.2279e-16:99	0/1:174,0,78:14:0:4,10:11:6.15204e-18,1,2.56402e-09:85	0/1:61,0,53:5:0:2,3:3:1.22749e-06,0.999998,8.10811e-07:56
chr03	49256749	chr03_49256749_C_G	C	G	1060.24	.	.	GT:PL:DP:SP:AD:SCR:GP:GQ	0/0:0,27,255:9:0:9,0:0:0.999371,0.000628576,7.85108e-28:32	0/0:0,21,255:7:0:7,0:0:0.997502,0.00249773,7.83639e-28:26	0/0:0,57,255:19:0:19,0:0:0.999999,6.28971e-07,7.85601e-28:62	0/0:0,90,255:30:0:30,0:0:1,3.15233e-10,7.85602e-28:95	0/0:0,51,255:17:0:17,0:0:0.999997,2.50398e-06,7.856e-28:56	0/0:0,72,255:24:0:24,0:0:1,1.98898e-08,7.85602e-28:77	0/0:0,45,255:15:0:15,0:0:0.99999,9.96843e-06,7.85594e-28:50	0/0:0,42,255:14:0:14,0:0:0.99998,1.98894e-05,7.85586e-28:47	0/0:0,42,255:14:0:14,0:0:0.99998,1.98894e-05,7.85586e-28:47	0/0:0,30,255:10:0:10,0:0:0.999685,0.000315133,7.85354e-28:35	0/0:0,30,255:10:0:10,0:0:0.999685,0.000315133,7.85354e-28:35	./.:0,12,210:4:0:4,0:2:0.980498,0.0195019,2.43584e-23:17	0/0:0,45,255:15:0:15,0:0:0.99999,9.96843e-06,7.85594e-28:50	0/1:255,0,239:12:3:6,6:2:1.00316e-25,1,9.92136e-26:99	./.:0,9,151:3:0:3,0:1:0.961829,0.0381706,1.89802e-17:14	0/1:149,0,192:7:3:4,3:0:3.99364e-15,1,4.97246e-21:99	0/1:45,0,171:5:0:4,1:3:0.000100306,0.9999,6.25933e-19:39	0/1:255,0,214:12:5:5,7:0:1.00316e-25,1,3.13741e-23:99	0/1:255,0,215:12:0:5,7:5:1.00316e-25,1,2.49213e-23:99	0/1:93,0,195:6:4:4,2:1:1.5899e-09,1,2.49213e-21:87	0/1:93,0,255:9:0:7,2:3:1.5899e-09,1,2.49213e-27:87
chr03	49587293	chr03_49587293_T_A	T	A	1594.34	.	.	GT:PL:DP:SP:AD:SCR:GP:GQ	0/0:0,30,255:10:0:10,0:0:0.999285,0.000715295,4.04782e-27:31	0/0:0,33,255:11:0:11,0:0:0.999641,0.000358625,4.04927e-27:34	0/0:0,30,255:10:0:10,0:0:0.999285,0.000715295,4.04782e-27:31	0/0:0,30,255:10:0:10,0:0:0.999285,0.000715295,4.04782e-27:31	0/0:0,36,255:12:0:12,0:0:0.99982,0.00017977,4.04999e-27:37	0/0:0,30,255:10:0:10,0:0:0.999285,0.000715295,4.04782e-27:31	0/0:0,36,255:12:0:12,0:0:0.99982,0.00017977,4.04999e-27:37	0/0:0,27,255:9:0:9,0:0:0.998574,0.00142619,4.04494e-27:28	0/0:0,21,254:7:0:7,0:0:0.994346,0.00565371,5.07072e-27:22	0/0:0,27,255:9:0:9,0:0:0.998574,0.00142619,4.04494e-27:28	0/0:0,27,255:9:0:9,0:0:0.998574,0.00142619,4.04494e-27:28	0/1:218,0,16:7:0:1,6:0:2.20423e-22,0.995525,0.00447495:23	./.:0,12,184:4:0:4,0:0:0.956787,0.0432127,4.87919e-20:13	0/1:255,0,129:14:0:3,11:0:4.41778e-26,1,2.25287e-14:99	0/1:156,0,96:5:0:2,3:0:3.50917e-16,1,4.49507e-11:99	0/1:255,0,33:9:0:1,8:0:4.41738e-26,0.99991,8.96803e-05:40	0/1:141,0,255:10:0:7,3:0:1.1097e-14,1,5.65895e-27:99	0/1:255,0,36:8:0:1,7:0:4.41758e-26,0.999955,4.49486e-05:43	0/1:255,0,87:8:3:2,6:0:4.41778e-26,1,3.57056e-10:94	./.:0,6,120:2:0:2,0:0:0.847599,0.152401,1.08573e-13:8	0/1:149,0,200:7:0:4,3:0:1.75875e-15,1,1.78952e-21:99
chr03	51500935	chr03_51500935_C_G	C	G	769.801	.	.	GT:PL:DP:SP:AD:SCR:GP:GQ	0/0:0,72,195:24:0:24,0:0:1,2.11615e-08,8.8927e-22:76	0/0:0,63,195:21:0:21,0:0:1,1.68092e-07,8.8927e-22:67	0/0:0,87,195:29:0:29,0:0:1,6.69186e-10,8.8927e-22:91	./.:0,151,205:51:0:50,0:0:1,2.66408e-16,8.8927e-23:99	0/0:0,78,196:26:0:26,0:0:1,5.31553e-09,7.06372e-22:82	0/0:0,54,193:18:0:18,0:0:0.999999,1.3352e-06,1.4094e-21:58	0/0:0,87,198:29:0:29,0:0:1,6.69186e-10,4.45691e-22:91	0/0:0,87,196:29:0:29,0:0:1,6.69186e-10,7.06372e-22:91	0/0:0,111,198:37:0:37,0:0:1,2.66408e-12,4.45691e-22:99	0/0:0,66,195:22:0:22,0:0:1,8.42455e-08,8.8927e-22:70	0/0:0,72,195:24:0:24,0:0:1,2.11615e-08,8.8927e-22:76	0/1:65,0,158:19:0:14,5:0:9.42872e-07,0.999999,1.32888e-17:60	0/0:0,54,193:18:0:18,0:0:0.999999,1.3352e-06,1.4094e-21:58	0/1:122,0,152:21:0:13,8:0:1.88128e-12,1,5.29038e-17:99	0/1:65,0,117:11:0:7,3:0:9.42872e-07,0.999999,1.67296e-13:60	0/1:74,0,89:7:0:4,3:0:1.18701e-07,1,1.05557e-10:69	0/1:50,0,153:24:0:20,4:0:2.98154e-05,0.99997,4.20217e-17:45	0/1:106,0,163:26:0:17,9:0:7.48951e-11,1,4.2023e-18:99	0/1:148,0,159:36:0:21,15:0:4.72556e-15,1,1.05557e-17:99	0/1:100,0,158:27:0:19,7:0:2.98163e-10,1,1.32888e-17:95	0/1:134,0,160:25:0:15,10:0:1.18701e-13,1,8.38469e-18:99
chr03	51771380	chr03_51771380_G_C	G	C	1876.01	.	.	GT:PL:DP:SP:AD:SCR:GP:GQ	0/0:0,66,255:22:0:22,0:44:1,3.09155e-07,1.19755e-26:65	0/0:0,54,255:18:0:18,0:36:0.999995,4.89976e-06,1.19754e-26:53	0/0:0,72,255:24:0:24,0:48:1,7.76563e-08,1.19755e-26:71	0/0:0,96,255:32:0:32,0:64:1,3.09155e-10,1.19755e-26:95	0/0:0,42,255:14:0:14,0:28:0.999922,7.76503e-05,1.19746e-26:41	0/0:0,69,255:23:0:23,0:46:1,1.54945e-07,1.19755e-26:68	0/0:0,66,255:22:0:22,0:44:1,3.09155e-07,1.19755e-26:65	0/0:0,57,255:19:0:19,0:38:0.999998,2.4557e-06,1.19755e-26:56	0/0:0,75,255:25:0:25,0:50:1,3.89203e-08,1.19755e-26:74	0/0:0,57,255:19:0:19,0:38:0.999998,2.4557e-06,1.19755e-26:56	0/0:0,48,255:16:0:16,0:32:0.999981,1.9506e-05,1.19753e-26:47	./.:246,15,0:5:0:0,5:10:6.01479e-25,0.0931959,0.906804:10	0/0:0,54,255:18:0:18,0:36:0.999995,4.89976e-06,1.19754e-26:53	./.:0,12,184:4:0:4,0:8:0.92794,0.0720603,1.39898e-19:11	./.:255,18,0:6:0:0,6:12:7.94134e-26,0.0489858,0.951014:13	1/1:255,30,0:10:0:0,10:20:8.32334e-26,0.00323947,0.996761:24	1/1:255,39,0:13:0:0,13:26:8.34697e-26,0.000408983,0.999591:33	1/1:255,33,0:11:0:0,11:20:8.33681e-26,0.00162621,0.998374:27	1/1:255,33,0:11:0:0,11:22:8.33681e-26,0.00162621,0.998374:27	./.:243,15,0:5:0:0,5:10:1.20011e-24,0.0931959,0.906804:10	1/1:255,27,0:9:0:0,9:18:8.29659e-26,0.00644282,0.993557:21
chr03	51902482	chr03_51902482_G_A	G	A	1119.12	.	.	GT:PL:DP:SP:AD:SCR:GP:GQ	0/0:0,33,180:11:0:11,0:0:0.999444,0.000555828,3.07653e-19:32	0/0:0,39,181:13:0:13,0:0:0.99986,0.000139676,2.44479e-19:38	0/0:0,60,190:20:0:20,0:0:0.999999,1.10964e-06,3.07824e-20:59	0/0:0,39,185:13:0:13,0:0:0.99986,0.000139676,9.7329e-20:38	0/0:0,27,160:9:0:9,0:0:0.997791,0.00220913,3.07144e-17:26	0/0:0,30,167:10:0:10,0:0:0.998892,0.00110841,6.1351e-18:29	0/0:0,21,140:7:0:7,0:0:0.991263,0.00873716,3.05135e-15:20	0/0:0,51,191:17:0:17,0:1:0.999991,8.81409e-06,2.44511e-20:50	0/0:0,48,191:16:0:16,0:0:0.999982,1.75863e-05,2.44509e-20:47	0/0:0,24,162:8:0:8,0:0:0.995602,0.00439812,1.9337e-17:23	0/0:0,33,178:11:0:11,0:0:0.999444,0.000555828,4.87598e-19:32	0/1:135,0,66:31:0:6,25:0:2.84983e-14,1,6.96821e-08:71	0/0:0,42,184:14:0:14,0:0:0.99993,7.00085e-05,1.22538e-19:41	./.:150,20,0:19:0:1,18:0:3.13558e-15,0.0347935,0.965206:14	./.:136,5,0:10:0:1,9:0:3.81327e-14,0.532695,0.467305:3	0/1:131,0,27:14:0:2,12:0:7.15448e-14,0.999447,0.000553199:32	0/1:139,0,53:23:0:4,19:0:1.13454e-14,0.999999,1.39034e-06:58	0/1:130,0,107:15:0:6,9:0:9.01194e-14,1,5.53505e-12:99	0/1:141,0,49:16:0:3,13:0:7.15842e-15,0.999996,3.49237e-06:54	./.:136,12,0:27:0:2,25:0:6.64806e-14,0.1853,0.8147:7	./.:133,0,12:12:0:2,10:0:4.43897e-14,0.982798,0.0172023:17
chr03	52995406	chr03_52995406_A_C	A	C	3356.1	.	.	GT:PL:DP:SP:AD:SCR:GP:GQ	1/1:199,90,0:30:0:0,30:0:3.18865e-22,3.18298e-10,1:94	1/1:200,108,0:36:0:0,36:0:2.53284e-22,5.04468e-12,1:99	1/1:199,102,0:34:0:0,34:1:3.18865e-22,2.00832e-11,1:99	1/1:203,132,0:44:0:0,44:0:1.26943e-22,2.00832e-14,1:99	0/0:0,101,197:39:0:38,1:0:1,9.9822e-10,7.87758e-19:90	1/1:195,78,0:26:0:0,26:0:8.00954e-22,5.04468e-09,1:82	0/0:0,99,198:33:0:33,0:0:1,1.58207e-09,6.25738e-19:88	1/1:198,90,0:30:0:0,30:0:4.01428e-22,3.18298e-10,1:94	./.:159,0,163:52:0:27,24:1:1.00178e-17,1,1.57459e-16:99	1/1:199,111,0:37:0:0,37:0:3.18865e-22,2.52833e-12,1:99	0/1:162,0,130:29:0:11,18:0:5.02081e-18,1,3.14171e-13:99	1/1:173,30,0:10:0:0,10:0:1.26902e-19,0.000318197,0.999682:34	1/1:203,148,0:49:0:0,49:0:1.26943e-22,5.04468e-16,1:99	1/1:175,33,0:11:0:0,11:0:8.00826e-20,0.000159501,0.99984:37	./.:113,12,0:4:0:0,4:0:1.24443e-13,0.0196878,0.980312:17	1/1:166,30,0:10:0:0,10:0:6.36018e-19,0.000318197,0.999682:34	1/1:194,51,0:17:0:0,17:0:1.00834e-21,2.52832e-06,0.999997:55	1/1:162,24,0:8:0:0,8:0:1.59609e-18,0.00126556,0.998734:28	1/1:183,39,0:13:0:0,13:0:1.26938e-20,4.00697e-05,0.99996:43	1/1:195,69,0:23:0:0,23:0:8.00954e-22,4.00713e-08,1:73	1/1:170,27,0:9:0:0,9:0:2.53123e-19,0.000634685,0.999365:31
chr03	54223536	chr03_54223536_A_G	A	G	1865.52	.	.	GT:PL:DP:SP:AD:SCR:GP:GQ	0/0:0,87,240:29:0:29,0:31:1,3.00351e-09,5.66498e-25:85	0/0:0,41,247:26:0:25,1:28:0.99988,0.000119558,1.13018e-25:39	0/0:0,72,197:24:0:24,0:24:1,9.49794e-08,1.13031e-20:70	0/0:0,144,205:48:0:48,0:48:1,5.99279e-15,1.79142e-21:99	0/0:0,81,197:27:0:27,0:27:1,1.19572e-08,1.13031e-20:79	0/0:0,96,199:32:0:32,0:32:1,3.7812e-10,7.13179e-21:94	0/0:0,63,196:21:0:21,0:21:0.999999,7.54447e-07,1.42298e-20:61	0/0:0,120,255:40:0:40,0:42:1,1.50532e-12,1.79142e-26:99	0/0:0,90,199:30:0:30,0:30:1,1.50532e-09,7.13179e-21:88	0/0:0,69,197:23:0:23,0:23:1,1.89509e-07,1.13031e-20:67	./.:0,17,167:18:0:17,1:18:0.970841,0.0291593,1.09735e-17:15	./.:255,255,0:3490:0:7,3483:3496:5.58215e-26,8.40293e-26,1:99	0/0:0,57,195:19:0:19,0:17:0.999997,3.0035e-06,1.79142e-20:55	./.:255,255,0:5916:0:6,5910:5911:5.58215e-26,8.40293e-26,1:99	1/1:243,60,0:20:0:0,20:14:8.84709e-25,2.65723e-06,0.999997:55	1/1:210,56,0:31:0:1,30:22:1.76522e-21,6.67464e-06,0.999993:51	./.:138,18,0:6:0:0,6:4:2.68464e-14,0.0404125,0.959588:13	1/1:233,41,0:26:0:1,25:22:8.84524e-24,0.000211027,0.999789:36	1/1:255,93,0:31:0:0,31:23:5.58215e-26,1.33177e-09,1:88	1/1:223,99,0:33:0:0,33:30:8.84711e-23,3.34527e-10,1:94	1/1:201,114,0:38:0:0,38:30:1.40217e-20,1.05787e-11,1:99
chr03	55404854	chr03_55404854_C_T	C	T	1455.49	.	.	GT:PL:DP:SP:AD:SCR:GP:GQ	0/1:42,0,134:9:0:7,2:9:7.42327e-05,0.999926,8.45824e-15:41	0/1:70,0,159:17:0:13,4:17:1.1766e-07,1,2.67493e-17:69	0/1:62,0,160:20:0:16,4:20:7.42382e-07,0.999999,2.12477e-17:61	0/1:79,0,159:28:0:22,6:28:1.48125e-08,1,2.67493e-17:78	0/1:127,0,127:14:0:7,7:14:2.34762e-13,1,4.23948e-14:99	0/1:33,0,150:12:0:10,2:12:0.000589348,0.999411,2.12352e-16:32	0/1:96,0,74:7:0:3,4:7:2.95548e-10,1,8.45887e-09:80	0/1:100,0,161:20:0:14,6:20:1.1766e-10,1,1.68777e-17:99	./.:18,0,153:17:0:15,2:17:0.0183064,0.981694,1.04541e-16:17	0/1:136,0,147:21:0:12,9:21:2.95548e-14,1,4.23948e-16:99	0/1:33,0,150:12:0:10,2:12:0.000589348,0.999411,2.12352e-16:32	0/1:78,0,149:14:0:10,4:14:1.86478e-08,1,2.67493e-16:77	0/1:81,0,146:13:0:9,4:13:9.34604e-09,1,5.33719e-16:80	0/1:66,0,133:10:0:7,3:10:2.95548e-07,1,1.06491e-14:65	0/1:45,0,125:8:0:6,2:8:3.72059e-05,0.999963,6.71887e-14:44	0/1:55,0,152:14:0:11,3:14:3.72071e-06,0.999996,1.34064e-16:54	0/1:52,0,156:15:0:12,3:15:7.42377e-06,0.999993,5.33715e-17:51	0/1:112,0,142:15:0:9,6:15:7.42382e-12,1,1.34064e-15:99	0/1:123,0,118:14:0:7,7:14:5.89695e-13,1,3.36754e-13:99	0/1:131,0,148:18:0:10,8:18:9.34604e-14,1,3.36754e-16:99	./.:19,0,114:6:0:5,1:6:0.0145963,0.985404,8.3354e-13:18
chr03	55753891	chr03_55753891_G_T	G	T	1691.66	.	.	GT:PL:DP:SP:AD:SCR:GP:GQ	0/0:0,24,255:8:0:8,0:0:0.999181,0.000818953,3.34822e-28:30	0/0:0,18,255:6:0:6,0:0:0.996748,0.00325237,3.34006e-28:24	0/0:0,18,255:6:0:6,0:0:0.996748,0.00325237,3.34006e-28:24	0/0:0,30,255:10:0:10,0:0:0.999794,0.000205838,3.35027e-28:36	0/0:0,24,255:8:0:8,0:0:0.999181,0.000818953,3.34822e-28:30	0/0:0,51,255:17:0:17,0:0:0.999998,1.63536e-06,3.35096e-28:57	./.:0,6,110:2:0:2,0:0:0.950828,0.0491719,1.00756e-13:13	./.:0,6,120:2:0:2,0:0:0.950828,0.0491719,1.00756e-14:13	0/0:0,18,255:6:0:6,0:0:0.996748,0.00325237,3.34006e-28:24	0/0:0,21,255:7:0:7,0:0:0.998367,0.00163269,3.34549e-28:27	0/0:0,15,246:5:0:5,0:0:0.993532,0.00646839,2.64455e-27:21	0/1:255,0,255:37:9:27,10:0:1.53598e-25,1,1.62763e-27:99	0/0:0,18,255:6:0:6,0:0:0.996748,0.00325237,3.34006e-28:24	0/1:255,0,255:47:1:31,16:0:1.53598e-25,1,1.62763e-27:99	0/1:177,0,255:30:0:25,5:0:9.69137e-18,1,1.62763e-27:99	0/1:230,0,255:27:4:20,7:0:4.85719e-23,1,1.62763e-27:99	0/1:105,0,255:22:0:19,3:0:1.53598e-10,1,1.62763e-27:98	0/1:198,0,255:30:12:24,6:0:7.69813e-20,1,1.62763e-27:99	0/1:255,0,255:37:0:28,9:0:1.53598e-25,1,1.62763e-27:99	0/1:255,0,255:36:0:26,10:0:1.53598e-25,1,1.62763e-27:99	0/1:64,0,255:36:2:33,3:0:1.93368e-06,0.999998,1.62762e-27:57
chr03	55887188	chr03_55887188_A_G	A	G	18.9082	.	.	GT:PL:DP:SP:AD:SCR:GP:GQ	0/0:0,6,255:22:0:21,1:44:0.992439,0.00756146,7.21851e-30:21	0/0:0,36,255:12:0:12,0:24:0.999992,7.61901e-06,7.27345e-30:51	0/0:0,84,255:28:0:28,0:55:1,1.20754e-10,7.2735e-30:99	0/0:0,60,255:20:0:20,0:40:1,3.03321e-08,7.2735e-30:75	0/0:0,90,255:30:0:30,0:60:1,3.03321e-11,7.2735e-30:99	0/0:0,75,255:25:0:25,0:50:1,9.59184e-10,7.2735e-30:90	0/0:0,69,255:23:0:23,0:46:1,3.81858e-09,7.2735e-30:84	0/0:0,57,255:19:0:19,0:38:1,6.05204e-08,7.2735e-30:72	0/0:0,57,255:19:0:19,0:38:1,6.05204e-08,7.2735e-30:72	0/0:0,45,255:15:0:15,0:30:0.999999,9.59183e-07,7.2735e-30:60	0/1:36,0,255:8:0:7,1:16:0.00821328,0.991787,2.37826e-28:20	./.:0,3,60:1:0:1,0:2:0.985026,0.0149744,2.26564e-10:18	0/0:0,39,255:13:0:13,0:26:0.999996,3.81856e-06,7.27348e-30:54	0/1:39,0,255:7:0:6,1:14:0.00413332,0.995867,2.38805e-28:23	./.:0,12,210:4:0:4,0:8:0.99809,0.00191017,2.29569e-25:27	./.:0,6,120:2:0:2,0:4:0.992439,0.00756146,2.28269e-16:21	0/0:0,24,255:8:0:8,0:16:0.999879,0.00012074,7.27263e-30:39	0/0:0,18,255:6:0:6,0:12:0.99952,0.0004805,7.27001e-30:33	0/0:0,21,255:7:0:7,0:14:0.999759,0.000240878,7.27175e-30:36	./.:0,12,220:4:0:4,0:8:0.99809,0.00191017,2.29569e-26:27	0/0:0,18,255:6:0:6,0:12:0.99952,0.0004805,7.27001e-30:33
chr04	663229	chr04_663229_G_A	G	A	1651.9	.	.	GT:PL:DP:SP:AD:SCR:GP:GQ	0/0:0,102,255:34:0:34,0:0:1,6.22855e-11,7.70395e-27:99	0/0:0,93,255:31:0:31,0:0:1,4.94751e-10,7.70395e-27:93	0/0:0,117,255:39:0:39,0:0:1,1.96964e-12,7.70395e-27:99	0/0:0,129,255:43:0:43,0:0:1,1.24276e-13,7.70395e-27:99	0/0:0,78,255:26:0:26,0:0:1,1.56454e-08,7.70395e-27:78	0/0:0,117,255:39:0:39,0:0:1,1.96964e-12,7.70395e-27:99	0/0:0,120,255:40:0:40,0:0:1,9.87158e-13,7.70395e-27:99	0/0:0,102,255:34:0:34,0:0:1,6.22855e-11,7.70395e-27:99	0/0:0,123,255:41:0:41,0:0:1,4.94751e-13,7.70395e-27:99	0/0:0,114,255:38:0:38,0:0:1,3.92995e-12,7.70395e-27:99	0/0:0,66,255:22:0:22,0:0:1,2.47963e-07,7.70395e-27:66	1/1:255,42,0:14:0:0,14:0:1.2977e-25,0.000255601,0.999744:35	0/0:0,105,255:35:0:35,0:0:1,3.12167e-11,7.70395e-27:99	1/1:255,63,0:21:0:0,21:0:1.29803e-25,2.03082e-06,0.999998:56	0/0:0,24,255:8:0:8,0:0:0.996085,0.00391456,7.67379e-27:24	1/1:255,42,0:14:0:0,14:0:1.2977e-25,0.000255601,0.999744:35	0/0:0,48,255:16:0:16,0:0:0.999984,1.56452e-05,7.70383e-27:48	1/1:255,36,0:12:0:0,12:0:1.29672e-25,0.00101679,0.998983:29	1/1:255,57,0:19:0:0,19:4:1.29803e-25,8.08481e-06,0.999992:50	./.:255,0,9:17:0:1,16:6:3.10689e-26,0.969867,0.0301328:15	1/1:255,39,0:13:0:0,13:0:1.29737e-25,0.000509861,0.99949:32
chr04	2361100	chr04_2361100_A_G	A	G	853.593	.	.	GT:PL:DP:SP:AD:SCR:GP:GQ	0/0:0,111,200:37:0:37,0:0:1,2.15541e-12,1.84076e-22:99	0/0:0,60,193:20:0:20,0:0:1,2.71349e-07,9.22567e-22:65	0/0:0,129,203:43:0:43,0:0:1,3.41609e-14,9.22567e-23:99	./.:0,166,209:55:0:55,0:0:1,6.81599e-18,2.31738e-23:99	0/0:0,81,198:27:0:27,0:0:1,2.15541e-09,2.91741e-22:86	./.:0,169,209:56:0:56,0:0:1,3.41609e-18,2.31738e-23:99	./.:0,175,210:58:0:58,0:0:1,8.58082e-19,1.84076e-23:99	0/0:0,123,203:41:0:41,0:0:1,1.35997e-13,9.22567e-23:99	0/0:0,96,199:32:0:32,0:0:1,6.81599e-11,2.31738e-22:99	0/0:0,96,196:32:0:32,0:0:1,6.81599e-11,4.62379e-22:99	0/0:0,66,196:22:0:22,0:0:1,6.81599e-08,4.62379e-22:71	0/1:110,0,159:33:0:24,9:0:3.68528e-11,1,8.54022e-18:99	0/0:0,123,202:41:0:41,0:0:1,1.35997e-13,1.16144e-22:99	0/1:73,0,152:35:0:28,7:1:1.84702e-07,1,4.28025e-17:67	0/1:58,0,153:29:0:24,5:0:5.84075e-06,0.999994,3.3999e-17:52	0/1:134,0,165:31:0:20,11:0:1.46714e-13,1,2.14521e-18:99	0/1:125,0,163:31:0:21,10:0:1.16539e-12,1,3.39992e-18:99	0/1:130,0,165:33:0:22,11:0:3.68528e-13,1,2.14521e-18:99	0/1:117,0,158:39:0:28,11:0:7.35311e-12,1,1.07515e-17:99	0/1:125,0,161:43:0:30,13:0:1.16539e-12,1,5.38851e-18:99	0/1:79,0,160:22:0:16,5:0:4.6395e-08,1,6.78374e-18:73
chr04	2375211	chr04_2375211_C_G	C	G	1387.56	.	.	GT:PL:DP:SP:AD:SCR:GP:GQ	0/0:0,51,192:17:0:17,0:0:0.999988,1.19148e-05,3.54909e-20:49	0/0:0,57,195:19:0:19,0:0:0.999997,2.99288e-06,1.77878e-20:55	0/0:0,102,198:34:0:34,0:0:1,9.46436e-11,8.91502e-21:99	0/0:0,132,202:44:0:44,0:0:1,9.46436e-14,3.54913e-21:99	0/0:0,78,197:26:0:26,0:1:1,2.37734e-08,1.12233e-20:76	0/0:0,123,201:41:0:41,0:0:1,7.51781e-13,4.4681e-21:99	0/0:0,69,196:23:0:23,0:0:1,1.88839e-07,1.41294e-20:67	0/0:0,141,204:47:0:47,0:0:1,1.19149e-14,2.23935e-21:99	0/0:0,69,197:23:0:23,0:0:1,1.88839e-07,1.12233e-20:67	0/0:0,57,190:19:0:19,0:0:0.999997,2.99288e-06,5.62498e-20:55	0/0:0,75,198:25:0:25,0:0:1,4.74342e-08,8.91502e-21:73	1/1:178,33,0:11:0:0,11:0:2.81383e-18,0.00133472,0.998665:28	0/0:0,93,198:31:0:31,0:0:1,7.51781e-10,8.91502e-21:91	1/1:195,54,0:18:0:0,18:0:5.62177e-20,1.06161e-05,0.999989:49	./.:140,21,0:7:0:0,7:0:1.7409e-14,0.0207427,0.979257:16	1/1:178,33,0:11:0:0,11:0:2.81383e-18,0.00133472,0.998665:28	./.:138,18,0:6:0:0,6:0:2.70333e-14,0.04055,0.95945:13	1/1:170,27,0:9:0:0,9:0:1.76837e-17,0.00529254,0.994707:22	./.:162,24,0:8:0:0,8:0:1.10992e-16,0.0105047,0.989495:19	1/1:194,54,0:18:0:0,18:1:7.07739e-20,1.06161e-05,0.999989:49	1/1:180,33,0:11:0:0,11:0:1.77541e-18,0.00133472,0.998665:28
chr04	2514618	chr04_2514618_C_T	C	T	376.82	.	.	GT:PL:DP:SP:AD:SCR:GP:GQ	0/0:0,39,187:13:0:13,0:0:0.999969,3.06675e-05,2.96013e-21:45	0/0:0,15,152:5:0:5,0:0:0.992355,0.00764468,9.28948e-18:21	0/0:0,18,143:6:0:6,0:0:0.996154,0.00384608,7.40714e-17:24	0/0:0,39,187:13:0:13,0:0:0.999969,3.06675e-05,2.96013e-21:45	0/0:0,15,129:5:0:5,0:0:0.992355,0.00764468,1.8535e-15:21	0/0:0,36,226:12:0:12,0:0:0.999939,6.11879e-05,3.72647e-25:42	0/0:0,27,170:9:0:9,0:0:0.999514,0.000485826,1.4829e-19:33	0/0:0,21,154:7:0:7,0:0:0.998069,0.00193131,5.89501e-18:27	./.:0,12,106:4:0:4,0:0:0.984862,0.015138,3.67028e-13:18	0/0:0,21,154:7:0:7,0:0:0.998069,0.00193131,5.89501e-18:27	0/0:0,21,196:7:0:7,0:0:0.998069,0.00193131,3.7195e-22:27	./.:0,12,113:4:0:4,0:0:0.984862,0.015138,7.32318e-14:18	0/0:0,27,190:9:0:9,0:0:0.999514,0.000485826,1.4829e-21:33	0/1:30,0,153:13:0:11,2:0:0.00408817,0.995912,3.03986e-17:23	./.:0,6,67:2:0:2,0:0:0.942337,0.0576631,2.78953e-09:12	0/0:0,24,162:8:0:8,0:0:0.999031,0.000968883,9.35198e-19:30	0/1:157,0,16:7:0:1,6:1:8.17794e-16,0.998473,0.00152745:28	0/1:103,0,154:12:0:7,5:1:2.05735e-10,1,2.42456e-17:96	./.:1,0,151:12:0:11,1:0:0.765296,0.234704,1.13541e-17:6	0/1:69,0,119:9:0:6,3:0:5.16782e-07,0.999999,7.66712e-14:62	0/1:91,0,109:9:0:5,4:0:3.26068e-09,1,7.66712e-13:84
chr04	3426936	chr04_3426936_A_G	A	G	2793.31	.	.	GT:PL:DP:SP:AD:SCR:GP:GQ	0/1:126,0,136:15:0:8,7:15:9.14827e-14,1,1.72425e-14:99	0/1:137,0,119:16:0:7,9:16:7.26673e-15,1,8.64174e-13:99	0/1:165,0,129:29:0:10,19:29:1.1517e-17,1,8.64174e-14:99	0/1:161,0,151:29:0:13,16:29:2.89294e-17,1,5.45257e-16:99	0/1:142,0,178:22:0:12,10:23:2.29794e-15,1,1.08793e-18:99	0/1:157,0,153:29:0:14,15:29:7.26673e-17,1,3.44034e-16:99	0/1:140,0,84:12:0:4,8:12:3.64199e-15,1,2.73276e-09:85	0/1:158,0,88:18:0:5,13:18:5.77217e-17,1,1.08793e-09:89	0/1:141,0,141:18:0:9,9:18:2.89294e-15,1,5.45257e-15:99	0/1:156,0,162:32:0:17,15:32:9.14827e-17,1,4.33113e-17:99	0/1:151,0,63:14:0:4,10:14:2.89294e-16,1,3.44034e-07:64	0/1:103,0,131:12:0:7,5:12:1.82532e-11,1,5.45257e-14:99	0/1:147,0,152:24:0:12,11:24:7.26673e-16,1,4.33113e-16:99	0/1:160,0,65:19:0:4,15:19:3.64199e-17,1,2.17071e-07:66	0/1:79,0,53:5:0:2,3:5:4.58498e-09,0.999997,3.44033e-06:54	0/1:117,0,89:10:0:4,6:10:7.26673e-13,1,8.64174e-10:90	0/1:153,0,60:15:0:4,11:15:1.82532e-16,0.999999,6.86437e-07:61	0/1:114,0,138:14:0:8,6:14:1.4499e-12,1,1.08793e-14:99	0/1:129,0,116:13:0:6,7:13:4.585e-14,1,1.72425e-12:99	0/1:129,0,116:13:0:6,7:13:4.585e-14,1,1.72425e-12:99	0/1:117,0,44:9:0:2,6:9:7.26653e-13,0.999973,2.73268e-05:45
chr04	4101947	chr04_4101947_G_A	G	A	775.631	.	.	GT:PL:DP:SP:AD:SCR:GP:GQ	0/0:0,36,180:12:0:12,0:0:0.999823,0.00017706,1.2424e-19:37	0/0:0,45,191:15:0:15,0:0:0.999978,2.2294e-05,9.87023e-21:46	0/0:0,45,188:15:0:15,0:0:0.999978,2.2294e-05,1.96937e-20:46	0/0:0,36,184:12:0:12,0:0:0.999823,0.00017706,4.94607e-20:37	./.:0,18,143:6:0:6,0:0:0.98895,0.0110503,6.15901e-16:19	0/0:0,27,167:9:0:9,0:0:0.998595,0.00140471,2.47586e-18:28	./.:0,18,143:6:0:6,0:0:0.98895,0.0110503,6.15901e-16:19	0/0:0,21,154:7:0:7,0:0:0.994431,0.00556895,4.91939e-17:22	0/0:0,51,194:17:0:17,0:0:0.999994,5.6001e-06,4.94692e-21:52	0/0:0,24,162:8:0:8,0:0:0.997201,0.00279886,7.81843e-18:25	0/0:0,24,162:8:0:8,0:0:0.997201,0.00279886,7.81843e-18:25	0/1:125,0,16:7:0:1,6:0:4.46563e-13,0.995592,0.00440778:23	./.:0,15,129:5:0:5,0:0:0.978192,0.0218083,1.53024e-14:16	0/1:142,0,101:15:0:6,9:0:8.94956e-15,1,1.40003e-11:99	0/1:125,0,45:8:0:2,6:0:4.48538e-13,0.999994,5.5736e-06:52	0/1:114,0,19:6:0:1,5:0:5.63429e-12,0.997786,0.00221399:26	0/1:71,0,53:5:0:2,3:0:1.12668e-07,0.999999,8.83361e-07:60	0/1:53,0,79:5:0:3,2:0:7.10884e-06,0.999993,2.21889e-09:51	0/1:69,0,123:9:0:6,3:0:1.78567e-07,1,8.83361e-14:67	./.:146,0,4:11:0:1,10:0:3.32927e-15,0.934433,0.0655672:11	0/1:22,0,100:5:0:4,1:0:0.00887017,0.99113,1.7469e-11:20
chr04	5687700	chr04_5687700_C_T	C	T	713.598	.	.	GT:PL:DP:SP:AD:SCR:GP:GQ	0/0:0,48,255:16:0:16,0:30:0.999994,5.55455e-06,9.71045e-28:52	0/0:0,72,255:24:0:24,0:44:1,2.21132e-08,9.71051e-28:76	0/0:0,90,255:30:0:30,0:60:1,3.5047e-10,9.71051e-28:94	0/0:0,30,255:10:0:10,0:18:0.99965,0.000350347,9.7071e-28:34	0/0:0,96,255:32:0:32,0:64:1,8.80341e-11,9.71051e-28:99	0/0:0,57,255:19:0:19,0:38:0.999999,6.99279e-07,9.7105e-28:61	0/0:0,69,255:23:0:23,0:38:1,4.41216e-08,9.71051e-28:73	0/0:0,96,255:32:0:32,0:62:1,8.80341e-11,9.71051e-28:99	0/0:0,78,255:26:0:26,0:48:1,5.55458e-09,9.71051e-28:82	0/0:0,24,255:8:0:8,0:16:0.998607,0.0013933,9.69698e-28:28	0/0:0,27,255:9:0:9,0:16:0.999301,0.000698791,9.70372e-28:31	0/1:90,0,189:7:8:5,2:10:2.85331e-09,1,1.10304e-20:85	0/0:0,96,255:32:0:32,0:62:1,8.80341e-11,9.71051e-28:99	0/1:201,0,255:17:0:12,5:30:2.26647e-20,1,2.77071e-27:99	0/1:45,0,197:5:0:4,1:10:9.02215e-05,0.99991,1.74804e-21:40	0/0:0,27,255:9:0:9,0:18:0.999301,0.000698791,9.70372e-28:31	./.:37,3,0:1:0:0,1:0:0.000965958,0.850372,0.148662:8	0/1:75,0,255:18:0:15,3:33:9.02296e-08,1,2.77071e-27:70	./.:93,0,98:4:5:2,2:8:1.43004e-09,1,1.38864e-11:88	0/1:50,0,170:6:12:4,2:8:2.85323e-05,0.999971,8.7615e-19:45	0/1:214,0,253:11:2:6,5:20:1.13592e-21,1,4.39128e-27:99
chr04	6105448	chr04_6105448_C_T	C	T	1122.21	.	.	GT:PL:DP:SP:AD:SCR:GP:GQ	0/0:0,81,255:27:0:27,0:0:1,1.75554e-09,3.86156e-28:87	0/0:0,90,255:30:0:30,0:0:1,2.2101e-10,3.86156e-28:96	0/0:0,96,255:32:0:32,0:0:1,5.55151e-11,3.86156e-28:99	0/0:0,102,255:34:0:34,0:0:1,1.39448e-11,3.86156e-28:99	0/0:0,60,255:20:0:20,0:0:1,2.2101e-07,3.86156e-28:66	0/0:0,96,255:32:0:32,0:0:1,5.55151e-11,3.86156e-28:99	0/0:0,84,255:28:0:28,0:0:1,8.79856e-10,3.86156e-28:90	0/0:0,78,255:26:0:26,0:0:1,3.50277e-09,3.86156e-28:84	0/0:0,123,255:41:0:41,0:0:1,1.10767e-13,3.86156e-28:99	0/0:0,81,255:27:0:27,0:0:1,1.75554e-09,3.86156e-28:87	0/0:0,48,255:16:0:16,0:0:0.999996,3.50276e-06,3.86155e-28:54	0/1:135,0,255:12:0:9,3:3:1.43083e-13,1,1.74724e-27:99	0/0:0,96,255:32:0:32,0:0:1,5.55151e-11,3.86156e-28:99	0/0:0,30,255:10:0:10,0:0:0.999779,0.000220961,3.86071e-28:36	0/1:36,0,255:8:0:7,1:0:0.00113526,0.998865,1.74525e-27:29	0/1:250,0,255:18:5:12,6:4:4.52469e-25,1,1.74724e-27:99	0/1:120,0,255:17:3:14,3:4:4.52469e-12,1,1.74724e-27:99	0/1:255,0,255:18:5:10,8:12:1.43083e-25,1,1.74724e-27:99	0/1:172,0,255:14:3:10,4:3:2.85489e-17,1,1.74724e-27:99	0/1:162,0,255:18:0:14,4:6:2.85489e-16,1,1.74724e-27:99	0/1:87,0,255:8:3:6,2:0:9.02794e-09,1,1.74724e-27:80
chr04	6152717	chr04_6152717_C_T	C	T	2623.2	.	.	GT:PL:DP:SP:AD:SCR:GP:GQ	1/1:154,21,0:7:0:0,7:0:3.86856e-17,0.00494003,0.99506:23	1/1:143,18,0:6:0:0,6:0:4.8464e-16,0.00980842,0.990192:20	./.:92,9,0:3:0:0,3:0:5.71224e-11,0.0729434,0.927057:11	1/1:143,18,0:6:0:0,6:0:4.8464e-16,0.00980842,0.990192:20	0/0:0,30,175:10:0:10,0:0:0.993641,0.0063593,3.21758e-17:21	0/0:0,30,175:10:0:10,0:0:0.993641,0.0063593,3.21758e-17:21	./.:0,21,149:7:0:7,0:0:0.951622,0.0483776,1.22677e-14:13	./.:0,15,129:5:0:5,0:0:0.83168,0.16832,1.07215e-12:7	1/1:162,24,0:8:0:0,8:0:6.1464e-18,0.00248199,0.997518:26	1/1:162,24,0:8:0:0,8:0:6.1464e-18,0.00248199,0.997518:26	1/1:178,33,0:11:0:0,11:0:1.54726e-19,0.000313144,0.999687:35	1/1:194,51,0:17:0:0,17:0:3.88775e-21,4.96453e-06,0.999995:53	0/0:0,72,197:24:0:24,0:0:1,4.03813e-07,2.04315e-19:63	1/1:197,81,0:27:0:0,27:0:1.9485e-21,4.96455e-09,1:83	1/1:175,33,0:11:0:0,11:0:3.08719e-19,0.000313144,0.999687:35	1/1:173,30,0:10:0:0,10:0:4.89135e-19,0.00062461,0.999375:32	1/1:195,60,0:20:0:0,20:0:3.08816e-21,6.25e-07,0.999999:62	1/1:189,42,0:14:0:0,14:0:1.22937e-20,3.94333e-05,0.999961:44	1/1:195,60,0:20:0:0,20:0:3.08816e-21,6.25e-07,0.999999:62	1/1:196,66,0:22:0:0,22:0:2.45301e-21,1.56993e-07,1:68	1/1:197,87,0:29:0:0,29:0:1.9485e-21,1.24704e-09,1:89
chr04	6716983	chr04_6716983_A_T	A	T	125.395	.	.	GT:PL:DP:SP:AD:SCR:GP:GQ	0/0:0,108,201:36:0:36,0:0:1,3.33662e-12,8.80142e-23:99	0/0:0,96,199:32:0:32,0:0:1,5.28818e-11,1.39493e-22:99	0/0:0,148,206:49:0:49,0:0:1,3.33662e-16,2.78325e-23:99	./.:0,181,213:60:0:60,0:0:1,1.67227e-19,5.55332e-24:99	0/0:0,102,199:34:0:34,0:0:1,1.32833e-11,1.39493e-22:99	0/0:0,84,198:28:0:28,0:0:1,8.3812e-10,1.75611e-22:90	0/0:0,126,203:42:0:42,0:0:1,5.28818e-14,5.55332e-23:99	0/0:0,108,201:36:0:36,0:0:1,3.33662e-12,8.80142e-23:99	./.:105,187,0:62:0:0,62:0:2.85396e-09,3.791e-18,1:85	0/0:0,144,206:48:0:48,0:0:1,8.3812e-16,2.78325e-23:99	1/1:101,90,0:30:0:0,30:0:7.16881e-09,1.9e-08,1:75	0/0:0,33,180:11:0:11,0:0:0.999894,0.000105502,1.10792e-20:39	./.:0,172,211:57:0:57,0:0:1,1.32833e-18,8.80142e-24:99	0/0:0,30,175:10:0:10,0:0:0.99979,0.000210482,3.50317e-20:36	0/0:0,24,159:8:0:8,0:0:0.999163,0.000837419,1.39376e-18:30	0/0:0,33,180:11:0:11,0:0:0.999894,0.000105502,1.10792e-20:39	0/0:0,72,197:24:0:24,0:0:1,1.32833e-08,2.21082e-22:78	0/0:0,75,197:25:0:25,0:0:1,6.65743e-09,2.21082e-22:81	0/0:0,42,189:14:0:14,0:0:0.999987,1.32831e-05,1.39491e-21:48	0/0:0,33,180:11:0:11,0:0:0.999894,0.000105502,1.10792e-20:39	0/0:0,33,180:11:0:11,0:0:0.999894,0.000105502,1.10792e-20:39
chr04	6804095	chr04_6804095_G_A	G	A	1455.24	.	.	GT:PL:DP:SP:AD:SCR:GP:GQ	0/0:0,36,184:12:0:12,0:0:0.999809,0.000191437,5.78195e-20:37	0/0:0,42,189:14:0:14,0:0:0.999952,4.80937e-05,1.82868e-20:43	0/0:0,30,224:10:0:10,0:2:0.999238,0.000761689,5.77866e-24:31	0/0:0,60,250:20:0:20,0:2:0.999999,7.62269e-07,1.45264e-26:61	0/0:0,36,184:12:0:12,0:0:0.999809,0.000191437,5.78195e-20:37	0/0:0,45,191:15:0:15,0:0:0.999976,2.41045e-05,1.15384e-20:46	0/0:0,30,175:10:0:10,0:0:0.999238,0.000761689,4.59015e-19:31	0/0:0,36,182:12:0:12,0:0:0.999809,0.000191437,9.16378e-20:37	0/0:0,42,189:14:0:14,0:0:0.999952,4.80937e-05,1.82868e-20:43	0/0:0,33,180:11:0:11,0:0:0.999618,0.000381894,1.45208e-19:34	0/0:0,21,154:7:0:7,0:0:0.993982,0.00601848,5.74825e-17:22	0/1:205,0,36:11:0:2,9:6:4.1483e-21,0.999952,4.78661e-05:43	./.:0,18,188:6:0:6,0:2:0.988063,0.011937,2.2748e-20:19	0/1:156,0,203:14:0:8,6:8:3.29527e-16,1,9.551e-22:99	0/1:158,0,50:6:0:2,4:4:2.07917e-16,0.999998,1.90567e-06:57	0/1:126,0,91:9:0:4,5:2:3.29527e-13,1,1.51373e-10:98	0/1:112,0,145:10:0:6,4:4:8.27735e-12,1,6.02627e-16:99	./.:98,0,56:4:5:2,2:4:2.07917e-10,1,4.78684e-07:63	0/1:190,0,120:13:7:7,6:4:1.31187e-19,1,1.90568e-13:99	./.:255,24,0:8:0:0,8:8:2.13237e-25,0.0204631,0.979537:16	0/1:255,0,112:15:6:6,9:6:4.1485e-26,1,1.2024e-12:99
chr04	8163079	chr04_8163079_C_T	C	T	520.367	.	.	GT:PL:DP:SP:AD:SCR:GP:GQ	0/0:0,45,191:15:0:15,0:15:0.999992,8.02887e-06,1.28012e-21:50	0/0:0,132,204:44:0:44,0:44:1,1.60198e-14,6.41587e-23:99	0/0:0,63,196:21:0:21,0:21:1,1.2725e-07,4.04814e-22:68	0/0:0,132,202:44:0:44,0:44:1,1.60198e-14,1.01685e-22:99	0/0:0,66,196:22:0:22,0:22:1,6.37761e-08,4.04814e-22:71	0/0:0,51,194:17:0:17,0:17:0.999998,2.01677e-06,6.41586e-22:56	0/0:0,21,154:7:0:7,0:7:0.997987,0.00201272,6.40296e-18:26	0/0:0,87,199:29:0:29,0:29:1,5.06591e-10,2.02888e-22:92	0/0:0,57,195:19:0:19,0:19:1,5.06591e-07,5.0963e-22:62	0/0:0,45,191:15:0:15,0:15:0.999992,8.02887e-06,1.28012e-21:50	0/0:0,24,162:8:0:8,0:8:0.99899,0.00100976,1.01582e-18:29	0/1:35,0,125:8:0:6,2:8:0.00124395,0.998756,2.00474e-14:29	0/0:0,54,195:18:0:18,0:18:0.999999,1.01078e-06,5.0963e-22:59	0/1:80,0,161:19:0:14,5:19:3.9386e-08,1,5.04194e-18:74	0/0:0,18,132:6:0:6,0:6:0.995992,0.00400787,1.01277e-15:23	0/1:48,0,113:7:0:5,2:7:6.24188e-05,0.999938,3.18105e-13:42	0/1:104,0,163:23:0:16,7:23:1.56799e-10,1,3.18125e-18:98	0/1:115,0,105:11:0:5,6:11:1.2455e-11,1,2.00723e-12:99	0/1:90,0,162:24:0:18,6:24:3.9386e-09,1,4.00496e-18:84	0/1:58,0,151:13:0:10,3:13:6.24223e-06,0.999994,5.04191e-17:52	0/1:83,0,151:15:0:10,5:15:1.97398e-08,1,5.04194e-17:77
chr04	9499485	chr04_9499485_C_T	C	T	3115.81	.	.	GT:PL:DP:SP:AD:SCR:GP:GQ	0/1:155,0,43:18:0:2,16:17:1.74667e-17,0.999773,0.000226742:36	1/1:157,47,0:39:0:2,37:39:2.436e-18,4.40928e-06,0.999996:53	1/1:153,23,0:31:0:2,29:30:6.11221e-18,0.00110634,0.998894:29	1/1:152,23,0:31:0:2,29:30:7.69481e-18,0.00110634,0.998894:29	1/1:157,60,0:40:0:1,39:38:2.43601e-18,2.20988e-07,1:66	1/1:197,69,0:23:0:0,23:22:2.43601e-22,2.78208e-08,1:75	./.:122,1,0:42:0:4,38:41:6.55303e-15,0.149325,0.850675:8	1/1:191,45,0:15:0:0,15:15:9.69786e-22,6.98822e-06,0.999993:51	0/1:163,0,118:33:0:10,23:29:2.76891e-18,1,7.17184e-12:99	0/1:132,0,39:37:0:4,33:34:3.48387e-15,0.999431,0.000569355:32	./.:143,0,22:25:0:2,23:24:2.69205e-16,0.972241,0.027759:15	0/1:125,0,45:8:0:2,6:7:1.74682e-14,0.999857,0.000143077:38	1/1:169,26,0:21:0:1,20:21:1.53616e-19,0.00055479,0.999445:32	1/1:143,18,0:6:0:0,6:6:6.09762e-17,0.0034902,0.99651:24	./.:114,0,19:6:0:1,5:6:2.08088e-13,0.946102,0.0538975:12	1/1:154,21,0:7:0:0,7:7:4.85196e-18,0.0017523,0.998248:27	0/1:149,0,27:11:0:1,10:10:6.89296e-17,0.991052,0.00894802:20	0/1:113,0,76:7:0:2,5:6:2.76891e-13,1,1.13666e-07:69	0/1:158,0,43:18:0:3,15:17:8.75409e-18,0.999773,0.000226742:36	1/1:182,36,0:12:0:0,12:12:7.70291e-21,5.55067e-05,0.999945:42	1/1:187,39,0:13:0:0,13:13:2.43594e-21,2.782e-05,0.999972:45
chr04	10611370	chr04_10611370_C_A	C	A	1916.06	.	.	GT:PL:DP:SP:AD:SCR:GP:GQ	0/0:0,45,255:15:0:15,0:30:0.999983,1.7429e-05,2.40155e-27:47	./.:0,15,212:5:0:5,0:10:0.982869,0.0171307,4.70972e-23:17	./.:0,12,210:4:0:4,0:7:0.966393,0.0336073,7.33927e-23:14	0/0:0,45,255:15:0:15,0:30:0.999983,1.7429e-05,2.40155e-27:47	0/0:0,30,255:10:0:10,0:19:0.999449,0.000550859,2.40027e-27:32	0/0:0,42,255:14:0:14,0:28:0.999965,3.47748e-05,2.40151e-27:44	0/0:0,39,255:13:0:13,0:26:0.999931,6.93824e-05,2.40142e-27:41	0/0:0,36,255:12:0:12,0:24:0.999862,0.000138427,2.40126e-27:38	0/0:0,24,255:8:0:8,0:16:0.997811,0.00218941,2.39633e-27:26	0/0:0,21,255:7:0:7,0:14:0.995641,0.00435895,2.39112e-27:23	./.:0,6,110:2:0:2,0:4:0.878391,0.121609,6.67093e-13:9	0/1:139,0,255:10:0:7,3:20:2.28413e-14,1,4.35732e-27:99	./.:0,12,184:4:0:4,0:8:0.966393,0.0336073,2.92181e-20:14	0/1:255,0,142:17:6:4,13:32:5.73747e-26,1,8.694e-16:99	0/1:255,0,243:13:0:6,7:25:5.73747e-26,1,6.90589e-26:99	0/1:255,0,135:12:0:3,9:24:5.73747e-26,1,4.35732e-15:99	0/1:255,0,255:18:0:11,7:36:5.73747e-26,1,4.35732e-27:99	0/1:132,0,192:7:8:4,3:14:1.14478e-13,1,8.694e-21:99	0/1:255,0,255:14:6:7,7:27:5.73747e-26,1,4.35732e-27:99	0/1:255,0,255:14:0:6,8:28:5.73747e-26,1,4.35732e-27:99	0/1:205,0,255:15:2:10,5:30:5.73747e-21,1,4.35732e-27:99
chr04	10669642	chr04_10669642_T_C	T	C	1031	.	.	GT:PL:DP:SP:AD:SCR:GP:GQ	0/0:0,60,196:20:0:20,0:0:1,5.06345e-07,1.61003e-21:62	0/0:0,84,198:28:0:28,0:0:1,2.0158e-09,1.01586e-21:86	0/0:0,90,198:30:0:30,0:0:1,5.06345e-10,1.01586e-21:92	0/0:0,66,197:22:0:22,0:0:1,1.27188e-07,1.27889e-21:68	0/0:0,63,196:21:0:21,0:0:1,2.53774e-07,1.61003e-21:65	0/0:0,75,198:25:0:25,0:0:1,1.6012e-08,1.01586e-21:77	0/0:0,75,198:25:0:25,0:0:1,1.6012e-08,1.01586e-21:77	0/0:0,75,198:25:0:25,0:0:1,1.6012e-08,1.01586e-21:77	0/0:0,90,222:30:0:30,0:2:1,5.06345e-10,4.04421e-24:92	0/0:0,66,196:22:0:22,0:0:1,1.27188e-07,1.61003e-21:68	0/0:0,75,198:25:0:25,0:0:1,1.6012e-08,1.01586e-21:77	0/1:127,0,127:14:0:7,7:0:3.94052e-13,1,2.52573e-14:99	0/0:0,75,198:25:0:25,0:0:1,1.6012e-08,1.01586e-21:77	0/1:149,0,121:17:0:7,10:0:2.4863e-15,1,1.00551e-13:99	0/1:78,0,157:17:0:12,5:0:3.13006e-08,1,2.52573e-17:75	0/1:109,0,91:9:0:4,5:1:2.4863e-11,1,1.00551e-10:99	0/1:157,0,146:24:0:11,13:0:3.94052e-16,1,3.1797e-16:99	0/1:44,0,160:21:0:17,4:0:7.86175e-05,0.999921,1.26576e-17:41	0/1:164,0,128:25:0:9,16:0:7.86237e-17,1,2.00626e-14:99	0/1:150,0,164:33:0:19,14:0:1.97494e-15,1,5.03949e-18:99	0/1:144,0,124:16:0:7,9:0:7.86237e-15,1,5.03949e-14:99
chr04	11340266	chr04_11340266_C_G	C	G	2202.02	.	.	GT:PL:DP:SP:AD:SCR:GP:GQ	0/0:0,78,255:26:0:26,0:0:1,1.23609e-08,4.80881e-27:79	0/0:0,75,255:25:0:25,0:0:1,2.46632e-08,4.80881e-27:76	0/0:0,108,255:36:0:36,0:0:1,1.23609e-11,4.80881e-27:99	0/0:0,120,255:41:0:40,0:0:1,7.79918e-13,4.80881e-27:99	0/0:0,72,255:24:0:24,0:0:1,4.92095e-08,4.80881e-27:73	0/0:0,93,255:31:0:31,0:0:1,3.90885e-10,4.80881e-27:94	0/0:0,114,255:38:0:38,0:0:1,3.10491e-12,4.80881e-27:99	0/0:0,51,255:17:0:17,0:0:0.999994,6.19507e-06,4.80878e-27:52	./.:0,238,255:79:0:79,0:0:1,1.23609e-24,4.80881e-27:99	0/0:0,69,255:23:0:23,0:0:1,9.81858e-08,4.80881e-27:70	0/0:0,108,255:36:0:36,0:0:1,1.23609e-11,4.80881e-27:99	0/1:255,0,255:27:2:12,15:0:4.05463e-26,1,6.16579e-27:99	0/0:0,84,255:28:0:28,0:0:1,3.10491e-09,4.80881e-27:85	0/1:255,0,94:34:17:4,30:0:4.05463e-26,1,7.76227e-11:99	0/1:255,0,255:21:4:10,11:0:4.05463e-26,1,6.16579e-27:99	0/1:255,0,255:27:4:8,19:0:4.05463e-26,1,6.16579e-27:99	./.:255,0,255:51:0:24,27:0:4.05463e-26,1,6.16579e-27:99	0/1:255,0,255:48:1:24,24:0:4.05463e-26,1,6.16579e-27:99	./.:255,0,255:51:3:14,37:0:4.05463e-26,1,6.16579e-27:99	0/1:255,0,255:32:2:8,24:0:4.05463e-26,1,6.16579e-27:99	0/1:255,0,255:27:2:8,19:0:4.05463e-26,1,6.16579e-27:99
chr04	11885464	chr04_11885464_T_C	T	C	2165.4	.	.	GT:PL:DP:SP:AD:SCR:GP:GQ	0/0:0,42,186:14:0:14,0:0:0.999945,5.51767e-05,4.80259e-20:42	0/0:0,63,249:21:0:21,0:1:1,4.38308e-07,2.40713e-26:63	0/0:0,33,180:11:0:11,0:0:0.999562,0.000438116,1.91121e-19:33	0/0:0,81,197:27:0:27,0:0:1,6.94672e-09,3.81504e-21:81	0/0:0,78,255:26:0:26,0:6:1,1.38605e-08,6.04644e-27:78	0/0:0,84,196:29:0:28,0:0:1,3.48161e-09,4.80286e-21:84	./.:0,255,255:97:0:97,0:1:1,2.76554e-26,6.04644e-27:99	0/0:0,36,184:12:0:12,0:0:0.99978,0.000219626,7.61034e-20:36	./.:0,255,255:190:0:190,0:2:1,2.76554e-26,6.04644e-27:99	0/0:0,66,194:23:0:22,0:0:1,2.19675e-07,7.61201e-21:66	./.:0,255,255:176:0:176,0:0:1,2.76554e-26,6.04644e-27:99	0/1:255,0,129:19:14:8,11:22:3.61593e-26,1,2.75245e-14:99	0/0:0,39,185:13:0:13,0:0:0.99989,0.000110086,6.04577e-20:39	0/1:255,0,153:36:31:16,20:40:3.61593e-26,1,1.09577e-16:99	0/1:255,0,81:16:7:3,13:27:3.61593e-26,1,1.73668e-09:87	0/1:220,0,124:16:3:7,9:18:1.14346e-22,1,8.70402e-14:99	0/1:255,0,99:25:9:7,18:36:3.61593e-26,1,2.75245e-11:99	0/1:255,0,64:35:13:5,30:62:3.61593e-26,1,8.70402e-08:70	0/1:255,0,190:31:21:13,18:36:3.61593e-26,1,2.18635e-20:99	0/1:255,0,159:33:20:10,23:47:3.61593e-26,1,2.75245e-17:99	0/1:255,0,66:24:9:5,19:38:3.61593e-26,1,5.49186e-08:72
chr04	12241436	chr04_12241436_C_A	C	A	486.976	.	.	GT:PL:DP:SP:AD:SCR:GP:GQ	0/0:0,114,241:38:0:38,0:8:1,1.32702e-12,2.20647e-26:99	0/0:0,126,232:42:0:42,0:4:1,8.37296e-14,1.75266e-25:99	0/0:0,141,255:47:0:47,0:6:1,2.64776e-15,8.78411e-28:99	0/0:0,132,245:44:0:44,0:3:1,2.10319e-14,8.7841e-27:99	0/0:0,138,255:46:0:46,0:6:1,5.28298e-15,8.78411e-28:99	0/0:0,84,241:28:0:28,0:6:1,1.32702e-09,2.20647e-26:88	0/0:0,120,255:40:0:40,0:4:1,3.33333e-13,8.78411e-28:99	0/0:0,75,251:25:0:25,0:2:1,1.05409e-08,2.20647e-27:79	0/0:0,141,254:47:0:47,0:2:1,2.64776e-15,1.10585e-27:99	0/0:0,87,212:29:0:29,0:2:1,6.65087e-10,1.75266e-23:91	0/0:0,102,212:34:0:34,0:2:1,2.10319e-11,1.75266e-23:99	0/0:0,30,188:10:0:10,0:2:0.999667,0.000333222,4.40101e-21:34	0/0:0,148,223:49:0:49,0:2:1,5.28298e-16,1.39219e-24:99	1/1:195,60,0:20:0:0,20:0:1.13841e-18,1.19999e-05,0.999988:49	1/1:192,48,0:16:0:0,16:0:2.27101e-18,0.000190151,0.99981:37	0/0:0,63,250:21:0:21,0:2:1,1.67062e-07,2.77778e-27:67	0/0:0,18,156:6:0:6,0:2:0.994745,0.00525521,6.94079e-18:22	0/0:0,69,255:23:0:23,0:10:1,4.19642e-08,8.7841e-28:73	0/0:0,39,187:13:0:13,0:0:0.999958,4.19624e-05,5.54216e-21:43	1/1:198,84,0:28:0:0,28:0:5.70561e-19,4.77729e-08,1:73	0/0:0,48,192:16:0:16,0:0:0.999995,5.28295e-06,1.75265e-21:52
chr04	14027251	chr04_14027251_A_G	A	G	623.446	.	.	GT:PL:DP:SP:AD:SCR:GP:GQ	0/0:0,30,255:10:0:10,0:20:0.999756,0.000244441,4.72493e-28:36	0/0:0,54,255:18:0:18,0:30:0.999999,9.73375e-07,4.72608e-28:60	0/0:0,57,255:19:0:19,0:25:1,4.87843e-07,4.72608e-28:63	0/0:0,51,255:17:0:17,0:34:0.999998,1.94214e-06,4.72607e-28:57	0/0:0,51,255:17:0:17,0:26:0.999998,1.94214e-06,4.72607e-28:57	0/0:0,48,255:16:0:16,0:26:0.999996,3.87506e-06,4.72606e-28:54	0/0:0,42,255:14:0:14,0:28:0.999985,1.54267e-05,4.72601e-28:48	0/0:0,60,255:20:0:20,0:32:1,2.44501e-07,4.72608e-28:66	0/0:0,57,255:19:0:19,0:35:1,4.87843e-07,4.72608e-28:63	0/0:0,81,255:27:0:27,0:48:1,1.94214e-09,4.72608e-28:87	0/0:0,30,255:10:0:10,0:16:0.999756,0.000244441,4.72493e-28:36	./.:51,0,88:3:0:2,1:2:3.24867e-05,0.999968,9.68738e-11:44	0/0:0,39,255:13:0:13,0:18:0.999969,3.07799e-05,4.72594e-28:45	0/1:99,0,190:7:0:5,2:10:5.14896e-10,1,6.11252e-21:92	./.:0,9,115:3:0:3,0:2:0.970138,0.0298617,4.58495e-14:15	./.:0,6,110:2:0:2,0:4:0.942138,0.0578622,1.40804e-13:12	0/0:0,15,194:5:0:5,0:8:0.992328,0.00767248,5.90413e-22:21	0/1:181,0,255:11:0:7,4:20:3.24877e-18,1,1.93295e-27:99	0/1:181,0,130:7:0:3,4:10:3.24877e-18,1,6.11252e-15:99	0/1:147,0,202:8:3:5,3:14:8.16055e-15,1,3.85674e-22:99	0/1:45,0,161:5:0:4,1:6:0.000129319,0.999871,4.85472e-18:38
chr04	14941819	chr04_14941819_T_C	T	C	1173.16	.	.	GT:PL:DP:SP:AD:SCR:GP:GQ	0/0:0,108,199:36:0:36,0:0:1,1.31605e-11,2.17013e-21:99	0/0:0,75,198:25:0:25,0:0:1,2.62587e-08,2.73203e-21:75	0/0:0,63,196:21:0:21,0:0:1,4.16172e-07,4.32998e-21:63	0/0:0,132,204:44:0:44,0:0:1,5.2393e-14,6.86256e-22:99	0/0:0,57,195:19:0:19,0:0:0.999998,1.65681e-06,5.45112e-21:57	0/0:0,111,201:37:0:37,0:0:1,6.59588e-12,1.36926e-21:99	0/0:0,60,196:20:0:20,0:0:0.999999,8.30372e-07,4.32998e-21:60	0/0:0,99,199:33:0:33,0:0:1,1.04538e-10,2.17013e-21:99	0/0:0,69,197:23:0:23,0:0:1,1.04538e-07,3.43943e-21:69	0/0:0,105,200:35:0:35,0:1:1,2.62587e-11,1.7238e-21:99	0/0:0,78,198:26:0:26,0:0:1,1.31605e-08,2.73203e-21:78	0/1:160,0,95:22:0:6,16:4:1.20428e-16,1,6.56467e-11:99	0/0:0,72,197:24:0:24,0:0:1,5.2393e-08,3.43943e-21:72	0/1:153,0,88:31:0:7,24:0:6.03569e-16,1,3.29013e-10:94	0/1:104,0,107:10:0:5,5:0:4.79432e-11,1,4.14203e-12:99	0/1:154,0,67:18:0:4,14:1:4.79432e-16,1,4.14203e-08:73	0/1:152,0,67:18:0:4,14:0:7.59848e-16,1,4.14203e-08:73	0/1:146,0,30:13:0:2,11:0:3.02438e-15,0.999792,0.00020755:36	0/1:89,0,152:16:0:11,5:0:1.5161e-09,1,1.30982e-16:88	0/1:155,0,71:22:0:5,17:0:3.80826e-16,1,1.64897e-08:77	0/1:154,0,88:18:0:5,13:0:4.79432e-16,1,3.29013e-10:94
chr04	15116409	chr04_15116409_G_T	G	T	2811.24	.	.	GT:PL:DP:SP:AD:SCR:GP:GQ	1/1:192,60,0:21:0:0,20:0:2.50577e-21,3.98566e-07,1:63	1/1:192,48,0:16:0:0,16:0:2.50576e-21,6.31681e-06,0.999994:51	1/1:201,111,0:37:0:0,37:0:3.15458e-22,3.16593e-12,1:99	1/1:197,72,0:24:0:0,24:0:7.92395e-22,2.51479e-08,1:75	0/0:0,72,197:24:0:24,0:0:0.999999,6.33226e-07,5.0241e-19:61	0/0:0,54,193:18:0:18,0:0:0.99996,3.99523e-05,1.26195e-18:43	0/1:147,0,136:19:0:9,10:0:1.98811e-16,1,6.3023e-14:99	1/1:190,51,0:17:0:0,17:0:3.97137e-21,3.16592e-06,0.999997:54	1/1:196,63,0:21:0:0,21:1:9.97566e-22,1.99756e-07,1:66	1/1:184,36,0:12:0:0,12:0:1.58088e-20,0.000100105,0.9999:39	1/1:170,27,0:9:0:0,9:0:3.96823e-19,0.000794613,0.999205:30	1/1:162,24,0:8:0:0,8:0:2.5018e-18,0.00158421,0.998416:28	0/0:0,57,193:19:0:19,0:0:0.99998,2.0024e-05,1.26197e-18:46	1/1:184,36,0:12:0:0,12:0:1.58088e-20,0.000100105,0.9999:39	./.:123,15,0:5:0:0,5:0:1.96563e-14,0.0124469,0.987553:19	./.:92,9,0:3:0:0,3:0:2.38605e-11,0.0477792,0.952221:13	1/1:162,24,0:8:0:0,8:0:2.5018e-18,0.00158421,0.998416:28	1/1:142,22,4:7:0:0,6:0:6.25471e-16,0.0062772,0.993723:22	1/1:162,24,0:8:0:0,8:0:2.5018e-18,0.00158421,0.998416:28	./.:129,15,0:5:0:0,5:0:4.93744e-15,0.0124469,0.987553:19	./.:92,9,0:3:0:0,3:0:2.38605e-11,0.0477792,0.952221:13
chr04	17697486	chr04_17697486_T_C	T	C	307.232	.	.	GT:PL:DP:SP:AD:SCR:GP:GQ	0/0:0,30,255:10:0:10,0:18:0.999735,0.000264983,5.55254e-28:35	./.:0,6,110:2:0:2,0:4:0.937578,0.0624224,1.6467e-13:12	0/0:0,48,255:16:0:16,0:32:0.999996,4.2008e-06,5.55399e-28:53	0/0:0,30,255:10:0:10,0:20:0.999735,0.000264983,5.55254e-28:35	0/0:0,39,255:13:0:13,0:26:0.999967,3.33671e-05,5.55383e-28:44	0/0:0,39,255:13:0:13,0:26:0.999967,3.33671e-05,5.55383e-28:44	0/0:0,30,255:10:0:10,0:20:0.999735,0.000264983,5.55254e-28:35	0/0:0,39,255:13:0:13,0:26:0.999967,3.33671e-05,5.55383e-28:44	0/0:0,21,255:7:0:7,0:14:0.997899,0.00210097,5.54234e-28:26	0/0:0,18,255:6:0:6,0:8:0.995817,0.00418324,5.53078e-28:23	0/0:0,15,244:5:0:5,0:8:0.991688,0.00831206,6.93397e-27:20	./.:60,3,0:1:0:0,1:2:6.64868e-06,0.88322,0.116773:9	0/0:0,21,255:7:0:7,0:14:0.997899,0.00210097,5.54234e-28:26	0/0:0,24,255:8:0:8,0:14:0.998946,0.00105408,5.54816e-28:29	./.:51,0,101:3:0:2,1:6:2.99677e-05,0.99997,5.26333e-12:45	./.:0,12,212:4:0:4,0:8:0.983551,0.0164487,1.08994e-23:17	0/0:0,33,255:11:0:11,0:22:0.999867,0.000132824,5.55328e-28:38	0/0:0,15,255:5:0:5,0:10:0.991688,0.00831206,5.50785e-28:20	0/1:73,0,203:6:3:4,2:10:1.89089e-07,1,3.32103e-22:67	0/1:45,0,161:5:0:4,1:6:0.000119293,0.999881,5.26286e-18:39	0/1:155,0,96:5:4:2,3:10:1.19307e-15,1,1.66446e-11:99
chr04	21390207	chr04_21390207_C_T	C	T	56.39	.	.	GT:PL:DP:SP:AD:SCR:GP:GQ	0/0:0,54,255:18:0:18,0:17:1,2.11709e-07,2.23572e-29:66	0/0:0,63,255:21:0:21,0:21:1,2.66526e-08,2.23572e-29:75	0/0:0,8,255:18:0:17,1:16:0.991642,0.00835784,2.21704e-29:20	0/0:0,123,255:41:0:41,0:37:1,2.66526e-14,2.23572e-29:99	0/0:0,102,255:34:0:34,0:27:1,3.35536e-12,2.23572e-29:99	0/0:0,114,255:38:0:38,0:33:1,2.11709e-13,2.23572e-29:99	0/0:0,108,255:36:0:36,0:32:1,8.42828e-13,2.23572e-29:99	0/1:58,0,255:16:3:14,2:14:2.98022e-05,0.99997,4.20403e-28:45	0/0:0,36,255:12:0:12,0:9:0.999987,1.33577e-05,2.23569e-29:48	0/0:0,47,255:31:0:30,1:31:0.999999,1.06106e-06,2.23572e-29:59	0/0:0,41,255:32:0:31,1:24:0.999996,4.22413e-06,2.23571e-29:53	0/0:0,21,201:7:0:7,0:7:0.999578,0.000422236,5.61351e-24:33	./.:0,211,255:70:0:70,0:52:1,4.22415e-23,2.23572e-29:99	0/0:0,48,255:16:0:16,0:11:0.999999,8.42827e-07,2.23572e-29:60	0/0:0,18,169:6:0:6,0:5:0.999158,0.000842118,8.89308e-21:30	./.:0,12,146:4:0:4,0:3:0.996656,0.00334414,1.76996e-18:24	0/0:0,51,255:17:0:17,0:15:1,4.22415e-07,2.23572e-29:63	0/0:0,42,255:14:0:14,0:12:0.999997,3.35535e-06,2.23572e-29:54	0/1:50,0,255:17:3:15,2:18:0.000188009,0.999812,4.20337e-28:37	0/0:0,45,255:15:0:15,0:10:0.999998,1.68166e-06,2.23572e-29:57	./.:10,0,233:10:0:9,1:6:0.652832,0.347168,2.31323e-26:4
chr04	21506589	chr04_21506589_T_C	T	C	528.728	.	.	GT:PL:DP:SP:AD:SCR:GP:GQ	0/0:0,27,235:9:0:9,0:4:0.998729,0.00127072,3.21065e-25:28	0/0:0,48,201:16:0:16,0:5:0.99999,1.01064e-05,8.07497e-22:49	0/0:0,36,234:12:0:12,0:4:0.99984,0.000160152,4.04647e-25:37	0/0:0,84,255:28:0:28,0:5:1,2.53865e-09,3.21474e-27:85	0/0:0,30,233:10:0:10,0:2:0.999363,0.000637273,5.09177e-25:31	0/0:0,48,210:16:0:16,0:5:0.99999,1.01064e-05,1.01658e-22:49	0/0:0,66,255:22:0:22,0:10:1,1.60178e-07,3.21474e-27:67	0/0:0,39,240:13:0:13,0:4:0.99992,8.02727e-05,1.01651e-25:40	0/0:0,27,255:9:0:9,0:7:0.998729,0.00127072,3.21065e-27:28	0/0:0,45,255:15:0:15,0:9:0.99998,2.01648e-05,3.21467e-27:46	0/0:0,42,255:14:0:14,0:10:0.99996,4.02333e-05,3.21461e-27:43	0/1:71,0,108:13:0:5,8:11:1.24565e-07,1,2.52664e-12:69	0/0:0,54,255:18:0:18,0:5:0.999997,2.53864e-06,3.21473e-27:55	0/1:70,0,176:19:0:8,11:17:1.56818e-07,1,4.00445e-19:68	0/1:49,0,22:5:0:1,4:4:1.97221e-05,0.998975,0.00100484:29	0/1:71,0,21:16:0:2,14:15:1.24408e-07,0.998735,0.00126472:28	0/1:67,0,108:28:0:6,22:25:3.12894e-07,1,2.52664e-12:65	0/1:90,0,113:17:0:5,12:13:1.56819e-09,1,7.98992e-13:88	./.:28,0,81:4:0:3,1:1:0.00247924,0.997521,1.26318e-09:26	0/1:85,0,81:13:0:4,9:10:4.95904e-09,1,1.26632e-09:82	0/1:89,0,125:25:0:9,16:18:1.97423e-09,1,5.0413e-14:87
chr04	23990489	chr04_23990489_C_T	C	T	91.6344	.	.	GT:PL:DP:SP:AD:SCR:GP:GQ	0/0:0,33,255:11:0:11,0:18:0.999967,3.30597e-05,3.43996e-29:44	0/0:0,21,224:7:0:7,0:12:0.999476,0.000523704,4.32853e-26:32	0/0:0,18,212:6:0:6,0:10:0.998956,0.00104438,6.85668e-25:29	0/0:0,21,227:7:0:7,0:10:0.999476,0.000523704,2.1694e-26:32	0/0:0,30,255:10:0:10,0:18:0.999934,6.59607e-05,3.43984e-29:41	0/0:0,33,255:11:0:11,0:17:0.999967,3.30597e-05,3.43996e-29:44	./.:0,9,113:3:0:3,0:4:0.991764,0.00823611,5.40724e-15:20	0/0:0,15,181:5:0:5,0:9:0.997918,0.00208165,8.62308e-22:26	0/0:0,42,255:14:0:14,0:22:0.999996,4.16209e-06,3.44006e-29:53	0/0:0,39,255:13:0:13,0:21:0.999992,8.30444e-06,3.44004e-29:50	0/0:0,15,185:5:0:5,0:9:0.997918,0.00208165,3.43291e-22:26	0/1:90,0,164:7:4:5,2:9:1.51595e-08,1,6.56529e-19:78	./.:0,12,155:4:0:4,0:6:0.995855,0.00414486,3.42581e-19:23	0/0:0,36,207:12:0:12,0:13:0.999983,1.65694e-05,2.1705e-24:47	./.:0,6,97:2:0:2,0:3:0.9837,0.0162996,2.13516e-13:17	0/0:0,27,220:9:0:9,0:11:0.999868,0.0001316,1.0877e-25:38	0/0:0,27,255:9:0:9,0:13:0.999868,0.0001316,3.43962e-29:38	0/0:0,60,255:20:0:20,0:20:1,6.5965e-08,3.44007e-29:71	0/1:33,0,211:9:0:8,1:10:0.00754048,0.99246,1.30007e-23:21	0/0:0,24,199:8:0:8,0:10:0.999737,0.000262543,1.36916e-23:35	0/1:33,0,255:9:0:8,1:8:0.00754048,0.99246,5.17567e-28:21
chr04	24059753	chr04_24059753_C_T	C	T	560.834	.	.	GT:PL:DP:SP:AD:SCR:GP:GQ	0/0:0,21,247:7:0:7,0:11:0.996952,0.00304751,7.36471e-27:25	0/0:0,45,255:15:0:15,0:30:0.999988,1.21693e-05,1.17078e-27:49	0/0:0,48,255:16:0:16,0:32:0.999994,6.09913e-06,1.17079e-27:52	0/0:0,54,255:18:0:18,0:32:0.999998,1.53204e-06,1.17079e-27:58	0/0:0,63,255:21:0:21,0:34:1,1.92873e-07,1.17079e-27:67	0/0:0,72,255:24:0:24,0:44:1,2.42812e-08,1.1708e-27:76	0/0:0,27,255:9:0:9,0:14:0.999233,0.00076725,1.1699e-27:31	0/0:0,24,255:8:0:8,0:18:0.99847,0.0015297,1.169e-27:28	0/0:0,39,255:13:0:13,0:26:0.999952,4.8445e-05,1.17074e-27:43	0/0:0,36,255:12:0:12,0:18:0.999903,9.66559e-05,1.17068e-27:40	./.:0,12,126:4:0:4,0:8:0.976294,0.0237056,9.07949e-15:16	0/1:45,0,196:5:0:4,1:8:8.21663e-05,0.999918,2.41643e-21:40	0/0:0,39,255:13:0:13,0:18:0.999952,4.8445e-05,1.17074e-27:43	0/1:37,0,236:8:0:6,2:8:0.000518208,0.999482,2.41538e-25:32	./.:25,3,0:1:0:0,1:2:0.0135686,0.827571,0.15886:7	0/1:102,0,144:6:0:4,2:14:1.63957e-10,1,3.8301e-16:97	0/1:71,0,255:10:3:8,2:14:2.06409e-07,1,3.04236e-27:66	0/1:154,0,45:5:0:1,4:10:1.03449e-15,0.999997,3.04235e-06:55	0/1:166,0,255:12:0:7,5:22:6.52724e-17,1,3.04236e-27:99	./.:0,6,72:2:0:2,0:4:0.911855,0.0881447,2.13013e-09:10	./.:51,0,101:3:0:2,1:6:2.06405e-05,0.999979,7.6419e-12:46
chr04	24533743	chr04_24533743_T_C	T	C	482.797	.	.	GT:PL:DP:SP:AD:SCR:GP:GQ	0/0:0,39,187:13:0:13,0:0:0.999958,4.19624e-05,5.54216e-21:43	0/0:0,18,143:6:0:6,0:0:0.994745,0.00525521,1.38487e-16:22	0/0:0,63,196:21:0:21,0:0:1,1.67062e-07,6.97746e-22:67	0/0:0,39,187:13:0:13,0:0:0.999958,4.19624e-05,5.54216e-21:43	0/0:0,33,180:11:0:11,0:0:0.999833,0.000167035,2.77731e-20:37	0/0:0,30,175:10:0:10,0:0:0.999667,0.000333222,8.78118e-20:34	1/1:182,36,0:12:0:0,12:0:2.26462e-17,0.0030052,0.996995:25	0/0:0,60,195:20:0:20,0:0:1,3.33333e-07,8.7841e-22:64	1/1:198,93,0:31:0:0,31:0:5.70562e-19,6.01425e-09,1:82	0/0:0,78,198:26:0:26,0:0:1,5.28298e-09,4.40248e-22:82	1/1:200,108,0:36:0:0,36:0:3.6e-19,1.90187e-10,1:97	0/0:0,21,154:7:0:7,0:0:0.997359,0.00264077,1.10293e-17:25	0/0:0,36,184:12:0:12,0:0:0.999916,8.37225e-05,1.10576e-20:40	0/0:0,30,175:10:0:10,0:0:0.999667,0.000333222,8.78118e-20:34	./.:0,12,106:4:0:4,0:0:0.979401,0.0205987,6.83374e-13:16	0/0:0,24,162:8:0:8,0:0:0.998675,0.00132527,1.75034e-18:28	0/0:0,27,170:9:0:9,0:0:0.999335,0.000664645,2.77593e-19:31	0/0:0,39,187:13:0:13,0:0:0.999958,4.19624e-05,5.54216e-21:43	0/0:0,33,180:11:0:11,0:0:0.999833,0.000167035,2.77731e-20:37	0/0:0,18,143:6:0:6,0:0:0.994745,0.00525521,1.38487e-16:22	./.:0,3,37:1:0:1,0:0:0.856848,0.143147,4.74899e-06:8
chr04	26223576	chr04_26223576_G_A	G	A	73.6018	.	.	GT:PL:DP:SP:AD:SCR:GP:GQ	0/0:0,102,255:34:0:34,0:41:1,4.47357e-12,3.97418e-29:99	0/0:0,96,255:32:0:32,0:56:1,1.78096e-11,3.97418e-29:99	0/0:0,120,255:40:0:40,0:58:1,7.09012e-14,3.97418e-29:99	0/0:0,72,255:24:0:24,0:32:1,4.47357e-09,3.97418e-29:83	0/0:0,105,255:35:0:35,0:51:1,2.24209e-12,3.97418e-29:99	0/0:0,148,255:49:0:49,0:74:1,1.12371e-16,3.97418e-29:99	0/0:0,108,255:36:0:36,0:62:1,1.12371e-12,3.97418e-29:99	0/0:0,102,255:34:0:34,0:50:1,4.47357e-12,3.97418e-29:99	0/0:0,151,255:50:0:50,0:80:1,5.63189e-17,3.97418e-29:99	0/0:0,111,255:37:0:37,0:57:1,5.63188e-13,3.97418e-29:99	./.:27,0,255:31:0:29,2:50:0.0273712,0.972629,5.45181e-28:15	0/0:0,15,243:5:0:5,0:9:0.997763,0.00223708,6.28456e-28:26	0/0:0,72,255:24:0:24,0:35:1,4.47357e-09,3.97418e-29:83	0/0:0,42,255:14:0:14,0:15:0.999996,4.47355e-06,3.97416e-29:53	./.:19,0,227:6:0:5,1:5:0.150787,0.849213,3.00338e-25:8	0/1:42,0,155:6:0:5,1:4:0.000889119,0.999111,5.60025e-18:30	./.:10,0,255:9:0:8,1:14:0.585133,0.414867,2.32543e-28:3	0/1:58,0,255:10:8:7,3:8:2.2353e-05,0.999978,5.60511e-28:46	0/0:0,30,255:10:0:10,0:16:0.999929,7.08962e-05,3.9739e-29:41	0/0:0,26,255:21:0:20,1:31:0.999822,0.000178064,3.97347e-29:37	0/0:0,18,255:6:0:6,0:9:0.998878,0.00112245,3.96972e-29:29
chr04	27077581	chr04_27077581_A_T	A	T	1306.63	.	.	GT:PL:DP:SP:AD:SCR:GP:GQ	0/0:0,45,191:15:0:15,0:0:0.999962,3.80657e-05,2.87756e-20:44	0/0:0,42,189:14:0:14,0:0:0.999924,7.59482e-05,4.56045e-20:41	0/0:0,21,154:7:0:7,0:0:0.990529,0.00947147,1.42859e-16:20	0/0:0,48,190:16:0:16,0:0:0.999981,1.90784e-05,3.6227e-20:47	0/0:0,24,162:8:0:8,0:0:0.99523,0.00476952,2.27491e-17:23	0/0:0,39,183:13:0:13,0:0:0.999848,0.000151525,1.81541e-19:38	0/0:0,24,159:8:0:8,0:0:0.99523,0.00476952,4.53905e-17:23	0/0:0,27,170:9:0:9,0:0:0.997604,0.00239612,3.61409e-18:26	0/0:0,51,194:17:0:17,0:0:0.99999,9.56195e-06,1.44224e-20:50	0/0:0,39,187:13:0:13,0:0:0.999848,0.000151525,7.22729e-20:38	0/0:0,21,154:7:0:7,0:0:0.990529,0.00947147,1.42859e-16:20	0/1:153,0,45:26:0:4,22:0:4.16337e-16,0.99999,9.5167e-06:50	0/0:0,27,170:9:0:9,0:0:0.997604,0.00239612,3.61409e-18:26	0/1:140,0,25:33:0:4,29:0:8.2992e-15,0.999049,0.000950774:30	1/1:190,45,0:15:0:0,15:0:2.76003e-19,0.000105066,0.999895:39	0/1:155,0,15:18:0:2,16:0:2.60217e-16,0.990573,0.00942708:20	1/1:155,35,0:35:0:2,33:0:8.71972e-16,0.00104967,0.99895:29	0/1:161,0,85:26:0:6,20:0:6.59856e-17,1,9.51679e-10:90	1/1:154,32,0:34:0:2,32:0:1.0966e-15,0.00209218,0.997908:26	0/1:157,0,66:26:0:5,21:0:1.65748e-16,1,7.55946e-08:71	0/1:159,0,56:22:0:4,18:0:1.0458e-16,0.999999,7.55945e-07:61
chr04	27832042	chr04_27832042_A_G	A	G	67.1909	.	.	GT:PL:DP:SP:AD:SCR:GP:GQ	0/0:0,60,255:20:0:20,0:40:1,2.79748e-08,6.1869e-30:75	0/0:0,93,255:31:0:31,0:62:1,1.40206e-11,6.1869e-30:99	0/0:0,93,255:31:0:31,0:62:1,1.40206e-11,6.1869e-30:99	0/0:0,90,255:30:0:30,0:60:1,2.79748e-11,6.1869e-30:99	0/0:0,105,255:35:0:35,0:70:1,8.8464e-13,6.1869e-30:99	0/0:0,96,255:32:0:32,0:64:1,7.02695e-12,6.1869e-30:99	0/0:0,87,255:29:0:29,0:58:1,5.5817e-11,6.1869e-30:99	0/0:0,111,255:37:0:37,0:74:1,2.22212e-13,6.1869e-30:99	0/1:49,0,255:21:0:19,2:42:0.000449819,0.99955,2.21061e-28:33	0/0:0,84,255:28:0:28,0:56:1,1.1137e-10,6.1869e-30:99	0/0:0,57,255:19:0:19,0:38:1,5.5817e-08,6.1869e-30:72	0/0:0,30,255:10:0:10,0:20:0.999972,2.7974e-05,6.18673e-30:45	0/0:0,48,255:36:0:35,1:72:1,4.4337e-07,6.1869e-30:63	0/0:0,30,255:10:0:10,0:20:0.999972,2.7974e-05,6.18673e-30:45	0/1:75,0,255:12:3:10,2:24:1.1304e-06,0.999999,2.2116e-28:59	./.:0,9,169:3:0:3,0:6:0.996491,0.00350946,2.45441e-21:24	0/0:0,18,255:6:0:6,0:12:0.999557,0.000443174,6.18416e-30:33	0/0:0,18,255:6:0:6,0:12:0.999557,0.000443174,6.18416e-30:33	0/0:0,42,255:14:0:14,0:28:0.999998,1.76509e-06,6.18689e-30:57	0/0:0,27,255:9:0:9,0:18:0.999944,5.58139e-05,6.18656e-30:42	./.:0,9,169:3:0:3,0:6:0.996491,0.00350946,2.45441e-21:24
chr04	29538771	chr04_29538771_T_A	T	A	2912.86	.	.	GT:PL:DP:SP:AD:SCR:GP:GQ	0/1:156,0,35:21:0:3,18:1:1.63121e-17,0.998786,0.00121444:29	1/1:171,32,0:23:0:1,22:3:1.34296e-19,0.000164069,0.999836:37	1/1:152,20,0:30:0:2,28:6:1.06416e-17,0.00259399,0.997406:25	0/1:159,0,82:20:0:5,15:2:8.18534e-18,1,2.42607e-08:76	1/1:179,83,0:40:0:1,39:1:2.12879e-20,1.30346e-09,1:88	./.:133,0,1:36:0:4,32:0:8.03761e-16,0.246655,0.753345:6	0/1:160,0,85:26:0:6,20:1:6.50184e-18,1,1.21592e-08:79	1/1:201,108,0:36:0:0,36:5:1.34318e-22,4.12189e-12,1:99	0/1:150,0,26:24:0:3,21:0:6.43965e-17,0.990434,0.00956597:20	./.:150,0,23:25:0:3,22:0:6.37892e-17,0.981093,0.0189066:17	0/1:152,0,27:27:0:4,23:2:4.07115e-17,0.992387,0.0076135:21	1/1:154,21,0:7:0:0,7:1:6.71795e-18,0.00206158,0.997938:26	1/1:162,71,0:47:0:2,45:11:1.06692e-18,2.06584e-08,1:76	0/1:133,0,66:10:0:3,7:0:3.25864e-15,0.999999,9.65835e-07:60	1/1:129,15,0:5:0:0,5:2:2.11143e-15,0.00815717,0.991843:20	0/1:98,0,50:6:0:2,4:0:1.03043e-11,0.999962,3.84492e-05:44	1/1:162,24,0:8:0:0,8:0:1.06582e-18,0.0010343,0.998966:29	1/1:154,21,0:7:0:0,7:3:6.71795e-18,0.00206158,0.997938:26	1/1:187,39,0:13:0:0,13:1:3.3738e-21,3.27403e-05,0.999967:44	./.:31,0,31:2:0:1,1:0:5.14861e-05,0.996904,0.00304479:25	./.:37,3,0:1:0:0,1:0:2.98484e-06,0.115314,0.884683:9
chr04	29929598	chr04_29929598_C_T	C	T	2136.96	.	.	GT:PL:DP:SP:AD:SCR:GP:GQ	0/0:0,48,255:16:0:16,0:32:0.999981,1.85581e-05,1.08396e-26:47	0/0:0,42,255:14:0:14,0:24:0.999926,7.38768e-05,1.0839e-26:41	0/0:0,36,255:12:0:12,0:18:0.999706,0.000294044,1.08366e-26:35	0/0:0,78,255:26:0:26,0:46:1,1.85584e-08,1.08398e-26:77	0/0:0,48,255:16:0:16,0:28:0.999981,1.85581e-05,1.08396e-26:47	0/0:0,39,255:13:0:13,0:26:0.999853,0.000147393,1.08382e-26:38	0/0:0,45,255:15:0:15,0:28:0.999963,3.70275e-05,1.08394e-26:44	0/0:0,48,255:16:0:16,0:26:0.999981,1.85581e-05,1.08396e-26:47	0/0:0,36,255:12:0:12,0:22:0.999706,0.000294044,1.08366e-26:35	0/0:0,21,255:7:0:7,0:14:0.990784,0.00921552,1.07399e-26:20	0/0:0,45,255:15:0:15,0:28:0.999963,3.70275e-05,1.08394e-26:44	0/1:198,0,42:6:0:1,5:10:1.35348e-20,0.999982,1.84702e-05:47	0/0:0,24,255:8:0:8,0:16:0.99536,0.00464003,1.07895e-26:23	0/1:255,0,133:35:2:5,30:64:2.7006e-26,1,1.46717e-14:99	0/1:255,0,69:14:10:2,12:26:2.7006e-26,1,3.68536e-08:74	0/1:255,0,129:14:0:3,11:18:2.7006e-26,1,3.68536e-14:99	0/1:255,0,36:28:0:2,26:41:2.7004e-26,0.999926,7.35273e-05:41	0/1:255,0,19:26:0:2,24:36:2.69068e-26,0.996328,0.00367183:24	0/1:255,0,72:16:7:3,13:28:2.7006e-26,1,1.84706e-08:77	0/1:255,0,72:16:0:2,14:26:2.7006e-26,1,1.84706e-08:77	0/1:255,0,26:22:0:2,20:27:2.69861e-26,0.999265,0.000734787:31
chr04	30514402	chr04_30514402_A_G	A	G	49.7066	.	.	GT:PL:DP:SP:AD:SCR:GP:GQ	0/0:0,84,255:28:0:28,0:35:1,7.58082e-11,2.86664e-30:99	0/0:0,114,255:38:0:38,0:42:1,7.58082e-14,2.86664e-30:99	0/0:0,54,255:18:0:18,0:17:1,7.58082e-08,2.86664e-30:71	./.:0,163,255:54:0:54,0:64:1,9.54369e-19,2.86664e-30:99	0/0:0,123,255:41:0:41,0:52:1,9.54369e-15,2.86664e-30:99	0/0:0,135,255:45:0:45,0:51:1,6.02166e-16,2.86664e-30:99	0/0:0,102,255:34:0:34,0:36:1,1.20148e-12,2.86664e-30:99	0/0:0,141,255:47:0:47,0:45:1,1.51257e-16,2.86664e-30:99	0/0:0,75,255:25:0:25,0:24:1,6.02166e-10,2.86664e-30:92	0/0:0,69,255:23:0:23,0:36:1,2.39727e-09,2.86664e-30:86	0/0:0,75,255:25:0:25,0:29:1,6.02166e-10,2.86664e-30:92	./.:0,0,0:0:0:0,0:0:0,0,0:0	0/1:55,0,255:39:0:36,3:49:0.00016604,0.999834,1.50517e-28:37	0/0:0,18,235:6:0:6,0:6:0.999698,0.000301707,2.86577e-28:35	0/0:0,15,242:5:0:5,0:6:0.999398,0.000601804,5.71625e-29:32	0/0:0,45,255:15:0:15,0:19:0.999999,6.02166e-07,2.86664e-30:62	0/1:54,0,255:19:0:17,2:23:0.000209022,0.999791,1.5051e-28:36	0/0:0,48,255:16:0:16,0:18:1,3.01798e-07,2.86664e-30:65	0/0:0,24,255:8:0:8,0:9:0.999924,7.58025e-05,2.86642e-30:41	0/0:0,27,255:9:0:9,0:13:0.999962,3.79927e-05,2.86653e-30:44	0/0:0,27,255:9:0:9,0:9:0.999962,3.79927e-05,2.86653e-30:44
chr04	30906896	chr04_30906896_T_C	T	C	175.47	.	.	GT:PL:DP:SP:AD:SCR:GP:GQ	0/0:0,99,255:34:0:33,0:4:1,1.37222e-11,9.39262e-29:99	0/0:0,54,255:18:0:18,0:1:1,4.33933e-07,9.39261e-29:63	0/0:0,74,255:37:0:36,1:0:1,4.33934e-09,9.39262e-29:83	0/0:0,72,255:24:0:24,0:8:1,6.87738e-09,9.39262e-29:81	0/0:0,92,255:43:0:42,1:3:1,6.87738e-11,9.39262e-29:99	0/0:0,129,255:43:0:43,0:6:1,1.37222e-14,9.39262e-29:99	0/0:0,117,255:39:0:39,0:3:1,2.17482e-13,9.39262e-29:99	0/0:0,72,223:24:0:24,0:0:1,6.87738e-09,1.48863e-25:81	./.:0,178,255:59:0:59,0:3:1,1.72752e-19,9.39262e-29:99	0/0:0,141,255:47:0:47,0:5:1,8.65812e-16,9.39262e-29:99	0/0:0,84,255:28:0:28,0:3:1,4.33934e-10,9.39262e-29:93	./.:26,0,155:9:0:8,1:1:0.0225259,0.977474,8.42304e-18:16	./.:0,154,255:51:0:51,0:6:1,4.33934e-17,9.39262e-29:99	0/1:70,0,255:19:7:16,3:2:9.17437e-07,0.999999,8.61714e-28:60	0/0:0,27,220:9:0:9,0:0:0.999783,0.000217435,2.96956e-25:36	0/0:0,24,184:8:0:8,0:0:0.999566,0.000433745,1.18195e-21:33	0/0:0,15,129:5:0:5,0:0:0.996565,0.00343502,3.72642e-16:24	./.:11,0,200:14:0:13,1:0:0.421546,0.578454,1.57627e-22:3	0/1:111,0,150:9:0:6,3:0:7.28747e-11,1,2.72498e-17:99	0/0:0,36,255:12:0:12,0:2:0.999973,2.73786e-05,9.39236e-29:45	0/1:36,0,183:8:0:7,1:0:0.0022992,0.997701,1.36259e-20:26
chr04	31229826	chr04_31229826_A_G	A	G	1697.98	.	.	GT:PL:DP:SP:AD:SCR:GP:GQ	0/0:0,99,255:33:0:33,0:8:1,1.89034e-10,1.78246e-26:97	0/0:0,111,242:37:0:37,0:4:1,1.19272e-11,3.55648e-25:99	0/0:0,96,255:32:0:32,0:8:1,3.77173e-10,1.78246e-26:94	0/0:0,114,255:38:0:38,0:4:1,5.97778e-12,1.78246e-26:99	0/0:0,141,255:47:0:47,0:8:1,1.19272e-14,1.78246e-26:99	0/0:0,123,255:42:0:41,0:12:1,7.52558e-13,1.78246e-26:99	0/0:0,138,255:46:0:46,0:10:1,2.3798e-14,1.78246e-26:99	0/0:0,105,255:35:0:35,0:12:1,4.74832e-11,1.78246e-26:99	./.:0,223,255:74:0:74,0:14:1,7.52558e-23,1.78246e-26:99	0/0:0,120,255:40:0:40,0:6:1,1.50155e-12,1.78246e-26:99	0/0:0,90,220:30:0:30,0:2:1,1.50155e-09,5.63664e-23:88	1/1:243,30,0:10:0:0,10:4:8.86797e-25,0.00265683,0.997343:25	./.:0,157,255:53:0:52,0:12:1,2.99599e-16,1.78246e-26:99	1/1:217,57,0:19:0:0,19:2:3.53979e-22,5.31517e-06,0.999995:52	1/1:175,30,0:10:0:0,10:0:5.59531e-18,0.00265683,0.997343:25	./.:129,15,0:5:0:0,5:0:2.05994e-13,0.0776952,0.922305:11	1/1:255,33,0:11:0:0,11:7:5.60273e-26,0.00133334,0.998667:28	1/1:255,72,0:24:0:0,24:10:5.61021e-26,1.68081e-07,1:67	1/1:235,27,0:9:0:0,9:4:5.58055e-24,0.0052871,0.994713:22	1/1:187,39,0:13:0:0,13:0:3.53862e-19,0.000335254,0.999665:34	./.:149,15,0:5:0:0,5:1:2.05994e-15,0.0776952,0.922305:11
chr04	31399603	chr04_31399603_G_C	G	C	444.829	.	.	GT:PL:DP:SP:AD:SCR:GP:GQ	0/0:0,66,197:22:0:22,0:0:1,7.73305e-08,4.72761e-22:71	0/0:0,105,200:35:0:35,0:0:1,9.73533e-12,2.36942e-22:99	0/0:0,72,197:24:0:24,0:1:1,1.94245e-08,4.72761e-22:77	0/0:0,102,200:34:0:34,0:0:1,1.94245e-11,2.36942e-22:99	0/0:0,69,197:23:0:23,0:0:1,3.87571e-08,4.72761e-22:74	0/0:0,51,194:17:0:17,0:0:0.999998,2.4454e-06,9.4328e-22:56	0/1:149,0,63:34:0:6,28:0:4.0893e-15,1,3.85737e-08:74	0/0:0,72,197:24:0:24,0:0:1,1.94245e-08,4.72761e-22:77	1/1:182,98,0:45:0:1,44:0:2.66292e-17,2.05925e-09,1:86	0/0:0,57,195:19:0:19,0:0:0.999999,6.14258e-07,7.49275e-22:62	1/1:200,102,0:34:0:0,34:0:4.22045e-19,8.19802e-10,1:90	0/0:0,15,129:5:0:5,0:0:0.990359,0.00964147,2.95416e-15:20	0/0:0,69,197:23:0:23,0:0:1,3.87571e-08,4.72761e-22:74	0/0:0,27,170:9:0:9,0:0:0.999386,0.000613881,2.36796e-19:32	./.:0,3,37:1:0:1,0:0:0.866326,0.13367,4.09565e-06:8	0/0:0,36,184:12:0:12,0:0:0.999923,7.73245e-05,9.43209e-21:41	0/0:0,24,162:8:0:8,0:0:0.998776,0.00122411,1.49317e-18:29	0/0:0,15,129:5:0:5,0:0:0.990359,0.00964147,2.95416e-15:20	0/0:0,21,154:7:0:7,0:0:0.997561,0.00243944,9.40981e-18:26	./.:0,12,113:4:0:4,0:0:0.980946,0.0190544,1.16489e-13:17	0/0:0,30,170:10:0:10,0:0:0.999692,0.000307764,2.36869e-19:35
chr04	31912657	chr04_31912657_T_C	T	C	1573.21	.	.	GT:PL:DP:SP:AD:SCR:GP:GQ	0/0:0,120,202:40:0:40,0:0:1,1.50664e-12,3.58062e-21:99	./.:0,193,216:64:0:64,0:0:1,7.55108e-20,1.42547e-22:99	0/0:0,95,182:44:0:43,1:0:1,4.76441e-10,3.58062e-19:93	0/0:0,99,200:33:0:33,0:0:1,1.89675e-10,5.6749e-21:97	0/0:0,123,203:41:0:41,0:0:1,7.55108e-13,2.84419e-21:99	0/0:0,151,207:50:0:50,0:0:1,1.19677e-15,1.13229e-21:99	./.:0,232,225:77:0:77,0:4:1,9.50624e-24,1.79456e-23:99	0/0:0,120,202:40:0:40,0:0:1,1.50664e-12,3.58062e-21:99	./.:0,255,255:181:0:181,0:14:1,4.76441e-26,1.79456e-26:99	0/0:0,151,205:50:0:50,0:0:1,1.19677e-15,1.79456e-21:99	./.:0,205,217:68:0:68,0:7:1,4.76441e-21,1.13229e-22:99	1/1:196,63,0:21:0:0,21:0:4.4263e-20,1.33061e-06,0.999999:58	0/0:0,78,198:26:0:26,0:0:1,2.38786e-08,8.99411e-21:76	1/1:196,66,0:22:0:0,22:0:4.42631e-20,6.66885e-07,0.999999:61	1/1:194,54,0:18:0:0,18:0:7.01516e-20,1.05693e-05,0.999989:49	1/1:180,36,0:12:0:0,12:0:1.76097e-18,0.000666441,0.999334:31	1/1:192,51,0:17:0:0,17:0:1.11182e-19,2.10883e-05,0.999979:46	1/1:196,63,0:21:0:0,21:0:4.4263e-20,1.33061e-06,0.999999:58	1/1:195,54,0:18:0:0,18:0:5.57234e-20,1.05693e-05,0.999989:49	1/1:187,45,0:15:0:0,15:0:3.51565e-19,8.39488e-05,0.999916:40	1/1:185,39,0:13:0:0,13:0:5.57053e-19,0.000334123,0.999666:34
chr04	32234673	chr04_32234673_G_C	G	C	1541.24	.	.	GT:PL:DP:SP:AD:SCR:GP:GQ	0/0:0,66,197:22:0:22,0:0:1,3.76783e-07,1.12233e-20:64	0/0:0,87,199:29:0:29,0:0:1,2.99289e-09,7.08146e-21:85	0/0:0,99,200:33:0:33,0:0:1,1.88839e-10,5.625e-21:97	0/0:0,148,206:49:0:49,0:0:1,2.37734e-15,1.41294e-21:99	0/0:0,78,198:26:0:26,0:0:1,2.37734e-08,8.91502e-21:76	0/0:0,84,198:28:0:28,0:0:1,5.97161e-09,8.91502e-21:82	0/0:0,78,198:26:0:26,0:0:1,2.37734e-08,8.91502e-21:76	0/0:0,81,198:27:0:27,0:0:1,1.19149e-08,8.91502e-21:79	0/0:0,114,201:38:0:38,0:0:1,5.97161e-12,4.4681e-21:99	0/0:0,69,197:23:0:23,0:0:1,1.88839e-07,1.12233e-20:67	0/0:0,33,180:11:0:11,0:0:0.999249,0.000751216,5.62077e-19:31	1/1:191,48,0:16:0:0,16:0:1.41208e-19,4.2262e-05,0.999958:43	0/0:0,54,193:18:0:18,0:0:0.999994,5.97157e-06,2.81916e-20:52	1/1:194,54,0:18:0:0,18:0:7.07739e-20,1.06161e-05,0.999989:49	1/1:175,30,0:10:0:0,10:0:5.60688e-18,0.00265957,0.99734:25	1/1:184,36,0:12:0:0,12:0:7.07272e-19,0.000669388,0.999331:31	1/1:195,60,0:20:0:0,20:0:5.62181e-20,2.66666e-06,0.999997:55	1/1:175,30,0:10:0:0,10:0:5.60688e-18,0.00265957,0.99734:25	1/1:198,78,0:26:0:0,26:0:2.81759e-20,4.22638e-08,1:73	1/1:189,42,0:14:0:0,14:0:2.23771e-19,0.000168227,0.999832:37	1/1:188,42,0:14:0:0,14:0:2.81711e-19,0.000168227,0.999832:37
chr04	32971333	chr04_32971333_C_T	C	T	1109.88	.	.	GT:PL:DP:SP:AD:SCR:GP:GQ	0/0:0,69,195:23:0:23,0:0:1,9.03755e-08,4.0742e-21:70	0/0:0,102,199:34:0:34,0:0:1,4.52951e-11,1.62197e-21:99	0/0:0,93,199:31:0:31,0:0:1,3.59792e-10,1.62197e-21:94	0/0:0,78,198:26:0:26,0:0:1,1.13776e-08,2.04193e-21:79	0/0:0,72,197:24:0:24,0:0:1,4.52951e-08,2.57064e-21:73	0/0:0,69,197:23:0:23,0:0:1,9.03755e-08,2.57064e-21:70	0/0:0,27,170:9:0:9,0:0:0.99857,0.00143031,1.28653e-18:28	0/0:0,69,197:23:0:23,0:0:1,9.03755e-08,2.57064e-21:70	0/0:0,72,196:24:0:24,0:0:1,4.52951e-08,3.23625e-21:73	0/0:0,54,195:18:0:18,0:0:0.999997,2.85792e-06,4.07418e-21:55	0/0:0,30,175:10:0:10,0:0:0.999283,0.000717363,4.07127e-19:31	0/1:157,0,105:18:0:6,12:12:2.77939e-16,1,5.67533e-12:99	0/0:0,72,197:24:0:24,0:0:1,4.52951e-08,2.57064e-21:73	0/1:156,0,105:18:0:6,12:12:3.49904e-16,1,5.67533e-12:99	0/1:79,0,53:5:0:2,3:3:1.75367e-08,0.999999,8.99478e-07:60	0/1:71,0,111:8:0:5,3:3:1.10649e-07,1,1.42558e-12:69	0/1:162,0,143:26:0:11,15:15:8.78919e-17,1,8.99479e-16:99	0/1:139,0,100:13:0:5,8:8:1.75367e-14,1,1.7947e-11:99	0/1:129,0,111:13:0:6,7:7:1.75367e-13,1,1.42558e-12:99	0/1:163,0,110:22:0:7,15:15:6.98151e-17,1,1.7947e-12:99	0/1:146,0,36:11:0:2,9:9:3.49888e-15,0.999955,4.50787e-05:43
chr04	33146624	chr04_33146624_T_C	T	C	608.483	.	.	GT:PL:DP:SP:AD:SCR:GP:GQ	0/0:0,108,194:36:0:36,0:0:1,5.94329e-12,1.39957e-21:99	0/0:0,123,200:41:0:41,0:0:1,1.87943e-13,3.51555e-22:99	./.:0,154,202:51:0:51,0:0:1,1.49289e-16,2.21816e-22:99	./.:0,169,203:56:0:56,0:0:1,4.72092e-18,1.76195e-22:99	0/0:0,117,255:42:0:39,0:6:1,7.48215e-13,1.11171e-27:99	0/0:0,126,211:42:0:42,0:2:1,9.41947e-14,2.7925e-23:99	0/0:0,138,241:47:0:46,0:4:1,5.94329e-15,2.7925e-26:99	0/0:0,135,247:46:0:45,0:2:1,1.18584e-14,7.01444e-27:99	0/0:0,151,205:50:0:50,0:0:1,2.9787e-16,1.11171e-22:99	0/0:0,120,196:42:0:40,0:0:1,3.74996e-13,8.83066e-22:99	0/0:0,105,199:35:0:35,0:0:1,1.18584e-11,4.42582e-22:99	0/1:99,0,150:19:0:12,6:0:3.35717e-10,1,9.3749e-17:94	0/0:0,102,195:34:0:34,0:0:1,2.36606e-11,1.11171e-21:99	0/1:110,0,168:16:0:10,6:2:2.66669e-11,1,1.48582e-18:99	0/1:39,0,124:10:0:8,2:0:0.000335604,0.999664,3.73096e-14:34	./.:10,0,133:9:0:8,1:0:0.210528,0.789472,3.7094e-15:6	0/1:113,0,48:7:0:2,5:0:1.33651e-11,0.999999,1.48582e-06:58	./.:0,12,97:4:0:4,0:0:0.976886,0.0231138,6.85231e-12:16	0/1:63,0,129:11:0:8,3:0:1.33651e-06,0.999999,1.18023e-14:58	0/1:110,0,145:16:0:10,6:0:2.66669e-11,1,2.9646e-16:99	0/1:152,0,34:15:0:3,12:0:1.68251e-15,0.999963,3.73208e-05:44
chr04	33482037	chr04_33482037_G_A	G	A	945.048	.	.	GT:PL:DP:SP:AD:SCR:GP:GQ	./.:0,15,129:5:0:5,0:0:0.984776,0.0152236,7.40691e-15:18	0/0:0,18,143:6:0:6,0:0:0.992312,0.00768826,2.97131e-16:21	0/0:0,21,154:7:0:7,0:0:0.996132,0.00386809,2.36928e-17:24	0/0:0,33,180:11:0:11,0:0:0.999755,0.000244948,5.97301e-20:36	0/0:0,27,170:9:0:9,0:0:0.999026,0.000974443,5.96865e-19:30	0/0:0,30,175:10:0:10,0:0:0.999511,0.000488616,1.88837e-19:33	0/0:0,60,195:20:0:20,0:0:1,4.88854e-07,1.88929e-21:63	0/0:0,33,178:11:0:11,0:0:0.999755,0.000244948,9.46658e-20:36	0/0:0,45,191:15:0:15,0:0:0.999985,1.54587e-05,4.74562e-21:48	0/0:0,33,180:11:0:11,0:0:0.999755,0.000244948,5.97301e-20:36	0/0:0,21,154:7:0:7,0:0:0.996132,0.00386809,2.36928e-17:24	0/1:137,0,60:12:0:3,9:0:4.0815e-14,1,1.22214e-07:69	0/0:0,30,175:10:0:10,0:0:0.999511,0.000488616,1.88837e-19:33	0/1:124,0,144:16:0:9,7:0:8.14367e-13,1,4.86541e-16:99	0/1:149,0,78:14:0:4,10:0:2.57525e-15,1,1.93696e-09:87	0/1:103,0,160:19:0:13,6:0:1.02523e-10,1,1.22214e-17:99	0/1:130,0,163:24:0:15,9:0:2.0456e-13,1,6.12519e-18:99	0/1:77,0,161:22:0:17,5:0:4.0815e-08,1,9.70778e-18:73	0/1:107,0,154:17:0:11,6:0:4.0815e-11,1,4.86541e-17:99	0/1:98,0,146:14:0:9,5:0:3.24205e-10,1,3.06987e-16:94	0/1:111,0,71:8:0:3,5:0:1.62488e-11,1,9.70778e-09:80
chr04	33868380	chr04_33868380_A_G	A	G	1282.68	.	.	GT:PL:DP:SP:AD:SCR:GP:GQ	0/0:0,30,255:10:0:10,0:0:0.998932,0.00106814,9.02936e-27:29	0/0:0,42,255:14:0:14,0:0:0.999933,6.74623e-05,9.03841e-27:41	0/0:0,30,223:10:0:10,0:0:0.998932,0.00106814,1.43106e-23:29	0/0:0,21,173:7:0:7,0:0:0.991578,0.00842204,1.42052e-18:20	0/0:0,57,255:19:0:19,0:0:0.999998,2.13349e-06,9.039e-27:56	0/0:0,39,255:13:0:13,0:0:0.999865,0.000134596,9.0378e-27:38	./.:0,3,37:1:0:1,0:0:0.651056,0.348907,3.71313e-05:4	0/0:0,78,255:26:0:26,0:0:1,1.69469e-08,9.03902e-27:77	./.:0,15,123:5:0:5,0:0:0.967292,0.0327076,1.38573e-13:14	0/0:0,36,255:12:0:12,0:0:0.999731,0.000268518,9.03659e-27:35	./.:0,9,92:3:0:3,0:0:0.881357,0.118643,1.58955e-10:9	0/1:155,0,51:15:0:3,12:12:2.95739e-16,0.999998,2.12339e-06:56	0/0:0,57,255:19:0:19,0:0:0.999998,2.13349e-06,9.039e-27:56	1/1:173,39,0:29:0:2,27:27:1.75257e-17,0.000470722,0.999529:33	0/1:140,0,178:12:10:4,8:8:9.35211e-15,1,4.23673e-19:99	0/1:153,0,32:14:0:2,12:12:4.68637e-16,0.999831,0.000168639:37	0/1:148,0,33:12:18:2,10:10:1.48201e-15,0.999866,0.000133959:38	0/1:138,0,103:14:35:6,8:8:1.48221e-14,1,1.33977e-11:99	./.:144,1,0:25:0:2,23:23:3.50694e-15,0.748203,0.251797:5	0/1:159,0,111:28:22:6,22:22:1.17736e-16,1,2.12339e-12:99	1/1:180,33,0:11:0:0,11:11:3.49193e-18,0.00187135,0.998129:27
chr04	34745228	chr04_34745228_C_A	C	A	1801.75	.	.	GT:PL:DP:SP:AD:SCR:GP:GQ	0/0:0,39,255:13:0:13,0:26:0.999922,7.76287e-05,3.0062e-27:41	0/0:0,51,255:17:0:17,0:30:0.999995,4.8984e-06,3.00642e-27:53	0/0:0,54,255:18:0:18,0:36:0.999998,2.45502e-06,3.00643e-27:56	0/0:0,96,255:32:0:32,0:64:1,1.54902e-10,3.00644e-27:98	0/0:0,60,255:20:0:20,0:40:0.999999,6.16674e-07,3.00643e-27:62	0/0:0,48,255:16:0:16,0:32:0.99999,9.77354e-06,3.00641e-27:50	0/0:0,51,255:17:0:17,0:34:0.999995,4.8984e-06,3.00642e-27:53	0/0:0,54,255:18:0:18,0:36:0.999998,2.45502e-06,3.00643e-27:56	0/0:0,45,255:15:0:15,0:30:0.999981,1.95006e-05,3.00638e-27:47	0/0:0,78,255:26:0:26,0:52:1,9.77363e-09,3.00644e-27:80	0/0:0,33,255:11:0:11,0:22:0.999691,0.000308974,3.00551e-27:35	0/1:96,0,255:8:0:6,2:16:4.07328e-10,1,4.87524e-27:93	0/0:0,48,255:16:0:16,0:32:0.99999,9.77354e-06,3.00641e-27:50	0/1:255,0,189:11:2:4,7:22:5.12795e-26,1,1.94087e-20:99	1/1:255,33,0:11:0:0,11:22:3.31542e-25,0.00324037,0.99676:24	0/1:255,0,255:14:3:7,7:28:5.12795e-26,1,4.87524e-27:99	0/1:255,0,204:21:0:5,16:42:5.12795e-26,1,6.13756e-22:99	0/1:233,0,234:10:0:5,5:20:8.12726e-24,1,6.13756e-25:99	0/1:116,0,255:13:15:10,3:26:4.07328e-12,1,4.87524e-27:99	0/1:255,0,141:10:0:3,7:20:5.12795e-26,1,1.2246e-15:99	0/1:181,0,255:11:11:7,4:22:1.28808e-18,1,4.87524e-27:99
chr04	34813115	chr04_34813115_A_G	A	G	476.836	.	.	GT:PL:DP:SP:AD:SCR:GP:GQ	0/0:0,108,199:36:0:36,0:0:1,4.07457e-12,2.08019e-22:99	0/0:0,99,197:34:0:33,0:0:1,3.23654e-11,3.29688e-22:99	0/0:0,111,200:37:0:37,0:0:1,2.04212e-12,1.65235e-22:99	0/0:0,135,204:45:0:45,0:0:1,8.12983e-15,6.57813e-23:99	0/0:0,111,200:37:0:37,0:0:1,2.04212e-12,1.65235e-22:99	0/0:0,129,203:43:0:43,0:0:1,3.23654e-14,8.28138e-23:99	0/0:0,99,199:33:0:33,0:0:1,3.23654e-11,2.08019e-22:99	0/0:0,69,197:23:0:23,0:0:1,3.23654e-08,3.29688e-22:74	0/0:0,120,201:40:0:40,0:0:1,2.57088e-13,1.31251e-22:99	0/0:0,93,199:31:0:31,0:0:1,1.28849e-10,2.08019e-22:98	0/0:0,81,197:27:0:27,0:0:1,2.04212e-09,3.29688e-22:86	0/1:27,0,155:14:0:12,2:0:0.00770125,0.992299,2.0168e-17:21	0/0:0,114,200:38:0:38,0:0:1,1.02348e-12,1.65235e-22:99	./.:11,0,141:29:0:26,3:0:0.236042,0.763958,3.90024e-16:6	0/1:60,0,147:12:0:9,3:0:3.88971e-06,0.999996,1.28239e-16:54	0/1:131,0,146:18:0:10,8:0:3.08972e-13,1,1.61444e-16:99	0/1:105,0,115:11:0:6,5:0:1.23004e-10,1,2.03246e-13:99	0/1:55,0,154:14:0:11,3:0:1.23002e-05,0.999988,2.55868e-17:49	0/1:42,0,134:9:0:7,2:0:0.000245365,0.999755,2.55808e-15:36	0/1:107,0,154:17:0:11,6:0:7.76102e-11,1,2.55871e-17:99	0/1:36,0,146:11:0:9,2:0:0.000976101,0.999024,1.61286e-16:30
chr04	34843052	chr04_34843052_T_A	T	A	1206.9	.	.	GT:PL:DP:SP:AD:SCR:GP:GQ	0/0:0,75,198:25:0:25,0:0:1,2.96848e-08,3.49148e-21:75	0/0:0,123,202:41:0:41,0:0:1,4.70473e-13,1.38998e-21:99	0/0:0,90,199:30:0:30,0:0:1,9.38717e-10,2.77338e-21:90	0/0:0,123,202:41:0:41,0:0:1,4.70473e-13,1.38998e-21:99	./.:0,154,208:51:0:51,0:0:1,3.7371e-16,3.49148e-22:99	0/0:0,144,206:48:0:48,0:0:1,3.7371e-15,5.53362e-22:99	0/0:0,99,199:33:0:33,0:0:1,1.18178e-10,2.77338e-21:99	0/0:0,123,201:41:0:41,0:0:1,4.70473e-13,1.74989e-21:99	0/0:0,93,197:31:0:31,0:0:1,4.70473e-10,4.39551e-21:93	0/0:0,135,204:45:0:45,0:0:1,2.96848e-14,8.7702e-22:99	0/0:0,102,200:34:0:34,0:0:1,5.92291e-11,2.20298e-21:99	1/1:199,93,0:31:0:0,31:0:5.71466e-20,2.13563e-09,1:86	./.:0,157,206:52:0:52,0:0:1,1.87299e-16,5.53362e-22:99	1/1:198,75,0:25:0:0,25:0:7.19433e-20,1.34749e-07,1:68	1/1:196,75,0:25:0:0,25:0:1.14022e-19,1.34749e-07,1:68	1/1:191,48,0:16:0:0,16:0:3.60546e-19,6.75299e-05,0.999932:41	1/1:198,78,0:26:0:0,26:0:7.19433e-20,6.75344e-08,1:71	0/1:161,0,103:33:0:9,22:0:8.46185e-17,1,1.17618e-11:99	1/1:197,69,0:23:0:0,23:0:9.05712e-20,5.36445e-07,0.999999:62	0/0:0,84,197:28:0:28,0:0:1,3.7371e-09,4.39551e-21:84	0/0:0,54,195:18:0:18,0:1:0.999996,3.73709e-06,6.96639e-21:54
chr04	34870574	chr04_34870574_T_A	T	A	1166.48	.	.	GT:PL:DP:SP:AD:SCR:GP:GQ	1/1:255,102,0:34:0:0,34:0:3.57833e-25,4.24493e-10,1:93	./.:255,0,7:40:0:3,36:0:5.16556e-26,0.971197,0.028803:15	./.:255,3,0:21:0:1,20:0:8.18491e-26,0.771265,0.228735:6	1/1:255,36,0:32:0:1,31:0:3.57229e-25,0.00168708,0.998313:27	0/0:0,111,255:37:0:37,0:0:1,4.72269e-12,2.7946e-27:99	0/0:0,126,255:42:0:42,0:0:1,1.49345e-13,2.7946e-27:99	0/0:0,123,255:41:0:41,0:0:1,2.97982e-13,2.7946e-27:99	0/0:0,135,255:45:0:45,0:0:1,1.88014e-14,2.7946e-27:99	./.:0,178,255:59:0:59,0:0:1,9.42301e-19,2.7946e-27:99	1/1:255,77,0:49:6:2,47:0:3.57833e-25,1.34236e-07,1:68	0/0:0,75,255:25:0:25,0:0:1,1.88014e-08,2.7946e-27:77	0/0:0,36,255:12:0:12,0:0:0.999851,0.000149322,2.79418e-27:38	0/0:0,126,255:42:0:42,0:0:1,1.49345e-13,2.7946e-27:99	0/0:0,30,255:10:0:10,0:0:0.999406,0.000594199,2.79294e-27:32	0/0:0,21,255:7:0:7,0:0:0.9953,0.00470049,2.78146e-27:23	0/0:0,42,255:14:0:14,0:0:0.999963,3.75123e-05,2.79449e-27:44	0/0:0,33,255:11:0:11,0:0:0.999702,0.000297893,2.79377e-27:35	0/0:0,54,255:18:0:18,0:0:0.999998,2.36695e-06,2.79459e-27:56	0/0:0,48,255:16:0:16,0:0:0.999991,9.42292e-06,2.79457e-27:50	0/0:0,60,255:20:0:20,0:0:0.999999,5.94552e-07,2.7946e-27:62	0/0:0,27,255:9:0:9,0:0:0.998815,0.00118488,2.79129e-27:29
chr04	36047547	chr04_36047547_T_C	T	C	2115.85	.	.	GT:PL:DP:SP:AD:SCR:GP:GQ	./.:0,18,255:6:0:6,0:0:0.96462,0.0353799,4.08411e-26:14	0/0:0,39,255:13:0:13,0:0:0.999709,0.000291256,4.23268e-26:35	0/0:0,36,255:12:0:12,0:0:0.999419,0.000580963,4.23145e-26:32	0/0:0,30,255:10:0:10,0:0:0.997691,0.00230886,4.22413e-26:26	0/0:0,45,255:15:0:15,0:0:0.999927,7.31761e-05,4.2336e-26:41	0/0:0,33,255:11:0:11,0:0:0.998842,0.0011585,4.229e-26:29	0/1:160,0,255:14:0:10,4:0:4.32115e-17,1,1.82954e-26:99	0/0:0,45,255:15:0:15,0:0:0.999927,7.31761e-05,4.2336e-26:41	1/1:255,54,0:18:0:0,18:0:2.36187e-26,6.88107e-06,0.999993:51	0/0:0,45,255:15:0:15,0:0:0.999927,7.31761e-05,4.2336e-26:41	./.:220,12,0:4:0:0,4:0:6.73448e-23,0.0983342,0.901666:10	1/1:183,39,0:13:0:0,13:0:3.74252e-19,0.000217553,0.999782:36	0/0:0,54,255:18:0:18,0:0:0.999991,9.21291e-06,4.23387e-26:50	1/1:185,39,0:13:0:0,13:0:2.36137e-19,0.000217553,0.999782:36	./.:154,21,0:7:0:0,7:0:2.93316e-16,0.0135437,0.986456:18	1/1:167,27,0:9:0:0,9:0:1.48513e-17,0.00343688,0.996563:24	1/1:180,33,0:11:0:0,11:0:7.46247e-19,0.000865532,0.999134:30	1/1:196,72,0:24:0:0,24:0:1.87611e-20,1.09058e-07,1:69	1/1:194,51,0:17:0:0,17:0:2.97339e-20,1.37295e-05,0.999986:48	1/1:194,63,0:21:0:0,21:0:2.97343e-20,8.66281e-07,0.999999:60	1/1:173,33,0:11:0:0,11:0:3.74009e-18,0.000865532,0.999134:30
chr04	36343895	chr04_36343895_G_A	G	A	1396.72	.	.	GT:PL:DP:SP:AD:SCR:GP:GQ	0/0:0,135,255:45:0:45,0:0:1,9.18954e-15,6.67617e-28:99	0/0:0,105,255:35:0:35,0:0:1,9.18954e-12,6.67617e-28:99	0/0:0,117,255:39:0:39,0:0:1,5.79821e-13,6.67617e-28:99	0/0:0,138,255:46:0:46,0:0:1,4.60568e-15,6.67617e-28:99	0/0:0,111,255:37:0:37,0:0:1,2.30831e-12,6.67617e-28:99	0/0:0,108,255:36:0:36,0:0:1,4.60568e-12,6.67617e-28:99	0/0:0,117,255:39:0:39,0:0:1,5.79821e-13,6.67617e-28:99	0/0:0,102,255:34:0:34,0:0:1,1.83355e-11,6.67617e-28:99	0/0:0,96,255:32:0:32,0:0:1,7.29951e-11,6.67617e-28:99	0/0:0,90,255:30:0:30,0:0:1,2.90599e-10,6.67617e-28:95	0/0:0,60,255:20:0:20,0:0:1,2.90599e-07,6.67617e-28:65	0/1:102,0,255:18:7:15,3:0:2.17123e-10,1,2.29738e-27:96	0/0:0,84,255:28:0:28,0:0:1,1.15689e-09,6.67617e-28:89	0/1:250,0,255:14:6:8,6:1:3.44117e-25,1,2.29738e-27:99	0/1:90,0,136:7:13:5,2:0:3.44117e-09,1,1.82488e-15:84	0/1:120,0,255:17:0:14,3:0:3.44117e-12,1,2.29738e-27:99	0/1:192,0,255:25:0:20,5:0:2.17123e-19,1,2.29738e-27:99	0/1:114,0,255:19:0:16,3:0:1.36995e-11,1,2.29738e-27:99	0/1:255,0,255:18:18:10,8:0:1.08819e-25,1,2.29738e-27:99	0/1:158,0,255:15:3:11,4:1:5.45389e-16,1,2.29738e-27:99	0/1:212,0,255:18:0:13,5:0:2.17123e-21,1,2.29738e-27:99
chr04	38477523	chr04_38477523_C_A	C	A	1465.37	.	.	GT:PL:DP:SP:AD:SCR:GP:GQ	0/0:0,24,162:8:0:8,0:0:0.994064,0.00593616,3.52807e-17:22	0/0:0,66,197:22:0:22,0:0:1,3.76783e-07,1.12233e-20:64	0/0:0,90,197:30:0:30,0:0:1,1.5e-09,1.12233e-20:88	0/0:0,84,198:28:0:28,0:0:1,5.97161e-09,8.91502e-21:82	0/0:0,69,196:23:0:23,0:0:1,1.88839e-07,1.41294e-20:67	0/0:0,87,198:29:0:29,0:0:1,2.99289e-09,8.91502e-21:85	0/0:0,48,189:16:0:16,0:0:0.999976,2.37728e-05,7.08129e-20:46	0/0:0,69,196:23:0:23,0:0:1,1.88839e-07,1.41294e-20:67	0/0:0,66,196:22:0:22,0:0:1,3.76783e-07,1.41294e-20:64	0/0:0,57,195:19:0:19,0:0:0.999997,2.99288e-06,1.77878e-20:55	0/0:0,90,199:30:0:30,0:0:1,1.5e-09,7.08146e-21:88	1/1:192,48,0:16:0:0,16:0:1.12165e-19,4.2262e-05,0.999958:43	0/0:0,117,202:39:0:39,0:0:1,2.99289e-12,3.54913e-21:99	1/1:175,30,0:10:0:0,10:0:5.60688e-18,0.00265957,0.99734:25	1/1:180,33,0:11:0:0,11:0:1.77541e-18,0.00133472,0.998665:28	1/1:170,27,0:9:0:0,9:0:1.76837e-17,0.00529254,0.994707:22	1/1:184,36,0:12:0:0,12:1:7.07272e-19,0.000669388,0.999331:31	./.:149,21,0:7:0:0,7:0:2.19167e-15,0.0207427,0.979257:16	1/1:183,42,0:14:0:0,14:0:8.9085e-19,0.000168227,0.999832:37	1/1:196,66,0:22:0:0,22:0:4.46557e-20,6.69836e-07,0.999999:61	1/1:184,36,0:12:0:0,12:0:7.07272e-19,0.000669388,0.999331:31
chr04	38489907	chr04_38489907_C_T	C	T	1405.57	.	.	GT:PL:DP:SP:AD:SCR:GP:GQ	./.:0,15,255:5:0:5,0:0:0.976353,0.0236473,4.52789e-27:16	0/1:87,0,255:33:30:16,17:17:2.60511e-09,1,6.055e-27:85	0/1:68,0,255:28:24:17,11:11:2.06931e-07,1,6.055e-27:66	./.:74,0,255:52:41:31,21:21:5.19787e-08,1,6.055e-27:72	0/1:80,0,255:39:25:19,20:21:1.30565e-08,1,6.055e-27:78	0/1:76,0,255:37:35:14,23:23:3.27964e-08,1,6.055e-27:74	0/1:36,0,255:25:16:17,8:8:0.000327856,0.999672,6.05302e-27:34	0/1:61,0,255:30:27:15,15:15:1.03711e-06,0.999999,6.055e-27:59	0/1:55,0,255:16:22:8,8:8:4.1288e-06,0.999996,6.05498e-27:53	0/1:65,0,255:43:32:23,20:20:4.12881e-07,1,6.055e-27:63	0/1:80,0,255:41:39:18,23:23:1.30565e-08,1,6.055e-27:78	0/1:77,0,255:21:22:9,12:12:2.60511e-08,1,6.055e-27:75	./.:99,0,255:117:131:53,64:65:1.64371e-10,1,6.055e-27:97	0/1:83,0,255:41:19:10,31:31:6.54373e-09,1,6.055e-27:81	0/1:76,0,255:25:28:13,12:12:3.27964e-08,1,6.055e-27:74	0/1:75,0,255:21:10:7,14:14:4.12882e-08,1,6.055e-27:73	0/1:62,0,210:14:0:5,9:9:8.23806e-07,0.999999,1.91476e-22:60	0/1:67,0,255:34:32:12,22:22:2.60511e-07,1,6.055e-27:65	0/1:104,0,255:38:36:14,24:24:5.19787e-11,1,6.055e-27:99	./.:104,0,255:67:50:35,32:32:5.19787e-11,1,6.055e-27:99	0/1:82,0,255:49:41:22,27:27:8.23807e-09,1,6.055e-27:80
chr04	38692855	chr04_38692855_C_G	C	G	172.901	.	.	GT:PL:DP:SP:AD:SCR:GP:GQ	0/0:0,87,255:29:0:29,0:56:1,1.18101e-10,2.7698e-29:99	0/0:0,81,255:27:0:27,0:42:1,4.7017e-10,2.7698e-29:93	0/0:0,132,255:44:0:44,0:62:1,3.73469e-15,2.7698e-29:99	0/0:0,105,255:35:0:35,0:58:1,1.87178e-12,2.7698e-29:99	0/0:0,63,255:21:0:21,0:33:1,2.96657e-08,2.7698e-29:75	0/0:0,126,255:42:0:42,0:78:1,1.48681e-14,2.7698e-29:99	0/0:0,90,255:30:0:30,0:39:1,5.91908e-11,2.7698e-29:99	0/0:0,96,255:32:0:32,0:47:1,1.48681e-11,2.7698e-29:99	0/0:0,93,255:31:0:31,0:40:1,2.96657e-11,2.7698e-29:99	0/0:0,60,255:20:0:20,0:36:1,5.91908e-08,2.7698e-29:72	0/0:0,18,255:6:0:6,0:10:0.999063,0.000937232,2.76721e-29:30	0/0:0,30,255:10:0:10,0:18:0.999941,5.91873e-05,2.76964e-29:42	0/0:0,84,255:28:0:28,0:48:1,2.35643e-10,2.7698e-29:96	./.:16,0,241:7:0:6,1:11:0.297936,0.702064,8.25223e-27:5	0/0:0,27,255:9:0:9,0:12:0.999882,0.000118087,2.76948e-29:39	0/1:129,0,255:14:3:11,3:22:2.12689e-12,1,4.67945e-28:99	./.:0,12,200:4:0:4,0:6:0.996279,0.00372079,8.7263e-24:24	0/0:0,48,255:16:0:16,0:30:0.999999,9.38111e-07,2.7698e-29:60	0/1:38,0,255:7:0:6,1:14:0.00267045,0.99733,4.66695e-28:25	0/0:0,15,242:5:0:5,0:8:0.998132,0.00186828,5.51616e-28:27	0/1:66,0,255:14:0:12,2:28:4.24369e-06,0.999996,4.67943e-28:53
chr05	1431135	chr05_1431135_G_A	G	A	1282.09	.	.	GT:PL:DP:SP:AD:SCR:GP:GQ	0/0:0,42,189:14:0:14,0:0:0.999905,9.46346e-05,7.08078e-20:40	0/0:0,54,195:18:0:18,0:0:0.999994,5.97157e-06,1.77877e-20:52	0/0:0,54,195:18:0:18,0:0:0.999994,5.97157e-06,1.77877e-20:52	0/0:0,105,200:35:0:35,0:0:1,4.74342e-11,5.625e-21:99	0/0:0,45,191:15:0:15,0:0:0.999953,4.74319e-05,4.46788e-20:43	0/0:0,96,199:32:0:32,0:0:1,3.76783e-10,7.08146e-21:94	0/0:0,60,195:20:0:20,0:0:0.999999,1.5e-06,1.77878e-20:58	0/0:0,66,197:22:0:22,0:0:1,3.76783e-07,1.12233e-20:64	0/0:0,99,199:33:0:33,0:0:1,1.88839e-10,7.08146e-21:97	0/0:0,42,189:14:0:14,0:0:0.999905,9.46346e-05,7.08078e-20:40	./.:0,18,143:6:0:6,0:0:0.976779,0.0232213,2.75371e-15:16	1/1:195,57,0:19:0:0,19:0:5.6218e-20,5.32067e-06,0.999995:52	0/0:0,69,197:23:0:23,0:0:1,1.88839e-07,1.12233e-20:67	1/1:197,75,0:25:0:0,25:0:3.54713e-20,8.43274e-08,1:70	./.:67,6,0:2:0:0,2:0:2.12424e-07,0.401139,0.598861:3	1/1:175,30,0:10:0:0,10:0:5.60688e-18,0.00265957,0.99734:25	./.:116,15,0:5:0:0,5:0:4.11829e-12,0.0777693,0.922231:11	1/1:178,33,0:11:0:0,11:0:2.81383e-18,0.00133472,0.998665:28	./.:143,18,0:6:0:0,6:0:8.5487e-15,0.04055,0.95945:13	1/1:172,33,0:11:0:0,11:0:1.1202e-17,0.00133472,0.998665:28	1/1:184,36,0:12:0:0,12:0:7.07272e-19,0.000669388,0.999331:31
chr05	1676030	chr05_1676030_C_T	C	T	667.04	.	.	GT:PL:DP:SP:AD:SCR:GP:GQ	0/0:0,87,255:29:0:29,0:58:1,6.75136e-10,9.05153e-28:91	0/0:0,18,255:26:0:25,1:51:0.994666,0.00533419,9.00325e-28:22	0/0:0,105,255:35:0:35,0:70:1,1.07002e-11,9.05153e-28:99	0/0:0,132,255:44:0:44,0:88:1,2.13497e-14,9.05153e-28:99	0/0:0,117,255:39:0:39,0:78:1,6.75136e-13,9.05153e-28:99	0/0:0,78,255:26:0:26,0:52:1,5.36279e-09,9.05153e-28:82	1/1:255,72,0:24:0:0,24:48:1.10478e-24,7.4588e-07,0.999999:61	0/0:0,84,255:28:0:28,0:56:1,1.34707e-09,9.05153e-28:88	1/1:255,102,0:34:0:0,34:68:1.10479e-24,7.4588e-10,1:91	0/0:0,105,255:35:0:35,0:70:1,1.07002e-11,9.05153e-28:99	1/1:255,66,0:22:0:0,22:40:1.10478e-24,2.96939e-06,0.999997:55	0/0:0,21,255:7:0:7,0:14:0.997319,0.00268056,9.02727e-28:25	0/0:0,99,255:33:0:33,0:66:1,4.25982e-11,9.05153e-28:99	./.:0,15,255:5:0:5,0:10:0.989413,0.0105869,8.9557e-28:19	0/0:0,27,255:9:0:9,0:18:0.999325,0.00067468,9.04543e-28:31	0/0:0,36,255:12:0:12,0:24:0.999915,8.49873e-05,9.05076e-28:40	0/0:0,39,255:13:0:13,0:26:0.999957,4.25964e-05,9.05115e-28:43	0/0:0,30,255:10:0:10,0:20:0.999662,0.000338255,9.04847e-28:34	0/0:0,27,255:9:0:9,0:18:0.999325,0.00067468,9.04543e-28:31	0/0:0,39,255:13:0:13,0:26:0.999957,4.25964e-05,9.05115e-28:43	0/0:0,36,255:12:0:12,0:24:0.999915,8.49873e-05,9.05076e-28:40
chr05	1989942	chr05_1989942_A_T	A	T	3265.64	.	.	GT:PL:DP:SP:AD:SCR:GP:GQ	1/1:196,60,0:20:0:0,20:0:2.78325e-22,2.10526e-07,1:66	1/1:197,66,0:22:0:0,22:0:2.21082e-22,5.28818e-08,1:72	1/1:199,87,0:29:0:0,29:0:1.39493e-22,4.20055e-10,1:93	1/1:198,81,0:27:0:0,27:0:1.75611e-22,1.67227e-09,1:87	0/0:0,78,198:26:0:26,0:0:1,3.0113e-07,1.43037e-18:65	1/1:194,60,0:20:0:0,20:0:4.41116e-22,2.10526e-07,1:66	1/1:196,63,0:21:0:0,21:0:2.78325e-22,1.05513e-07,1:69	0/0:0,96,199:32:0:32,0:0:1,4.77258e-09,1.13618e-18:83	1/1:195,54,0:18:0:0,18:0:3.50391e-22,8.3812e-07,0.999999:60	1/1:198,75,0:25:0:0,25:0:1.75611e-22,6.65743e-09,1:81	1/1:189,42,0:14:0:0,14:0:1.39491e-21,1.32831e-05,0.999987:48	./.:92,9,0:3:0:0,3:0:6.81071e-12,0.0258194,0.974181:15	1/1:193,51,0:17:0:0,17:0:5.55331e-22,1.67227e-06,0.999998:57	1/1:178,33,0:11:0:0,11:0:1.75593e-20,0.000105502,0.999894:39	./.:113,12,0:4:0:0,4:0:5.48052e-14,0.0131092,0.986891:18	1/1:170,27,0:9:0:0,9:0:1.10757e-19,0.000419879,0.99958:33	1/1:170,27,0:9:0:0,9:0:1.10757e-19,0.000419879,0.99958:33	1/1:162,24,0:8:0:0,8:0:6.98536e-19,0.000837419,0.999163:30	1/1:193,51,0:17:0:0,17:0:5.55331e-22,1.67227e-06,0.999998:57	1/1:184,36,0:12:0:0,12:0:4.41093e-21,5.2879e-05,0.999947:42	1/1:129,15,0:5:0:0,5:0:1.38571e-15,0.0066134,0.993387:21
chr05	2051298	chr05_2051298_T_G	T	G	2070.24	.	.	GT:PL:DP:SP:AD:SCR:GP:GQ	0/1:109,0,255:36:2:32,4:72:2.74105e-11,1,3.63098e-27:99	0/1:245,0,255:47:1:39,8:94:6.8852e-25,1,3.63098e-27:99	0/0:0,39,255:13:0:13,0:26:0.999942,5.78174e-05,1.66756e-27:42	0/1:139,0,255:18:6:14,4:36:2.74105e-14,1,3.63098e-27:99	0/1:255,0,255:28:0:16,12:56:6.8852e-26,1,3.63098e-27:99	0/1:255,0,255:30:4:22,8:56:6.8852e-26,1,3.63098e-27:99	./.:9,0,255:17:0:16,1:34:0.215135,0.784865,2.84983e-27:6	0/1:248,0,255:34:4:27,7:68:3.45077e-25,1,3.63098e-27:99	0/0:0,81,255:47:0:46,1:94:1,3.64824e-09,1.66766e-27:84	0/1:255,0,255:43:0:33,10:86:6.8852e-26,1,3.63098e-27:99	0/1:192,0,255:25:0:20,5:50:1.37378e-19,1,3.63098e-27:99	./.:0,15,255:5:0:5,0:10:0.985684,0.014316,1.64378e-27:18	./.:21,0,255:33:0:31,2:66:0.0170008,0.982999,3.56925e-27:17	0/0:0,24,255:8:0:8,0:16:0.998175,0.00182512,1.66462e-27:27	0/1:45,0,196:5:0:4,1:10:6.88472e-05,0.999931,2.88399e-21:41	0/0:0,24,255:8:0:8,0:16:0.998175,0.00182512,1.66462e-27:27	0/1:90,0,255:10:0:8,2:20:2.17729e-09,1,3.63098e-27:86	0/0:0,21,255:7:0:7,0:14:0.996365,0.00363498,1.6616e-27:24	0/1:52,0,255:20:7:18,2:40:1.37376e-05,0.999986,3.63093e-27:48	./.:120,6,0:2:0:0,2:4:5.94871e-12,0.686289,0.313711:5	0/1:150,0,200:7:0:4,3:14:2.17729e-15,1,1.14822e-21:99
chr05	2103330	chr05_2103330_A_T	A	T	3113.14	.	.	GT:PL:DP:SP:AD:SCR:GP:GQ	1/1:199,123,0:42:0:0,41:42:1.39705e-21,3.33915e-13,1:99	1/1:255,99,0:33:0:0,33:33:3.50923e-27,8.38757e-11,1:99	1/1:249,132,0:45:0:0,44:42:1.39705e-26,4.20374e-14,1:99	1/1:207,123,0:41:0:0,41:40:2.21418e-22,3.33915e-13,1:99	0/0:0,144,255:48:0:48,0:53:1,2.39014e-14,2.84963e-25:99	1/1:255,138,0:46:0:0,46:49:3.50923e-27,1.05593e-14,1:99	0/0:0,96,222:32:0:32,0:33:1,1.50808e-09,5.68575e-22:88	0/0:0,108,199:36:0:36,0:36:1,9.51533e-11,1.13446e-19:99	0/0:0,104,251:40:0:39,1:38:1,2.39014e-10,7.15794e-25:96	1/1:201,126,0:42:0:0,42:41:8.81479e-22,1.67354e-13,1:99	0/0:0,87,221:29:0:29,0:30:1,1.19791e-08,7.15794e-22:79	1/1:255,27,0:9:0:0,9:12:3.50457e-27,0.00132757,0.998672:28	./.:255,157,0:53:0:0,52:54:3.50923e-27,1.32934e-16,1:99	1/1:170,30,0:10:0:0,10:10:1.10898e-18,0.000665805,0.999334:31	1/1:178,33,0:11:0:0,11:11:1.7582e-19,0.000333804,0.999666:34	1/1:180,36,0:12:0:0,12:12:1.10953e-19,0.000167326,0.999833:37	1/1:208,45,0:15:0:0,15:16:1.75874e-22,2.10682e-05,0.999979:46	1/1:197,66,0:22:0:0,22:22:2.21418e-21,1.67354e-07,1:67	1/1:170,33,0:11:0:0,11:11:1.10935e-18,0.000333804,0.999666:34	./.:0,0,0:0:0:0,0:0:0,0,0:0	1/1:255,39,0:13:0:0,13:16:3.50894e-27,8.38686e-05,0.999916:40
chr05	2874583	chr05_2874583_C_T	C	T	1292.44	.	.	GT:PL:DP:SP:AD:SCR:GP:GQ	0/0:0,48,255:16:0:16,0:8:0.999978,2.24397e-05,1.58483e-26:46	0/0:0,57,254:19:0:19,0:7:0.999997,2.82504e-06,1.99522e-26:55	0/0:0,102,255:34:0:34,0:10:1,8.93359e-11,1.58487e-26:99	0/0:0,90,255:30:0:30,0:10:1,1.41588e-09,1.58487e-26:88	0/0:0,72,243:24:0:24,0:2:1,8.93359e-08,2.51184e-25:70	0/0:0,75,255:25:0:25,0:8:1,4.4774e-08,1.58487e-26:73	0/0:0,71,255:36:0:35,1:16:1,1.12467e-07,1.58486e-26:69	0/0:0,84,255:28:0:28,0:8:1,5.63672e-09,1.58487e-26:82	0/0:0,72,237:24:0:24,0:4:1,8.93359e-08,9.99982e-25:70	0/0:0,102,255:34:0:34,0:14:1,8.93359e-11,1.58487e-26:99	0/0:0,45,225:15:0:15,0:4:0.999955,4.4772e-05,1.58479e-23:43	./.:140,0,10:9:0:1,8:0:6.8213e-15,0.965813,0.0341869:14	0/0:0,114,255:38:0:38,0:8:1,5.63672e-12,1.58487e-26:99	1/1:180,33,0:11:0:0,11:0:1.99248e-18,0.0014139,0.998586:28	1/1:180,33,0:11:0:0,11:0:1.99248e-18,0.0014139,0.998586:28	./.:129,15,0:5:0:0,5:0:2.30593e-13,0.0820109,0.917989:10	./.:154,21,0:7:0:0,7:0:7.76908e-16,0.021948,0.978052:16	1/1:185,39,0:13:0:0,13:0:6.30744e-19,0.000355533,0.999644:34	0/1:125,0,16:7:0:1,6:1:2.21375e-13,0.991187,0.00881296:20	1/1:175,30,0:10:0:0,10:0:6.29191e-18,0.00281714,0.997183:25	./.:161,8,0:15:0:1,14:0:1.09475e-16,0.309272,0.690728:5
chr05	4352003	chr05_4352003_G_A	G	A	429.968	.	.	GT:PL:DP:SP:AD:SCR:GP:GQ	0/0:0,63,255:21:0:21,0:42:1,7.05178e-08,1.56508e-28:71	0/0:0,54,255:18:0:18,0:36:0.999999,5.60142e-07,1.56508e-28:62	0/0:0,42,255:14:0:14,0:28:0.999991,8.87758e-06,1.56507e-28:50	0/0:0,102,255:34:0:34,0:67:1,8.87766e-12,1.56508e-28:99	0/0:0,78,255:26:0:26,0:52:1,2.22997e-09,1.56508e-28:86	0/0:0,84,255:28:0:28,0:50:1,5.60143e-10,1.56508e-28:92	0/0:0,78,255:26:0:26,0:54:1,2.22997e-09,1.56508e-28:86	0/0:0,81,255:27:0:27,0:54:1,1.11763e-09,1.56508e-28:89	0/0:0,81,255:27:0:27,0:54:1,1.11763e-09,1.56508e-28:89	0/0:0,72,255:24:0:24,0:48:1,8.87766e-09,1.56508e-28:80	0/0:0,69,255:23:0:23,0:46:1,1.77133e-08,1.56508e-28:77	0/1:42,0,197:6:0:5,1:14:0.000448236,0.999552,7.01526e-22:33	0/0:0,99,255:33:0:33,0:66:1,1.77133e-11,1.56508e-28:99	0/0:0,18,255:6:0:6,0:18:0.997775,0.00222501,1.5616e-28:26	0/1:111,0,239:8:0:5,3:15:5.64549e-11,1,4.42832e-26:99	0/1:36,0,255:8:0:7,1:16:0.00178208,0.998218,1.11036e-27:27	0/1:110,0,255:12:3:9,3:28:7.10725e-11,1,1.11234e-27:99	0/1:83,0,255:11:0:8,3:24:3.56206e-08,1,1.11234e-27:74	0/1:116,0,255:13:6:10,3:32:1.78526e-11,1,1.11234e-27:99	./.:0,6,120:2:0:2,0:8:0.965864,0.0341361,4.78028e-15:14	./.:27,0,255:11:0:10,1:22:0.0139825,0.986017,1.09679e-27:18
chr05	4462159	chr05_4462159_A_T	A	T	2718.79	.	.	GT:PL:DP:SP:AD:SCR:GP:GQ	0/0:0,54,241:18:0:18,0:0:0.999984,1.59643e-05,3.19333e-24:47	0/0:0,111,252:37:0:37,0:0:1,3.18534e-11,2.53659e-25:99	0/0:0,84,242:28:0:28,0:0:1,1.59645e-08,2.53659e-24:77	./.:0,160,208:53:0:53,0:0:1,4.0101e-16,6.37164e-21:99	0/0:0,64,195:26:0:25,1:0:0.999998,1.59645e-06,1.27131e-19:57	1/1:197,72,0:24:0:0,24:0:4.96305e-21,6.29368e-08,1:72	1/1:255,81,0:27:0:0,27:4:7.86591e-27,7.92327e-09,1:81	0/0:0,90,198:30:0:30,0:0:1,4.0101e-09,6.37164e-20:83	1/1:199,96,0:32:0:0,32:0:3.13148e-21,2.50556e-10,1:96	0/0:0,132,250:44:0:44,0:0:1,2.5302e-13,4.02023e-25:99	1/1:191,48,0:16:0:0,16:0:1.9758e-20,1.58088e-05,0.999984:48	1/1:154,21,0:7:0:0,7:0:9.82475e-17,0.00786099,0.992139:21	1/1:255,87,0:29:0:0,29:0:7.86591e-27,1.99024e-09,1:87	1/1:180,33,0:11:0:0,11:0:2.48618e-19,0.000499675,0.9995:33	1/1:154,21,0:7:0:0,7:0:9.82475e-17,0.00786099,0.992139:21	1/1:154,21,0:7:0:0,7:0:9.82475e-17,0.00786099,0.992139:21	1/1:255,33,0:11:0:0,11:4:7.86198e-27,0.000499675,0.9995:33	1/1:187,39,0:13:0:0,13:0:4.96243e-20,0.00012556,0.999874:39	1/1:235,45,0:15:0:0,15:0:7.86566e-25,3.15421e-05,0.999968:45	1/1:215,48,0:16:0:0,16:2:7.86579e-23,1.58088e-05,0.999984:48	1/1:227,42,0:14:0:0,14:0:4.96274e-24,6.29328e-05,0.999937:42
chr05	4535950	chr05_4535950_T_C	T	C	538.056	.	.	GT:PL:DP:SP:AD:SCR:GP:GQ	0/0:0,69,190:23:0:23,0:0:1,3.31366e-08,1.73204e-21:74	0/0:0,57,192:19:0:19,0:0:0.999999,5.2518e-07,1.09284e-21:62	0/0:0,42,176:14:0:14,0:0:0.999983,1.66074e-05,4.35061e-20:47	0/0:0,63,194:21:0:21,0:0:1,1.31919e-07,6.89536e-22:68	0/0:0,84,194:28:0:28,0:0:1,1.04787e-09,6.89536e-22:89	0/0:0,51,190:17:0:17,0:0:0.999998,2.09078e-06,1.73203e-21:56	0/0:0,75,196:25:0:25,0:0:1,8.32355e-09,4.35068e-22:80	0/0:0,75,194:25:0:25,0:0:1,8.32355e-09,6.89536e-22:80	0/0:0,90,197:30:0:30,0:0:1,2.63214e-10,3.45587e-22:95	0/0:0,72,195:24:0:24,0:0:1,1.66077e-08,5.47718e-22:77	0/0:0,48,191:16:0:16,0:0:0.999996,4.17164e-06,1.3758e-21:53	0/1:148,0,127:20:0:8,12:2:6.02132e-15,1,1.31295e-14:99	0/0:0,51,193:17:0:17,0:0:0.999998,2.09078e-06,8.68072e-22:56	0/1:29,0,157:20:0:17,3:0:0.00476014,0.99524,1.3067e-17:23	0/1:58,0,129:10:0:7,3:0:6.02128e-06,0.999994,8.28411e-15:52	0/1:118,0,118:12:0:6,6:0:6.02132e-12,1,1.04291e-13:99	0/1:46,0,158:17:0:14,3:1:9.54224e-05,0.999905,1.04281e-17:40	0/1:59,0,159:21:0:17,4:1:4.78288e-06,0.999995,8.28412e-18:53	0/1:77,0,161:20:0:15,5:0:7.58039e-08,1,5.22695e-18:71	0/1:42,0,151:27:0:23,4:0:0.000239656,0.99976,5.2257e-17:36	0/1:59,0,158:24:0:19,5:0:4.78288e-06,0.999995,1.04291e-17:53
chr05	5359172	chr05_5359172_C_T	C	T	513.952	.	.	GT:PL:DP:SP:AD:SCR:GP:GQ	0/0:0,75,255:25:0:25,0:50:1,4.44718e-09,1.56354e-28:83	0/0:0,60,255:20:0:20,0:39:1,1.40632e-07,1.56354e-28:68	0/0:0,81,255:27:0:27,0:54:1,1.11708e-09,1.56354e-28:89	0/0:0,78,255:26:0:26,0:51:1,2.22887e-09,1.56354e-28:86	0/0:0,63,255:21:0:21,0:42:1,7.04831e-08,1.56354e-28:71	0/0:0,132,255:44:0:44,0:88:1,8.87329e-15,1.56354e-28:99	0/0:0,123,255:41:0:41,0:82:1,7.04831e-14,1.56354e-28:99	0/0:0,93,255:31:0:31,0:62:1,7.04831e-11,1.56354e-28:99	0/0:0,93,255:31:0:31,0:62:1,7.04831e-11,1.56354e-28:99	0/0:0,114,255:38:0:38,0:76:1,5.59867e-13,1.56354e-28:99	0/0:0,39,255:13:0:13,0:26:0.999982,1.77042e-05,1.56351e-28:47	0/1:47,0,203:6:0:4,2:14:0.000141858,0.999858,1.76183e-22:38	0/0:0,123,255:41:0:41,0:81:1,7.04831e-14,1.56354e-28:99	0/1:116,0,255:13:3:10,3:23:1.78614e-11,1,1.1118e-27:99	0/1:125,0,255:11:3:7,4:22:2.24862e-12,1,1.1118e-27:99	./.:9,0,255:17:0:16,1:38:0.472348,0.527652,5.8664e-28:3	0/1:115,0,255:29:5:24,5:57:2.24862e-11,1,1.1118e-27:99	0/1:40,0,255:24:3:22,2:48:0.000710569,0.999289,1.11101e-27:31	./.:6,0,255:18:0:17,1:40:0.64108,0.35892,3.99045e-28:4	0/1:131,0,255:23:0:18,5:53:5.64827e-13,1,1.1118e-27:99	0/1:30,0,255:10:0:9,1:20:0.00706054,0.992939,1.10395e-27:21
[truncated: 391,760 more chars]
