# Supplementary material for: A chromosome-scale genome assembly of Timorese crabgrass (Digitaria radicosa): a useful genomic resource for the Poaceae
Source: G3 (Bethesda). 2024 Oct 10;14(12):jkae242. doi: 10.1093/g3journal/jkae242 (PMC11631527; doi:10.1093/g3journal/jkae242)
Supplement: jkae242_Supplementary_Data [file jkae242_supplementary_data.zip › File_S2_G3-2024-405351/File S2/Genetic_variants_Digitaria_radicosa_Fig2b.vcf]

##fileformat=VCFv4.2
##FILTER=<ID=PASS,Description="All filters passed">
##bcftoolsVersion=1.16-1-g12088c0+htslib-1.16-5-g2ff03d3
##bcftoolsCommand=mpileup -a FORMAT/AD,FORMAT/DP,FORMAT/SP,FORMAT/SCR -f Dra_ref.fa -d 10000 -Ov --samples DG_1,DG_2,DG_3,DG_4,DG_5,DG_6,DG_7,DG_8,DG_9,DG_10 DG.bam
##reference=file://Dra_ref.fa
##contig=<ID=chr01,length=51765594>
##contig=<ID=chr02,length=62960501>
##contig=<ID=chr03,length=56272640>
##contig=<ID=chr04,length=39023601>
##contig=<ID=chr05,length=30026961>
##contig=<ID=chr06,length=39312293>
##contig=<ID=chr07,length=51373243>
##contig=<ID=chr08,length=43860587>
##contig=<ID=chr09,length=66224117>
##contig=<ID=contig01,length=25794>
##contig=<ID=contig02,length=42158>
##contig=<ID=contig03,length=18055>
##contig=<ID=contig04,length=17473>
##contig=<ID=contig05,length=19234>
##contig=<ID=contig06,length=21137>
##contig=<ID=contig07,length=19928>
##contig=<ID=contig08,length=19687>
##contig=<ID=contig09,length=29303>
##contig=<ID=contig10,length=15711>
##contig=<ID=contig11,length=22256>
##contig=<ID=contig12,length=65031>
##contig=<ID=contig13,length=27999>
##contig=<ID=contig14,length=36631>
##contig=<ID=contig15,length=14136>
##contig=<ID=contig16,length=30046>
##contig=<ID=contig17,length=25300>
##contig=<ID=contig18,length=18739>
##contig=<ID=contig19,length=18695>
##contig=<ID=contig20,length=18352>
##contig=<ID=contig21,length=25551>
##contig=<ID=contig22,length=25225>
##contig=<ID=contig23,length=17687>
##contig=<ID=contig24,length=17799>
##contig=<ID=contig25,length=25440>
##contig=<ID=contig26,length=20857>
##contig=<ID=contig27,length=25264>
##contig=<ID=contig28,length=49879>
##contig=<ID=contig29,length=29383>
##contig=<ID=contig30,length=19543>
##contig=<ID=contig31,length=17481>
##ALT=<ID=*,Description="Represents allele(s) other than observed.">
##INFO=<ID=INDEL,Number=0,Type=Flag,Description="Indicates that the variant is an INDEL.">
##INFO=<ID=IDV,Number=1,Type=Integer,Description="Maximum number of raw reads supporting an indel">
##INFO=<ID=IMF,Number=1,Type=Float,Description="Maximum fraction of raw reads supporting an indel">
##INFO=<ID=DP,Number=1,Type=Integer,Description="Raw read depth">
##INFO=<ID=VDB,Number=1,Type=Float,Description="Variant Distance Bias for filtering splice-site artefacts in RNA-seq data (bigger is better)",Version="3">
##INFO=<ID=RPBZ,Number=1,Type=Float,Description="Mann-Whitney U-z test of Read Position Bias (closer to 0 is better)">
##INFO=<ID=MQBZ,Number=1,Type=Float,Description="Mann-Whitney U-z test of Mapping Quality Bias (closer to 0 is better)">
##INFO=<ID=BQBZ,Number=1,Type=Float,Description="Mann-Whitney U-z test of Base Quality Bias (closer to 0 is better)">
##INFO=<ID=MQSBZ,Number=1,Type=Float,Description="Mann-Whitney U-z test of Mapping Quality vs Strand Bias (closer to 0 is better)">
##INFO=<ID=NMBZ,Number=1,Type=Float,Description="Mann-Whitney U-z test of Number of Mismatches within supporting reads (closer to 0 is better)">
##INFO=<ID=SCBZ,Number=1,Type=Float,Description="Mann-Whitney U-z test of Soft-Clip Length Bias (closer to 0 is better)">
##INFO=<ID=FS,Number=1,Type=Float,Description="Phred-scaled p-value using Fisher's exact test to detect strand bias">
##INFO=<ID=SGB,Number=1,Type=Float,Description="Segregation based metric.">
##INFO=<ID=MQ0F,Number=1,Type=Float,Description="Fraction of MQ0 reads (smaller is better)">
##FORMAT=<ID=PL,Number=G,Type=Integer,Description="List of Phred-scaled genotype likelihoods">
##FORMAT=<ID=DP,Number=1,Type=Integer,Description="Number of high-quality bases">
##FORMAT=<ID=SP,Number=1,Type=Integer,Description="Phred-scaled strand bias P-value">
##FORMAT=<ID=AD,Number=R,Type=Integer,Description="Allelic depths (high-quality bases)">
##FORMAT=<ID=SCR,Number=1,Type=Integer,Description="Per-sample number of soft-clipped reads (at high-quality bases)">
##FORMAT=<ID=GT,Number=1,Type=String,Description="Genotype">
##FORMAT=<ID=GQ,Number=1,Type=Integer,Description="Phred-scaled Genotype Quality">
##FORMAT=<ID=GP,Number=G,Type=Float,Description="Genotype posterior probabilities in the range 0 to 1">
##INFO=<ID=AC,Number=A,Type=Integer,Description="Allele count in genotypes for each ALT allele, in the same order as listed">
##INFO=<ID=AN,Number=1,Type=Integer,Description="Total number of alleles in called genotypes">
##INFO=<ID=DP4,Number=4,Type=Integer,Description="Number of high-quality ref-forward , ref-reverse, alt-forward and alt-reverse bases">
##INFO=<ID=MQ,Number=1,Type=Integer,Description="Average mapping quality">
##bcftools_callVersion=1.16-1-g12088c0+htslib-1.16-5-g2ff03d3
##bcftools_callCommand=call -m --annotate GQ,GP -Ov -; Date=Sat Mar  2 22:31:46 2024
##bcftools_viewVersion=1.16-1-g12088c0+htslib-1.16-5-g2ff03d3
##bcftools_viewCommand=view -v snps -Ob -; Date=Sat Mar  2 22:31:46 2024
##bcftools_viewCommand=view --with-header Dra.bcf; Date=Sun Mar  3 01:54:32 2024
##bcftools_annotateVersion=1.16-1-g12088c0+htslib-1.16-5-g2ff03d3
##bcftools_annotateCommand=annotate --set-id +%CHROM\_%POS\_%REF\_%FIRST_ALT; Date=Sun Mar  3 01:54:32 2024
#CHROM	POS	ID	REF	ALT	QUAL	FILTER	INFO	FORMAT	DG_1	DG_2	DG_3	DG_4	DG_5	DG_6	DG_7	DG_8	DG_9	DG_10
chr01	92382	chr01_92382_A_G	A	G	37.2877	.	.	GT:PL:DP:SP:AD:SCR:GP:GQ	0/0:0,30,255:10:0:10,0:0:0.999971,2.89846e-05,6.64184e-30:45	0/0:0,42,255:14:0:14,0:0:0.999998,1.82886e-06,6.64202e-30:57	0/0:0,33,255:11:0:11,0:0:0.999985,1.45269e-05,6.64194e-30:48	0/0:0,36,255:12:0:12,0:0:0.999993,7.28077e-06,6.64199e-30:51	0/0:0,27,255:9:0:9,0:0:0.999942,5.78303e-05,6.64165e-30:42	0/0:0,30,255:10:0:10,0:0:0.999971,2.89846e-05,6.64184e-30:45	0/0:0,36,255:12:0:12,0:0:0.999993,7.28077e-06,6.64199e-30:51	0/0:0,27,255:9:0:9,0:0:0.999942,5.78303e-05,6.64165e-30:42	0/0:0,39,255:13:0:13,0:0:0.999996,3.64904e-06,6.64201e-30:54	0/1:78,0,255:14:0:12,2:0:5.46788e-07,0.999999,2.2915e-28:62
chr01	193506	chr01_193506_A_G	A	G	1226.82	.	.	GT:PL:DP:SP:AD:SCR:GP:GQ	0/1:162,0,152:33:0:15,18:33:3.10922e-17,1,3.20102e-16:99	0/1:122,0,82:10:0:4,6:10:3.10922e-13,1,3.20102e-09:84	0/1:93,0,161:21:0:15,6:21:2.46974e-10,1,4.02984e-17:96	0/1:154,0,157:27:0:14,13:27:1.96179e-16,1,1.01225e-16:99	0/1:137,0,124:16:0:7,9:16:9.83223e-15,1,2.01971e-13:99	0/1:127,0,123:14:0:7,7:14:9.83223e-14,1,2.54266e-13:99	0/1:111,0,89:10:0:4,6:10:3.91428e-12,1,6.38687e-10:91	0/1:145,0,157:25:0:14,11:25:1.5583e-15,1,1.01225e-16:99	0/1:89,0,74:7:0:3,4:7:6.20371e-10,1,2.01971e-08:76	0/1:141,0,148:21:0:11,10:21:3.91428e-15,1,8.0406e-16:99
chr01	363607	chr01_363607_T_C	T	C	79.0002	.	.	GT:PL:DP:SP:AD:SCR:GP:GQ	0/0:0,30,255:10:0:10,0:0:0.999928,7.18765e-05,4.08456e-29:41	0/1:90,0,255:10:0:8,2:0:1.39118e-08,1,5.68274e-28:78	0/0:0,75,255:25:0:25,0:0:1,2.2731e-09,4.08485e-29:86	0/0:0,18,255:6:0:6,0:0:0.998862,0.00113795,4.0802e-29:29	0/0:0,21,255:7:0:7,0:0:0.999429,0.000570651,4.08252e-29:32	0/0:0,45,255:15:0:15,0:0:0.999998,2.27309e-06,4.08484e-29:56	0/1:39,0,255:7:0:6,1:0:0.00174832,0.998252,5.67281e-28:27	0/0:0,18,255:6:0:6,0:0:0.998862,0.00113795,4.0802e-29:29	0/0:0,42,255:14:0:14,0:0:0.999995,4.53541e-06,4.08483e-29:53	0/0:0,42,255:14:0:14,0:0:0.999995,4.53541e-06,4.08483e-29:53
chr01	728850	chr01_728850_C_A	C	A	384.752	.	.	GT:PL:DP:SP:AD:SCR:GP:GQ	0/1:46,0,27:11:0:1,10:98:1.14285e-05,0.998895,0.00109393:29	0/1:36,0,255:12:3:6,6:120:0.000114399,0.999886,1.73548e-26:39	0/1:47,0,60:17:0:2,15:159:9.08797e-06,0.99999,5.48864e-07:50	0/1:46,0,90:16:0:3,13:204:1.14411e-05,0.999989,5.48863e-10:49	0/1:23,0,81:25:34:3,22:244:0.00227762,0.997722,4.34989e-09:26	0/1:46,0,161:14:20:4,10:223:1.14411e-05,0.999989,4.35977e-17:49	0/1:46,0,120:18:17:3,14:188:1.14411e-05,0.999989,5.48863e-13:49	0/1:53,0,126:15:0:3,12:179:2.28281e-06,0.999998,1.37869e-13:56	0/1:46,0,93:9:0:2,7:100:1.14411e-05,0.999989,2.75083e-10:49	0/1:50,0,96:8:0:2,6:164:4.5548e-06,0.999995,1.37869e-10:53
chr01	1256658	chr01_1256658_T_C	T	C	121.212	.	.	GT:PL:DP:SP:AD:SCR:GP:GQ	0/0:0,27,255:9:0:9,0:0:0.999854,0.000146361,4.25458e-29:38	./.:0,6,110:2:0:2,0:0:0.981905,0.018095,1.32127e-14:17	0/0:0,18,255:6:0:6,0:0:0.998839,0.00116141,4.25026e-29:29	./.:0,12,210:4:0:4,0:0:0.995392,0.0046077,1.33941e-24:23	0/1:81,0,255:13:0:11,2:0:1.0827e-07,1,5.80003e-28:69	0/0:0,48,255:16:0:16,0:0:0.999999,1.16276e-06,4.2552e-29:59	0/0:0,24,255:8:0:8,0:0:0.999708,0.000291987,4.25396e-29:35	0/1:90,0,255:10:0:8,2:0:1.36304e-08,1,5.80003e-28:78	0/0:0,36,255:12:0:12,0:0:0.999982,1.84282e-05,4.25513e-29:47	0/0:0,15,252:5:0:5,0:0:0.997685,0.00231464,8.4706e-29:26
chr01	1333231	chr01_1333231_A_C	A	C	356.732	.	.	GT:PL:DP:SP:AD:SCR:GP:GQ	0/1:36,0,50:6:0:3,3:36:0.000152467,0.999843,4.11745e-06:38	0/1:50,0,186:18:3:11,7:65:6.07073e-06,0.999994,1.03441e-19:52	0/1:28,0,132:19:0:14,5:59:0.000961226,0.999039,2.59585e-14:30	./.:44,6,0:15:0:10,5:48:3.64515e-05,0.378854,0.62111:4	./.:53,4,0:10:0:5,5:53:3.75665e-06,0.491539,0.508457:3	0/1:29,0,227:14:0:10,4:44:0.00076368,0.999236,8.21041e-24:31	0/1:36,0,147:11:3:7,4:37:0.000152467,0.999848,8.21543e-16:38	0/1:59,0,43:17:0:9,8:46:7.64248e-07,0.999979,2.06389e-05:46	0/1:57,0,221:21:3:12,9:52:1.21128e-06,0.999999,3.27112e-23:59	0/1:22,0,102:14:3:10,4:53:0.00381578,0.996184,2.58843e-11:24
chr01	1481717	chr01_1481717_A_G	A	G	3.98147	.	.	GT:PL:DP:SP:AD:SCR:GP:GQ	0/1:42,0,230:6:0:5,1:10:0.00185786,0.998142,8.45885e-26:27	0/0:0,27,255:9:0:9,0:14:0.999932,6.76316e-05,9.08382e-30:41	0/0:0,51,255:17:0:17,0:20:1,2.69264e-07,9.08443e-30:65	0/0:0,54,255:18:0:18,0:30:1,1.34952e-07,9.08444e-30:68	0/0:0,33,255:11:0:11,0:20:0.999983,1.69891e-05,9.08428e-30:47	0/0:0,45,255:15:0:15,0:24:0.999999,1.07196e-06,9.08443e-30:59	0/0:0,66,255:22:0:22,0:26:1,8.51489e-09,9.08444e-30:80	0/0:0,27,255:9:0:9,0:10:0.999932,6.76316e-05,9.08382e-30:41	0/0:0,60,255:20:0:20,0:40:1,3.38984e-08,9.08444e-30:74	0/0:0,30,255:10:0:10,0:18:0.999966,3.38972e-05,9.08413e-30:44
chr01	1662035	chr01_1662035_T_C	T	C	26.7754	.	.	GT:PL:DP:SP:AD:SCR:GP:GQ	0/0:0,39,185:13:0:13,0:0:0.999994,6.31315e-06,1.98808e-22:51	0/0:0,54,194:18:0:18,0:0:1,1.9964e-07,2.50286e-23:66	0/0:0,39,183:13:0:13,0:0:0.999994,6.31315e-06,3.1509e-22:51	0/0:0,48,192:16:0:16,0:0:0.999999,7.94782e-07,3.96677e-23:60	0/0:0,48,192:16:0:16,0:0:0.999999,7.94782e-07,3.96677e-23:60	0/0:0,45,191:15:0:15,0:0:0.999998,1.5858e-06,4.99386e-23:57	0/1:66,0,153:16:0:12,4:0:5.00898e-06,0.999995,6.28328e-18:53	0/0:0,66,196:22:0:22,0:0:1,1.25965e-08,1.5792e-23:78	0/0:0,24,159:8:0:8,0:0:0.9998,0.000199601,7.91317e-20:36	0/0:0,36,184:12:0:12,0:0:0.999987,1.25963e-05,2.50283e-22:48
chr01	1674210	chr01_1674210_T_C	T	C	1836.28	.	.	GT:PL:DP:SP:AD:SCR:GP:GQ	1/1:174,23,0:16:0:1,15:12:4.16269e-21,0.000324076,0.999676:34	1/1:193,66,0:22:0:0,22:14:5.24221e-23,1.62475e-08,1:77	1/1:186,42,0:14:0:0,14:5:2.62732e-22,4.08118e-06,0.999996:53	1/1:197,75,0:25:0:0,25:14:2.08696e-23,2.04544e-09,1:86	0/1:160,0,78:27:0:6,21:14:1.61706e-18,1,2.45026e-07:66	1/1:198,81,0:27:0:0,27:13:1.65773e-23,5.13792e-10,1:92	1/1:198,81,0:27:0:0,27:17:1.65773e-23,5.13792e-10,1:92	1/1:172,29,0:25:0:2,23:8:6.59902e-21,8.14239e-05,0.999919:40	1/1:198,75,0:25:0:0,25:9:1.65773e-23,2.04544e-09,1:86	1/1:199,87,0:29:0:0,29:17:1.31678e-23,1.29059e-10,1:98
chr01	1845802	chr01_1845802_T_C	T	C	21.7423	.	.	GT:PL:DP:SP:AD:SCR:GP:GQ	0/0:0,39,255:13:0:13,0:0:0.999997,3.05192e-06,4.64609e-30:55	0/0:0,51,255:17:0:17,0:0:1,1.92564e-07,4.6461e-30:67	0/1:63,0,255:19:0:17,2:0:2.06736e-05,0.999979,1.91648e-28:46	0/0:0,42,255:14:0:14,0:0:0.999998,1.52958e-06,4.64609e-30:58	0/0:0,54,255:18:0:18,0:0:1,9.65104e-08,4.6461e-30:70	0/0:0,81,255:27:0:27,0:0:1,1.92564e-10,4.6461e-30:97	0/0:0,33,255:11:0:11,0:0:0.999988,1.21498e-05,4.64604e-30:49	0/0:0,54,255:18:0:18,0:0:1,9.65104e-08,4.6461e-30:70	0/0:0,51,255:17:0:17,0:0:1,1.92564e-07,4.6461e-30:67	0/0:0,78,255:26:0:26,0:0:1,3.84215e-10,4.6461e-30:94
chr01	1855381	chr01_1855381_T_C	T	C	17.2751	.	.	GT:PL:DP:SP:AD:SCR:GP:GQ	0/0:0,48,215:16:0:16,0:17:0.999999,9.5997e-07,2.90038e-25:60	0/0:0,63,244:21:0:21,0:21:1,3.03569e-08,3.65137e-28:75	0/0:0,87,199:29:0:29,0:29:1,1.20853e-10,1.15466e-23:99	0/0:0,87,199:29:0:29,0:29:1,1.20853e-10,1.15466e-23:99	0/0:0,87,255:29:0:29,0:32:1,1.20853e-10,2.90039e-29:99	0/0:0,24,173:28:0:27,1:29:0.999759,0.000241076,4.5957e-21:36	0/1:43,0,170:23:24:21,2:26:0.000826766,0.999173,1.513e-19:30	0/0:0,69,197:23:0:23,0:23:1,7.62532e-09,1.83002e-23:81	0/0:0,57,195:19:0:19,0:19:1,1.20853e-07,2.90039e-23:69	./.:25,0,157:29:26:27,2:32:0.0496181,0.950382,2.87142e-18:13
chr01	2207502	chr01_2207502_A_G	A	G	21.3667	.	.	GT:PL:DP:SP:AD:SCR:GP:GQ	0/0:0,75,255:25:0:25,0:0:1,6.84971e-10,3.70923e-30:91	0/0:0,117,255:39:0:39,0:0:1,4.32187e-14,3.70923e-30:99	0/0:0,120,255:40:0:40,0:0:1,2.16607e-14,3.70923e-30:99	0/0:0,93,255:31:0:31,0:0:1,1.08561e-11,3.70923e-30:99	0/0:0,90,255:30:0:30,0:0:1,2.16607e-11,3.70923e-30:99	0/0:0,123,255:41:0:41,0:0:1,1.08561e-14,3.70923e-30:99	0/0:0,87,255:29:0:29,0:0:1,4.32187e-11,3.70923e-30:99	0/0:0,96,255:32:0:32,0:0:1,5.44092e-12,3.70923e-30:99	0/0:0,72,255:24:0:24,0:0:1,1.3667e-09,3.70923e-30:88	0/1:63,0,255:19:0:17,2:0:2.31376e-05,0.999977,1.71239e-28:46
chr01	2269228	chr01_2269228_C_T	C	T	30.2322	.	.	GT:PL:DP:SP:AD:SCR:GP:GQ	0/0:0,36,255:12:0:12,0:0:0.999989,1.09737e-05,1.50886e-29:49	0/0:0,18,255:6:0:6,0:0:0.999308,0.000691921,1.50784e-29:31	0/0:0,33,255:11:0:11,0:0:0.999978,2.18951e-05,1.50885e-29:46	0/0:0,42,255:14:0:14,0:0:0.999997,2.75649e-06,1.50888e-29:55	0/0:0,21,255:7:0:7,0:0:0.999653,0.000346902,1.50836e-29:34	0/0:0,36,255:12:0:12,0:0:0.999989,1.09737e-05,1.50886e-29:49	0/1:59,0,255:14:10:12,2:0:2.88158e-05,0.999971,3.4537e-28:45	./.:24,0,255:12:0:11,1:0:0.0835156,0.916484,3.16535e-28:10	0/0:0,39,255:13:0:13,0:0:0.999995,5.4999e-06,1.50887e-29:52	0/0:0,27,255:9:0:9,0:0:0.999913,8.71604e-05,1.50875e-29:40
chr01	2387835	chr01_2387835_T_C	T	C	34.0696	.	.	GT:PL:DP:SP:AD:SCR:GP:GQ	0/0:0,39,255:13:0:13,0:0:0.999997,3.40248e-06,5.77474e-30:54	0/1:75,0,255:15:0:13,2:0:1.17004e-06,0.999999,2.13667e-28:59	0/0:0,18,255:6:0:6,0:0:0.999572,0.000428165,5.77229e-30:33	0/0:0,78,255:26:0:26,0:0:1,4.28348e-10,5.77476e-30:93	0/0:0,57,255:19:0:19,0:0:1,5.39259e-08,5.77476e-30:72	0/0:0,54,255:18:0:18,0:0:1,1.07596e-07,5.77476e-30:69	0/0:0,45,255:15:0:15,0:0:0.999999,8.54666e-07,5.77476e-30:60	0/0:0,42,255:14:0:14,0:0:0.999998,1.70528e-06,5.77475e-30:57	0/0:0,36,255:12:0:12,0:0:0.999993,6.78882e-06,5.77472e-30:51	0/0:0,48,255:16:0:16,0:0:1,4.28348e-07,5.77476e-30:63
chr01	2735674	chr01_2735674_G_A	G	A	268.213	.	.	GT:PL:DP:SP:AD:SCR:GP:GQ	0/0:0,81,198:27:0:27,0:0:1,2.6694e-09,4.47475e-22:85	0/0:0,84,195:29:0:28,0:0:1,1.33787e-09,8.9283e-22:88	0/0:0,90,197:30:0:30,0:0:1,3.36058e-10,5.63337e-22:94	0/0:0,63,196:21:0:21,0:0:1,1.68428e-07,7.092e-22:67	0/0:0,81,196:27:0:27,0:0:1,2.6694e-09,7.092e-22:85	0/0:0,54,192:18:0:18,0:0:0.999999,1.33787e-06,1.78143e-21:58	1/1:195,114,0:39:0:0,38:0:1.12003e-18,4.73855e-11,1:99	0/0:0,81,197:27:0:27,0:0:1,2.6694e-09,5.63337e-22:85	0/1:131,0,145:20:0:10,9:0:2.36366e-13,1,2.65677e-16:99	0/0:0,45,188:15:0:15,0:0:0.999989,1.0627e-05,4.4747e-21:49
chr01	2771033	chr01_2771033_A_G	A	G	1333.66	.	.	GT:PL:DP:SP:AD:SCR:GP:GQ	0/1:137,0,96:5:0:2,3:10:9.13887e-15,1,1.37103e-10:98	1/1:255,63,0:21:0:0,21:42:2.65366e-26,9.18232e-07,0.999999:60	1/1:255,78,0:26:0:0,26:52:2.65366e-26,2.90371e-08,1:75	1/1:255,69,0:23:0:0,23:45:2.65366e-26,2.3065e-07,1:66	0/0:0,69,255:23:0:23,0:46:1,2.74857e-07,3.76838e-26:65	0/0:0,54,255:18:0:18,0:36:0.999991,8.69168e-06,3.76835e-26:50	0/0:0,45,255:15:0:15,0:30:0.999931,6.90363e-05,3.76812e-26:41	0/0:0,51,255:17:0:17,0:34:0.999983,1.7342e-05,3.76831e-26:47	0/1:255,0,255:21:4:8,13:42:1.44841e-26,1,1.72603e-26:99	1/1:255,63,0:21:0:0,21:42:2.65366e-26,9.18232e-07,0.999999:60
chr01	3069054	chr01_3069054_A_G	A	G	4.47525	.	.	GT:PL:DP:SP:AD:SCR:GP:GQ	0/0:0,21,149:7:0:7,0:0:0.999639,0.000360928,6.50035e-19:34	0/1:42,0,134:9:0:7,2:0:0.00138618,0.998614,4.51767e-16:28	0/0:0,42,189:14:0:14,0:0:0.999997,2.86798e-06,6.50268e-23:55	0/0:0,57,255:19:0:19,0:4:1,9.06936e-08,1.6334e-29:70	0/0:0,36,184:12:0:12,0:0:0.999989,1.14175e-05,2.05631e-22:49	0/0:0,30,175:10:0:10,0:0:0.999955,4.54524e-05,1.63333e-21:43	0/0:0,51,193:17:0:17,0:0:1,3.61058e-07,2.58877e-23:64	0/0:0,39,187:13:0:13,0:0:0.999994,5.72235e-06,1.0306e-22:52	./.:0,12,136:4:0:4,0:1:0.99714,0.00285978,1.29375e-17:25	0/0:0,24,162:8:0:8,0:0:0.999819,0.000180925,3.25848e-20:37
chr01	3129674	chr01_3129674_T_C	T	C	16.1226	.	.	GT:PL:DP:SP:AD:SCR:GP:GQ	0/0:0,36,184:12:0:12,0:0:0.999991,9.30319e-06,1.36524e-22:50	0/0:0,36,184:12:0:12,0:0:0.999991,9.30319e-06,1.36524e-22:50	0/0:0,72,197:24:0:24,0:0:1,2.33688e-09,6.84245e-24:86	0/0:0,21,154:7:0:7,0:0:0.999706,0.000294109,1.36485e-19:35	0/0:0,54,195:18:0:18,0:0:1,1.47447e-07,1.08446e-23:68	0/0:0,27,167:9:0:9,0:0:0.999926,7.38931e-05,6.84195e-21:41	0/0:0,21,154:7:0:7,0:0:0.999706,0.000294109,1.36485e-19:35	0/0:0,24,162:8:0:8,0:0:0.999853,0.000147425,2.16345e-20:38	0/1:56,0,159:22:0:18,4:0:6.78164e-05,0.999932,1.16559e-18:41	0/0:0,15,129:5:0:5,0:0:0.99883,0.00116984,4.31224e-17:29
chr01	3686349	chr01_3686349_T_C	T	C	6.45292	.	.	GT:PL:DP:SP:AD:SCR:GP:GQ	0/0:0,18,255:6:0:6,0:0:0.999354,0.000646477,1.31622e-29:31	0/1:45,0,205:5:0:4,1:0:0.000774158,0.999226,3.22432e-23:31	./.:0,12,220:4:0:4,0:0:0.997431,0.00256872,4.15423e-26:25	0/0:0,27,255:9:0:9,0:0:0.999919,8.14326e-05,1.31696e-29:40	0/0:0,42,255:14:0:14,0:0:0.999997,2.57533e-06,1.31706e-29:55	0/0:0,18,255:6:0:6,0:0:0.999354,0.000646477,1.31622e-29:31	0/0:0,27,255:9:0:9,0:0:0.999919,8.14326e-05,1.31696e-29:40	0/0:0,24,255:8:0:8,0:0:0.999838,0.000162466,1.31685e-29:37	./.:0,6,110:2:0:2,0:0:0.989851,0.0101485,4.12266e-15:19	0/0:0,15,255:5:0:5,0:0:0.998711,0.00128906,1.31537e-29:28
chr01	3839780	chr01_3839780_G_A	G	A	24.761	.	.	GT:PL:DP:SP:AD:SCR:GP:GQ	0/0:0,18,255:6:0:6,0:0:0.999475,0.000525425,8.69341e-30:32	0/0:0,27,255:9:0:9,0:0:0.999934,6.61775e-05,8.69741e-30:41	0/0:0,36,255:12:0:12,0:0:0.999992,8.33174e-06,8.69791e-30:50	0/0:0,24,255:8:0:8,0:0:0.999868,0.000132033,8.69684e-30:38	0/1:65,0,255:12:3:10,2:0:9.53359e-06,0.99999,2.62226e-28:50	0/0:0,21,255:7:0:7,0:0:0.999737,0.000263406,8.69569e-30:35	./.:0,12,212:4:0:4,0:0:0.997912,0.00208848,1.73185e-25:26	./.:0,6,110:2:0:2,0:0:0.991737,0.00826296,2.72782e-15:20	0/0:0,36,255:12:0:12,0:0:0.999992,8.33174e-06,8.69791e-30:50	0/0:0,15,243:5:0:5,0:0:0.998952,0.00104781,1.37709e-28:29
chr01	3900417	chr01_3900417_T_A	T	A	1225.89	.	.	GT:PL:DP:SP:AD:SCR:GP:GQ	1/1:184,36,0:12:0:0,12:0:7.3106e-20,0.000215258,0.999785:36	1/1:170,27,0:9:0:0,9:0:1.8336e-18,0.00170731,0.998293:27	1/1:198,81,0:27:0:0,27:0:2.91103e-21,6.80853e-09,1:81	1/1:181,42,0:14:0:0,14:0:1.45889e-19,5.40791e-05,0.999946:42	0/0:0,33,163:11:0:11,0:0:0.997667,0.00233342,2.72232e-16:26	0/0:0,66,193:22:0:22,0:0:0.999999,1.17221e-06,2.72868e-19:59	1/1:189,42,0:14:0:0,14:0:2.31219e-20,5.40791e-05,0.999946:42	0/0:0,45,188:15:0:15,0:0:0.999852,0.000147551,8.62759e-19:38	1/1:193,57,0:19:0:0,19:0:9.20547e-21,1.71022e-06,0.999998:57	1/1:188,42,0:14:0:0,14:0:2.91087e-20,5.40791e-05,0.999946:42
chr01	4227341	chr01_4227341_T_C	T	C	6.90479	.	.	GT:PL:DP:SP:AD:SCR:GP:GQ	0/0:0,27,170:9:0:9,0:0:0.999893,0.000106749,7.15667e-21:39	0/0:0,30,175:10:0:10,0:0:0.999946,5.35039e-05,2.26326e-21:42	0/0:0,18,143:6:0:6,0:0:0.999153,0.000847307,3.58418e-18:30	0/0:0,45,190:15:0:15,0:0:0.999998,1.69203e-06,7.15742e-23:57	0/1:45,0,120:8:0:6,2:0:0.000590656,0.999409,1.33688e-14:32	0/0:0,36,184:12:0:12,0:0:0.999987,1.34401e-05,2.84939e-22:48	0/0:0,45,191:15:0:15,0:0:0.999998,1.69203e-06,5.68534e-23:57	0/0:0,27,170:9:0:9,0:0:0.999893,0.000106749,7.15667e-21:39	0/0:0,27,170:9:0:9,0:0:0.999893,0.000106749,7.15667e-21:39	0/0:0,21,154:7:0:7,0:0:0.999575,0.000424839,2.84822e-19:33
chr01	4548900	chr01_4548900_C_T	C	T	24.072	.	.	GT:PL:DP:SP:AD:SCR:GP:GQ	0/0:0,12,108:5:0:4,0:0:0.996449,0.00355077,1.2593e-14:24	0/0:0,18,143:6:0:6,0:0:0.999106,0.00089429,3.99287e-18:30	0/0:0,48,192:16:0:16,0:0:0.999999,8.9509e-07,5.03122e-23:60	0/0:0,39,185:13:0:13,0:0:0.999993,7.10991e-06,2.52157e-22:51	0/0:0,42,188:14:0:14,0:0:0.999996,3.56341e-06,1.26378e-22:54	0/0:0,21,154:7:0:7,0:0:0.999552,0.000448407,3.17307e-19:33	0/1:63,0,141:11:0:8,3:0:8.8742e-06,0.999991,1.12151e-16:50	0/0:0,18,143:6:0:6,0:0:0.999106,0.00089429,3.99287e-18:30	0/0:0,24,159:8:0:8,0:0:0.999775,0.000224786,1.00364e-19:36	0/0:0,33,180:11:0:11,0:0:0.999972,2.83044e-05,7.97373e-22:45
chr01	5321800	chr01_5321800_T_C	T	C	59.4747	.	.	GT:PL:DP:SP:AD:SCR:GP:GQ	0/0:0,45,188:15:0:15,0:0:0.999998,2.34242e-06,2.17406e-22:56	0/0:0,42,189:14:0:14,0:0:0.999995,4.67374e-06,1.72691e-22:53	0/0:0,15,129:5:0:5,0:0:0.997663,0.00233695,1.72289e-16:26	0/0:0,15,129:5:0:5,0:0:0.997663,0.00233695,1.72289e-16:26	0/0:0,30,175:10:0:10,0:0:0.999926,7.40686e-05,4.33751e-21:41	0/0:0,24,159:8:0:8,0:0:0.999705,0.000294807,1.72641e-19:35	0/1:98,0,146:14:0:9,5:0:2.13961e-09,1,4.65164e-17:86	0/0:0,27,170:9:0:9,0:0:0.999852,0.000147775,1.37154e-20:38	0/0:0,57,195:19:0:19,0:0:1,1.47797e-07,4.33783e-23:68	0/0:0,39,185:13:0:13,0:1:0.999991,9.32529e-06,4.33779e-22:50
chr01	5499756	chr01_5499756_C_T	C	T	54.8381	.	.	GT:PL:DP:SP:AD:SCR:GP:GQ	0/0:0,21,255:7:0:7,0:0:0.999389,0.000610648,4.67506e-29:32	0/0:0,42,255:14:0:14,0:0:0.999995,4.85349e-06,4.67789e-29:53	./.:0,0,0:0:0:0,0:0:0,0,0:0	0/0:0,21,255:7:0:7,0:0:0.999389,0.000610648,4.67506e-29:32	0/0:0,18,255:6:0:6,0:0:0.998782,0.00121766,4.67222e-29:29	0/1:93,0,195:6:4:4,2:0:6.51544e-09,1,6.08129e-22:81	0/0:0,30,255:10:0:10,0:0:0.999923,7.69171e-05,4.67755e-29:41	0/0:0,21,255:7:0:7,0:0:0.999389,0.000610648,4.67506e-29:32	0/0:0,42,255:14:0:14,0:0:0.999995,4.85349e-06,4.67789e-29:53	0/0:0,42,255:14:0:14,0:0:0.999995,4.85349e-06,4.67789e-29:53
chr01	5727843	chr01_5727843_T_C	T	C	11.6963	.	.	GT:PL:DP:SP:AD:SCR:GP:GQ	0/1:50,0,98:6:0:4,2:0:0.000144561,0.999855,2.74009e-12:38	0/0:0,45,190:15:0:15,0:0:0.999998,2.18719e-06,1.19595e-22:56	0/0:0,33,180:11:0:11,0:0:0.999965,3.46635e-05,1.19591e-21:44	0/0:0,33,172:12:0:11,0:0:0.999965,3.46635e-05,7.54571e-21:44	0/0:0,27,159:9:0:9,0:0:0.999862,0.000137984,1.50541e-19:38	0/0:0,33,180:11:0:11,0:0:0.999965,3.46635e-05,1.19591e-21:44	0/0:0,15,123:5:0:5,0:0:0.997818,0.00218242,5.9809e-16:26	0/0:0,21,149:7:0:7,0:0:0.999451,0.000549097,1.50479e-18:32	0/0:0,27,155:9:0:9,0:0:0.999862,0.000137984,3.78142e-19:38	0/0:0,24,159:8:0:8,0:0:0.999725,0.000275276,1.5052e-19:35
chr01	5849521	chr01_5849521_T_C	T	C	9.59809	.	.	GT:PL:DP:SP:AD:SCR:GP:GQ	0/0:0,72,196:24:0:24,0:0:1,2.4113e-09,9.17156e-24:86	0/0:0,48,189:16:0:16,0:0:0.999999,6.05691e-07,4.59667e-23:62	0/0:0,57,195:19:0:19,0:0:1,7.62521e-08,1.15463e-23:71	0/0:0,57,195:19:0:19,0:0:1,7.62521e-08,1.15463e-23:71	0/0:0,90,197:30:0:30,0:0:1,3.82166e-11,7.28523e-24:99	0/0:0,63,196:21:0:21,0:0:1,1.91537e-08,9.17156e-24:77	0/0:0,45,187:15:0:15,0:0:0.999999,1.20851e-06,7.28522e-23:59	0/0:0,48,191:16:0:16,0:0:0.999999,6.05691e-07,2.9003e-23:62	0/1:49,0,158:16:0:13,3:0:0.00032931,0.999671,1.51373e-18:34	0/0:0,63,195:21:0:21,0:0:1,1.91537e-08,1.15463e-23:77
chr01	6164951	chr01_6164951_T_C	T	C	15.0619	.	.	GT:PL:DP:SP:AD:SCR:GP:GQ	0/0:0,30,255:10:0:10,0:20:0.999981,1.92304e-05,2.92365e-30:47	0/0:0,48,255:16:0:16,0:32:1,3.04787e-07,2.9237e-30:65	0/0:0,33,255:11:0:11,0:22:0.99999,9.63812e-06,2.92368e-30:50	0/1:57,0,255:21:0:19,2:42:0.000103743,0.999896,1.52017e-28:39	0/0:0,42,255:14:0:14,0:28:0.999999,1.21338e-06,2.9237e-30:59	0/0:0,72,255:24:0:24,0:48:1,1.21338e-09,2.9237e-30:89	0/0:0,36,255:12:0:12,0:24:0.999995,4.83053e-06,2.92369e-30:53	0/0:0,66,255:22:0:22,0:44:1,4.83055e-09,2.9237e-30:83	0/0:0,18,255:6:0:6,0:12:0.999695,0.000304694,2.92281e-30:35	0/0:0,42,255:14:0:14,0:28:0.999999,1.21338e-06,2.9237e-30:59
chr01	6222147	chr01_6222147_G_A	G	A	4.53166	.	.	GT:PL:DP:SP:AD:SCR:GP:GQ	0/1:42,0,130:9:0:7,2:9:0.00133516,0.998665,1.17827e-15:28	0/0:0,36,184:12:0:12,0:12:0.999988,1.18544e-05,2.2167e-22:49	./.:0,12,113:4:0:4,0:4:0.997031,0.0029689,2.78241e-15:25	0/0:0,57,195:19:0:19,0:19:1,9.41643e-08,1.76081e-23:70	0/0:0,27,170:9:0:9,0:9:0.999906,9.41555e-05,5.56765e-21:40	0/0:0,42,189:14:0:14,0:14:0.999997,2.97773e-06,7.0099e-23:55	0/0:0,39,187:13:0:13,0:13:0.999994,5.94133e-06,1.11099e-22:52	0/0:0,84,198:28:0:28,0:28:1,1.87883e-10,8.82496e-24:97	0/0:0,42,189:14:0:14,0:14:0.999997,2.97773e-06,7.0099e-23:55	0/0:0,45,191:15:0:15,0:15:0.999999,1.4924e-06,4.42295e-23:58
chr01	6469492	chr01_6469492_T_C	T	C	21.9133	.	.	GT:PL:DP:SP:AD:SCR:GP:GQ	0/0:0,15,255:5:0:5,0:10:0.9992,0.000799936,5.06289e-30:30	./.:0,12,220:4:0:4,0:8:0.998405,0.00159481,1.59975e-26:27	0/0:0,15,255:5:0:5,0:10:0.9992,0.000799936,5.06289e-30:30	0/0:0,42,255:14:0:14,0:28:0.999998,1.59736e-06,5.06693e-30:57	0/0:0,33,255:11:0:11,0:22:0.999987,1.26881e-05,5.06688e-30:48	0/0:0,18,255:6:0:6,0:12:0.999599,0.000401078,5.06491e-30:33	./.:0,9,151:3:0:3,0:6:0.996823,0.00317703,1.26871e-19:24	0/0:0,24,255:8:0:8,0:16:0.999899,0.000100776,5.06643e-30:39	0/0:0,54,255:18:0:18,0:36:1,1.00787e-07,5.06694e-30:69	0/1:63,0,255:16:3:14,2:32:1.97965e-05,0.99998,2.0014e-28:47
chr01	6837330	chr01_6837330_T_C	T	C	302.488	.	.	GT:PL:DP:SP:AD:SCR:GP:GQ	0/0:0,48,191:16:0:16,0:0:0.999992,7.9244e-06,4.96451e-21:51	0/0:0,60,196:20:0:20,0:0:1,5e-07,1.56993e-21:63	0/0:0,63,194:21:0:21,0:0:1,2.50594e-07,2.48817e-21:66	0/0:0,90,199:30:0:30,0:0:1,5e-10,7.86828e-22:93	0/0:0,39,185:13:0:13,0:0:0.999937,6.29423e-05,1.9763e-20:42	0/0:0,63,195:21:0:21,0:0:1,2.50594e-07,1.97642e-21:66	1/1:197,69,0:23:0:0,23:0:3.19242e-19,1.00714e-06,0.999999:59	0/0:0,63,193:21:0:21,0:0:1,2.50594e-07,3.13242e-21:66	1/1:173,30,0:10:0:0,10:0:7.95535e-17,0.00793651,0.992064:21	0/0:0,45,187:15:0:15,0:0:0.999984,1.58111e-05,1.24702e-20:48
chr01	7021738	chr01_7021738_T_A	T	A	4.46622	.	.	GT:PL:DP:SP:AD:SCR:GP:GQ	0/0:0,24,162:8:0:8,0:0:0.999819,0.000180925,3.25848e-20:37	0/0:0,51,193:17:0:17,0:0:1,3.61058e-07,2.58877e-23:64	0/0:0,51,194:17:0:17,0:0:1,3.61058e-07,2.05633e-23:64	0/0:0,51,213:17:0:17,0:2:1,3.61058e-07,2.58877e-25:64	0/0:0,54,218:18:0:18,0:2:1,1.80958e-07,8.18641e-26:67	0/0:0,42,243:14:0:14,0:2:0.999997,2.86798e-06,2.58876e-28:55	0/1:42,0,134:9:0:7,2:0:0.00138618,0.998614,4.51767e-16:28	0/0:0,39,240:13:0:13,0:2:0.999994,5.72235e-06,5.16525e-28:52	0/0:0,30,175:10:0:10,0:0:0.999955,4.54524e-05,1.63333e-21:43	0/0:0,66,196:22:0:22,0:0:1,1.14177e-08,1.29746e-23:79
chr01	7664599	chr01_7664599_C_G	C	G	320.454	.	.	GT:PL:DP:SP:AD:SCR:GP:GQ	0/0:0,75,197:25:0:25,0:0:1,1.58114e-08,1.24704e-21:78	0/0:0,63,196:21:0:21,0:0:1,2.50594e-07,1.56993e-21:66	0/0:0,72,196:24:0:24,0:0:1,3.15479e-08,1.56993e-21:75	0/0:0,123,203:41:0:41,0:0:1,2.50594e-13,3.13242e-22:99	./.:0,163,209:54:0:54,0:0:1,2.50594e-17,7.86828e-23:99	0/0:0,105,200:35:0:35,0:0:1,1.58114e-11,6.25e-22:99	1/1:199,111,0:37:0:0,37:0:2.01428e-19,6.35463e-11,1:99	0/0:0,87,199:29:0:29,0:0:1,9.97631e-10,7.86828e-22:90	1/1:189,48,0:16:0:0,16:0:2.01403e-18,0.000126775,0.999873:38	0/0:0,120,202:40:0:40,0:0:1,5e-13,3.94348e-22:99
chr01	7690246	chr01_7690246_A_T	A	T	9.74433	.	.	GT:PL:DP:SP:AD:SCR:GP:GQ	0/0:0,15,129:5:0:5,0:0:0.998736,0.00126354,5.03114e-17:28	0/0:0,15,101:5:0:5,0:0:0.998736,0.00126354,3.17444e-14:28	0/0:0,27,155:9:0:9,0:0:0.99992,7.98184e-05,1.26526e-19:40	0/1:49,0,154:16:0:13,3:0:0.000314576,0.999685,3.98053e-18:35	0/0:0,21,149:7:0:7,0:0:0.999682,0.000317687,5.03591e-19:34	0/0:0,24,155:8:0:8,0:0:0.999841,0.000159246,1.26516e-19:37	0/0:0,15,116:5:0:5,0:0:0.998736,0.00126354,1.00385e-15:28	0/0:0,24,159:8:0:8,0:0:0.999841,0.000159246,5.03671e-20:37	./.:0,9,92:3:0:3,0:0:0.994989,0.00501137,2.51208e-13:23	0/0:0,45,188:15:0:15,0:0:0.999999,1.26514e-06,6.34184e-23:58
chr01	7858872	chr01_7858872_G_T	G	T	285.603	.	.	GT:PL:DP:SP:AD:SCR:GP:GQ	0/0:0,45,191:15:0:15,0:0:0.999984,1.58111e-05,4.96447e-21:48	0/0:0,18,138:6:0:6,0:0:0.992138,0.00786216,9.8277e-16:21	0/0:0,45,191:15:0:15,0:0:0.999984,1.58111e-05,4.96447e-21:48	0/0:0,57,195:19:0:19,0:0:0.999999,9.9763e-07,1.97642e-21:60	0/0:0,54,195:18:0:18,0:0:0.999998,1.99053e-06,1.97642e-21:57	0/0:0,27,167:9:0:9,0:0:0.999003,0.000996637,1.2458e-18:30	./.:160,27,0:9:0:0,9:0:1.57486e-15,0.0157113,0.984289:18	0/0:0,24,162:8:0:8,0:0:0.998013,0.00198658,3.93565e-18:27	1/1:193,51,0:17:0:0,17:0:8.01849e-19,6.35422e-05,0.999936:41	0/0:0,18,138:6:0:6,0:0:0.992138,0.00786216,9.8277e-16:21
chr01	7914099	chr01_7914099_C_T	C	T	957.665	.	.	GT:PL:DP:SP:AD:SCR:GP:GQ	0/1:133,0,156:21:0:12,9:21:5.70912e-14,1,5.51278e-17:99	0/1:90,0,160:22:0:16,6:22:1.13912e-09,1,2.19468e-17:89	0/1:30,0,153:13:0:11,2:13:0.00113782,0.998862,1.09869e-16:29	0/1:147,0,139:19:0:9,10:19:2.27284e-15,1,2.76293e-15:99	0/1:68,0,149:37:0:30,7:37:1.80538e-07,1,2.76293e-16:67	0/1:125,0,160:43:0:30,13:43:3.60221e-13,1,2.19468e-17:99	0/1:115,0,158:43:0:31,12:43:3.60221e-12,1,3.47833e-17:99	0/1:82,0,147:44:0:35,9:44:7.18736e-09,1,4.37895e-16:81	0/1:115,0,158:43:0:31,12:43:3.60221e-12,1,3.47833e-17:99	0/1:114,0,138:14:0:8,6:14:4.53492e-12,1,3.47833e-15:99
chr01	8007578	chr01_8007578_T_C	T	C	4.26753	.	.	GT:PL:DP:SP:AD:SCR:GP:GQ	./.:0,12,171:4:0:4,0:0:0.997493,0.00250667,3.14212e-21:26	0/1:42,0,203:9:0:7,2:0:0.00158171,0.998418,4.98241e-23:28	0/0:0,33,255:11:0:11,0:0:0.99998,1.99608e-05,1.25402e-29:46	0/0:0,30,243:10:0:10,0:0:0.99996,3.98263e-05,1.98745e-28:43	0/0:0,18,166:6:0:6,0:0:0.999369,0.00063083,9.95496e-21:32	0/0:0,21,154:7:0:7,0:0:0.999684,0.000316264,1.57825e-19:34	0/0:0,24,155:8:0:8,0:0:0.999841,0.000158532,1.25385e-19:37	0/0:0,18,132:6:0:6,0:0:0.999369,0.00063083,2.50057e-17:32	0/0:0,39,255:13:0:13,0:0:0.999995,5.014e-06,1.25404e-29:52	0/0:0,18,166:6:0:6,0:0:0.999369,0.00063083,9.95496e-21:32
chr01	8439391	chr01_8439391_A_G	A	G	32.1652	.	.	GT:PL:DP:SP:AD:SCR:GP:GQ	0/0:0,27,255:9:0:9,0:6:0.999922,7.7858e-05,1.20387e-29:41	0/0:0,36,255:12:0:12,0:16:0.99999,9.80241e-06,1.20395e-29:50	0/1:72,0,255:13:0:11,2:17:1.61682e-06,0.999998,3.08515e-28:57	0/0:0,24,254:8:0:8,0:7:0.999845,0.000155335,1.51547e-29:38	./.:0,12,182:4:0:4,0:7:0.997544,0.00245623,2.39633e-22:26	0/0:0,33,255:11:0:11,0:13:0.99998,1.95582e-05,1.20394e-29:47	0/0:0,24,255:8:0:8,0:12:0.999845,0.000155335,1.20378e-29:38	0/0:0,45,255:15:0:15,0:21:0.999999,1.23406e-06,1.20397e-29:59	0/0:0,21,255:7:0:7,0:9:0.99969,0.000309886,1.20359e-29:35	0/0:0,39,255:13:0:13,0:11:0.999995,4.91287e-06,1.20396e-29:53
chr01	8453976	chr01_8453976_A_G	A	G	35.6895	.	.	GT:PL:DP:SP:AD:SCR:GP:GQ	0/0:0,21,149:7:0:7,0:0:0.999289,0.000710832,2.52222e-18:31	0/0:0,15,129:5:0:5,0:0:0.997176,0.00282389,2.51689e-16:25	0/0:0,15,129:5:0:5,0:0:0.997176,0.00282389,2.51689e-16:25	./.:0,12,113:4:0:4,0:0:0.994381,0.00561861,9.99183e-15:22	0/0:0,24,162:8:0:8,0:0:0.999644,0.000356386,1.26455e-19:34	0/0:0,21,154:7:0:7,0:0:0.999289,0.000710832,7.97596e-19:31	0/0:0,51,192:17:0:17,0:0:0.999999,7.11337e-07,1.265e-22:61	0/0:0,24,162:8:0:8,0:0:0.999644,0.000356386,1.26455e-19:34	0/0:0,45,191:15:0:15,0:0:0.999997,2.83188e-06,1.59254e-22:55	0/1:74,0,96:7:0:4,3:0:4.44553e-07,1,5.62362e-12:63
chr01	8533943	chr01_8533943_A_T	A	T	21.8835	.	.	GT:PL:DP:SP:AD:SCR:GP:GQ	0/0:0,99,255:33:0:33,0:0:1,3.18715e-12,5.06694e-30:99	0/0:0,117,255:39:0:39,0:0:1,5.0513e-14,5.06694e-30:99	0/0:0,78,255:26:0:26,0:0:1,4.01239e-10,5.06694e-30:93	0/0:0,129,255:43:0:43,0:0:1,3.18715e-15,5.06694e-30:99	0/0:0,151,255:50:0:50,0:0:1,2.01096e-17,5.06694e-30:99	0/0:0,99,255:33:0:33,0:0:1,3.18715e-12,5.06694e-30:99	0/0:0,63,255:21:0:21,0:0:1,1.26883e-08,5.06694e-30:78	0/1:63,0,255:16:8:14,2:0:1.97965e-05,0.99998,2.0014e-28:47	0/0:0,99,255:33:0:33,0:0:1,3.18715e-12,5.06694e-30:99	0/0:0,135,255:45:0:45,0:0:1,8.00577e-16,5.06694e-30:99
chr01	8656919	chr01_8656919_A_G	A	G	48.6876	.	.	GT:PL:DP:SP:AD:SCR:GP:GQ	0/0:0,33,255:11:0:11,0:18:0.999988,1.20525e-05,4.5719e-30:49	0/0:0,27,255:9:0:9,0:13:0.999952,4.798e-05,4.57174e-30:43	0/0:0,30,255:10:0:10,0:18:0.999976,2.40475e-05,4.57185e-30:46	0/0:0,48,255:16:0:16,0:20:1,3.81137e-07,4.57195e-30:64	0/0:0,36,255:12:0:12,0:13:0.999994,6.04058e-06,4.57193e-30:52	0/0:0,60,255:20:0:20,0:31:1,2.40481e-08,4.57196e-30:76	0/0:0,66,255:22:0:22,0:41:1,6.04061e-09,4.57196e-30:82	0/1:90,0,255:27:0:24,3:48:4.15833e-08,1,1.90117e-28:73	0/0:0,54,255:18:0:18,0:23:1,9.57373e-08,4.57196e-30:70	0/0:0,24,226:8:0:8,0:8:0.999904,9.57281e-05,3.63129e-27:40
chr01	8697891	chr01_8697891_T_C	T	C	66.8546	.	.	GT:PL:DP:SP:AD:SCR:GP:GQ	0/0:0,48,255:16:0:16,0:0:0.999999,1.05716e-06,3.5174e-29:59	0/0:0,60,255:21:0:20,0:0:1,6.67024e-08,3.51741e-29:71	0/0:0,51,255:17:0:17,0:0:0.999999,5.29836e-07,3.51741e-29:62	0/0:0,39,255:13:0:13,0:0:0.999992,8.39726e-06,3.51738e-29:50	0/0:0,24,255:8:0:8,0:0:0.999735,0.000265476,3.51647e-29:35	0/0:0,24,255:8:0:8,0:0:0.999735,0.000265476,3.51647e-29:35	./.:0,9,100:3:0:3,0:0:0.991673,0.0083274,1.10304e-13:20	0/1:93,0,255:9:0:7,2:0:7.51378e-09,1,5.27329e-28:81	./.:24,0,255:12:0:11,1:0:0.0563225,0.943677,4.97628e-28:12	0/0:0,45,255:15:0:15,0:0:0.999998,2.10931e-06,3.5174e-29:56
chr01	8799736	chr01_8799736_A_G	A	G	16.2363	.	.	GT:PL:DP:SP:AD:SCR:GP:GQ	0/0:0,60,255:20:0:20,0:33:1,2.73972e-08,5.93409e-30:75	0/1:57,0,255:18:14:16,2:25:7.28218e-05,0.999927,2.16578e-28:41	0/0:0,66,255:22:0:22,0:26:1,6.88188e-09,5.93409e-30:81	0/0:0,99,255:33:0:33,0:52:1,3.44911e-12,5.93409e-30:99	0/0:0,78,255:26:0:26,0:32:1,4.34217e-10,5.93409e-30:93	0/0:0,48,255:16:0:16,0:27:1,4.34217e-07,5.93408e-30:63	./.:0,12,175:4:0:4,0:6:0.998274,0.00172567,5.92385e-22:27	0/0:0,69,255:23:0:23,0:36:1,3.44911e-09,5.93409e-30:84	./.:0,9,127:3:0:3,0:4:0.996563,0.00343725,3.73129e-17:24	0/0:0,42,255:14:0:14,0:25:0.999998,1.72865e-06,5.93408e-30:57
chr01	9052401	chr01_9052401_T_C	T	C	4.59425	.	.	GT:PL:DP:SP:AD:SCR:GP:GQ	0/0:0,30,175:10:0:10,0:0:0.999953,4.71917e-05,1.76073e-21:43	0/0:0,30,173:10:0:10,0:0:0.999953,4.71917e-05,2.79057e-21:43	0/0:0,27,170:9:0:9,0:0:0.999906,9.41555e-05,5.56765e-21:40	0/1:42,0,130:9:0:7,2:0:0.00133516,0.998665,1.17827e-15:28	./.:0,3,37:1:0:1,0:0:0.976893,0.0231065,1.08533e-07:16	0/0:0,21,154:7:0:7,0:0:0.999625,0.000374734,2.2159e-19:34	0/0:0,21,154:7:0:7,0:0:0.999625,0.000374734,2.2159e-19:34	0/0:0,42,186:14:0:14,0:0:0.999997,2.97773e-06,1.39866e-22:55	0/0:0,18,188:6:0:6,0:0:0.999253,0.000747415,8.81837e-23:31	0/0:0,24,159:8:0:8,0:0:0.999812,0.000187847,7.0086e-20:37
chr01	9075985	chr01_9075985_A_C	A	C	1708.19	.	.	GT:PL:DP:SP:AD:SCR:GP:GQ	1/1:255,42,0:14:0:0,14:0:5.80795e-27,5.40791e-05,0.999946:42	1/1:255,27,0:9:0:0,9:0:5.79835e-27,0.00170731,0.998293:27	./.:255,18,0:6:0:0,6:0:5.73042e-27,0.0134027,0.986597:18	1/1:255,36,0:12:0:0,12:0:5.80702e-27,0.000215258,0.999785:36	0/0:0,27,255:9:0:9,0:0:0.990775,0.00922532,1.7058e-25:20	0/0:0,51,255:17:0:17,0:0:0.999963,3.70673e-05,1.72162e-25:44	1/1:255,21,0:7:0:0,7:0:5.76899e-27,0.00676249,0.993237:21	./.:0,21,255:7:0:7,0:0:0.964256,0.0357437,1.66014e-25:14	1/1:255,24,0:8:0:0,8:0:5.78851e-27,0.00340074,0.996599:24	1/1:255,39,0:13:0:0,13:0:5.80764e-27,0.000107896,0.999892:39
chr01	9245064	chr01_9245064_A_G	A	G	23.2775	.	.	GT:PL:DP:SP:AD:SCR:GP:GQ	0/0:0,99,255:33:0:33,0:0:1,4.95626e-12,1.22532e-29:99	0/0:0,84,255:28:0:28,0:0:1,1.56731e-10,1.22532e-29:98	0/0:0,99,255:33:0:33,0:0:1,4.95626e-12,1.22532e-29:99	0/0:0,82,255:37:0:36,1:0:1,2.48401e-10,1.22532e-29:96	0/0:0,117,255:39:0:39,0:0:1,7.85514e-14,1.22532e-29:99	0/0:0,93,255:31:0:31,0:0:1,1.97312e-11,1.22532e-29:99	0/1:63,0,255:16:0:14,2:0:1.27304e-05,0.999987,3.11235e-28:48	0/0:0,123,255:41:0:41,0:0:1,1.97312e-14,1.22532e-29:99	./.:0,3,255:21:0:20,1:0:0.980651,0.0193494,1.20161e-29:17	0/0:0,123,255:41:0:41,0:0:1,1.97312e-14,1.22532e-29:99
chr01	9321588	chr01_9321588_T_C	T	C	10.0965	.	.	GT:PL:DP:SP:AD:SCR:GP:GQ	0/0:0,18,111:6:0:6,0:0:0.998838,0.00116216,1.069e-14:29	0/0:0,27,255:9:0:9,0:0:0.999854,0.000146456,4.26009e-29:38	0/1:48,0,84:7:0:5,2:0:0.000215841,0.999784,7.30496e-11:36	0/0:0,45,255:15:0:15,0:0:0.999998,2.32151e-06,4.26071e-29:56	./.:0,9,84:3:0:3,0:0:0.990843,0.00915748,5.3148e-12:20	0/0:0,33,247:11:0:11,0:0:0.999963,3.67922e-05,2.68823e-28:44	0/0:0,39,246:13:0:13,0:0:0.999991,9.24203e-06,3.38438e-28:50	./.:0,3,60:1:0:1,0:0:0.964512,0.0354878,1.29954e-09:14	0/0:0,27,208:9:0:9,0:0:0.999854,0.000146456,2.1351e-24:38	0/0:0,18,138:6:0:6,0:0:0.998838,0.00116216,2.13294e-17:29
chr01	9573116	chr01_9573116_A_G	A	G	12.9389	.	.	GT:PL:DP:SP:AD:SCR:GP:GQ	0/0:0,69,255:23:0:23,0:0:1,3.04579e-09,4.62743e-30:85	0/1:54,0,255:19:3:17,2:0:0.000164524,0.999835,1.91235e-28:37	0/0:0,63,255:21:0:21,0:0:1,1.21255e-08,4.62743e-30:79	0/0:0,96,255:32:0:32,0:0:1,6.07715e-12,4.62743e-30:99	0/0:0,15,227:5:0:5,0:0:0.999236,0.000764483,2.91748e-27:31	0/0:0,24,255:8:0:8,0:0:0.999904,9.6307e-05,4.62698e-30:40	0/0:0,24,255:8:0:8,0:0:0.999904,9.6307e-05,4.62698e-30:40	0/0:0,21,255:7:0:7,0:0:0.999808,0.000192139,4.62654e-30:37	0/0:0,24,255:8:0:8,0:0:0.999904,9.6307e-05,4.62698e-30:40	0/0:0,81,255:27:0:27,0:0:1,1.92176e-10,4.62743e-30:97
chr01	9673595	chr01_9673595_A_T	A	T	43.7562	.	.	GT:PL:DP:SP:AD:SCR:GP:GQ	0/0:0,36,255:12:0:12,0:18:0.999991,8.51482e-06,9.08436e-30:50	0/0:0,81,255:27:0:27,0:50:1,2.69264e-10,9.08444e-30:95	0/0:0,45,255:15:0:15,0:30:0.999999,1.07196e-06,9.08443e-30:59	0/0:0,87,255:29:0:29,0:58:1,6.76362e-11,9.08444e-30:99	0/1:84,0,255:12:0:10,2:24:1.17441e-07,1,2.6799e-28:69	0/0:0,51,255:17:0:17,0:34:1,2.69264e-07,9.08443e-30:65	0/0:0,60,255:20:0:20,0:40:1,3.38984e-08,9.08444e-30:74	0/0:0,75,255:25:0:25,0:50:1,1.07196e-09,9.08444e-30:89	0/0:0,69,255:23:0:23,0:46:1,4.26755e-09,9.08444e-30:83	0/0:0,54,255:18:0:18,0:34:1,1.34952e-07,9.08444e-30:68
chr01	9717350	chr01_9717350_T_C	T	C	4.51079	.	.	GT:PL:DP:SP:AD:SCR:GP:GQ	0/0:0,30,175:10:0:10,0:0:0.999955,4.54524e-05,1.63333e-21:43	0/0:0,18,143:6:0:6,0:0:0.99928,0.000719887,2.58691e-18:31	0/0:0,18,143:6:0:6,0:0:0.99928,0.000719887,2.58691e-18:31	0/0:0,27,170:9:0:9,0:0:0.999909,9.06854e-05,5.16481e-21:40	0/1:42,0,134:9:0:7,2:0:0.00138618,0.998614,4.51767e-16:28	0/0:0,21,154:7:0:7,0:0:0.999639,0.000360928,2.05559e-19:34	./.:0,6,67:2:0:2,0:0:0.988711,0.0112888,1.01897e-10:19	0/0:0,18,143:6:0:6,0:0:0.99928,0.000719887,2.58691e-18:31	0/0:0,15,123:5:0:5,0:0:0.998565,0.00143533,2.58506e-16:28	0/0:0,18,143:6:0:6,0:0:0.99928,0.000719887,2.58691e-18:31
chr01	10415456	chr01_10415456_A_C	A	C	1181.04	.	.	GT:PL:DP:SP:AD:SCR:GP:GQ	1/1:156,69,0:23:0:0,23:23:1.18708e-17,5.47357e-08,1:72	0/1:129,0,195:24:23:5,19:19:1.36839e-14,1,7.27326e-20:99	./.:112,7,0:28:0:3,25:28:2.7438e-13,0.0798254,0.920175:10	1/1:125,26,0:21:0:1,20:20:1.49282e-14,0.00109093,0.998909:29	1/1:159,81,0:27:0:0,27:27:5.94952e-18,3.45359e-09,1:84	1/1:116,21,0:29:0:2,27:29:1.183e-13,0.0034417,0.996558:24	./.:109,0,10:29:0:2,27:25:1.11251e-12,0.813008,0.186992:7	0/1:131,0,248:29:20:7,22:23:8.63398e-15,1,3.64526e-25:99	0/1:87,0,90:7:0:2,5:4:2.16876e-10,1,2.30001e-09:85	0/1:115,0,59:11:0:2,9:9:3.43724e-13,0.999997,2.89553e-06:55
chr01	10479727	chr01_10479727_G_T	G	T	9.43152	.	.	GT:PL:DP:SP:AD:SCR:GP:GQ	0/0:0,21,154:7:0:7,0:0:0.999405,0.00059482,5.5843e-19:32	0/0:0,18,143:6:0:6,0:0:0.998814,0.00118612,7.02606e-18:29	0/0:0,36,184:12:0:12,0:0:0.999981,1.88207e-05,5.58752e-22:47	0/0:0,33,180:11:0:11,0:0:0.999962,3.75515e-05,1.4035e-21:44	0/0:0,30,175:10:0:10,0:0:0.999925,7.49223e-05,4.43808e-21:41	0/0:0,24,162:8:0:8,0:0:0.999702,0.000298204,8.85315e-20:35	0/1:45,0,125:8:0:6,2:0:0.000421865,0.999578,5.92107e-15:33	./.:10,0,140:9:0:8,1:0:0.571664,0.428336,8.02358e-17:3	0/0:0,33,180:11:0:11,0:0:0.999962,3.75515e-05,1.4035e-21:44	0/0:0,30,175:10:0:10,0:0:0.999925,7.49223e-05,4.43808e-21:41
chr01	10488670	chr01_10488670_T_C	T	C	6.76066	.	.	GT:PL:DP:SP:AD:SCR:GP:GQ	0/1:45,0,142:5:0:4,1:6:0.000653112,0.999347,7.62755e-17:31	0/0:0,48,255:16:0:16,0:16:0.999999,7.66882e-07,1.85096e-29:61	0/0:0,30,255:10:0:10,0:8:0.999952,4.83847e-05,1.85087e-29:43	0/0:0,30,255:10:0:10,0:12:0.999952,4.83847e-05,1.85087e-29:43	0/0:0,18,244:6:0:6,0:6:0.999234,0.000766295,2.32844e-28:31	0/0:0,24,205:8:0:8,0:4:0.999807,0.000192595,1.85061e-24:37	./.:0,9,92:3:0:3,0:0:0.993945,0.00605468,3.67079e-13:22	0/0:0,24,234:8:0:8,0:4:0.999807,0.000192595,2.32977e-27:37	0/0:0,15,255:5:0:5,0:10:0.998472,0.00152779,1.84813e-29:28	0/0:0,15,231:5:0:5,0:8:0.998472,0.00152779,4.6423e-27:28
chr01	10707867	chr01_10707867_C_T	C	T	1264.28	.	.	GT:PL:DP:SP:AD:SCR:GP:GQ	1/1:191,54,0:18:0:0,18:0:1.37416e-20,3.31168e-06,0.999997:54	1/1:197,66,0:22:0:0,22:0:3.45175e-21,2.08953e-07,1:66	1/1:175,30,0:10:0:0,10:0:5.4661e-19,0.000831167,0.999169:30	1/1:190,45,0:15:0:0,15:0:1.72993e-20,2.6305e-05,0.999974:45	./.:0,11,163:16:0:15,1:0:0.723613,0.276387,2.09637e-16:5	0/0:0,81,198:27:0:27,0:0:1,3.81954e-08,9.16139e-20:74	1/1:195,57,0:19:0:0,19:0:5.47064e-21,1.65977e-06,0.999998:57	0/0:0,36,184:12:0:12,0:0:0.998794,0.00120639,2.29846e-18:29	1/1:196,72,0:24:0:0,24:0:4.34549e-21,5.24867e-08,1:72	1/1:196,66,0:22:0:0,22:0:4.34549e-21,2.08953e-07,1:66
chr01	10818263	chr01_10818263_C_T	C	T	282.507	.	.	GT:PL:DP:SP:AD:SCR:GP:GQ	0/0:0,30,175:10:0:10,0:0:0.9995,0.00049975,1.97544e-19:33	0/0:0,48,192:16:0:16,0:0:0.999992,7.9244e-06,3.94345e-21:51	0/0:0,48,192:16:0:16,0:0:0.999992,7.9244e-06,3.94345e-21:51	0/0:0,69,197:23:0:23,0:0:1,6.29463e-08,1.24704e-21:72	0/0:0,45,190:15:0:15,0:0:0.999984,1.58111e-05,6.2499e-21:48	0/0:0,81,198:27:0:27,0:0:1,3.97164e-09,9.90558e-22:84	1/1:175,33,0:11:0:0,11:0:5.03944e-17,0.00399349,0.996006:23	0/0:0,39,181:13:0:13,0:0:0.999937,6.29423e-05,4.96424e-20:42	1/1:175,30,0:10:0:0,10:0:5.01949e-17,0.00793651,0.992064:21	0/0:0,69,197:23:0:23,0:0:1,6.29463e-08,1.24704e-21:72
chr01	10828799	chr01_10828799_A_G	A	G	9.21691	.	.	GT:PL:DP:SP:AD:SCR:GP:GQ	0/0:0,18,255:6:0:6,0:12:0.999717,0.000282937,2.52024e-30:35	0/0:0,27,255:9:0:9,0:18:0.999964,3.56284e-05,2.52086e-30:44	0/0:0,66,255:22:0:22,0:44:1,4.48551e-09,2.52095e-30:83	0/0:0,78,255:26:0:26,0:52:1,2.83017e-10,2.52095e-30:95	0/0:0,117,255:39:0:39,0:78:1,3.56297e-14,2.52095e-30:99	0/0:0,84,255:28:0:28,0:56:1,7.10906e-11,2.52095e-30:99	0/0:0,84,255:28:0:28,0:56:1,7.10906e-11,2.52095e-30:99	0/0:0,81,255:27:0:27,0:54:1,1.41844e-10,2.52095e-30:98	0/0:0,60,255:20:0:20,0:40:1,1.78572e-08,2.52095e-30:77	0/1:51,0,255:23:0:21,2:46:0.000444626,0.999555,1.4111e-28:33
chr01	10853174	chr01_10853174_T_C	T	C	37.2917	.	.	GT:PL:DP:SP:AD:SCR:GP:GQ	0/0:0,30,255:10:0:10,0:0:0.999971,2.89846e-05,6.64184e-30:45	0/1:78,0,255:14:3:12,2:0:5.46788e-07,0.999999,2.2915e-28:62	0/0:0,30,255:10:0:10,0:0:0.999971,2.89846e-05,6.64184e-30:45	0/0:0,24,255:8:0:8,0:0:0.999885,0.00011538,6.64127e-30:39	0/0:0,39,255:13:0:13,0:0:0.999996,3.64904e-06,6.64201e-30:54	0/0:0,18,255:6:0:6,0:0:0.999541,0.000459178,6.63899e-30:33	0/0:0,36,255:12:0:12,0:0:0.999993,7.28077e-06,6.64199e-30:51	0/0:0,18,255:6:0:6,0:0:0.999541,0.000459178,6.63899e-30:33	0/0:0,30,255:10:0:10,0:0:0.999971,2.89846e-05,6.64184e-30:45	0/0:0,39,255:13:0:13,0:0:0.999996,3.64904e-06,6.64201e-30:54
chr01	11029910	chr01_11029910_A_G	A	G	22.1075	.	.	GT:PL:DP:SP:AD:SCR:GP:GQ	0/0:0,18,255:6:0:6,0:8:0.999573,0.000427205,5.74644e-30:33	0/0:0,21,255:7:0:7,0:12:0.999786,0.000214156,5.74767e-30:36	./.:0,9,134:3:0:3,0:4:0.996617,0.00338338,7.21295e-18:24	0/1:63,0,255:16:3:14,2:28:1.85853e-05,0.999981,2.13184e-28:47	0/0:0,48,255:16:0:16,0:32:1,4.27388e-07,5.7489e-30:63	0/0:0,24,255:8:0:8,0:14:0.999893,0.000107343,5.74828e-30:39	0/0:0,30,255:10:0:10,0:16:0.999973,2.69656e-05,5.74874e-30:45	0/0:0,30,255:10:0:10,0:16:0.999973,2.69656e-05,5.74874e-30:45	0/0:0,15,255:5:0:5,0:10:0.999148,0.000852025,5.744e-30:30	0/0:0,36,255:12:0:12,0:20:0.999993,6.7736e-06,5.74886e-30:51
chr01	11077300	chr01_11077300_C_G	C	G	442.466	.	.	GT:PL:DP:SP:AD:SCR:GP:GQ	0/0:0,51,255:17:0:17,0:10:0.999996,3.97163e-06,1.97642e-27:54	0/0:0,54,255:18:0:18,0:14:0.999998,1.99053e-06,1.97642e-27:57	0/0:0,33,255:11:0:11,0:4:0.999749,0.000250531,1.97593e-27:36	0/0:0,66,255:22:0:22,0:6:1,1.25594e-07,1.97642e-27:69	0/0:0,27,216:9:0:9,0:2:0.999003,0.000996637,1.56836e-23:30	0/0:0,63,255:21:0:21,0:14:1,2.50594e-07,1.97642e-27:66	1/1:255,48,0:16:0:0,16:8:5.059e-25,0.000126775,0.999873:38	0/0:0,33,255:11:0:11,0:10:0.999749,0.000250531,1.97593e-27:36	1/1:255,39,0:13:0:0,13:6:5.05455e-25,0.00100613,0.998994:29	0/0:0,57,255:19:0:19,0:11:0.999999,9.9763e-07,1.97642e-27:60
chr01	11079390	chr01_11079390_T_A	T	A	1377.69	.	.	GT:PL:DP:SP:AD:SCR:GP:GQ	0/1:161,0,85:26:0:6,20:26:2.13095e-17,1,2.94691e-09:85	0/1:132,0,86:11:0:4,7:11:1.69268e-14,1,2.34081e-09:86	0/1:155,0,35:21:0:3,18:21:8.48097e-17,0.999705,0.000294604:35	0/1:163,0,108:23:0:7,16:23:1.34454e-17,1,1.47695e-11:99	0/1:123,0,69:9:0:3,6:8:1.34454e-13,1,1.17318e-07:69	0/1:164,0,156:35:0:16,19:35:1.06801e-17,1,2.34081e-16:99	0/1:105,0,120:11:0:6,5:11:8.48347e-12,1,9.31893e-13:99	0/1:112,0,145:15:0:9,6:12:1.69268e-12,1,2.94691e-15:99	0/1:162,0,95:22:0:6,16:22:1.69268e-17,1,2.94691e-10:95	0/1:159,0,70:17:0:4,13:17:3.37733e-17,1,9.31893e-08:70
chr01	11183177	chr01_11183177_T_C	T	C	9.40171	.	.	GT:PL:DP:SP:AD:SCR:GP:GQ	0/0:0,30,255:10:0:10,0:0:0.999951,4.92002e-05,1.91379e-29:43	0/1:42,0,227:6:0:5,1:2:0.00128072,0.998719,2.45116e-25:28	0/0:0,18,255:6:0:6,0:0:0.999221,0.000779201,1.9124e-29:31	./.:18,0,255:14:0:13,1:4:0.243637,0.756363,2.94211e-28:6	0/0:0,45,255:15:0:15,0:6:0.999998,1.55592e-06,1.91388e-29:58	0/0:0,27,255:9:0:9,0:2:0.999902,9.81625e-05,1.9137e-29:40	0/0:0,24,255:8:0:8,0:0:0.999804,0.000195841,1.91351e-29:37	0/0:0,48,255:16:0:16,0:0:0.999999,7.79808e-07,1.91389e-29:61	0/0:0,15,252:5:0:5,0:0:0.998446,0.00155351,3.81277e-29:28	0/0:0,42,255:14:0:14,0:2:0.999997,3.10446e-06,1.91388e-29:55
chr01	11298192	chr01_11298192_A_G	A	G	4.46667	.	.	GT:PL:DP:SP:AD:SCR:GP:GQ	0/0:0,48,191:16:0:16,0:0:0.999999,7.20405e-07,4.10292e-23:61	0/0:0,36,182:12:0:12,0:0:0.999989,1.14175e-05,3.25903e-22:49	0/0:0,45,190:15:0:15,0:0:0.999999,1.4374e-06,5.16527e-23:58	0/0:0,69,196:23:0:23,0:0:1,5.72238e-09,1.29746e-23:82	0/1:42,0,134:9:0:7,2:0:0.00138618,0.998614,4.51767e-16:28	0/0:0,54,194:18:0:18,0:0:1,1.80958e-07,2.05633e-23:67	0/0:0,21,154:7:0:7,0:0:0.999639,0.000360928,2.05559e-19:34	0/0:0,33,180:11:0:11,0:0:0.999977,2.27807e-05,5.16516e-22:46	0/0:0,51,194:17:0:17,0:0:1,3.61058e-07,2.05633e-23:64	0/0:0,66,197:22:0:22,0:0:1,1.14177e-08,1.03061e-23:79
chr01	11339497	chr01_11339497_A_G	A	G	14.7882	.	.	GT:PL:DP:SP:AD:SCR:GP:GQ	0/0:0,30,255:10:0:10,0:3:0.999917,8.33264e-05,5.48961e-29:40	0/1:53,0,79:5:0:3,2:0:6.01389e-05,0.99994,2.6226e-10:42	0/0:0,21,255:7:0:7,0:7:0.999339,0.000661502,5.48643e-29:31	0/0:0,24,255:8:0:8,0:5:0.999668,0.000331646,5.48824e-29:34	0/0:0,24,255:8:0:8,0:5:0.999668,0.000331646,5.48824e-29:34	0/0:0,24,255:8:0:8,0:4:0.999668,0.000331646,5.48824e-29:34	./.:0,12,120:4:0:4,0:1:0.99477,0.00523048,1.72703e-15:22	0/0:0,15,230:5:0:5,0:4:0.997372,0.0026283,1.73155e-26:25	0/0:0,27,255:9:0:9,0:7:0.999834,0.000166244,5.48915e-29:37	./.:0,12,175:4:0:4,0:2:0.99477,0.00523048,5.46135e-21:22
chr01	11603069	chr01_11603069_A_G	A	G	41.3246	.	.	GT:PL:DP:SP:AD:SCR:GP:GQ	./.:0,6,120:2:0:2,0:2:0.989851,0.0101485,4.12266e-16:19	0/0:0,27,255:9:0:9,0:9:0.999919,8.14326e-05,1.31696e-29:40	0/0:0,30,255:10:0:10,0:12:0.999959,4.08147e-05,1.31701e-29:43	0/1:81,0,255:10:3:8,2:10:1.9461e-07,1,3.22681e-28:67	0/0:0,27,255:9:0:9,0:9:0.999919,8.14326e-05,1.31696e-29:40	0/0:0,30,255:10:0:10,0:10:0.999959,4.08147e-05,1.31701e-29:43	./.:0,12,210:4:0:4,0:4:0.997431,0.00256872,4.15423e-25:25	0/0:0,30,255:10:0:10,0:12:0.999959,4.08147e-05,1.31701e-29:43	0/0:0,48,255:16:0:16,0:16:0.999999,6.46895e-07,1.31707e-29:61	0/0:0,48,255:16:0:16,0:22:0.999999,6.46895e-07,1.31707e-29:61
chr01	11849720	chr01_11849720_A_G	A	G	53.5881	.	.	GT:PL:DP:SP:AD:SCR:GP:GQ	0/0:0,51,255:17:0:17,0:7:1,3.61058e-07,1.6334e-29:64	0/0:0,45,255:15:0:15,0:4:0.999999,1.4374e-06,1.6334e-29:58	0/0:0,36,255:12:0:12,0:4:0.999989,1.14175e-05,1.63339e-29:49	0/0:0,51,255:17:0:17,0:0:1,3.61058e-07,1.6334e-29:64	0/0:0,27,255:9:0:9,0:5:0.999909,9.06854e-05,1.63326e-29:40	0/1:93,0,255:9:4:7,2:0:1.10261e-08,1,3.59349e-28:79	0/0:0,63,255:21:0:21,0:5:1,2.27812e-08,1.6334e-29:76	./.:0,6,120:2:0:2,0:2:0.988711,0.0112888,5.10697e-16:19	0/0:0,27,255:9:0:9,0:3:0.999909,9.06854e-05,1.63326e-29:40	0/0:0,57,255:19:0:19,0:0:1,9.06936e-08,1.6334e-29:70
chr01	12907376	chr01_12907376_C_T	C	T	11.2096	.	.	GT:PL:DP:SP:AD:SCR:GP:GQ	0/0:0,54,255:18:0:18,0:0:1,2.07757e-07,2.15304e-29:66	0/0:0,87,255:29:0:29,0:0:1,1.04125e-10,2.15304e-29:99	0/0:0,57,255:19:0:19,0:0:1,1.04125e-07,2.15304e-29:69	0/0:0,81,255:27:0:27,0:0:1,4.14531e-10,2.15304e-29:93	0/0:0,24,255:8:0:8,0:0:0.999792,0.000207714,2.1526e-29:36	./.:0,12,220:4:0:4,0:0:0.996718,0.00328193,6.78618e-26:24	0/0:0,102,255:34:0:34,0:0:1,3.29273e-12,2.15304e-29:99	0/1:50,0,172:6:4:4,2:0:0.000191584,0.999808,8.23026e-20:37	0/0:0,66,255:22:0:22,0:1:1,1.31086e-08,2.15304e-29:78	0/0:0,57,255:19:0:19,0:0:1,1.04125e-07,2.15304e-29:69
chr01	13010243	chr01_13010243_A_G	A	G	4.48141	.	.	GT:PL:DP:SP:AD:SCR:GP:GQ	0/0:0,24,162:8:0:8,0:0:0.999819,0.000180925,3.25848e-20:37	0/0:0,15,129:5:0:5,0:0:0.998565,0.00143533,6.49337e-17:28	0/0:0,21,154:7:0:7,0:0:0.999639,0.000360928,2.05559e-19:34	0/0:0,51,194:17:0:17,0:0:1,3.61058e-07,2.05633e-23:64	0/0:0,27,170:9:0:9,0:0:0.999909,9.06854e-05,5.16481e-21:40	0/0:0,33,175:11:0:11,0:0:0.999977,2.27807e-05,1.63337e-21:46	./.:0,12,113:4:0:4,0:0:0.99714,0.00285978,2.58137e-15:25	0/0:0,18,143:6:0:6,0:0:0.99928,0.000719887,2.58691e-18:31	0/0:0,48,189:16:0:16,0:0:0.999999,7.20405e-07,6.50269e-23:61	0/1:42,0,134:9:0:7,2:0:0.00138618,0.998614,4.51767e-16:28
chr01	13225954	chr01_13225954_G_A	G	A	40.5521	.	.	GT:PL:DP:SP:AD:SCR:GP:GQ	./.:0,6,120:2:0:2,0:0:0.992212,0.0077885,2.42239e-16:21	0/0:0,36,255:12:0:12,0:0:0.999992,7.84958e-06,7.72033e-30:51	0/0:0,30,255:10:0:10,0:0:0.999969,3.1249e-05,7.72015e-30:45	0/1:81,0,255:13:0:11,2:0:2.54185e-07,1,2.47053e-28:65	0/0:0,42,255:14:0:14,0:0:0.999998,1.97174e-06,7.72038e-30:57	0/0:0,36,255:12:0:12,0:0:0.999992,7.84958e-06,7.72033e-30:51	0/0:0,21,255:7:0:7,0:0:0.999752,0.000248166,7.71848e-30:36	0/0:0,33,255:11:0:11,0:0:0.999984,1.56618e-05,7.72027e-30:48	0/0:0,24,255:8:0:8,0:0:0.999876,0.000124393,7.71943e-30:39	0/0:0,33,255:11:0:11,0:0:0.999984,1.56618e-05,7.72027e-30:48
chr01	13270854	chr01_13270854_T_C	T	C	16.3625	.	.	GT:PL:DP:SP:AD:SCR:GP:GQ	0/0:0,36,180:12:0:12,0:0:0.999985,1.49604e-05,8.86815e-22:48	./.:0,5,154:14:0:13,1:0:0.981514,0.0184861,3.46526e-19:17	0/1:55,0,154:14:0:11,3:0:5.30918e-05,0.999947,5.92743e-18:42	0/0:0,75,197:25:0:25,0:0:1,1.88343e-09,1.76946e-23:87	0/0:0,30,175:10:0:10,0:0:0.99994,5.95558e-05,2.80423e-21:42	0/0:0,45,187:15:0:15,0:0:0.999998,1.88343e-06,1.76945e-22:57	./.:0,6,67:2:0:2,0:0:0.98526,0.0147401,1.74337e-10:18	0/0:0,54,195:18:0:18,0:0:1,2.3711e-07,2.8044e-23:66	0/0:0,27,170:9:0:9,0:0:0.999881,0.000118822,8.86723e-21:39	0/0:0,39,187:13:0:13,0:0:0.999992,7.49802e-06,1.76944e-22:51
chr01	13438526	chr01_13438526_G_A	G	A	274.135	.	.	GT:PL:DP:SP:AD:SCR:GP:GQ	0/0:0,108,201:36:0:36,0:0:1,4.96758e-12,1.95088e-22:99	0/0:0,102,200:34:0:34,0:0:1,1.97763e-11,2.45601e-22:99	0/0:0,126,201:42:0:42,0:0:1,7.87309e-14,1.95088e-22:99	./.:0,160,206:53:0:53,0:0:1,3.13433e-17,6.16922e-23:99	0/0:0,78,198:26:0:26,0:0:1,4.96758e-09,3.89251e-22:83	0/0:0,151,205:50:0:50,0:0:1,2.48969e-16,7.76658e-23:99	1/1:198,84,0:28:0:0,28:0:6.45312e-19,5.0806e-08,1:72	0/0:0,132,203:44:0:44,0:0:1,1.97763e-14,1.23092e-22:99	0/1:134,0,165:31:0:20,11:0:1.27015e-13,1,2.47791e-18:99	0/0:0,84,198:28:0:28,0:0:1,1.2478e-09,3.89251e-22:89
chr01	13694237	chr01_13694237_T_C	T	C	377.631	.	.	GT:PL:DP:SP:AD:SCR:GP:GQ	0/1:30,0,106:22:19:3,19:25:6.98379e-05,0.99993,8.99059e-11:41	./.:24,0,9:17:0:1,16:18:0.000191638,0.689224,0.310584:5	1/1:49,33,0:11:0:0,11:11:2.45608e-07,0.000139998,0.99986:38	1/1:68,39,0:13:0:0,13:13:3.09234e-09,3.51695e-05,0.999965:44	1/1:43,18,0:6:0:0,6:6:9.73607e-07,0.00440821,0.995591:23	0/1:38,0,42:6:0:1,5:7:1.10667e-05,0.999763,0.000225796:36	1/1:55,48,0:16:0:0,16:16:6.17023e-08,4.42771e-06,0.999996:53	1/1:49,15,0:5:0:0,5:5:2.43491e-07,0.00875712,0.991243:20	1/1:15,24,0:28:0:1,27:29:0.00061596,0.00111028,0.998274:27	1/1:57,30,0:10:0:0,10:10:3.89208e-08,0.000279293,0.999721:35
chr01	14050322	chr01_14050322_A_G	A	G	4.47261	.	.	GT:PL:DP:SP:AD:SCR:GP:GQ	0/0:0,18,138:6:0:6,0:0:0.99928,0.000719887,8.18052e-18:31	0/0:0,30,175:10:0:10,0:0:0.999955,4.54524e-05,1.63333e-21:43	0/0:0,42,189:14:0:14,0:0:0.999997,2.86798e-06,6.50268e-23:55	0/0:0,63,196:21:0:21,0:0:1,2.27812e-08,1.29746e-23:76	0/0:0,24,162:8:0:8,0:0:0.999819,0.000180925,3.25848e-20:37	0/0:0,27,167:9:0:9,0:0:0.999909,9.06854e-05,1.03051e-20:40	0/0:0,30,175:10:0:10,0:0:0.999955,4.54524e-05,1.63333e-21:43	0/0:0,15,129:5:0:5,0:0:0.998565,0.00143533,6.49337e-17:28	0/1:42,0,134:9:0:7,2:0:0.00138618,0.998614,4.51767e-16:28	0/0:0,42,188:14:0:14,0:0:0.999997,2.86798e-06,8.18639e-23:55
chr01	14190760	chr01_14190760_T_C	T	C	29.4505	.	.	GT:PL:DP:SP:AD:SCR:GP:GQ	0/0:0,27,255:9:0:9,0:0:0.999913,8.67431e-05,1.49433e-29:40	0/0:0,24,162:8:0:8,0:0:0.999827,0.00017306,2.98133e-20:37	0/0:0,18,211:6:0:6,0:0:0.999311,0.00068861,3.75133e-25:31	0/0:0,42,189:14:0:14,0:0:0.999997,2.74329e-06,5.94954e-23:55	0/1:69,0,155:14:0:12,2:0:2.89552e-06,0.999997,3.43725e-18:55	0/0:0,30,175:10:0:10,0:0:0.999957,4.34764e-05,1.4944e-21:43	0/0:0,51,255:17:0:17,0:0:1,3.4536e-07,1.49446e-29:64	0/0:0,36,255:12:0:12,0:0:0.999989,1.09211e-05,1.49445e-29:49	0/0:0,24,211:8:0:8,0:0:0.999827,0.00017306,3.75327e-25:37	./.:0,12,155:4:0:4,0:0:0.997264,0.00273579,1.49037e-19:25
chr01	14384594	chr01_14384594_C_T	C	T	859.387	.	.	GT:PL:DP:SP:AD:SCR:GP:GQ	0/1:63,0,151:14:0:10,4:14:6.1374e-07,0.999999,1.62164e-16:62	0/1:49,0,158:22:0:18,4:22:1.54162e-05,0.999985,3.23556e-17:48	0/1:131,0,152:20:0:11,9:20:9.72712e-14,1,1.28812e-16:99	0/1:92,0,255:23:0:17,6:23:7.72653e-10,1,6.45588e-27:91	0/1:152,0,163:31:0:17,14:31:7.72653e-16,1,1.02319e-17:99	0/1:142,0,155:22:0:12,10:22:7.72653e-15,1,6.45588e-17:99	0/1:78,0,174:14:0:10,4:14:1.94082e-08,1,8.12748e-19:77	0/1:98,0,255:21:0:15,6:21:1.94082e-10,1,6.45588e-27:97	0/1:48,0,154:25:0:21,4:25:1.94078e-05,0.999981,8.12732e-17:47	0/1:69,0,182:25:0:20,5:25:1.54164e-07,1,1.28812e-19:68
chr01	14567943	chr01_14567943_A_G	A	G	4.60101	.	.	GT:PL:DP:SP:AD:SCR:GP:GQ	0/0:0,27,167:9:0:9,0:0:0.999901,9.85545e-05,1.21713e-20:40	0/0:0,39,179:13:0:13,0:0:0.999994,6.21894e-06,7.68026e-22:52	0/0:0,51,190:17:0:17,0:0:1,3.92391e-07,6.10068e-23:64	0/0:0,48,190:16:0:16,0:0:0.999999,7.82923e-07,6.10068e-23:61	0/0:0,30,167:10:0:10,0:0:0.999951,4.93967e-05,1.21719e-20:43	0/1:42,0,125:9:0:7,2:0:0.00127563,0.998724,3.90036e-15:28	0/0:0,24,159:8:0:8,0:0:0.999803,0.000196623,7.67879e-20:37	./.:0,12,106:4:0:4,0:0:0.996893,0.00310719,1.52766e-14:25	0/0:0,57,192:19:0:19,0:0:1,9.85642e-08,3.84927e-23:70	0/0:0,27,163:9:0:9,0:0:0.999901,9.85545e-05,3.05728e-20:40
chr01	14715807	chr01_14715807_G_A	G	A	1148.38	.	.	GT:PL:DP:SP:AD:SCR:GP:GQ	0/1:115,0,158:20:0:13,7:20:3.01473e-12,1,4.15616e-17:99	0/1:109,0,164:28:0:20,8:28:1.20018e-11,1,1.04398e-17:99	0/1:103,0,163:25:0:18,7:25:4.77802e-11,1,1.31429e-17:99	0/1:147,0,166:49:0:30,19:49:1.90216e-15,1,6.58707e-18:99	0/1:112,0,159:40:0:29,11:40:6.01517e-12,1,3.30135e-17:99	0/1:143,0,164:32:0:19,13:32:4.77802e-15,1,1.04398e-17:99	0/1:123,0,158:22:0:14,8:22:4.77802e-13,1,4.15616e-17:99	0/1:99,0,163:29:0:21,8:29:1.20018e-10,1,1.31429e-17:99	0/1:121,0,136:15:0:8,7:15:7.57265e-13,1,6.58707e-15:99	0/1:135,0,163:34:0:21,13:34:3.01473e-14,1,1.31429e-17:99
chr01	14974093	chr01_14974093_A_G	A	G	11.6999	.	.	GT:PL:DP:SP:AD:SCR:GP:GQ	./.:0,12,113:4:0:4,0:0:0.995667,0.00433257,5.93358e-15:23	0/0:0,27,155:9:0:9,0:0:0.999862,0.000137585,3.75961e-19:38	0/0:0,24,159:8:0:8,0:0:0.999726,0.000274481,1.49652e-19:35	0/0:0,42,184:14:0:14,0:0:0.999996,4.35141e-06,4.7337e-22:53	0/0:0,21,144:7:0:7,0:0:0.999452,0.000547512,4.73113e-18:32	0/0:0,30,173:10:0:10,0:0:0.999931,6.89607e-05,5.95899e-21:41	0/1:50,0,98:6:0:4,2:0:0.000144979,0.999855,2.73217e-12:38	0/0:0,18,132:6:0:6,0:0:0.998908,0.00109183,7.49425e-17:29	0/0:0,21,149:7:0:7,0:0:0.999452,0.000547512,1.49612e-18:32	0/0:0,15,123:5:0:5,0:0:0.997824,0.00217613,5.94644e-16:26
chr01	15163226	chr01_15163226_A_G	A	G	34.857	.	.	GT:PL:DP:SP:AD:SCR:GP:GQ	0/0:0,39,255:13:0:13,0:0:0.999996,4.41727e-06,9.73305e-30:53	0/0:0,60,255:20:0:20,0:0:1,3.50877e-08,9.7331e-30:74	0/0:0,45,255:15:0:15,0:0:0.999999,1.10957e-06,9.73308e-30:59	0/0:0,42,255:14:0:14,0:0:0.999998,2.21388e-06,9.73307e-30:56	0/0:0,30,255:10:0:10,0:0:0.999965,3.50865e-05,9.73275e-30:44	0/1:75,0,255:12:3:10,2:0:9.01248e-07,0.999999,2.77393e-28:60	0/0:0,30,255:10:0:10,0:0:0.999965,3.50865e-05,9.73275e-30:44	0/0:0,45,255:15:0:15,0:0:0.999999,1.10957e-06,9.73308e-30:59	0/0:0,30,255:10:0:10,0:0:0.999965,3.50865e-05,9.73275e-30:44	0/0:0,27,255:9:0:9,0:0:0.99993,7.00044e-05,9.73241e-30:41
chr01	15743360	chr01_15743360_T_C	T	C	1264.45	.	.	GT:PL:DP:SP:AD:SCR:GP:GQ	0/1:121,0,149:17:0:10,7:0:3.29543e-13,1,7.58627e-16:99	0/1:140,0,84:12:0:4,8:1:4.1487e-15,1,2.39899e-09:86	0/1:132,0,161:23:0:14,9:3:2.61765e-14,1,4.78661e-17:99	0/1:107,0,150:17:0:11,6:4:8.27774e-12,1,6.02599e-16:99	0/1:163,0,110:22:0:7,15:2:2.07927e-17,1,6.02599e-12:99	0/1:157,0,79:28:0:6,22:4:8.27774e-17,1,7.58627e-09:81	0/1:77,0,77:6:0:3,3:2:8.27773e-09,1,1.20234e-08:76	0/1:154,0,115:18:0:7,11:1:1.65163e-16,1,1.90559e-12:99	0/1:120,0,155:20:0:12,8:1:4.1487e-13,1,1.90559e-16:99	0/1:148,0,95:15:0:5,10:0:6.57524e-16,1,1.90559e-10:97
chr01	16118817	chr01_16118817_G_T	G	T	1181.92	.	.	GT:PL:DP:SP:AD:SCR:GP:GQ	1/1:255,78,0:26:0:0,26:5:3.16228e-26,3.16979e-08,1:74	1/1:246,39,0:13:0:0,13:3:2.51125e-25,0.000251722,0.999748:35	1/1:255,66,0:22:0:0,22:4:3.16228e-26,5.02377e-07,1:62	1/1:255,48,0:16:0:0,16:6:3.16218e-26,3.16969e-05,0.999968:44	0/0:0,30,198:10:0:10,0:0:0.998004,0.00199601,1.58173e-20:26	0/0:0,57,255:19:0:19,0:11:0.999996,3.99051e-06,3.16227e-26:53	0/0:0,27,255:9:0:9,0:4:0.996025,0.00397466,3.14971e-26:24	./.:0,18,188:6:0:6,0:1:0.969276,0.030724,1.5362e-19:15	0/0:0,33,255:11:0:11,0:4:0.998999,0.00100137,3.15911e-26:29	1/1:255,24,0:8:0:0,8:3:3.1373e-26,0.00789925,0.992101:21
chr01	16396484	chr01_16396484_A_G	A	G	21.8836	.	.	GT:PL:DP:SP:AD:SCR:GP:GQ	0/0:0,66,255:22:0:22,0:44:1,6.35921e-09,5.06694e-30:81	0/1:63,0,255:16:3:14,2:32:1.97965e-05,0.99998,2.0014e-28:47	0/0:0,102,255:34:0:34,0:65:1,1.59736e-12,5.06694e-30:99	0/0:0,141,255:47:0:47,0:94:1,2.01096e-16,5.06694e-30:99	0/0:0,81,255:27:0:27,0:54:1,2.01096e-10,5.06694e-30:96	0/0:0,72,255:24:0:24,0:48:1,1.59736e-09,5.06694e-30:87	0/0:0,33,255:11:0:11,0:22:0.999987,1.26881e-05,5.06688e-30:48	0/0:0,75,255:25:0:25,0:50:1,8.00577e-10,5.06694e-30:90	0/0:0,69,255:23:0:23,0:46:1,3.18715e-09,5.06694e-30:84	0/0:0,87,255:29:0:29,0:58:1,5.0513e-11,5.06694e-30:99
chr01	16470093	chr01_16470093_G_A	G	A	4.47101	.	.	GT:PL:DP:SP:AD:SCR:GP:GQ	0/1:42,0,134:9:0:7,2:0:0.00138618,0.998614,4.51767e-16:28	0/0:0,18,143:6:0:6,0:0:0.99928,0.000719887,2.58691e-18:31	0/0:0,27,170:9:0:9,0:0:0.999909,9.06854e-05,5.16481e-21:40	0/0:0,42,189:14:0:14,0:0:0.999997,2.86798e-06,6.50268e-23:55	0/0:0,27,167:9:0:9,0:0:0.999909,9.06854e-05,1.03051e-20:40	0/0:0,24,162:8:0:8,0:0:0.999819,0.000180925,3.25848e-20:37	0/0:0,27,170:9:0:9,0:0:0.999909,9.06854e-05,5.16481e-21:40	0/0:0,36,184:12:0:12,0:0:0.999989,1.14175e-05,2.05631e-22:49	0/0:0,30,175:10:0:10,0:0:0.999955,4.54524e-05,1.63333e-21:43	0/0:0,18,143:6:0:6,0:0:0.99928,0.000719887,2.58691e-18:31
chr01	16593570	chr01_16593570_T_C	T	C	18.7468	.	.	GT:PL:DP:SP:AD:SCR:GP:GQ	0/0:0,24,162:8:0:8,0:0:0.999812,0.000188047,3.52008e-20:37	0/0:0,24,162:8:0:8,0:0:0.999812,0.000188047,3.52008e-20:37	./.:0,6,67:2:0:2,0:0:0.988272,0.011728,1.1003e-10:19	0/0:0,39,187:13:0:13,0:0:0.999994,5.94764e-06,1.11335e-22:52	0/0:0,27,170:9:0:9,0:0:0.999906,9.42554e-05,5.57947e-21:40	0/0:0,24,162:8:0:8,0:0:0.999812,0.000188047,3.52008e-20:37	0/0:0,21,154:7:0:7,0:0:0.999625,0.000375132,2.2206e-19:34	0/1:58,0,151:13:0:10,3:0:3.35458e-05,0.999966,9.38151e-18:44	0/0:0,39,187:13:0:13,0:0:0.999994,5.94764e-06,1.11335e-22:52	0/0:0,18,143:6:0:6,0:0:0.999252,0.000748207,2.79453e-18:31
chr01	16633613	chr01_16633613_T_C	T	C	4.00815	.	.	GT:PL:DP:SP:AD:SCR:GP:GQ	./.:0,9,170:3:0:3,0:6:0.995751,0.00424942,2.86054e-21:23	0/1:42,0,243:6:0:5,1:7:0.00185786,0.998142,4.23947e-27:27	./.:0,9,170:3:0:3,0:5:0.995751,0.00424942,2.86054e-21:23	0/0:0,27,255:9:0:9,0:13:0.999932,6.76316e-05,9.08382e-30:41	0/0:0,18,255:6:0:6,0:7:0.999463,0.000536965,9.07956e-30:32	0/0:0,15,215:5:0:5,0:7:0.998929,0.00107081,9.07471e-26:29	0/0:0,30,255:10:0:10,0:15:0.999966,3.38972e-05,9.08413e-30:44	0/0:0,30,255:10:0:10,0:15:0.999966,3.38972e-05,9.08413e-30:44	0/0:0,36,255:12:0:12,0:16:0.999991,8.51482e-06,9.08436e-30:50	0/0:0,24,255:8:0:8,0:10:0.999865,0.000134934,9.08321e-30:38
chr01	16737699	chr01_16737699_A_G	A	G	4.46759	.	.	GT:PL:DP:SP:AD:SCR:GP:GQ	0/0:0,57,195:19:0:19,0:0:1,9.06936e-08,1.6334e-23:70	0/0:0,63,196:21:0:21,0:0:1,2.27812e-08,1.29746e-23:76	0/0:0,78,198:26:0:26,0:0:1,7.20405e-10,8.18641e-24:91	0/0:0,102,200:34:0:34,0:0:1,2.86798e-12,5.16528e-24:99	0/0:0,42,189:14:0:14,0:0:0.999997,2.86798e-06,6.50268e-23:55	0/0:0,18,138:6:0:6,0:0:0.99928,0.000719887,8.18052e-18:31	0/0:0,42,189:14:0:14,0:0:0.999997,2.86798e-06,6.50268e-23:55	0/1:42,0,134:9:0:7,2:0:0.00138618,0.998614,4.51767e-16:28	0/0:0,63,196:21:0:21,0:0:1,2.27812e-08,1.29746e-23:76	0/0:0,81,198:27:0:27,0:0:1,3.61058e-10,8.18641e-24:94
chr01	16815049	chr01_16815049_A_T	A	T	63.4122	.	.	GT:PL:DP:SP:AD:SCR:GP:GQ	0/0:0,54,255:18:0:18,0:0:1,2.84363e-07,4.03353e-29:65	0/0:0,51,255:17:0:17,0:0:0.999999,5.67378e-07,4.03353e-29:62	0/0:0,42,255:14:0:14,0:0:0.999995,4.50682e-06,4.03351e-29:53	0/0:0,27,255:9:0:9,0:0:0.999857,0.000142499,4.03295e-29:38	0/0:0,33,255:11:0:11,0:0:0.999964,3.57979e-05,4.03338e-29:44	0/0:0,33,255:11:0:11,0:0:0.999964,3.57979e-05,4.03338e-29:44	0/0:0,18,255:6:0:6,0:0:0.998869,0.00113079,4.02897e-29:29	0/1:102,0,163:6:0:4,2:0:8.83339e-10,1,8.94979e-19:90	0/0:0,24,255:8:0:8,0:0:0.999716,0.000284282,4.03238e-29:35	0/0:0,33,255:11:0:11,0:0:0.999964,3.57979e-05,4.03338e-29:44
chr01	16835495	chr01_16835495_T_A	T	A	15.5946	.	.	GT:PL:DP:SP:AD:SCR:GP:GQ	0/0:0,36,255:12:0:12,0:24:0.999994,5.64465e-06,3.99224e-30:52	0/0:0,51,255:17:0:17,0:34:1,1.785e-07,3.99226e-30:67	0/0:0,39,255:13:0:13,0:26:0.999997,2.82903e-06,3.99225e-30:55	0/0:0,57,255:19:0:19,0:38:1,4.48373e-08,3.99226e-30:73	0/1:57,0,255:18:3:16,2:36:8.87814e-05,0.999911,1.7764e-28:40	0/0:0,39,255:13:0:13,0:26:0.999997,2.82903e-06,3.99225e-30:55	0/0:0,30,255:10:0:10,0:20:0.999978,2.24714e-05,3.99217e-30:46	./.:0,9,169:3:0:3,0:6:0.997179,0.00282106,1.58486e-21:25	0/0:0,36,255:12:0:12,0:24:0.999994,5.64465e-06,3.99224e-30:52	0/0:0,21,255:7:0:7,0:14:0.999822,0.000178469,3.99155e-30:37
chr01	16908388	chr01_16908388_T_C	T	C	4.4867	.	.	GT:PL:DP:SP:AD:SCR:GP:GQ	0/0:0,33,180:11:0:11,0:0:0.999977,2.27807e-05,5.16516e-22:46	./.:0,9,92:3:0:3,0:0:0.99431,0.00568982,3.24053e-13:22	0/0:0,48,255:16:0:16,0:0:0.999999,7.20405e-07,1.6334e-29:61	0/0:0,60,196:20:0:20,0:0:1,4.54545e-08,1.29746e-23:73	0/0:0,33,178:11:0:11,0:0:0.999977,2.27807e-05,8.18623e-22:46	0/0:0,36,184:12:0:12,0:0:0.999989,1.14175e-05,2.05631e-22:49	0/0:0,15,129:5:0:5,0:0:0.998565,0.00143533,6.49337e-17:28	0/0:0,39,187:13:0:13,0:0:0.999994,5.72235e-06,1.0306e-22:52	0/1:42,0,134:9:0:7,2:0:0.00138618,0.998614,4.51767e-16:28	0/0:0,21,154:7:0:7,0:0:0.999639,0.000360928,2.05559e-19:34
chr01	17326771	chr01_17326771_A_G	A	G	148.647	.	.	GT:PL:DP:SP:AD:SCR:GP:GQ	0/1:66,0,255:15:10:13,2:0:2.25597e-06,0.999998,8.80247e-28:56	0/1:39,0,206:7:0:6,1:0:0.00112939,0.998871,6.98417e-23:29	0/0:0,27,255:9:0:9,0:0:0.999778,0.00022211,9.79883e-29:36	0/0:0,45,255:16:0:15,0:0:0.999996,3.52098e-06,9.80098e-29:54	0/0:0,48,255:16:0:16,0:0:0.999998,1.76467e-06,9.80099e-29:57	0/0:0,63,255:22:0:21,0:0:1,5.5804e-08,9.80101e-29:72	0/0:0,51,255:17:0:17,0:0:0.999999,8.84433e-07,9.801e-29:60	0/0:0,48,255:16:0:16,0:0:0.999998,1.76467e-06,9.80099e-29:57	0/0:0,48,255:16:0:16,0:0:0.999998,1.76467e-06,9.80099e-29:57	0/1:101,0,255:21:11:17,4:0:7.13402e-10,1,8.80249e-28:91
chr01	17450282	chr01_17450282_G_A	G	A	9.17351	.	.	GT:PL:DP:SP:AD:SCR:GP:GQ	0/0:0,15,195:5:0:5,0:4:0.998542,0.00145769,1.6823e-23:28	./.:0,9,147:3:0:3,0:4:0.994222,0.00577806,1.05687e-18:22	0/0:0,27,243:9:0:9,0:4:0.999908,9.20998e-05,2.66991e-28:40	0/1:48,0,196:7:8:5,2:8:0.000343204,0.999657,2.89794e-22:34	0/0:0,21,224:7:0:7,0:4:0.999633,0.000366555,2.12021e-26:34	0/0:0,33,255:11:0:11,0:10:0.999977,2.3136e-05,1.68472e-29:46	0/0:0,18,166:6:0:6,0:2:0.999269,0.000731107,1.33727e-20:31	0/0:0,39,255:13:0:13,0:9:0.999994,5.81161e-06,1.68475e-29:52	0/0:0,27,255:9:0:9,0:12:0.999908,9.20998e-05,1.6846e-29:40	0/0:0,27,255:9:0:9,0:12:0.999908,9.20998e-05,1.6846e-29:40
chr01	17588031	chr01_17588031_G_A	G	A	6.8316	.	.	GT:PL:DP:SP:AD:SCR:GP:GQ	0/0:0,18,143:6:0:6,0:0:0.999188,0.000812106,3.29244e-18:30	0/1:45,0,125:8:0:6,2:0:0.000616264,0.999384,4.0517e-15:32	0/0:0,66,196:22:0:22,0:0:1,1.28815e-08,1.65147e-23:78	0/0:0,30,173:10:0:10,0:0:0.999949,5.12794e-05,3.29495e-21:42	0/0:0,54,195:18:0:18,0:1:1,2.04157e-07,2.07908e-23:66	0/0:0,48,192:16:0:16,0:0:0.999999,8.12765e-07,4.1483e-23:60	0/0:0,24,162:8:0:8,0:0:0.999796,0.000204116,4.14746e-20:36	0/0:0,27,170:9:0:9,0:0:0.999898,0.000102311,6.57395e-21:39	0/0:0,36,182:12:0:12,0:0:0.999987,1.28813e-05,4.14825e-22:48	0/0:0,33,180:11:0:11,0:0:0.999974,2.57012e-05,6.57445e-22:45
chr01	17594124	chr01_17594124_T_C	T	C	27.3273	.	.	GT:PL:DP:SP:AD:SCR:GP:GQ	./.:0,9,74:3:0:3,0:0:0.992008,0.00799216,4.04346e-11:20	0/0:0,33,175:11:0:11,0:0:0.999968,3.20727e-05,3.23761e-21:44	0/0:0,15,116:5:0:5,0:0:0.99798,0.00201963,2.56661e-15:26	0/1:66,0,129:10:0:7,3:0:3.92509e-06,0.999996,2.01413e-15:54	0/0:0,30,173:10:0:10,0:0:0.999936,6.39913e-05,5.1311e-21:41	./.:0,12,97:4:0:4,0:0:0.995978,0.0040216,2.03464e-13:23	0/0:0,18,143:6:0:6,0:0:0.998987,0.00101323,5.12623e-18:29	0/0:0,15,123:5:0:5,0:0:0.99798,0.00201963,5.12106e-16:26	0/0:0,27,170:9:0:9,0:0:0.999872,0.000127671,1.02372e-20:38	0/0:0,18,143:6:0:6,0:0:0.998987,0.00101323,5.12623e-18:29
chr01	17612482	chr01_17612482_A_G	A	G	4.18557	.	.	GT:PL:DP:SP:AD:SCR:GP:GQ	0/0:0,18,255:6:0:6,0:0:0.999399,0.000601495,1.13937e-29:32	0/1:42,0,215:6:0:5,1:0:0.00165877,0.998341,2.99718e-24:27	0/0:0,27,255:9:0:9,0:0:0.999924,7.57636e-05,1.13997e-29:41	0/0:0,48,255:16:0:16,0:0:0.999999,6.01857e-07,1.14006e-29:62	0/0:0,24,255:8:0:8,0:0:0.999849,0.000151157,1.13989e-29:38	0/0:0,24,255:8:0:8,0:0:0.999849,0.000151157,1.13989e-29:38	./.:0,12,206:4:0:4,0:0:0.99761,0.00239031,9.03416e-25:26	0/0:0,18,255:6:0:6,0:0:0.999399,0.000601495,1.13937e-29:32	0/0:0,39,255:13:0:13,0:0:0.999995,4.7807e-06,1.14005e-29:53	0/0:0,33,255:11:0:11,0:0:0.999981,1.9032e-05,1.14004e-29:47
chr01	17724087	chr01_17724087_A_G	A	G	5.15751	.	.	GT:PL:DP:SP:AD:SCR:GP:GQ	0/0:0,57,195:19:0:19,0:0:1,9.08452e-08,1.63887e-23:70	0/0:0,69,255:23:0:23,0:4:1,5.73195e-09,1.63887e-29:82	0/0:0,54,249:18:0:18,0:2:1,1.8126e-07,6.52445e-29:67	0/0:0,81,197:27:0:27,0:0:1,3.61661e-10,1.03406e-23:94	0/0:0,78,250:26:0:26,0:2:1,7.21609e-10,5.18256e-29:91	0/0:0,45,191:15:0:15,0:0:0.999999,1.4398e-06,4.11665e-23:58	0/1:43,0,254:18:0:15,3:4:0.00109956,0.9989,4.52652e-28:29	0/0:0,8,184:15:0:14,1:2:0.992836,0.00716439,2.04843e-22:21	0/0:0,84,198:28:0:28,0:0:1,1.8126e-10,8.2138e-24:97	0/0:0,30,170:10:0:10,0:0:0.999954,4.55284e-05,5.18232e-21:43
chr01	17826307	chr01_17826307_A_T	A	T	4.35475	.	.	GT:PL:DP:SP:AD:SCR:GP:GQ	0/0:0,63,255:21:0:21,0:42:1,8.14939e-09,2.09021e-30:80	0/0:0,60,255:20:0:20,0:40:1,1.62602e-08,2.09021e-30:77	0/0:0,81,255:27:0:27,0:50:1,1.29159e-10,2.09021e-30:98	0/0:0,69,255:23:0:23,0:44:1,2.04703e-09,2.09021e-30:86	0/1:45,0,255:25:0:23,2:44:0.00194103,0.998059,1.28298e-28:27	0/0:0,42,255:14:0:14,0:28:0.999999,1.02595e-06,2.09021e-30:59	./.:0,12,113:4:0:4,0:4:0.998975,0.0010249,3.30936e-16:29	0/0:0,81,255:27:0:27,0:54:1,1.29159e-10,2.09021e-30:98	./.:0,3,37:1:0:1,0:1:0.991916,0.00808351,1.30817e-08:20	0/0:0,60,255:20:0:20,0:40:1,1.62602e-08,2.09021e-30:77
chr01	18137765	chr01_18137765_A_G	A	G	442.464	.	.	GT:PL:DP:SP:AD:SCR:GP:GQ	0/0:0,72,255:24:0:24,0:48:1,3.15479e-08,1.97642e-27:75	0/0:0,78,255:26:0:26,0:52:1,7.92447e-09,1.97642e-27:81	0/0:0,42,255:14:0:14,0:28:0.999968,3.15469e-05,1.97636e-27:45	0/0:0,48,255:16:0:16,0:32:0.999992,7.9244e-06,1.97641e-27:51	0/0:0,75,255:25:0:25,0:49:1,1.58114e-08,1.97642e-27:78	0/0:0,75,255:25:0:25,0:50:1,1.58114e-08,1.97642e-27:78	1/1:255,69,0:23:0:0,23:45:5.05964e-25,1.00714e-06,0.999999:59	0/0:0,78,255:26:0:26,0:51:1,7.92447e-09,1.97642e-27:81	1/1:255,36,0:12:0:0,12:24:5.0495e-25,0.00200548,0.997995:26	0/0:0,63,255:21:0:21,0:41:1,2.50594e-07,1.97642e-27:66
chr01	18353846	chr01_18353846_A_G	A	G	5.61861	.	.	GT:PL:DP:SP:AD:SCR:GP:GQ	./.:19,0,114:6:0:5,1:0:0.16152,0.83848,5.45378e-14:7	0/0:0,18,143:6:0:6,0:0:0.998965,0.0010347,5.3459e-18:29	0/0:0,30,156:10:0:10,0:0:0.999935,6.53487e-05,2.6819e-19:41	0/1:35,0,154:24:0:20,4:0:0.00481547,0.995185,6.47305e-18:23	0/0:0,54,194:18:0:18,0:0:1,2.60175e-07,4.2508e-23:65	0/0:0,33,180:11:0:11,0:0:0.999967,3.2753e-05,1.06772e-21:44	0/0:0,42,189:14:0:14,0:0:0.999996,4.12348e-06,1.34422e-22:53	0/0:0,27,170:9:0:9,0:0:0.99987,0.000130379,1.06761e-20:38	0/0:0,54,190:18:0:18,0:0:1,2.60175e-07,1.06775e-22:65	0/0:0,15,129:5:0:5,0:0:0.997938,0.00206238,1.34145e-16:26
chr01	18520802	chr01_18520802_A_G	A	G	3.99023	.	.	GT:PL:DP:SP:AD:SCR:GP:GQ	0/0:0,15,246:5:0:5,0:0:0.998929,0.00107081,7.2083e-29:29	0/0:0,21,255:7:0:7,0:0:0.999731,0.000269192,9.08199e-30:35	0/0:0,36,255:12:0:12,0:0:0.999991,8.51482e-06,9.08436e-30:50	0/0:0,33,255:11:0:11,0:0:0.999983,1.69891e-05,9.08428e-30:47	0/0:0,30,255:10:0:10,0:0:0.999966,3.38972e-05,9.08413e-30:44	0/0:0,15,255:5:0:5,0:0:0.998929,0.00107081,9.07471e-30:29	0/0:0,21,255:7:0:7,0:0:0.999731,0.000269192,9.08199e-30:35	0/1:42,0,243:6:0:5,1:0:0.00185786,0.998142,4.23947e-27:27	0/0:0,21,255:7:0:7,0:0:0.999731,0.000269192,9.08199e-30:35	0/0:0,18,255:6:0:6,0:0:0.999463,0.000536965,9.07956e-30:32
chr01	18594427	chr01_18594427_G_T	G	T	4.07887	.	.	GT:PL:DP:SP:AD:SCR:GP:GQ	0/0:0,36,184:12:0:12,0:0:0.999981,1.86424e-05,5.48217e-22:47	0/0:0,24,159:8:0:8,0:0:0.999705,0.000295381,1.73314e-19:35	./.:0,6,67:2:0:2,0:0:0.981698,0.0183016,2.69736e-10:17	0/0:0,17,165:18:0:17,1:0:0.998521,0.00147866,4.34829e-20:28	0/0:0,33,180:11:0:11,0:0:0.999963,3.71958e-05,1.37703e-21:44	0/0:0,36,184:12:0:12,0:0:0.999981,1.86424e-05,5.48217e-22:47	0/0:0,21,154:7:0:7,0:0:0.999411,0.000589189,5.47905e-19:32	./.:7,0,145:10:0:9,1:0:0.728878,0.271122,1.5908e-17:5	0/1:39,0,141:10:0:8,2:0:0.00169338,0.998307,1.47134e-16:27	0/0:0,36,184:12:0:12,0:0:0.999981,1.86424e-05,5.48217e-22:47
chr01	19426099	chr01_19426099_A_G	A	G	4.18306	.	.	GT:PL:DP:SP:AD:SCR:GP:GQ	0/0:0,33,178:11:0:11,0:11:0.999986,1.36375e-05,2.93372e-22:48	0/0:0,75,198:25:0:25,0:25:1,8.60483e-10,2.93376e-24:90	0/0:0,57,195:19:0:19,0:19:1,5.42928e-08,5.85362e-24:72	0/0:0,99,200:33:0:33,0:33:1,3.42564e-12,1.85108e-24:99	0/0:0,81,198:27:0:27,0:27:1,2.16143e-10,2.93376e-24:96	0/1:43,0,255:23:0:21,2:25:0.00183848,0.998161,2.14725e-28:27	0/0:0,60,255:20:0:20,0:20:1,2.72109e-08,5.85362e-30:75	0/0:0,54,195:18:0:18,0:18:1,1.08328e-07,5.85362e-24:69	0/0:0,60,196:20:0:20,0:20:1,2.72109e-08,4.64969e-24:75	0/0:0,63,227:21:0:21,0:21:1,1.36377e-08,3.69338e-27:78
chr01	19500582	chr01_19500582_T_C	T	C	6.43263	.	.	GT:PL:DP:SP:AD:SCR:GP:GQ	0/0:0,27,255:9:0:9,0:18:0.999919,8.14326e-05,1.31696e-29:40	0/0:0,18,255:6:0:6,0:12:0.999354,0.000646477,1.31622e-29:31	0/0:0,24,255:8:0:8,0:16:0.999838,0.000162466,1.31685e-29:37	0/0:0,51,255:17:0:17,0:33:1,3.24215e-07,1.31707e-29:64	./.:0,12,220:4:0:4,0:8:0.997431,0.00256872,4.15423e-26:25	0/0:0,18,255:6:0:6,0:12:0.999354,0.000646477,1.31622e-29:31	0/1:45,0,197:5:0:4,1:10:0.000774158,0.999226,2.03441e-22:31	0/0:0,21,255:7:0:7,0:14:0.999676,0.000324111,1.31664e-29:34	./.:0,9,158:3:0:3,0:6:0.994888,0.0051122,6.56723e-20:22	0/0:0,27,255:9:0:9,0:14:0.999919,8.14326e-05,1.31696e-29:40
chr01	19606691	chr01_19606691_T_C	T	C	6.96843	.	.	GT:PL:DP:SP:AD:SCR:GP:GQ	./.:0,12,136:4:0:4,0:2:0.997773,0.00222743,7.8436e-18:26	./.:0,3,25:1:0:1,0:0:0.982575,0.0174236,9.7241e-07:17	0/0:0,30,173:10:0:10,0:0:0.999965,3.53799e-05,1.56844e-21:44	0/0:0,51,236:17:0:17,0:4:1,2.81042e-07,7.8611e-28:65	0/0:0,33,235:12:0:11,0:6:0.999982,1.77323e-05,9.89637e-28:47	0/1:46,0,180:17:0:14,3:2:0.000709447,0.999291,8.83901e-21:31	0/0:0,42,189:14:0:14,0:0:0.999998,2.23239e-06,3.93988e-23:56	0/0:0,15,171:5:0:5,0:4:0.998882,0.0011176,2.48312e-21:29	0/0:0,21,149:7:0:7,0:0:0.999719,0.000280963,3.93878e-19:35	0/0:0,30,175:10:0:10,0:0:0.999965,3.53799e-05,9.8962e-22:44
chr01	19795129	chr01_19795129_A_G	A	G	9.626	.	.	GT:PL:DP:SP:AD:SCR:GP:GQ	0/0:0,36,184:12:0:12,0:0:0.999985,1.47756e-05,3.44377e-22:48	./.:0,9,115:3:0:3,0:0:0.992649,0.007351,2.71542e-15:21	0/0:0,48,214:16:0:16,0:0:0.999999,9.32288e-07,3.44382e-25:60	0/0:0,51,194:17:0:17,0:0:1,4.67251e-07,3.44382e-23:63	0/0:0,33,198:11:0:11,0:0:0.99997,2.94807e-05,1.37097e-23:45	0/0:0,69,197:23:0:23,0:0:1,7.40543e-09,1.726e-23:81	0/0:0,45,191:15:0:15,0:0:0.999998,1.86016e-06,6.87132e-23:57	0/0:0,36,184:12:0:12,0:0:0.999985,1.47756e-05,3.44377e-22:48	0/1:48,0,113:7:0:5,2:0:0.00026936,0.999731,7.3684e-14:35	0/0:0,36,184:12:0:12,0:0:0.999985,1.47756e-05,3.44377e-22:48
chr01	19897056	chr01_19897056_G_A	G	A	74.0067	.	.	GT:PL:DP:SP:AD:SCR:GP:GQ	./.:0,9,98:3:0:3,0:6:0.981672,0.0183276,8.55427e-13:17	./.:19,0,176:7:0:6,1:10:0.0782484,0.921752,8.58405e-20:11	0/0:0,30,198:10:0:10,0:11:0.999852,0.000148277,8.71269e-23:38	0/1:44,0,186:10:0:8,2:13:0.000268377,0.999732,9.31026e-21:35	0/0:0,33,192:11:0:11,0:11:0.999926,7.43201e-05,3.46884e-22:41	0/1:33,0,255:14:0:12,2:21:0.00336819,0.996632,1.16846e-27:24	0/0:0,27,232:9:0:9,0:10:0.999704,0.000295808,3.46807e-26:35	0/0:0,42,237:14:0:14,0:15:0.999991,9.35695e-06,1.09701e-26:50	0/1:41,0,174:11:0:9,2:10:0.000535339,0.999465,1.47518e-19:32	0/0:0,21,225:7:0:7,0:13:0.998823,0.00117659,1.73662e-25:29
chr01	20000318	chr01_20000318_G_A	G	A	4.03906	.	.	GT:PL:DP:SP:AD:SCR:GP:GQ	0/0:0,15,224:5:0:5,0:2:0.998929,0.00107081,1.14244e-26:29	0/0:0,15,202:5:0:5,0:2:0.998929,0.00107081,1.81064e-24:29	./.:0,6,97:2:0:2,0:0:0.991557,0.008443,5.6835e-14:20	0/0:0,18,255:6:0:6,0:6:0.999463,0.000536965,9.07956e-30:32	0/1:42,0,243:6:0:5,1:6:0.00185786,0.998142,4.23947e-27:27	0/0:0,21,255:7:0:7,0:2:0.999731,0.000269192,9.08199e-30:35	./.:0,6,110:2:0:2,0:4:0.991557,0.008443,2.8485e-15:20	0/0:0,15,203:5:0:5,0:0:0.998929,0.00107081,1.43824e-24:29	0/0:0,15,195:5:0:5,0:0:0.998929,0.00107081,9.07471e-24:29	0/0:0,24,255:8:0:8,0:6:0.999865,0.000134934,9.08321e-30:38
chr01	20043174	chr01_20043174_C_T	C	T	6.69321	.	.	GT:PL:DP:SP:AD:SCR:GP:GQ	0/0:0,36,255:12:0:12,0:24:0.999988,1.1867e-05,1.76453e-29:49	0/0:0,45,255:15:0:15,0:30:0.999999,1.49399e-06,1.76455e-29:58	0/0:0,18,220:6:0:6,0:12:0.999252,0.000748207,5.57583e-26:31	0/0:0,18,255:6:0:6,0:12:0.999252,0.000748207,1.76323e-29:31	0/0:0,21,255:7:0:7,0:14:0.999625,0.000375132,1.76389e-29:34	0/0:0,18,244:6:0:6,0:12:0.999252,0.000748207,2.21978e-28:31	0/0:0,42,255:14:0:14,0:28:0.999997,2.98089e-06,1.76455e-29:55	0/0:0,60,255:20:0:20,0:40:1,4.7244e-08,1.76455e-29:73	0/1:45,0,163:5:0:4,1:10:0.000668902,0.999331,5.91557e-19:31	0/0:0,18,255:6:0:6,0:12:0.999252,0.000748207,1.76323e-29:31
chr01	20325764	chr01_20325764_G_A	G	A	1821.72	.	.	GT:PL:DP:SP:AD:SCR:GP:GQ	1/1:191,48,0:16:0:0,16:0:4.71105e-23,7.71949e-07,0.999999:61	1/1:193,51,0:17:0:0,17:0:2.97247e-23,3.86891e-07,1:64	1/1:193,57,0:19:0:0,19:0:2.97248e-23,9.71827e-08,1:70	1/1:151,24,0:28:0:1,27:0:4.71014e-19,0.000193867,0.999806:37	0/1:150,0,97:25:0:3,22:0:1.21767e-17,1,4.09648e-09:83	1/1:199,90,0:30:0:0,30:0:7.46652e-24,4.87068e-11,1:99	1/1:191,48,0:16:0:0,16:0:4.71105e-23,7.71949e-07,0.999999:61	1/1:200,105,0:35:0:0,35:0:5.93087e-24,1.54024e-12,1:99	1/1:195,57,0:19:0:0,19:0:1.87551e-23,9.71827e-08,1:70	1/1:198,84,0:28:0:0,28:0:9.3998e-24,1.93905e-10,1:97
chr01	20396053	chr01_20396053_T_C	T	C	4.48532	.	.	GT:PL:DP:SP:AD:SCR:GP:GQ	0/0:0,18,143:6:0:6,0:0:0.99928,0.000719887,2.58691e-18:31	0/0:0,21,154:7:0:7,0:0:0.999639,0.000360928,2.05559e-19:34	0/0:0,24,162:8:0:8,0:0:0.999819,0.000180925,3.25848e-20:37	0/0:0,33,180:11:0:11,0:0:0.999977,2.27807e-05,5.16516e-22:46	0/0:0,39,187:13:0:13,0:0:0.999994,5.72235e-06,1.0306e-22:52	./.:0,12,113:4:0:4,0:0:0.99714,0.00285978,2.58137e-15:25	0/0:0,15,129:5:0:5,0:0:0.998565,0.00143533,6.49337e-17:28	0/0:0,30,175:10:0:10,0:0:0.999955,4.54524e-05,1.63333e-21:43	0/0:0,15,123:5:0:5,0:0:0.998565,0.00143533,2.58506e-16:28	0/1:42,0,134:9:0:7,2:0:0.00138618,0.998614,4.51767e-16:28
chr01	20516211	chr01_20516211_A_G	A	G	35.5676	.	.	GT:PL:DP:SP:AD:SCR:GP:GQ	0/0:0,42,255:14:0:14,0:12:0.999995,4.96359e-06,4.89254e-29:53	0/1:39,0,168:7:0:6,1:6:0.00159774,0.998402,3.11203e-19:27	./.:0,12,137:4:0:4,0:4:0.995061,0.0049391,3.07175e-17:23	0/0:0,51,255:17:0:17,0:8:0.999999,6.24882e-07,4.89256e-29:62	0/0:0,21,207:7:0:7,0:6:0.999376,0.000624492,3.08507e-24:32	0/0:0,24,219:8:0:8,0:5:0.999687,0.000313085,1.94715e-25:35	./.:0,9,118:3:0:3,0:2:0.990193,0.00980659,2.42804e-15:20	0/0:0,39,255:13:0:13,0:9:0.99999,9.90362e-06,4.89251e-29:50	0/0:0,15,183:5:0:5,0:5:0.997518,0.00248153,7.73494e-22:26	0/1:46,0,255:17:15:14,3:12:0.0003192,0.999681,6.21727e-28:34
chr01	20697844	chr01_20697844_A_G	A	G	43.7646	.	.	GT:PL:DP:SP:AD:SCR:GP:GQ	0/0:0,15,255:5:0:5,0:0:0.998929,0.00107081,9.07471e-30:29	0/0:0,21,255:7:0:7,0:0:0.999731,0.000269192,9.08199e-30:35	0/0:0,21,255:7:0:7,0:0:0.999731,0.000269192,9.08199e-30:35	0/0:0,63,255:21:0:21,0:0:1,1.69894e-08,9.08444e-30:77	0/0:0,78,255:26:0:26,0:0:1,5.37253e-10,9.08444e-30:92	0/0:0,21,255:7:0:7,0:0:0.999731,0.000269192,9.08199e-30:35	0/0:0,30,255:10:0:10,0:0:0.999966,3.38972e-05,9.08413e-30:44	0/0:0,51,255:17:0:17,0:0:1,2.69264e-07,9.08443e-30:65	0/0:0,30,255:10:0:10,0:0:0.999966,3.38972e-05,9.08413e-30:44	0/1:84,0,255:12:0:10,2:0:1.17441e-07,1,2.6799e-28:69
chr01	20891075	chr01_20891075_T_C	T	C	7.02834	.	.	GT:PL:DP:SP:AD:SCR:GP:GQ	0/0:0,18,138:6:0:6,0:0:0.999108,0.00089244,1.25744e-17:30	0/0:0,18,138:6:0:6,0:0:0.999108,0.00089244,1.25744e-17:30	./.:0,9,92:3:0:3,0:0:0.992955,0.00704525,4.97511e-13:21	0/0:0,33,175:11:0:11,0:0:0.999972,2.82458e-05,2.51108e-21:45	0/0:0,18,138:6:0:6,0:0:0.999108,0.00089244,1.25744e-17:30	0/0:0,18,143:6:0:6,0:0:0.999108,0.00089244,3.97636e-18:30	0/0:0,24,162:8:0:8,0:0:0.999776,0.000224321,5.00929e-20:36	0/1:45,0,114:8:0:6,2:0:0.000560776,0.999439,5.60613e-14:32	0/0:0,15,129:5:0:5,0:0:0.998221,0.00177907,9.9793e-17:27	0/0:0,21,154:7:0:7,0:0:0.999553,0.000447479,3.15994e-19:33
chr01	20953122	chr01_20953122_T_C	T	C	4.55307	.	.	GT:PL:DP:SP:AD:SCR:GP:GQ	0/0:0,24,211:8:0:8,0:2:0.999812,0.000187847,4.42213e-25:37	0/0:0,21,255:7:0:7,0:10:0.999625,0.000374734,1.76015e-29:34	./.:0,12,177:4:0:4,0:4:0.997031,0.0029689,1.1077e-21:25	0/0:0,42,255:14:0:14,0:4:0.999997,2.97773e-06,1.76081e-29:55	0/0:0,36,255:12:0:12,0:4:0.999988,1.18544e-05,1.76079e-29:49	0/0:0,21,212:7:0:7,0:6:0.999625,0.000374734,3.51196e-25:34	0/0:0,27,170:9:0:9,0:0:0.999906,9.41555e-05,5.56765e-21:40	0/1:42,0,130:9:0:7,2:0:0.00133516,0.998665,1.17827e-15:28	./.:0,9,92:3:0:3,0:0:0.994094,0.00590628,3.49253e-13:22	0/0:0,18,132:6:0:6,0:0:0.999253,0.000747415,3.51066e-17:31
chr01	21032442	chr01_21032442_C_T	C	T	707.196	.	.	GT:PL:DP:SP:AD:SCR:GP:GQ	0/1:69,0,123:9:0:6,3:9:1.17814e-07,1,1.33888e-13:69	0/1:53,0,79:5:0:3,2:5:4.69025e-06,0.999995,3.3631e-09:53	./.:13,0,125:8:0:7,1:8:0.0448014,0.955199,8.06929e-14:13	0/1:112,0,145:15:0:9,6:15:5.9047e-12,1,8.44777e-16:99	0/1:66,0,133:10:0:7,3:10:2.3507e-07,1,1.33888e-14:66	0/1:119,0,152:18:0:11,7:18:1.17814e-12,1,1.68555e-16:99	0/1:150,0,110:16:0:6,10:16:9.35833e-16,1,2.67142e-12:99	0/1:89,0,122:10:0:6,4:10:1.17814e-09,1,1.68555e-13:89	0/1:89,0,122:10:0:6,4:10:1.17814e-09,1,1.68555e-13:89	./.:4,0,149:11:0:10,1:11:0.271435,0.728565,2.45025e-16:5
chr01	21282734	chr01_21282734_C_T	C	T	44.6756	.	.	GT:PL:DP:SP:AD:SCR:GP:GQ	0/0:0,51,255:17:0:17,0:22:1,3.80516e-07,1.81421e-29:64	0/0:0,33,255:11:0:11,0:12:0.999976,2.40084e-05,1.81416e-29:46	0/0:0,15,178:5:0:5,0:5:0.998487,0.00151257,9.07882e-22:28	0/0:0,33,255:11:0:11,0:14:0.999976,2.40084e-05,1.81416e-29:46	0/0:0,21,218:7:0:7,0:8:0.99962,0.000380372,9.08911e-26:34	0/1:84,0,200:12:5:10,2:12:8.31049e-08,1,1.1976e-22:70	0/0:0,30,255:10:0:10,0:12:0.999952,4.79019e-05,1.81412e-29:43	0/0:0,51,255:17:0:17,0:18:1,3.80516e-07,1.81421e-29:64	0/0:0,21,223:7:0:7,0:7:0.99962,0.000380372,2.87423e-26:34	0/0:0,18,214:6:0:6,0:7:0.999241,0.000758654,2.28222e-25:31
chr01	21779534	chr01_21779534_C_A	C	A	20.154	.	.	GT:PL:DP:SP:AD:SCR:GP:GQ	./.:0,9,92:3:0:3,0:0:0.99275,0.00725015,5.26981e-13:21	0/0:0,24,135:8:0:8,0:0:0.999769,0.000230891,2.65983e-17:36	0/0:0,48,191:16:0:16,0:0:0.999999,9.19405e-07,6.68274e-23:60	0/1:59,0,146:21:0:17,4:0:2.17012e-05,0.999978,3.64282e-17:46	0/0:0,29,172:14:0:13,1:0:0.999927,7.30257e-05,5.30791e-21:41	0/0:0,15,116:5:0:5,0:0:0.998169,0.0018311,2.1094e-15:27	0/0:0,18,126:6:0:6,0:0:0.999081,0.000918562,2.11133e-16:30	0/0:0,24,122:8:0:8,0:0:0.999769,0.000230891,5.30707e-16:36	0/0:0,26,167:13:0:12,1:0:0.999854,0.000145695,1.67839e-20:38	0/0:0,45,170:15:0:15,0:0:0.999998,1.83445e-06,8.41306e-21:57
chr01	24611086	chr01_24611086_A_G	A	G	4.00979	.	.	GT:PL:DP:SP:AD:SCR:GP:GQ	0/0:0,27,255:9:0:9,0:15:0.999932,6.76316e-05,9.08382e-30:41	0/0:0,21,255:7:0:7,0:8:0.999731,0.000269192,9.08199e-30:35	0/0:0,21,255:7:0:7,0:10:0.999731,0.000269192,9.08199e-30:35	0/0:0,15,255:5:0:5,0:5:0.998929,0.00107081,9.07471e-30:29	0/0:0,21,255:7:0:7,0:10:0.999731,0.000269192,9.08199e-30:35	0/0:0,72,255:24:0:24,0:30:1,2.13884e-09,9.08444e-30:86	0/0:0,18,255:6:0:6,0:7:0.999463,0.000536965,9.07956e-30:32	0/0:0,27,255:9:0:9,0:14:0.999932,6.76316e-05,9.08382e-30:41	./.:0,6,120:2:0:2,0:3:0.991557,0.008443,2.8485e-16:20	0/1:42,0,227:6:0:5,1:9:0.00185786,0.998142,1.68776e-25:27
chr01	24704442	chr01_24704442_C_T	C	T	76.4844	.	.	GT:PL:DP:SP:AD:SCR:GP:GQ	0/0:0,90,255:30:0:30,0:60:1,3.09216e-11,7.55898e-30:99	0/0:0,60,255:20:0:20,0:40:1,3.09216e-08,7.55898e-30:75	0/0:0,39,255:33:0:32,1:66:0.999996,3.89278e-06,7.55895e-30:54	0/0:0,120,255:40:0:40,0:78:1,3.09216e-14,7.55898e-30:99	0/0:0,93,255:31:0:31,0:62:1,1.54975e-11,7.55898e-30:99	0/1:117,0,255:33:0:29,4:66:6.45265e-11,1,2.44457e-28:99	0/0:0,63,255:21:0:21,0:39:1,1.54975e-08,7.55898e-30:78	./.:0,157,255:52:0:52,0:104:1,6.16967e-18,7.55898e-30:99	0/0:0,144,255:48:0:48,0:96:1,1.23101e-16,7.55898e-30:99	0/0:0,102,255:34:0:34,0:68:1,1.95102e-12,7.55898e-30:99
chr01	24992787	chr01_24992787_A_G	A	G	15.6188	.	.	GT:PL:DP:SP:AD:SCR:GP:GQ	0/0:0,60,255:20:0:20,0:40:1,2.27274e-08,4.08355e-30:76	0/0:0,60,255:20:0:20,0:37:1,2.27274e-08,4.08355e-30:76	0/0:0,72,255:24:0:24,0:44:1,1.434e-09,4.08355e-30:88	0/0:0,87,255:29:0:29,0:56:1,4.53471e-11,4.08355e-30:99	0/1:57,0,255:18:3:16,2:36:8.77835e-05,0.999912,1.7966e-28:40	0/0:0,96,255:32:0:32,0:62:1,5.70886e-12,4.08355e-30:99	0/0:0,75,255:25:0:25,0:50:1,7.18702e-10,4.08355e-30:91	0/0:0,39,255:13:0:13,0:26:0.999997,2.8612e-06,4.08354e-30:55	0/0:0,96,255:32:0:32,0:64:1,5.70886e-12,4.08355e-30:99	0/0:0,69,255:23:0:23,0:46:1,2.86121e-09,4.08355e-30:85
chr01	25298871	chr01_25298871_A_G	A	G	3.98211	.	.	GT:PL:DP:SP:AD:SCR:GP:GQ	0/1:42,0,243:6:0:5,1:12:0.00185786,0.998142,4.23947e-27:27	0/0:0,48,255:16:0:16,0:31:0.999999,5.37253e-07,9.08443e-30:62	0/0:0,72,255:24:0:24,0:46:1,2.13884e-09,9.08444e-30:86	0/0:0,27,255:9:0:9,0:18:0.999932,6.76316e-05,9.08382e-30:41	0/0:0,27,255:9:0:9,0:18:0.999932,6.76316e-05,9.08382e-30:41	0/0:0,42,255:14:0:14,0:28:0.999998,2.13884e-06,9.08442e-30:56	0/0:0,33,255:11:0:11,0:21:0.999983,1.69891e-05,9.08428e-30:47	0/0:0,36,255:12:0:12,0:24:0.999991,8.51482e-06,9.08436e-30:50	0/0:0,66,255:22:0:22,0:44:1,8.51489e-09,9.08444e-30:80	0/0:0,21,255:7:0:7,0:14:0.999731,0.000269192,9.08199e-30:35
chr01	25402777	chr01_25402777_T_C	T	C	4.50386	.	.	GT:PL:DP:SP:AD:SCR:GP:GQ	0/0:0,15,129:5:0:5,0:0:0.998565,0.00143533,6.49337e-17:28	0/0:0,18,143:6:0:6,0:0:0.99928,0.000719887,2.58691e-18:31	0/1:42,0,134:9:0:7,2:0:0.00138618,0.998614,4.51767e-16:28	0/0:0,27,167:9:0:9,0:0:0.999909,9.06854e-05,1.03051e-20:40	./.:0,12,113:4:0:4,0:0:0.99714,0.00285978,2.58137e-15:25	0/0:0,21,149:7:0:7,0:0:0.999639,0.000360928,6.50035e-19:34	./.:0,9,92:3:0:3,0:0:0.99431,0.00568982,3.24053e-13:22	0/0:0,21,154:7:0:7,0:0:0.999639,0.000360928,2.05559e-19:34	0/0:0,15,123:5:0:5,0:0:0.998565,0.00143533,2.58506e-16:28	0/0:0,18,143:6:0:6,0:0:0.99928,0.000719887,2.58691e-18:31
chr01	25472299	chr01_25472299_T_C	T	C	5.90456	.	.	GT:PL:DP:SP:AD:SCR:GP:GQ	0/0:0,24,255:8:0:8,0:0:0.999889,0.000110647,6.10759e-30:39	0/0:0,51,255:17:0:17,0:0:1,2.20795e-07,6.10827e-30:66	./.:6,0,255:18:0:17,1:0:0.900366,0.0996341,2.18946e-29:10	0/0:0,87,255:29:0:29,0:0:1,5.54612e-11,6.10827e-30:99	0/0:0,69,255:23:0:23,0:0:1,3.49936e-09,6.10827e-30:84	0/0:0,75,255:25:0:25,0:0:1,8.79e-10,6.10827e-30:90	0/0:0,51,255:17:0:17,0:0:1,2.20795e-07,6.10827e-30:66	0/1:45,0,255:25:0:23,2:0:0.00113636,0.998864,2.195e-28:29	0/0:0,54,255:18:0:18,0:0:1,1.1066e-07,6.10827e-30:69	0/0:0,90,255:30:0:30,0:0:1,2.77964e-11,6.10827e-30:99
chr01	25583295	chr01_25583295_T_C	T	C	27.6779	.	.	GT:PL:DP:SP:AD:SCR:GP:GQ	0/1:70,0,255:34:3:31,3:68:5.5833e-06,0.999994,1.41594e-28:52	./.:0,154,255:51:0:51,0:101:1,7.13028e-18,2.53602e-30:99	0/0:0,60,255:20:0:20,0:40:1,1.79105e-08,2.53602e-30:77	0/0:0,129,255:43:0:43,0:86:1,2.25479e-15,2.53602e-30:99	0/0:0,117,255:39:0:39,0:78:1,3.57361e-14,2.53602e-30:99	0/0:0,117,255:39:0:39,0:78:1,3.57361e-14,2.53602e-30:99	0/0:0,111,255:37:0:37,0:74:1,1.42268e-13,2.53602e-30:99	0/0:0,126,255:42:0:42,0:84:1,4.4989e-15,2.53602e-30:99	./.:0,157,255:52:0:52,0:104:1,3.57361e-18,2.53602e-30:99	0/0:0,123,255:41:0:41,0:82:1,8.97649e-15,2.53602e-30:99
chr01	25867241	chr01_25867241_T_C	T	C	31.3901	.	.	GT:PL:DP:SP:AD:SCR:GP:GQ	0/0:0,57,216:19:0:19,0:0:1,1.30897e-07,2.70272e-25:68	0/1:67,0,255:18:23:14,4:4:3.04136e-06,0.999997,5.18643e-28:55	0/0:0,15,129:5:0:5,0:0:0.99793,0.00207029,1.35176e-16:26	0/0:0,21,177:7:0:7,0:0:0.999479,0.00052084,2.14573e-21:32	0/0:0,33,227:11:0:11,0:0:0.999967,3.28788e-05,2.14677e-26:44	0/0:0,75,255:25:0:25,0:0:1,2.07458e-09,3.40252e-29:86	0/0:0,39,200:13:0:13,0:0:0.999992,8.25898e-06,1.07596e-23:50	0/0:0,48,244:16:0:16,0:0:0.999999,1.03975e-06,4.28351e-28:59	0/0:0,45,240:15:0:15,0:0:0.999998,2.07458e-06,1.07597e-27:56	./.:12,0,154:19:22:17,2:2:0.490255,0.509745,3.3283e-18:3
chr01	25877858	chr01_25877858_A_G	A	G	25.6246	.	.	GT:PL:DP:SP:AD:SCR:GP:GQ	0/0:0,33,180:11:0:11,0:0:0.999938,6.20901e-05,3.83717e-21:42	0/0:0,39,185:13:0:13,0:0:0.999984,1.55971e-05,1.21348e-21:48	0/1:45,0,125:8:0:6,2:0:0.000255176,0.999745,9.79216e-15:35	0/0:0,42,184:14:0:14,0:0:0.999992,7.8171e-06,1.52769e-21:51	0/0:0,36,184:12:0:12,0:0:0.999969,3.11197e-05,1.52765e-21:45	0/0:0,48,192:16:0:16,0:0:0.999998,1.96358e-06,2.42124e-22:57	0/0:0,39,187:13:0:13,0:0:0.999984,1.55971e-05,7.65652e-22:48	./.:28,0,59:3:0:2,1:0:0.0126308,0.987369,3.85007e-08:18	0/0:0,27,170:9:0:9,0:0:0.999753,0.000247139,3.83646e-20:36	0/0:0,30,175:10:0:10,0:0:0.999876,0.000123878,1.21335e-20:39
chr01	26205743	chr01_26205743_A_G	A	G	47.5096	.	.	GT:PL:DP:SP:AD:SCR:GP:GQ	0/0:0,18,143:6:0:6,0:0:0.998805,0.00119472,7.12834e-18:29	0/0:0,21,149:7:0:7,0:0:0.999401,0.000599133,1.79163e-18:32	0/0:0,30,175:10:0:10,0:0:0.999925,7.5466e-05,4.50272e-21:41	0/0:0,30,173:10:0:10,0:0:0.999925,7.5466e-05,7.13633e-21:41	0/1:86,0,132:11:0:7,4:0:3.32825e-08,1,1.19048e-15:74	0/0:0,27,170:9:0:9,0:0:0.999849,0.000150563,1.42378e-20:38	./.:0,12,97:4:0:4,0:0:0.995261,0.00473937,2.82777e-13:23	0/0:0,24,162:8:0:8,0:0:0.9997,0.000300368,8.98209e-20:35	0/0:0,24,162:8:0:8,0:0:0.9997,0.000300368,8.98209e-20:35	0/0:0,21,154:7:0:7,0:0:0.999401,0.000599133,5.66562e-19:32
chr01	26223568	chr01_26223568_C_T	C	T	22.408	.	.	GT:PL:DP:SP:AD:SCR:GP:GQ	0/1:63,0,255:16:0:14,2:13:1.67686e-05,0.999983,2.3628e-28:47	0/0:0,27,255:9:0:9,0:1:0.99994,5.96306e-05,7.06161e-30:42	0/0:0,60,255:20:0:20,0:14:1,2.98879e-08,7.06204e-30:75	0/0:0,42,255:14:0:14,0:13:0.999998,1.88579e-06,7.06202e-30:57	0/0:0,36,255:12:0:12,0:9:0.999992,7.50744e-06,7.06198e-30:51	0/0:0,27,255:9:0:9,0:9:0.99994,5.96306e-05,7.06161e-30:42	0/0:0,18,212:6:0:6,0:5:0.999527,0.000473467,1.40839e-25:33	0/0:0,51,255:17:0:17,0:8:1,2.37408e-07,7.06203e-30:66	0/0:0,45,255:15:0:15,0:8:0.999999,9.45137e-07,7.06203e-30:60	0/0:0,45,255:15:0:15,0:6:0.999999,9.45137e-07,7.06203e-30:60
chr01	26229670	chr01_26229670_T_C	T	C	3.98746	.	.	GT:PL:DP:SP:AD:SCR:GP:GQ	0/0:0,21,255:7:0:7,0:7:0.999731,0.000269192,9.08199e-30:35	0/1:42,0,243:6:0:5,1:10:0.00185786,0.998142,4.23947e-27:27	0/0:0,39,255:13:0:13,0:18:0.999996,4.26754e-06,9.0844e-30:53	0/0:0,33,255:11:0:11,0:14:0.999983,1.69891e-05,9.08428e-30:47	0/0:0,30,255:10:0:10,0:15:0.999966,3.38972e-05,9.08413e-30:44	0/0:0,54,255:18:0:18,0:21:1,1.34952e-07,9.08444e-30:68	./.:0,12,220:4:0:4,0:6:0.997866,0.00213428,2.86662e-26:26	0/0:0,33,255:11:0:11,0:13:0.999983,1.69891e-05,9.08428e-30:47	0/0:0,57,255:19:0:19,0:30:1,6.76362e-08,9.08444e-30:71	0/0:0,36,255:12:0:12,0:15:0.999991,8.51482e-06,9.08436e-30:50
chr01	26261248	chr01_26261248_G_C	G	C	914.719	.	.	GT:PL:DP:SP:AD:SCR:GP:GQ	1/1:198,84,0:28:0:0,28:0:1.58489e-20,7.96214e-09,1:80	1/1:200,102,0:34:0:0,34:0:1e-20,1.26191e-10,1:98	1/1:200,105,0:35:0:0,35:0:1e-20,6.32456e-11,1:99	1/1:201,123,0:41:0:0,41:0:7.94328e-21,1.00237e-12,1:99	0/0:0,123,203:41:0:41,0:0:1,1.00237e-12,5.01187e-21:99	./.:0,226,223:75:0:75,0:0:1,5.02377e-23,5.01187e-23:99	0/0:0,138,205:46:0:46,0:0:1,3.16979e-14,3.16228e-21:99	0/0:0,111,201:37:0:37,0:0:1,1.58866e-11,7.94328e-21:99	0/0:0,129,203:43:0:43,0:0:1,2.51785e-13,5.01187e-21:99	1/1:200,102,0:34:0:0,34:0:1e-20,1.26191e-10,1:98
chr01	26544589	chr01_26544589_A_G	A	G	6.51887	.	.	GT:PL:DP:SP:AD:SCR:GP:GQ	0/0:0,18,255:6:0:6,0:0:0.999326,0.000673967,1.43057e-29:31	0/0:0,18,255:6:0:6,0:0:0.999326,0.000673967,1.43057e-29:31	0/0:0,24,255:8:0:8,0:0:0.999831,0.000169378,1.43129e-29:37	0/1:45,0,164:5:0:4,1:2:0.000742585,0.999257,4.23203e-19:31	0/0:0,18,255:6:0:6,0:4:0.999326,0.000673967,1.43057e-29:31	./.:0,9,170:3:0:3,0:0:0.994671,0.00532857,4.5028e-21:22	0/0:0,24,255:8:0:8,0:0:0.999831,0.000169378,1.43129e-29:37	0/0:0,24,255:8:0:8,0:0:0.999831,0.000169378,1.43129e-29:37	0/0:0,27,241:9:0:9,0:0:0.999915,8.48974e-05,3.59555e-28:40	./.:0,12,210:4:0:4,0:0:0.997322,0.00267773,4.5148e-25:25
chr01	27112796	chr01_27112796_T_C	T	C	3.99226	.	.	GT:PL:DP:SP:AD:SCR:GP:GQ	0/1:42,0,197:6:0:5,1:2:0.00185786,0.998142,1.68776e-22:27	0/0:0,21,255:7:0:7,0:2:0.999731,0.000269192,9.08199e-30:35	0/0:0,18,255:6:0:6,0:8:0.999463,0.000536965,9.07956e-30:32	0/0:0,33,255:11:0:11,0:6:0.999983,1.69891e-05,9.08428e-30:47	0/0:0,18,255:6:0:6,0:8:0.999463,0.000536965,9.07956e-30:32	0/0:0,15,242:5:0:5,0:5:0.998929,0.00107081,1.81064e-28:29	0/0:0,18,255:6:0:6,0:4:0.999463,0.000536965,9.07956e-30:32	0/0:0,21,255:7:0:7,0:7:0.999731,0.000269192,9.08199e-30:35	0/0:0,33,255:11:0:11,0:4:0.999983,1.69891e-05,9.08428e-30:47	0/0:0,15,243:5:0:5,0:2:0.998929,0.00107081,1.43824e-28:29
chr01	27438483	chr01_27438483_A_G	A	G	155.74	.	.	GT:PL:DP:SP:AD:SCR:GP:GQ	0/0:0,21,255:7:0:7,0:14:0.999262,0.000738363,6.83598e-29:31	./.:0,9,151:3:0:3,0:6:0.988425,0.0115754,1.6985e-18:19	0/0:0,36,255:12:0:12,0:24:0.999977,2.33658e-05,6.84087e-29:46	0/0:0,24,255:8:0:8,0:16:0.99963,0.000370195,6.8385e-29:34	0/0:0,24,255:8:0:8,0:16:0.99963,0.000370195,6.8385e-29:34	0/0:0,39,255:13:0:13,0:26:0.999988,1.17108e-05,6.84095e-29:49	0/1:194,0,221:9:3:5,4:18:4.27966e-19,1,1.84727e-24:99	./.:0,12,210:4:0:4,0:8:0.994165,0.00583511,2.1507e-24:22	0/0:0,24,255:8:0:8,0:16:0.99963,0.000370195,6.8385e-29:34	0/0:0,21,255:7:0:7,0:14:0.999262,0.000738363,6.83598e-29:31
chr01	27540356	chr01_27540356_A_G	A	G	52.6732	.	.	GT:PL:DP:SP:AD:SCR:GP:GQ	0/0:0,51,255:17:0:17,0:34:1,3.3831e-07,1.43406e-29:64	0/0:0,21,255:7:0:7,0:14:0.999662,0.000338195,1.43358e-29:34	0/0:0,63,255:21:0:21,0:42:1,2.13459e-08,1.43406e-29:76	0/0:0,93,255:31:0:31,0:60:1,2.13459e-11,1.43406e-29:99	0/1:57,0,255:18:3:16,2:36:4.68452e-05,0.999953,3.36693e-28:43	0/0:0,75,255:25:0:25,0:50:1,1.34683e-09,1.43406e-29:88	0/0:0,63,255:21:0:21,0:40:1,2.13459e-08,1.43406e-29:76	0/0:0,33,255:11:0:11,0:22:0.999979,2.13454e-05,1.43403e-29:46	0/0:0,72,255:24:0:24,0:43:1,2.68729e-09,1.43406e-29:85	0/1:49,0,255:21:0:19,2:42:0.0002955,0.999704,3.36609e-28:35
chr01	27684602	chr01_27684602_C_T	C	T	4.47049	.	.	GT:PL:DP:SP:AD:SCR:GP:GQ	0/0:0,30,255:10:0:10,0:2:0.999955,4.54524e-05,1.63333e-29:43	0/0:0,39,255:13:0:13,0:3:0.999994,5.72235e-06,1.63339e-29:52	0/0:0,39,255:13:0:13,0:2:0.999994,5.72235e-06,1.63339e-29:52	0/0:0,24,162:8:0:8,0:0:0.999819,0.000180925,3.25848e-20:37	0/1:42,0,134:9:0:7,2:0:0.00138618,0.998614,4.51767e-16:28	0/0:0,27,167:9:0:9,0:0:0.999909,9.06854e-05,1.03051e-20:40	0/0:0,54,253:18:0:18,0:3:1,1.80958e-07,2.58877e-29:67	0/0:0,15,195:5:0:5,0:3:0.998565,0.00143533,1.63106e-23:28	0/0:0,93,241:31:0:31,0:2:1,2.27812e-11,4.10293e-28:99	0/0:0,57,255:19:0:19,0:5:1,9.06936e-08,1.6334e-29:70
chr01	27697068	chr01_27697068_A_G	A	G	7.10413	.	.	GT:PL:DP:SP:AD:SCR:GP:GQ	0/0:0,27,170:9:0:9,0:0:0.999882,0.000118517,8.82164e-21:39	0/0:0,15,129:5:0:5,0:0:0.998125,0.00187506,1.10863e-16:27	0/0:0,24,155:8:0:8,0:0:0.999764,0.000236444,2.78932e-19:36	0/0:0,33,180:11:0:11,0:0:0.99997,2.97727e-05,8.82243e-22:45	0/0:0,24,162:8:0:8,0:0:0.999764,0.000236444,5.56542e-20:36	0/0:0,21,201:7:0:7,0:0:0.999528,0.000471656,7.00481e-24:33	0/0:0,18,143:6:0:6,0:0:0.999059,0.000940636,4.41766e-18:30	0/0:0,21,177:7:0:7,0:0:0.999528,0.000471656,1.75953e-21:33	./.:0,9,92:3:0:3,0:0:0.992577,0.00742326,5.52542e-13:21	0/1:45,0,100:5:0:4,1:0:0.000532033,0.999468,1.48436e-12:32
chr01	27769686	chr01_27769686_G_A	G	A	986.62	.	.	GT:PL:DP:SP:AD:SCR:GP:GQ	0/1:39,0,141:10:0:8,2:10:0.000108712,0.999891,2.29916e-15:39	0/1:85,0,162:24:0:18,6:24:2.73101e-09,1,1.82649e-17:85	0/1:112,0,145:15:0:9,6:15:5.44908e-12,1,9.15413e-16:99	0/1:157,0,134:22:0:9,13:22:1.72315e-16,1,1.15244e-14:99	0/1:121,0,147:17:0:10,7:17:6.85998e-13,1,5.77587e-16:99	0/1:133,0,142:17:0:9,8:17:4.32835e-14,1,1.82649e-15:99	0/1:81,0,146:13:0:9,4:13:6.85998e-09,1,7.27139e-16:81	0/1:100,0,139:13:0:8,5:13:8.6362e-11,1,3.64433e-15:99	0/1:76,0,155:15:0:11,4:15:2.16932e-08,1,9.15413e-17:76	0/1:140,0,164:28:0:17,11:28:8.6362e-15,1,1.15244e-17:99
chr01	27827887	chr01_27827887_T_C	T	C	33.5502	.	.	GT:PL:DP:SP:AD:SCR:GP:GQ	0/1:37,0,255:25:7:23,2:50:0.00629667,0.993703,2.47368e-28:22	0/0:0,66,255:22:0:22,0:44:1,7.90944e-09,7.83848e-30:81	0/0:0,84,255:28:0:28,0:56:1,1.25356e-10,7.83848e-30:99	0/1:52,0,255:40:0:37,3:80:0.00020034,0.9998,2.48885e-28:36	0/0:0,69,255:23:0:23,0:46:1,3.96411e-09,7.83848e-30:84	0/0:0,54,255:18:0:18,0:36:1,1.25356e-07,7.83848e-30:69	0/0:0,57,255:19:0:19,0:38:1,6.28269e-08,7.83848e-30:72	0/0:0,111,255:37:0:37,0:74:1,2.50119e-13,7.83848e-30:99	0/0:0,51,255:17:0:17,0:34:1,2.50119e-07,7.83848e-30:66	0/0:0,90,255:30:0:30,0:60:1,3.14881e-11,7.83848e-30:99
chr01	27900866	chr01_27900866_T_C	T	C	21.4005	.	.	GT:PL:DP:SP:AD:SCR:GP:GQ	0/0:0,84,255:28:0:28,0:0:1,8.70976e-11,3.78401e-30:99	0/0:0,87,255:29:0:29,0:0:1,4.36522e-11,3.78401e-30:99	0/0:0,72,255:24:0:24,0:0:1,1.3804e-09,3.78402e-30:88	0/0:0,96,255:32:0:32,0:0:1,5.49549e-12,3.78401e-30:99	0/1:63,0,255:19:0:17,2:0:2.29078e-05,0.999977,1.72956e-28:46	0/0:0,78,255:26:0:26,0:0:1,3.46742e-10,3.78401e-30:94	0/0:0,90,255:30:0:30,0:0:1,2.18779e-11,3.78401e-30:99	0/0:0,72,255:24:0:24,0:0:1,1.3804e-09,3.78402e-30:88	0/0:0,36,255:12:0:12,0:0:0.999995,5.49546e-06,3.78399e-30:52	0/0:0,75,255:25:0:25,0:0:1,6.91841e-10,3.78402e-30:91
chr01	28036549	chr01_28036549_G_A	G	A	25.1647	.	.	GT:PL:DP:SP:AD:SCR:GP:GQ	0/0:0,30,255:10:0:10,0:1:0.999972,2.77449e-05,6.0858e-30:45	0/0:0,42,255:14:0:14,0:0:0.999998,1.75063e-06,6.08596e-30:57	0/0:0,33,255:11:0:11,0:0:0.999986,1.39056e-05,6.08588e-30:48	0/0:0,42,255:14:0:14,0:0:0.999998,1.75063e-06,6.08596e-30:57	0/1:66,0,255:15:3:13,2:4:9.05318e-06,0.999991,2.19347e-28:50	0/0:0,30,255:10:0:10,0:0:0.999972,2.77449e-05,6.0858e-30:45	0/0:0,18,255:6:0:6,0:0:0.99956,0.000439546,6.08329e-30:33	0/0:0,36,255:12:0:12,0:0:0.999993,6.96934e-06,6.08593e-30:51	0/0:0,75,255:25:0:25,0:0:1,8.77394e-10,6.08597e-30:90	0/0:0,30,255:10:0:10,0:0:0.999972,2.77449e-05,6.0858e-30:45
chr01	28067088	chr01_28067088_C_T	C	T	144.918	.	.	GT:PL:DP:SP:AD:SCR:GP:GQ	0/0:0,15,250:23:0:22,1:29:0.996115,0.00388501,3.78805e-28:24	0/0:0,57,255:19:0:19,0:25:1,2.46084e-07,1.20256e-28:66	0/0:0,84,255:28:0:28,0:35:1,4.91002e-10,1.20256e-28:93	0/0:0,50,255:29:0:28,1:39:0.999999,1.23334e-06,1.20256e-28:59	./.:0,2,255:16:0:15,1:26:0.9278,0.0722,1.11573e-28:11	0/1:71,0,255:25:29:19,5:34:6.44046e-07,0.999999,9.75041e-28:61	./.:25,0,255:24:4:22,2:37:0.024999,0.975001,9.50666e-28:16	0/0:0,141,255:47:0:47,0:60:1,9.79677e-16,1.20256e-28:99	0/0:0,69,255:23:0:23,0:32:1,1.55268e-08,1.20256e-28:78	0/1:105,0,255:37:0:32,5:53:2.56399e-10,1,9.75041e-28:95
chr01	28130939	chr01_28130939_T_C	T	C	4.48917	.	.	GT:PL:DP:SP:AD:SCR:GP:GQ	0/0:0,18,132:6:0:6,0:6:0.99928,0.000719887,3.25672e-17:31	0/0:0,33,180:11:0:11,0:6:0.999977,2.27807e-05,5.16516e-22:46	0/0:0,24,162:8:0:8,0:7:0.999819,0.000180925,3.25848e-20:37	0/0:0,24,162:8:0:8,0:4:0.999819,0.000180925,3.25848e-20:37	0/0:0,27,186:9:0:9,0:7:0.999909,9.06854e-05,1.29734e-22:40	0/0:0,27,170:9:0:9,0:4:0.999909,9.06854e-05,5.16481e-21:40	0/1:42,0,134:9:0:7,2:5:0.00138618,0.998614,4.51767e-16:28	0/0:0,15,123:5:0:5,0:5:0.998565,0.00143533,2.58506e-16:28	./.:0,9,92:3:0:3,0:2:0.99431,0.00568982,3.24053e-13:22	0/0:0,33,180:11:0:11,0:5:0.999977,2.27807e-05,5.16516e-22:46
chr01	28151017	chr01_28151017_A_G	A	G	1448.34	.	.	GT:PL:DP:SP:AD:SCR:GP:GQ	0/1:171,0,243:24:5:16,6:29:1.04494e-17,1,9.52461e-26:99	0/1:158,0,246:25:12:19,5:26:2.08494e-16,1,4.77361e-26:99	./.:0,16,255:28:3:24,1:28:0.981263,0.0187367,4.4827e-27:17	0/1:78,0,255:49:4:41,5:48:2.08494e-08,1,6.00962e-27:76	0/1:255,0,255:34:13:23,10:39:4.16e-26,1,6.00962e-27:99	0/1:188,0,255:42:13:33,8:42:2.08494e-19,1,6.00962e-27:99	0/1:82,0,144:6:0:4,2:7:8.30028e-09,1,7.56566e-16:80	0/1:255,0,255:35:14:26,9:35:4.16e-26,1,6.00962e-27:99	0/1:69,0,238:14:10:12,2:12:1.65612e-07,1,3.01195e-25:67	0/1:255,0,255:36:8:21,15:42:4.16e-26,1,6.00962e-27:99
chr01	28340856	chr01_28340856_A_G	A	G	10.7191	.	.	GT:PL:DP:SP:AD:SCR:GP:GQ	0/0:0,18,138:6:0:6,0:0:0.998761,0.001239,2.42449e-17:29	0/0:0,18,143:6:0:6,0:0:0.998761,0.001239,7.6669e-18:29	0/0:0,18,143:6:0:6,0:0:0.998761,0.001239,7.6669e-18:29	0/0:0,42,189:14:0:14,0:0:0.999995,4.93864e-06,1.92822e-22:53	0/0:0,24,155:8:0:8,0:0:0.999689,0.000311511,4.84198e-19:35	0/0:0,51,194:17:0:17,0:0:0.999999,6.2174e-07,6.09759e-23:62	./.:0,12,113:4:0:4,0:0:0.995086,0.00491439,7.63869e-15:23	0/1:48,0,113:7:0:5,2:0:0.000202443,0.999798,9.80531e-14:36	./.:4,0,149:11:0:10,1:0:0.835693,0.164307,4.04767e-18:7	0/0:0,42,189:14:0:14,0:0:0.999995,4.93864e-06,1.92822e-22:53
chr01	28344131	chr01_28344131_G_A	G	A	24.5527	.	.	GT:PL:DP:SP:AD:SCR:GP:GQ	0/0:0,21,255:7:0:7,0:14:0.999818,0.000182396,4.16919e-30:37	0/0:0,42,255:14:0:14,0:28:0.999999,1.44909e-06,4.16995e-30:58	0/0:0,24,255:8:0:8,0:16:0.999909,9.14231e-05,4.16957e-30:40	0/1:66,0,255:18:0:16,2:34:1.0937e-05,0.999989,1.81564e-28:49	0/0:0,39,255:13:0:13,0:26:0.999997,2.89131e-06,4.16994e-30:55	0/0:0,36,255:12:0:12,0:18:0.999994,5.7689e-06,4.16993e-30:52	0/0:0,48,255:16:0:16,0:32:1,3.63995e-07,4.16995e-30:64	0/0:0,18,255:6:0:6,0:10:0.999636,0.000363863,4.16843e-30:34	0/0:0,18,255:6:0:6,0:12:0.999636,0.000363863,4.16843e-30:34	0/0:0,42,255:14:0:14,0:28:0.999999,1.44909e-06,4.16995e-30:58
chr01	28404425	chr01_28404425_G_A	G	A	61.1223	.	.	GT:PL:DP:SP:AD:SCR:GP:GQ	0/0:0,48,228:16:0:16,0:1:0.999998,1.7393e-06,4.77187e-26:57	0/0:0,11,163:16:0:15,1:0:0.991358,0.00864182,1.49596e-19:20	0/0:0,39,255:13:0:13,0:2:0.999986,1.38156e-05,9.52102e-29:48	0/0:0,72,255:24:0:24,0:6:1,6.92428e-09,9.52115e-29:81	0/0:0,42,255:14:0:14,0:2:0.999993,6.92423e-06,9.52109e-29:51	0/0:0,36,253:12:0:12,0:5:0.999972,2.75653e-05,1.50896e-28:45	0/1:66,0,133:10:0:7,3:0:2.28889e-06,0.999998,1.37503e-15:56	0/0:0,36,255:12:0:12,0:4:0.999972,2.75653e-05,9.52089e-29:45	0/0:0,30,175:10:0:10,0:0:0.99989,0.00010973,9.52011e-21:39	0/1:43,0,247:18:0:15,3:7:0.000456485,0.999543,5.47163e-27:33
chr01	28519516	chr01_28519516_A_G	A	G	9.62559	.	.	GT:PL:DP:SP:AD:SCR:GP:GQ	0/0:0,24,162:8:0:8,0:8:0.999766,0.000234126,5.45682e-20:36	./.:0,12,181:4:0:4,0:6:0.996302,0.00369778,6.84592e-22:24	0/0:0,30,212:10:0:10,0:10:0.999941,5.882e-05,5.45777e-25:42	0/0:0,30,250:10:0:10,0:12:0.999941,5.882e-05,8.64999e-29:42	0/0:0,15,152:5:0:5,0:5:0.998143,0.00185671,5.44796e-19:27	0/0:0,21,183:7:0:7,0:7:0.999533,0.000467033,4.33349e-22:33	0/0:0,18,143:6:0:6,0:6:0.999069,0.00093142,4.33148e-18:30	0/0:0,33,242:11:0:11,0:12:0.99997,2.94807e-05,5.45793e-28:45	0/1:48,0,113:7:0:5,2:7:0.00026936,0.999731,7.3684e-14:35	0/0:0,42,212:14:0:14,0:15:0.999996,3.7115e-06,5.45807e-25:54
chr01	28696182	chr01_28696182_A_C	A	C	307.611	.	.	GT:PL:DP:SP:AD:SCR:GP:GQ	./.:0,12,113:4:0:4,0:0:0.969417,0.030583,3.03662e-13:15	0/0:0,39,185:13:0:13,0:0:0.999937,6.29423e-05,1.9763e-20:42	0/0:0,54,191:18:0:18,0:0:0.999998,1.99053e-06,4.96454e-21:57	0/0:0,45,191:15:0:15,0:0:0.999984,1.58111e-05,4.96447e-21:48	0/0:0,42,186:14:0:14,0:0:0.999968,3.15469e-05,1.56988e-20:45	0/0:0,48,188:16:0:16,0:0:0.999992,7.9244e-06,9.9055e-21:51	1/1:195,54,0:18:0:0,18:0:5.05948e-19,3.18476e-05,0.999968:44	0/0:0,36,184:12:0:12,0:0:0.999874,0.000125579,2.48786e-20:39	1/1:180,33,0:11:0:0,11:0:1.59361e-17,0.00399349,0.996006:23	0/0:0,27,167:9:0:9,0:0:0.999003,0.000996637,1.2458e-18:30
chr01	29243725	chr01_29243725_T_C	T	C	11.7764	.	.	GT:PL:DP:SP:AD:SCR:GP:GQ	0/0:0,21,154:7:0:7,0:0:0.99942,0.000579923,5.30802e-19:32	0/0:0,33,178:11:0:11,0:0:0.999963,3.66106e-05,2.11431e-21:44	0/1:50,0,91:6:0:4,2:0:0.000136873,0.999863,1.45045e-11:38	0/0:0,21,154:7:0:7,0:0:0.99942,0.000579923,5.30802e-19:32	0/0:0,18,126:6:0:6,0:0:0.998844,0.00115643,3.3472e-16:29	0/0:0,21,154:7:0:7,0:0:0.99942,0.000579923,5.30802e-19:32	0/0:0,30,175:10:0:10,0:0:0.999927,7.3045e-05,4.21845e-21:41	0/0:0,15,129:5:0:5,0:0:0.997695,0.00230473,1.67565e-16:26	0/0:0,30,175:10:0:10,0:0:0.999927,7.3045e-05,4.21845e-21:41	./.:0,12,106:4:0:4,0:0:0.995412,0.00458802,3.3357e-14:23
chr01	29517412	chr01_29517412_T_C	T	C	47.9466	.	.	GT:PL:DP:SP:AD:SCR:GP:GQ	0/0:0,15,236:5:0:5,0:2:0.998381,0.00161906,1.6488e-27:27	./.:0,12,210:4:0:4,0:0:0.996775,0.00322524,6.55342e-25:24	0/0:0,33,255:11:0:11,0:3:0.999974,2.57012e-05,2.07902e-29:45	0/0:0,27,255:9:0:9,0:1:0.999898,0.000102311,2.07887e-29:39	0/1:87,0,255:8:0:6,2:2:3.89076e-08,1,4.0542e-28:74	0/0:0,36,255:12:0:12,0:2:0.999987,1.28813e-05,2.07905e-29:48	0/0:0,45,255:15:0:15,0:11:0.999998,1.62168e-06,2.07907e-29:57	./.:0,3,60:1:0:1,0:0:0.974942,0.0250579,6.40988e-10:16	0/0:0,48,255:16:0:16,0:8:0.999999,8.12765e-07,2.07908e-29:60	0/0:0,39,255:13:0:13,0:5:0.999994,6.45599e-06,2.07906e-29:51
chr01	29528467	chr01_29528467_A_G	A	G	42.5339	.	.	GT:PL:DP:SP:AD:SCR:GP:GQ	./.:0,3,25:1:0:1,0:0:0.966863,0.0331337,3.57367e-06:14	0/0:0,30,255:10:0:10,0:6:0.999932,6.83715e-05,3.6959e-29:41	0/1:81,0,136:10:0:8,2:6:1.1617e-07,1,4.29383e-16:69	0/0:0,21,213:7:0:7,0:4:0.999457,0.000542836,5.85483e-25:32	0/0:0,39,219:13:0:13,0:2:0.999991,8.60798e-06,1.47145e-25:50	0/0:0,33,237:11:0:11,0:8:0.999966,3.42681e-05,2.33203e-27:44	0/0:0,21,255:7:0:7,0:10:0.999457,0.000542836,3.69414e-29:32	./.:0,9,97:3:0:3,0:2:0.991465,0.00853459,2.31221e-13:20	0/0:0,24,245:8:0:8,0:4:0.999728,0.000272136,3.69515e-28:35	0/0:0,27,255:9:0:9,0:8:0.999864,0.00013641,3.69565e-29:38
chr01	29758970	chr01_29758970_T_C	T	C	4.12677	.	.	GT:PL:DP:SP:AD:SCR:GP:GQ	0/0:0,15,255:5:0:5,0:0:0.998855,0.00114513,1.03789e-29:29	0/0:0,36,255:12:0:12,0:0:0.999991,9.10648e-06,1.03907e-29:50	0/0:0,24,255:8:0:8,0:0:0.999856,0.000144308,1.03893e-29:38	0/1:42,0,225:6:0:5,1:0:0.00173736,0.998263,2.86114e-25:27	0/0:0,24,255:8:0:8,0:0:0.999856,0.000144308,1.03893e-29:38	./.:0,9,169:3:0:3,0:0:0.995457,0.00454335,4.11785e-21:23	0/0:0,18,138:6:0:6,0:0:0.999426,0.000574255,5.20474e-18:32	0/0:0,21,255:7:0:7,0:0:0.999712,0.000287892,1.03878e-29:35	./.:0,9,92:3:0:3,0:0:0.995457,0.00454335,2.06382e-13:23	0/0:0,39,255:13:0:13,0:0:0.999995,4.56407e-06,1.03907e-29:53
chr01	29776759	chr01_29776759_A_T	A	T	409.36	.	.	GT:PL:DP:SP:AD:SCR:GP:GQ	./.:154,21,0:7:0:0,7:0:3.64247e-15,0.0469131,0.953087:13	0/0:0,72,197:24:0:24,0:0:1,4.07285e-08,2.07843e-21:73	1/1:180,33,0:11:0:0,11:0:9.57012e-18,0.0030961,0.996904:25	0/1:145,0,160:25:0:14,11:0:4.89894e-15,1,1.61376e-17:99	0/0:0,54,195:18:0:18,0:0:0.999997,2.56979e-06,3.29409e-21:55	0/0:0,69,197:23:0:23,0:0:1,8.1264e-08,2.07843e-21:70	0/0:0,24,162:8:0:8,0:0:0.997437,0.00256321,6.55574e-18:25	0/0:0,75,198:25:0:25,0:0:1,2.04126e-08,1.65096e-21:76	./.:0,18,143:6:0:6,0:0:0.989873,0.0101269,5.16792e-16:19	0/0:0,27,170:9:0:9,0:0:0.998714,0.00128629,1.04034e-18:28
chr01	30577012	chr01_30577012_A_G	A	G	10.5146	.	.	GT:PL:DP:SP:AD:SCR:GP:GQ	0/0:0,48,255:16:0:16,0:32:1,3.21532e-07,3.25379e-30:64	0/0:0,42,255:14:0:14,0:28:0.999999,1.28004e-06,3.25379e-30:58	0/0:0,90,255:30:0:30,0:60:1,2.02873e-11,3.25379e-30:99	0/1:52,0,255:20:3:18,2:40:0.000310914,0.999689,1.60336e-28:35	0/0:0,63,255:21:0:21,0:42:1,1.01677e-08,3.25379e-30:79	0/0:0,57,255:19:0:19,0:38:1,4.04785e-08,3.25379e-30:73	0/0:0,66,255:22:0:22,0:44:1,5.09595e-09,3.25379e-30:82	0/0:0,33,255:11:0:11,0:22:0.99999,1.01676e-05,3.25376e-30:49	0/0:0,51,255:17:0:17,0:34:1,1.61148e-07,3.25379e-30:67	0/0:0,54,255:18:0:18,0:36:1,8.07653e-08,3.25379e-30:70
chr01	30706347	chr01_30706347_C_G	C	G	1239.94	.	.	GT:PL:DP:SP:AD:SCR:GP:GQ	1/1:113,18,0:6:0:0,6:0:3.51759e-15,0.000839402,0.999161:30	1/1:138,21,0:11:0:1,10:0:1.11282e-17,0.000420874,0.999579:33	1/1:153,33,0:11:0:0,11:0:3.52045e-19,2.65658e-05,0.999973:45	1/1:142,24,0:8:0:0,8:0:4.43117e-18,0.000210981,0.999789:36	1/1:89,15,0:5:0:0,5:0:8.8284e-13,0.00167343,0.998327:27	1/1:138,27,0:9:0:0,9:0:1.11318e-17,0.000105752,0.999894:39	0/1:134,0,42:9:0:2,7:0:5.26936e-16,0.998811,0.00118891:29	1/1:144,21,0:7:0:0,7:0:2.79529e-18,0.000420874,0.999579:33	1/1:113,21,0:7:0:0,7:0:3.51906e-15,0.000420874,0.999579:33	1/1:115,15,0:5:0:0,5:0:2.21759e-15,0.00167343,0.998327:27
chr01	31015290	chr01_31015290_C_T	C	T	39.7203	.	.	GT:PL:DP:SP:AD:SCR:GP:GQ	0/0:0,84,255:28:0:28,0:0:1,9.67062e-11,4.66497e-30:99	0/0:0,111,255:37:0:37,0:0:1,1.92954e-13,4.66497e-30:99	0/0:0,96,255:32:0:32,0:0:1,6.10175e-12,4.66497e-30:99	0/0:0,123,255:41:0:41,0:0:1,1.21746e-14,4.66497e-30:99	0/0:0,63,255:21:0:21,0:0:1,1.21746e-08,4.66497e-30:79	0/0:0,54,255:18:0:18,0:0:1,9.67062e-08,4.66497e-30:70	0/0:0,54,255:18:0:18,0:0:1,9.67062e-08,4.66497e-30:70	0/0:0,117,255:39:0:39,0:0:1,4.84679e-14,4.66497e-30:99	0/0:0,84,255:28:0:28,0:0:1,9.67062e-11,4.66497e-30:99	0/1:81,0,255:25:10:22,3:0:3.26998e-07,1,1.92041e-28:64
chr01	31198047	chr01_31198047_T_C	T	C	40.6998	.	.	GT:PL:DP:SP:AD:SCR:GP:GQ	0/1:81,0,255:13:0:11,2:12:2.3896e-07,1,2.62794e-28:66	0/0:0,36,255:12:0:12,0:12:0.999992,8.34971e-06,8.73547e-30:50	0/0:0,27,255:9:0:9,0:9:0.999934,6.63202e-05,8.73496e-30:41	0/0:0,36,255:12:0:12,0:11:0.999992,8.34971e-06,8.73547e-30:50	0/0:0,33,255:11:0:11,0:11:0.999983,1.66597e-05,8.73539e-30:47	0/0:0,39,255:13:0:13,0:10:0.999996,4.18478e-06,8.7355e-30:53	0/0:0,45,255:15:0:15,0:15:0.999999,1.05117e-06,8.73553e-30:59	0/0:0,42,255:14:0:14,0:14:0.999998,2.09736e-06,8.73552e-30:56	0/0:0,45,255:15:0:15,0:11:0.999999,1.05117e-06,8.73553e-30:59	0/0:0,36,255:12:0:12,0:12:0.999992,8.34971e-06,8.73547e-30:50
chr01	31273755	chr01_31273755_A_G	A	G	10.778	.	.	GT:PL:DP:SP:AD:SCR:GP:GQ	0/0:0,48,192:16:0:16,0:0:0.999999,6.8074e-07,2.91007e-23:61	0/0:0,63,196:21:0:21,0:0:1,2.15269e-08,1.15852e-23:76	0/0:0,90,198:30:0:30,0:0:1,4.29518e-11,7.30976e-24:99	0/0:0,41,173:26:0:25,1:0:0.999997,3.41177e-06,2.31154e-21:54	0/0:0,63,194:21:0:21,0:0:1,2.15269e-08,1.83613e-23:76	0/0:0,78,197:26:0:26,0:0:1,6.8074e-10,9.20244e-24:91	0/0:0,78,197:26:0:26,0:0:1,6.8074e-10,9.20244e-24:91	0/1:50,0,155:24:0:20,4:0:0.000232765,0.999767,3.39485e-18:36	0/0:0,48,191:16:0:16,0:0:0.999999,6.8074e-07,3.66356e-23:61	0/0:0,51,187:17:0:17,0:0:1,3.41178e-07,9.20244e-23:64
chr01	31507130	chr01_31507130_T_G	T	G	9.59981	.	.	GT:PL:DP:SP:AD:SCR:GP:GQ	0/0:0,30,175:10:0:10,0:0:0.999941,5.882e-05,2.73537e-21:42	0/0:0,27,163:9:0:9,0:0:0.999883,0.000117354,4.33501e-20:39	0/0:0,45,188:15:0:15,0:0:0.999998,1.86016e-06,1.37101e-22:57	0/0:0,54,195:18:0:18,0:0:1,2.3418e-07,2.73553e-23:66	0/0:0,75,197:25:0:25,0:0:1,1.86016e-09,1.726e-23:87	0/0:0,51,194:17:0:17,0:0:1,4.67251e-07,3.44382e-23:63	0/1:48,0,113:7:0:5,2:0:0.00026936,0.999731,7.3684e-14:35	0/0:0,21,154:7:0:7,0:0:0.999533,0.000467033,3.44222e-19:33	0/0:0,33,180:11:0:11,0:0:0.99997,2.94807e-05,8.65024e-22:45	0/0:0,39,187:13:0:13,0:0:0.999993,7.40538e-06,1.72599e-22:51
chr01	31675009	chr01_31675009_T_C	T	C	6.8307	.	.	GT:PL:DP:SP:AD:SCR:GP:GQ	0/0:0,60,196:20:0:20,0:0:1,5.1282e-08,1.65147e-23:72	0/0:0,30,175:10:0:10,0:0:0.999949,5.12794e-05,2.07897e-21:42	0/0:0,42,189:14:0:14,0:0:0.999997,3.23567e-06,8.27693e-23:54	0/0:0,33,178:11:0:11,0:0:0.999974,2.57012e-05,1.04198e-21:45	0/0:0,51,193:17:0:17,0:0:1,4.07348e-07,3.29512e-23:63	0/0:0,30,175:10:0:10,0:0:0.999949,5.12794e-05,2.07897e-21:42	0/0:0,21,154:7:0:7,0:0:0.999593,0.000407182,2.61634e-19:33	0/0:0,21,154:7:0:7,0:0:0.999593,0.000407182,2.61634e-19:33	0/1:45,0,125:8:0:6,2:0:0.000616264,0.999384,4.0517e-15:32	0/0:0,45,188:15:0:15,0:0:0.999998,1.62168e-06,1.04201e-22:57
chr01	32004360	chr01_32004360_T_G	T	G	6.84154	.	.	GT:PL:DP:SP:AD:SCR:GP:GQ	./.:0,12,106:4:0:4,0:0:0.996775,0.00322524,1.64614e-14:24	0/0:0,18,143:6:0:6,0:0:0.999188,0.000812106,3.29244e-18:30	0/0:0,60,193:20:0:20,0:0:1,5.1282e-08,3.29512e-23:72	0/0:0,111,199:37:0:37,0:0:1,4.07348e-13,8.27696e-24:99	0/1:45,0,125:8:0:6,2:0:0.000616264,0.999384,4.0517e-15:32	0/0:0,60,196:20:0:20,0:0:1,5.1282e-08,1.65147e-23:72	0/0:0,69,196:23:0:23,0:0:1,6.45603e-09,1.65147e-23:81	0/0:0,87,197:29:0:29,0:0:1,1.02321e-10,1.31181e-23:99	0/0:0,99,199:33:0:33,0:0:1,6.45603e-12,8.27696e-24:99	0/0:0,30,175:10:0:10,0:0:0.999949,5.12794e-05,2.07897e-21:42
chr01	32087997	chr01_32087997_A_G	A	G	28.3791	.	.	GT:PL:DP:SP:AD:SCR:GP:GQ	0/0:0,57,255:19:0:19,0:6:1,5.94862e-08,7.02703e-30:72	0/0:0,42,255:14:0:14,0:4:0.999998,1.88111e-06,7.02702e-30:57	0/0:0,36,255:12:0:12,0:2:0.999992,7.48881e-06,7.02698e-30:51	0/0:0,84,255:28:0:28,0:2:1,1.1869e-10,7.02703e-30:99	0/0:0,51,255:17:0:17,0:2:1,2.36819e-07,7.02703e-30:66	0/0:0,54,255:18:0:18,0:1:1,1.1869e-07,7.02703e-30:69	0/0:0,72,255:24:0:24,0:8:1,1.88112e-09,7.02703e-30:87	0/0:0,45,255:15:0:15,0:2:0.999999,9.42791e-07,7.02702e-30:60	0/0:0,54,255:18:0:18,0:1:1,1.1869e-07,7.02703e-30:69	0/1:69,0,255:14:3:12,2:1:4.22262e-06,0.999996,2.35697e-28:53
chr01	32195409	chr01_32195409_A_G	A	G	1609.96	.	.	GT:PL:DP:SP:AD:SCR:GP:GQ	0/1:146,0,57:11:0:2,9:9:7.53904e-17,0.999983,1.66192e-05:47	1/1:162,24,0:8:0:0,8:8:2.27248e-19,0.000477723,0.999522:33	1/1:167,27,0:9:0:0,9:9:7.18791e-20,0.000239486,0.999761:36	1/1:159,24,0:8:0:0,8:8:4.53418e-19,0.000477723,0.999522:33	1/1:184,36,0:12:0:0,12:12:1.43448e-21,3.01558e-05,0.99997:45	1/1:189,42,0:14:0:0,14:14:4.53632e-22,7.57495e-06,0.999992:51	1/1:167,27,0:9:0:0,9:9:7.18791e-20,0.000239486,0.999761:36	1/1:196,66,0:22:0:0,22:22:9.05121e-23,3.01567e-08,1:75	0/1:143,0,87:11:0:2,9:9:1.50426e-16,1,1.66194e-08:77	./.:144,0,0:20:0:1,19:19:1.28076e-17,0.107187,0.892813:9
chr01	32237524	chr01_32237524_C_A	C	A	24.5144	.	.	GT:PL:DP:SP:AD:SCR:GP:GQ	0/0:0,39,255:13:0:13,0:0:0.999997,2.8612e-06,4.08354e-30:55	0/1:66,0,255:18:0:16,2:0:1.10521e-05,0.999989,1.79674e-28:49	0/0:0,21,255:7:0:7,0:0:0.99982,0.000180497,4.08282e-30:37	0/0:0,66,255:22:0:22,0:0:1,5.70886e-09,4.08355e-30:82	0/0:0,24,255:8:0:8,0:0:0.99991,9.04711e-05,4.08318e-30:40	0/0:0,81,255:27:0:27,0:0:1,1.8053e-10,4.08355e-30:97	0/0:0,69,255:23:0:23,0:0:1,2.86121e-09,4.08355e-30:85	0/0:0,36,255:12:0:12,0:0:0.999994,5.70882e-06,4.08353e-30:52	0/0:0,63,255:21:0:21,0:0:1,1.13907e-08,4.08355e-30:79	0/0:0,75,255:25:0:25,0:0:1,7.18702e-10,4.08355e-30:91
chr01	32268900	chr01_32268900_A_G	A	G	26.4733	.	.	GT:PL:DP:SP:AD:SCR:GP:GQ	0/0:0,57,255:19:0:19,0:0:1,6.12828e-08,7.45791e-30:72	0/0:0,60,255:20:0:20,0:0:1,3.07142e-08,7.45791e-30:75	0/0:0,42,255:14:0:14,0:0:0.999998,1.93793e-06,7.45789e-30:57	0/1:67,0,255:12:0:10,2:0:6.49619e-06,0.999994,2.42815e-28:51	0/0:0,66,255:22:0:22,0:0:1,7.71505e-09,7.45791e-30:81	0/0:0,39,255:13:0:13,0:0:0.999996,3.86667e-06,7.45788e-30:54	0/0:0,69,255:23:0:23,0:0:1,3.86668e-09,7.45791e-30:84	0/0:0,57,255:19:0:19,0:0:1,6.12828e-08,7.45791e-30:72	0/0:0,69,255:23:0:23,0:0:1,3.86668e-09,7.45791e-30:84	0/0:0,57,255:19:0:19,0:0:1,6.12828e-08,7.45791e-30:72
chr01	32432097	chr01_32432097_C_T	C	T	46.1385	.	.	GT:PL:DP:SP:AD:SCR:GP:GQ	0/0:0,126,255:42:0:42,0:0:1,6.94532e-15,6.04401e-30:99	0/1:87,0,255:23:10:20,3:0:7.21618e-08,1,2.18591e-28:71	0/0:0,87,255:29:0:29,0:0:1,5.51687e-11,6.04401e-30:99	0/0:0,120,255:40:0:40,0:0:1,2.76498e-14,6.04401e-30:99	0/0:0,87,255:29:0:29,0:0:1,5.51687e-11,6.04401e-30:99	0/0:0,148,255:49:0:49,0:0:1,4.3822e-17,6.04401e-30:99	0/0:0,123,255:41:0:41,0:0:1,1.38577e-14,6.04401e-30:99	0/0:0,135,255:45:0:45,0:0:1,8.74364e-16,6.04401e-30:99	0/0:0,87,255:29:0:29,0:0:1,5.51687e-11,6.04401e-30:99	0/0:0,105,255:35:0:35,0:0:1,8.74364e-13,6.04401e-30:99
chr01	32764644	chr01_32764644_T_C	T	C	42.0745	.	.	GT:PL:DP:SP:AD:SCR:GP:GQ	0/0:0,48,255:16:0:16,0:0:0.999999,6.77956e-07,1.44658e-29:61	0/1:81,0,255:13:0:11,2:0:1.85694e-07,1,3.38175e-28:67	0/0:0,60,255:20:0:20,0:0:1,4.27761e-08,1.44658e-29:73	0/0:0,33,255:11:0:11,0:0:0.999979,2.14384e-05,1.44655e-29:46	0/0:0,48,255:16:0:16,0:0:0.999999,6.77956e-07,1.44658e-29:61	0/0:0,36,255:12:0:12,0:0:0.999989,1.07448e-05,1.44657e-29:49	0/0:0,18,255:6:0:6,0:0:0.999322,0.000677497,1.4456e-29:31	0/0:0,27,255:9:0:9,0:0:0.999915,8.53423e-05,1.44646e-29:40	0/0:0,72,255:24:0:24,0:0:1,2.69899e-09,1.44658e-29:85	./.:6,0,255:18:0:17,1:0:0.854486,0.145514,4.92094e-29:8
chr01	32888741	chr01_32888741_A_G	A	G	9.2581	.	.	GT:PL:DP:SP:AD:SCR:GP:GQ	0/0:0,93,255:31:0:31,0:0:1,9.07127e-12,2.58986e-30:99	0/0:0,129,255:43:0:43,0:0:1,2.2786e-15,2.58986e-30:99	0/0:0,48,255:16:0:16,0:0:1,2.86859e-07,2.58986e-30:65	0/0:0,60,255:20:0:20,0:0:1,1.80996e-08,2.58986e-30:77	0/1:51,0,255:23:0:21,2:0:0.000438674,0.999561,1.43027e-28:33	0/0:0,63,255:21:0:21,0:0:1,9.07127e-09,2.58986e-30:80	0/0:0,36,255:12:0:12,0:0:0.999995,4.54638e-06,2.58985e-30:53	0/0:0,60,255:20:0:20,0:0:1,1.80996e-08,2.58986e-30:77	0/0:0,60,255:20:0:20,0:0:1,1.80996e-08,2.58986e-30:77	0/0:0,36,255:12:0:12,0:0:0.999995,4.54638e-06,2.58985e-30:53
chr01	33007045	chr01_33007045_A_G	A	G	7.00086	.	.	GT:PL:DP:SP:AD:SCR:GP:GQ	0/0:0,33,180:11:0:11,0:0:0.999982,1.84395e-05,3.38414e-22:47	0/0:0,42,188:14:0:14,0:0:0.999998,2.32144e-06,5.36358e-23:56	./.:0,9,92:3:0:3,0:0:0.995389,0.00461053,2.12544e-13:23	0/0:0,63,195:21:0:21,0:0:1,1.84399e-08,1.07018e-23:77	0/0:0,45,187:15:0:15,0:0:0.999999,1.16348e-06,6.75236e-23:59	0/0:0,27,170:9:0:9,0:0:0.999927,7.34051e-05,3.38395e-21:41	0/0:0,18,138:6:0:6,0:0:0.999417,0.00058278,5.36047e-18:32	0/1:46,0,157:17:0:14,3:0:0.000682253,0.999318,1.83401e-18:31	0/0:0,21,149:8:0:7,0:0:0.999708,0.000292167,4.25921e-19:35	0/0:0,57,193:19:0:19,0:0:1,7.34105e-08,1.69612e-23:71
chr01	33116025	chr01_33116025_G_T	G	T	872.743	.	.	GT:PL:DP:SP:AD:SCR:GP:GQ	1/1:184,36,0:12:0:0,12:0:3.97907e-19,0.000502125,0.999498:32	1/1:184,36,0:12:0:0,12:0:3.97907e-19,0.000502125,0.999498:32	1/1:196,63,0:21:0:0,21:0:2.51188e-20,1.00237e-06,0.999999:59	1/1:196,81,0:27:0:0,27:0:2.51189e-20,1.58866e-08,1:77	0/0:0,66,197:22:0:22,0:0:1,5.02377e-07,1.99526e-20:62	0/0:0,42,188:14:0:14,0:0:0.999874,0.000126176,1.58469e-19:38	0/0:0,57,195:19:0:19,0:0:0.999996,3.99051e-06,3.16226e-20:53	0/0:0,36,184:12:0:12,0:0:0.999498,0.000502125,3.97907e-19:32	0/0:0,27,170:9:0:9,0:0:0.996025,0.00397466,9.96025e-18:24	1/1:197,84,0:28:0:0,28:0:1.99526e-20,7.96214e-09,1:80
chr01	33198182	chr01_33198182_A_C	A	C	407.116	.	.	GT:PL:DP:SP:AD:SCR:GP:GQ	0/1:50,0,195:6:0:4,2:2:2.03528e-05,0.99998,3.88418e-21:46	0/1:74,0,192:7:0:4,3:3:8.10274e-08,1,7.75011e-21:70	0/1:36,0,255:11:3:9,2:2:0.000510987,0.999489,3.88227e-27:32	0/1:48,0,225:7:8:5,2:2:3.22566e-05,0.999968,3.88413e-24:44	0/1:74,0,200:7:4:4,3:3:8.10274e-08,1,1.22831e-21:70	0/1:44,0,255:18:9:14,4:5:8.10209e-05,0.999919,3.88394e-27:40	./.:25,0,158:4:0:3,1:1:0.00639508,0.993605,1.93429e-17:21	0/1:69,0,255:9:3:6,3:4:2.56231e-07,1,3.88426e-27:65	./.:19,0,191:6:0:5,1:1:0.024983,0.975017,9.51306e-21:16	0/1:42,0,255:9:4:7,2:3:0.000128403,0.999872,3.88376e-27:38
chr01	33371560	chr01_33371560_G_A	G	A	35.9805	.	.	GT:PL:DP:SP:AD:SCR:GP:GQ	0/0:0,57,255:19:0:19,0:0:1,3.89953e-08,3.01971e-30:74	0/0:0,63,255:21:0:21,0:0:1,9.79519e-09,3.01971e-30:80	0/0:0,36,255:12:0:12,0:0:0.999995,4.9092e-06,3.0197e-30:53	0/0:0,96,255:32:0:32,0:0:1,4.90922e-12,3.01971e-30:99	0/0:0,45,255:15:0:15,0:0:0.999999,6.18034e-07,3.01971e-30:62	0/0:0,90,255:30:0:30,0:0:1,1.9544e-11,3.01971e-30:99	0/0:0,60,255:20:0:20,0:0:1,1.9544e-08,3.01971e-30:77	0/0:0,90,255:30:0:30,0:0:1,1.9544e-11,3.01971e-30:99	0/1:78,0,255:31:0:28,3:0:8.10937e-07,0.999999,1.54509e-28:60	0/0:0,72,255:24:0:24,0:0:1,1.23314e-09,3.01971e-30:89
chr01	33502828	chr01_33502828_G_A	G	A	67.2867	.	.	GT:PL:DP:SP:AD:SCR:GP:GQ	0/0:0,33,255:11:0:11,0:0:0.999985,1.45269e-05,6.64194e-30:48	0/0:0,69,255:23:0:23,0:0:1,3.64906e-09,6.64204e-30:84	0/0:0,39,255:13:0:13,0:0:0.999996,3.64904e-06,6.64201e-30:54	0/0:0,48,255:16:0:16,0:0:1,4.59389e-07,6.64203e-30:63	0/0:0,63,255:21:0:21,0:0:1,1.45272e-08,6.64204e-30:78	0/1:108,0,255:21:0:18,3:0:5.46789e-10,1,2.2915e-28:92	0/0:0,27,255:9:0:9,0:0:0.999942,5.78303e-05,6.64165e-30:42	0/0:0,72,255:24:0:24,0:0:1,1.82886e-09,6.64204e-30:87	0/0:0,48,255:16:0:16,0:0:1,4.59389e-07,6.64203e-30:63	0/0:0,33,255:11:0:11,0:0:0.999985,1.45269e-05,6.64194e-30:48
chr01	33926326	chr01_33926326_T_C	T	C	9.60833	.	.	GT:PL:DP:SP:AD:SCR:GP:GQ	0/0:0,15,129:5:0:5,0:0:0.998143,0.00185671,1.08701e-16:27	0/0:0,33,180:11:0:11,0:0:0.99997,2.94807e-05,8.65024e-22:45	0/0:0,42,184:14:0:14,0:0:0.999996,3.7115e-06,3.44381e-22:54	0/0:0,36,184:12:0:12,0:0:0.999985,1.47756e-05,3.44377e-22:48	0/0:0,21,154:7:0:7,0:0:0.999533,0.000467033,3.44222e-19:33	0/0:0,33,180:11:0:11,0:0:0.99997,2.94807e-05,8.65024e-22:45	0/0:0,21,154:7:0:7,0:0:0.999533,0.000467033,3.44222e-19:33	0/0:0,36,184:12:0:12,0:0:0.999985,1.47756e-05,3.44377e-22:48	0/1:48,0,113:7:0:5,2:0:0.00026936,0.999731,7.3684e-14:35	0/0:0,51,194:17:0:17,0:0:1,4.67251e-07,3.44382e-23:63
chr01	34180908	chr01_34180908_A_G	A	G	28.485	.	.	GT:PL:DP:SP:AD:SCR:GP:GQ	0/1:69,0,255:17:0:15,2:0:4.07805e-06,0.999996,2.44053e-28:53	0/0:0,69,255:23:0:23,0:0:1,3.88639e-09,7.53411e-30:84	0/0:0,108,255:36:0:36,0:0:1,4.89267e-13,7.53411e-30:99	0/0:0,120,255:40:0:40,0:0:1,3.08707e-14,7.53411e-30:99	0/0:0,99,255:33:0:33,0:0:1,3.88639e-12,7.53411e-30:99	0/0:0,39,255:33:0:32,1:0:0.999996,3.88637e-06,7.53408e-30:54	0/0:0,117,255:39:0:39,0:0:1,6.15951e-14,7.53411e-30:99	0/0:0,96,255:32:0:32,0:0:1,7.75436e-12,7.53411e-30:99	0/0:0,63,255:21:0:21,0:0:1,1.5472e-08,7.53411e-30:78	0/0:0,69,255:23:0:23,0:0:1,3.88639e-09,7.53411e-30:84
chr01	34211238	chr01_34211238_T_C	T	C	6.84658	.	.	GT:PL:DP:SP:AD:SCR:GP:GQ	0/0:0,36,184:12:0:12,0:0:0.999987,1.28813e-05,2.61737e-22:48	0/0:0,21,154:7:0:7,0:0:0.999593,0.000407182,2.61634e-19:33	0/0:0,18,143:6:0:6,0:0:0.999188,0.000812106,3.29244e-18:30	0/0:0,24,162:8:0:8,0:0:0.999796,0.000204116,4.14746e-20:36	0/0:0,21,154:7:0:7,0:0:0.999593,0.000407182,2.61634e-19:33	0/0:0,33,175:11:0:11,0:0:0.999974,2.57012e-05,2.07902e-21:45	0/0:0,21,154:7:0:7,0:0:0.999593,0.000407182,2.61634e-19:33	0/0:0,30,175:10:0:10,0:0:0.999949,5.12794e-05,2.07897e-21:42	./.:0,12,113:4:0:4,0:0:0.996775,0.00322524,3.28449e-15:24	0/1:45,0,125:8:0:6,2:0:0.000616264,0.999384,4.0517e-15:32
chr01	34550070	chr01_34550070_C_T	C	T	16.5955	.	.	GT:PL:DP:SP:AD:SCR:GP:GQ	0/0:0,60,255:20:0:20,0:38:1,3.03894e-08,7.30105e-30:75	0/0:0,21,255:27:0:26,1:54:0.999759,0.000241334,7.29929e-30:36	0/0:0,120,255:40:0:40,0:79:1,3.03894e-14,7.30105e-30:99	0/0:0,120,255:40:0:40,0:79:1,3.03894e-14,7.30105e-30:99	0/0:0,36,255:12:0:12,0:24:0.999992,7.63342e-06,7.30099e-30:51	0/0:0,60,255:20:0:20,0:40:1,3.03894e-08,7.30105e-30:75	./.:0,3,60:1:0:1,0:2:0.984998,0.0150023,2.27416e-10:18	0/0:0,21,255:7:0:7,0:14:0.999759,0.000241334,7.29929e-30:36	0/0:0,27,255:9:0:9,0:12:0.999939,6.06312e-05,7.30061e-30:42	0/1:57,0,255:18:3:16,2:36:6.56521e-05,0.999934,2.40234e-28:41
chr01	34590813	chr01_34590813_G_A	G	A	645.778	.	.	GT:PL:DP:SP:AD:SCR:GP:GQ	0/1:69,0,123:9:0:6,3:9:1.468e-07,1,1.07452e-13:68	0/1:96,0,66:7:0:3,4:7:2.92904e-10,1,5.38536e-08:72	0/1:81,0,146:13:0:9,4:13:9.26244e-09,1,5.38536e-16:80	0/1:112,0,145:15:0:9,6:15:7.35742e-12,1,6.77976e-16:99	0/1:121,0,147:17:0:10,7:17:9.26244e-13,1,4.27774e-16:99	./.:0,14,163:17:0:16,1:17:0.966986,0.0330137,8.91065e-18:14	0/1:98,0,162:21:0:15,6:21:1.8481e-10,1,1.35274e-17:97	0/1:66,0,129:10:0:7,3:10:2.92904e-07,1,2.69907e-14:65	./.:0,5,156:14:0:13,1:14:0.786664,0.213336,3.63311e-17:6	0/1:62,0,157:20:0:16,4:20:7.35741e-07,0.999999,4.27774e-17:61
chr01	34602293	chr01_34602293_T_C	T	C	12.6112	.	.	GT:PL:DP:SP:AD:SCR:GP:GQ	0/0:0,78,255:26:0:26,0:1:1,3.46424e-10,3.77709e-30:94	0/0:0,75,255:25:0:25,0:2:1,6.91208e-10,3.77709e-30:91	0/0:0,42,255:14:0:14,0:0:0.999999,1.37914e-06,3.77708e-30:58	0/0:0,78,255:26:0:26,0:1:1,3.46424e-10,3.77709e-30:94	0/1:54,0,255:19:3:17,2:1:0.000182101,0.999818,1.7277e-28:37	0/0:0,63,255:21:0:21,0:0:1,1.09549e-08,3.77709e-30:79	0/0:0,48,255:16:0:16,0:0:1,3.46424e-07,3.77709e-30:64	0/0:0,54,255:18:0:18,0:0:1,8.70179e-08,3.77709e-30:70	0/0:0,39,255:13:0:13,0:0:0.999997,2.75174e-06,3.77708e-30:55	0/0:0,84,255:28:0:28,0:0:1,8.70179e-11,3.77709e-30:99
chr01	34682099	chr01_34682099_A_G	A	G	3.32525	.	.	GT:PL:DP:SP:AD:SCR:GP:GQ	0/0:0,54,255:18:0:18,0:36:1,6.98434e-08,2.43327e-30:71	0/0:0,39,255:13:0:13,0:26:0.999998,2.20864e-06,2.43327e-30:56	0/0:0,51,255:17:0:17,0:34:1,1.39356e-07,2.43327e-30:68	0/0:0,36,255:12:0:12,0:24:0.999996,4.4068e-06,2.43326e-30:53	0/1:43,0,255:23:3:21,2:46:0.00284863,0.997151,1.38301e-28:25	0/0:0,60,255:20:0:20,0:40:1,1.75439e-08,2.43327e-30:77	0/0:0,72,255:24:0:24,0:48:1,1.10694e-09,2.43327e-30:89	0/0:0,60,255:20:0:20,0:40:1,1.75439e-08,2.43327e-30:77	0/0:0,63,255:21:0:21,0:42:1,8.79276e-09,2.43327e-30:80	0/0:0,111,255:37:0:37,0:74:1,1.39356e-13,2.43327e-30:99
chr01	34791533	chr01_34791533_T_C	T	C	128.765	.	.	GT:PL:DP:SP:AD:SCR:GP:GQ	0/0:0,15,255:5:0:5,0:0:0.997535,0.00246541,4.81716e-29:26	0/0:0,15,244:5:0:5,0:0:0.997535,0.00246541,6.06445e-28:26	0/0:0,24,255:8:0:8,0:0:0.999689,0.000311047,4.82757e-29:35	0/0:0,21,255:7:0:7,0:0:0.99938,0.000620429,4.82607e-29:32	0/1:167,0,255:10:3:6,4:0:2.55293e-16,1,6.17877e-28:99	./.:0,9,170:3:0:3,0:0:0.990257,0.00974337,1.51221e-20:20	./.:0,3,60:1:0:1,0:0:0.962306,0.0376942,1.46952e-09:14	0/0:0,21,255:7:0:7,0:0:0.99938,0.000620429,4.82607e-29:32	0/0:0,24,255:8:0:8,0:0:0.999689,0.000311047,4.82757e-29:35	0/0:0,15,255:5:0:5,0:0:0.997535,0.00246541,4.81716e-29:26
chr01	35849619	chr01_35849619_G_T	G	T	19.2151	.	.	GT:PL:DP:SP:AD:SCR:GP:GQ	0/0:0,78,255:26:0:26,0:27:1,4.41531e-10,6.13568e-30:93	0/0:0,120,255:40:0:40,0:41:1,2.78587e-14,6.13568e-30:99	0/0:0,39,255:13:0:13,0:12:0.999996,3.50719e-06,6.13566e-30:54	0/0:0,120,255:40:0:40,0:38:1,2.78587e-14,6.13568e-30:99	0/0:0,30,255:10:0:10,0:10:0.999972,2.78579e-05,6.13551e-30:45	0/1:60,0,255:20:0:18,2:21:3.58941e-05,0.999964,2.20235e-28:44	0/0:0,33,255:11:0:11,0:10:0.999986,1.39622e-05,6.13559e-30:48	0/0:0,63,255:21:0:21,0:25:1,1.39624e-08,6.13568e-30:78	0/0:0,87,255:29:0:29,0:31:1,5.55855e-11,6.13568e-30:99	0/0:0,23,255:20:0:19,1:20:0.99986,0.000139605,6.13482e-30:38
chr01	35968591	chr01_35968591_G_A	G	A	42.0114	.	.	GT:PL:DP:SP:AD:SCR:GP:GQ	0/0:0,57,255:19:0:19,0:28:1,1.50253e-07,4.48316e-29:68	0/0:0,75,255:25:0:25,0:39:1,2.38134e-09,4.48316e-29:86	0/0:0,30,255:10:0:10,0:16:0.999925,7.5299e-05,4.48282e-29:41	0/0:0,102,255:34:0:34,0:55:1,4.75141e-12,4.48316e-29:99	0/1:35,0,255:37:0:32,5:16:0.00418175,0.995818,5.92846e-28:23	0/1:56,0,255:35:5:29,6:19:3.33552e-05,0.999967,5.95316e-28:44	0/0:0,48,255:16:0:16,0:26:0.999999,1.1935e-06,4.48315e-29:59	./.:4,0,255:11:0:10,1:12:0.840932,0.159068,9.46989e-29:7	0/0:0,45,255:15:0:15,0:22:0.999998,2.38134e-06,4.48315e-29:56	0/0:0,57,255:19:0:19,0:26:1,1.50253e-07,4.48316e-29:68
chr01	35993116	chr01_35993116_A_G	A	G	32.6878	.	.	GT:PL:DP:SP:AD:SCR:GP:GQ	0/0:0,18,143:6:0:6,0:0:0.998767,0.00123346,7.59845e-18:29	0/0:0,36,184:12:0:12,0:0:0.99998,1.95728e-05,6.043e-22:47	0/0:0,15,129:5:0:5,0:0:0.997542,0.00245806,1.9063e-16:26	0/0:0,18,138:6:0:6,0:0:0.998767,0.00123346,2.40284e-17:29	0/1:71,0,111:8:0:5,3:0:1.01939e-06,0.999999,1.54739e-13:59	./.:0,6,67:2:0:2,0:0:0.980803,0.0191974,2.97059e-10:17	0/0:0,15,129:5:0:5,0:0:0.997542,0.00245806,1.9063e-16:26	0/0:0,18,138:6:0:6,0:0:0.998767,0.00123346,2.40284e-17:29	./.:0,9,92:3:0:3,0:0:0.990286,0.00971451,9.48465e-13:20	0/0:0,15,129:5:0:5,0:0:0.997542,0.00245806,1.9063e-16:26
chr01	36225571	chr01_36225571_G_A	G	A	95.8314	.	.	GT:PL:DP:SP:AD:SCR:GP:GQ	0/0:0,21,255:7:0:7,0:14:0.999593,0.000407182,2.07823e-29:33	0/0:0,18,255:6:0:6,0:12:0.999188,0.000812106,2.07739e-29:30	0/0:0,42,255:14:0:14,0:28:0.999997,3.23567e-06,2.07907e-29:54	0/1:135,0,255:12:0:9,3:24:6.16644e-13,1,4.0542e-28:99	0/0:0,15,212:5:0:5,0:10:0.998381,0.00161906,4.14159e-25:27	0/0:0,21,255:7:0:7,0:14:0.999593,0.000407182,2.07823e-29:33	0/0:0,30,255:10:0:10,0:20:0.999949,5.12794e-05,2.07897e-29:42	0/0:0,24,255:8:0:8,0:15:0.999796,0.000204116,2.07865e-29:36	0/0:0,48,255:16:0:16,0:31:0.999999,8.12765e-07,2.07908e-29:60	0/0:0,24,255:8:0:8,0:16:0.999796,0.000204116,2.07865e-29:36
chr01	36349000	chr01_36349000_A_C	A	C	3.39085	.	.	GT:PL:DP:SP:AD:SCR:GP:GQ	0/0:0,69,255:23:0:23,0:22:1,2.28549e-09,2.60555e-30:86	0/0:0,81,255:27:0:27,0:26:1,1.44205e-10,2.60555e-30:98	0/0:0,63,255:21:0:21,0:22:1,9.0987e-09,2.60555e-30:80	0/0:0,96,255:32:0:32,0:35:1,4.56015e-12,2.60555e-30:99	0/0:0,72,255:24:0:24,0:24:1,1.14546e-09,2.60555e-30:89	0/1:43,0,255:23:3:21,2:23:0.00275311,0.997247,1.43127e-28:25	0/0:0,48,255:16:0:16,0:16:1,2.87726e-07,2.60555e-30:65	0/0:0,78,255:26:0:26,0:28:1,2.87726e-10,2.60555e-30:95	0/0:0,81,255:27:0:27,0:28:1,1.44205e-10,2.60555e-30:98	0/0:0,78,255:26:0:26,0:26:1,2.87726e-10,2.60555e-30:95
chr01	36410253	chr01_36410253_A_T	A	T	1581.68	.	.	GT:PL:DP:SP:AD:SCR:GP:GQ	1/1:163,27,0:9:0:0,9:9:2.79044e-20,9.41555e-05,0.999906:40	./.:97,12,0:4:0:0,4:4:1.1077e-13,0.0029689,0.997031:25	1/1:170,27,0:9:0:0,9:9:5.56765e-21,9.41555e-05,0.999906:40	1/1:197,81,0:27:0:0,27:27:1.111e-23,3.74875e-10,1:94	0/1:130,0,42:9:0:2,7:9:1.17827e-15,0.998665,0.00133516:28	1/1:180,33,0:11:0:0,11:11:5.56804e-22,2.36525e-05,0.999976:46	1/1:175,33,0:11:0:0,11:11:1.76077e-21,2.36525e-05,0.999976:46	1/1:162,24,0:8:0:0,8:8:3.51262e-20,0.000187847,0.999812:37	1/1:193,54,0:18:0:0,18:18:2.7907e-23,1.87883e-07,1:67	1/1:154,21,0:7:0:0,7:7:2.2159e-19,0.000374734,0.999625:34
chr01	36559136	chr01_36559136_T_C	T	C	9.64841	.	.	GT:PL:DP:SP:AD:SCR:GP:GQ	0/0:0,39,187:13:0:13,0:0:0.999995,4.91263e-06,7.59575e-23:53	0/0:0,87,197:29:0:29,0:0:1,7.78604e-11,7.59579e-24:99	0/0:0,63,195:21:0:21,0:0:1,1.95576e-08,1.20385e-23:77	0/0:0,39,185:13:0:13,0:0:0.999995,4.91263e-06,1.20385e-22:53	0/0:0,78,198:26:0:26,0:0:1,6.18467e-10,6.03355e-24:92	0/1:49,0,156:16:0:13,3:0:0.00032251,0.999677,2.44972e-18:34	0/0:0,30,170:10:0:10,0:0:0.999961,3.90211e-05,3.80676e-21:44	0/0:0,51,189:17:0:17,0:0:1,3.09968e-07,4.79262e-23:65	0/0:0,78,194:26:0:26,0:0:1,6.18467e-10,1.51556e-23:92	0/0:0,66,196:22:0:22,0:0:1,9.80204e-09,9.56253e-24:80
chr01	36662536	chr01_36662536_G_A	G	A	994.388	.	.	GT:PL:DP:SP:AD:SCR:GP:GQ	0/1:95,0,154:39:0:30,9:39:4.08497e-10,1,7.70462e-17:93	0/1:105,0,156:43:0:32,11:43:4.08497e-11,1,4.86129e-17:99	0/1:108,0,163:23:0:16,7:23:2.04733e-11,1,9.69954e-18:99	0/1:144,0,165:43:0:27,16:43:5.14267e-15,1,6.12e-18:99	0/1:82,0,162:25:0:19,6:25:8.15059e-09,1,1.2211e-17:80	0/1:132,0,162:46:0:31,15:46:8.15059e-14,1,1.2211e-17:99	0/1:112,0,164:27:0:19,8:27:8.15059e-12,1,7.70462e-18:99	0/1:59,0,140:42:0:35,7:42:1.62625e-06,0.999998,1.93531e-15:57	0/1:123,0,161:22:0:14,8:22:6.47424e-13,1,1.53727e-17:99	0/1:98,0,155:38:0:29,9:38:2.04733e-10,1,6.12e-17:96
chr01	36797301	chr01_36797301_A_G	A	G	5.33105	.	.	GT:PL:DP:SP:AD:SCR:GP:GQ	0/0:0,36,255:12:0:12,0:0:0.999995,4.69144e-06,2.75774e-30:53	0/0:0,39,255:13:0:13,0:0:0.999998,2.35129e-06,2.75775e-30:56	0/0:0,60,255:20:0:20,0:0:1,1.8677e-08,2.75776e-30:77	0/0:0,96,255:32:0:32,0:0:1,4.69146e-12,2.75776e-30:99	0/1:46,0,255:22:7:20,2:0:0.0013431,0.998657,1.47457e-28:28	0/0:0,69,255:23:0:23,0:1:1,2.3513e-09,2.75776e-30:86	0/0:0,45,255:15:0:15,0:0:0.999999,5.90619e-07,2.75776e-30:62	0/0:0,72,255:24:0:24,0:0:1,1.17844e-09,2.75776e-30:89	0/0:0,39,255:13:0:13,0:0:0.999998,2.35129e-06,2.75775e-30:56	0/0:0,69,255:23:0:23,0:0:1,2.3513e-09,2.75776e-30:86
chr01	36935887	chr01_36935887_T_C	T	C	3.32524	.	.	GT:PL:DP:SP:AD:SCR:GP:GQ	0/1:43,0,255:23:8:21,2:0:0.00284863,0.997151,1.38301e-28:25	0/0:0,90,255:30:0:30,0:0:1,1.75439e-11,2.43327e-30:99	0/0:0,87,255:29:0:29,0:0:1,3.50046e-11,2.43327e-30:99	0/0:0,99,255:33:0:33,0:2:1,2.20864e-12,2.43327e-30:99	0/0:0,78,255:26:0:26,0:0:1,2.78051e-10,2.43327e-30:95	0/0:0,66,255:22:0:22,0:0:1,4.40682e-09,2.43327e-30:83	0/0:0,57,255:19:0:19,0:0:1,3.50046e-08,2.43327e-30:74	0/0:0,93,255:31:0:31,0:0:1,8.79276e-12,2.43327e-30:99	0/0:0,78,255:26:0:26,0:1:1,2.78051e-10,2.43327e-30:95	0/0:0,66,255:22:0:22,0:0:1,4.40682e-09,2.43327e-30:83
chr01	37187923	chr01_37187923_C_G	C	G	1573.18	.	.	GT:PL:DP:SP:AD:SCR:GP:GQ	0/1:151,0,58:13:0:3,10:10:5.38053e-17,0.999994,5.84938e-06:52	0/1:158,0,63:25:0:5,20:20:1.07356e-17,0.999998,1.84974e-06:57	1/1:198,84,0:28:0:0,28:28:2.90881e-22,1.07867e-09,1:89	0/1:164,0,116:25:0:8,17:17:2.69667e-18,1,9.27069e-12:99	1/1:198,81,0:27:0:0,27:27:2.90881e-22,2.15223e-09,1:86	./.:147,3,0:24:0:2,22:22:3.22415e-17,0.11956,0.88044:9	0/1:152,0,55:30:0:5,25:25:4.27389e-17,0.999988,1.1671e-05:49	1/1:138,18,0:39:0:3,36:36:2.89638e-16,0.00427589,0.995724:23	./.:134,0,24:39:0:5,34:34:2.65762e-15,0.98552,0.0144803:18	1/1:196,63,0:21:0:0,21:21:4.61016e-22,1.35796e-07,1:68
chr01	37404136	chr01_37404136_A_G	A	G	188.306	.	.	GT:PL:DP:SP:AD:SCR:GP:GQ	0/0:0,30,255:10:0:10,0:1:0.99993,6.95705e-05,3.82667e-29:41	0/0:0,51,255:17:0:17,0:0:0.999999,5.52657e-07,3.82693e-29:62	./.:0,9,151:3:0:3,0:0:0.991317,0.00868297,9.52936e-19:20	0/0:0,39,255:13:0:13,0:0:0.999991,8.75894e-06,3.8269e-29:50	0/0:0,42,255:14:0:14,0:0:0.999996,4.38989e-06,3.82692e-29:53	0/0:0,27,255:9:0:9,0:0:0.999861,0.000138802,3.8264e-29:38	0/0:0,21,255:7:0:7,0:0:0.999448,0.000552352,3.82482e-29:32	0/0:0,33,255:11:0:11,0:2:0.999965,3.48691e-05,3.8268e-29:44	0/1:217,0,255:22:2:16,6:2:2.86777e-21,1,5.50042e-28:99	./.:21,0,255:13:0:12,1:0:0.102469,0.897531,4.93679e-28:9
chr01	37508372	chr01_37508372_G_A	G	A	1091.49	.	.	GT:PL:DP:SP:AD:SCR:GP:GQ	1/1:194,93,0:31:0:0,31:0:1.77395e-20,6.69115e-10,1:91	1/1:194,81,0:27:0:0,27:0:1.77395e-20,1.06048e-08,1:79	1/1:197,126,0:43:0:0,42:0:8.89081e-21,3.35352e-13,1:99	1/1:199,141,0:47:0:0,47:0:5.60972e-21,1.06048e-14,1:99	0/0:0,69,197:23:0:23,0:0:1,3.77189e-07,4.47773e-20:64	0/0:0,102,198:34:0:34,0:0:1,1.89042e-10,3.55679e-20:97	0/0:0,96,199:32:0:32,0:0:1,7.52591e-10,2.82526e-20:91	1/1:197,99,0:33:0:0,33:0:8.89081e-21,1.68074e-10,1:97	0/0:0,108,200:36:0:36,0:0:1,4.74853e-11,2.24418e-20:99	1/1:193,72,0:24:0:0,24:0:2.23327e-20,8.42366e-08,1:70
chr01	37545919	chr01_37545919_A_G	A	G	11.9296	.	.	GT:PL:DP:SP:AD:SCR:GP:GQ	0/0:0,30,175:10:0:10,0:10:0.999921,7.8734e-05,4.90116e-21:41	0/0:0,15,129:5:0:5,0:5:0.997516,0.0024838,1.94649e-16:26	0/0:0,21,154:7:0:7,0:7:0.999375,0.000625065,6.16682e-19:32	0/1:50,0,98:6:0:4,2:6:0.000126984,0.999873,3.11947e-12:38	0/0:0,29,171:22:0:21,1:22:0.999901,9.91182e-05,1.23109e-20:40	0/0:0,15,129:5:0:5,0:5:0.997516,0.0024838,1.94649e-16:26	0/0:0,24,162:8:0:8,0:8:0.999687,0.000313372,9.7768e-20:35	0/0:0,21,154:7:0:7,0:7:0.999375,0.000625065,6.16682e-19:32	0/0:0,18,132:6:0:6,0:6:0.998754,0.00124639,9.76768e-17:29	./.:0,6,67:2:0:2,0:2:0.980605,0.019395,3.03268e-10:17
chr01	37640785	chr01_37640785_C_A	C	A	202.685	.	.	GT:PL:DP:SP:AD:SCR:GP:GQ	0/0:0,42,255:14:0:14,0:0:0.999986,1.40211e-05,3.90399e-28:48	0/0:0,60,255:20:0:20,0:0:1,2.22222e-07,3.90405e-28:66	0/0:0,33,255:11:0:11,0:0:0.999889,0.000111363,3.90361e-28:39	0/0:0,48,255:16:0:16,0:0:0.999996,3.52197e-06,3.90403e-28:54	0/0:0,48,255:16:0:16,0:0:0.999996,3.52197e-06,3.90403e-28:54	0/0:0,57,255:19:0:19,0:0:1,4.43391e-07,3.90404e-28:63	0/0:0,57,255:19:0:19,0:0:1,4.43391e-07,3.90404e-28:63	1/1:255,42,0:14:0:0,14:0:2.55854e-24,0.00113443,0.998866:29	0/0:0,57,255:19:0:19,0:0:1,4.43391e-07,3.90404e-28:63	0/0:0,57,255:19:0:19,0:0:1,4.43391e-07,3.90404e-28:63
chr01	37768062	chr01_37768062_A_G	A	G	941.852	.	.	GT:PL:DP:SP:AD:SCR:GP:GQ	./.:81,0,25:4:0:1,3:3:4.07545e-09,0.998464,0.00153613:28	0/1:98,0,56:6:0:2,4:5:8.1441e-11,0.999999,1.22207e-06:59	0/1:135,0,216:16:3:8,8:14:1.62496e-14,1,1.22207e-22:99	0/1:70,0,255:17:11:13,4:9:5.13858e-08,1,1.5385e-26:72	0/1:152,0,210:23:10:11,12:20:3.24223e-16,1,4.86515e-22:99	0/1:135,0,189:16:11:8,8:11:1.62496e-14,1,6.12487e-20:99	0/1:132,0,86:11:0:4,7:11:3.24223e-14,1,1.22207e-09:89	0/1:115,0,255:20:14:13,7:12:1.62496e-12,1,1.5385e-26:99	0/1:19,0,114:6:0:5,1:6:0.00642751,0.993572,1.9244e-12:21	./.:59,0,28:3:0:1,2:1:6.46411e-07,0.999229,0.00077048:31
chr01	37807473	chr01_37807473_A_G	A	G	14.8349	.	.	GT:PL:DP:SP:AD:SCR:GP:GQ	./.:0,6,67:2:0:2,0:0:0.979497,0.0205032,3.39297e-10:16	0/0:0,15,123:5:0:5,0:0:0.997372,0.0026283,8.6783e-16:25	0/0:0,33,178:11:0:11,0:0:0.999958,4.17639e-05,2.75144e-21:43	0/0:0,72,196:24:0:24,0:0:1,5.25798e-09,4.36091e-23:82	0/0:0,39,187:13:0:13,0:0:0.99999,1.04909e-05,3.46396e-22:49	0/0:0,39,187:13:0:13,0:0:0.99999,1.04909e-05,3.46396e-22:49	0/0:0,45,191:15:0:15,0:0:0.999997,2.63522e-06,1.37904e-22:55	0/0:0,15,116:5:0:5,0:0:0.997372,0.0026283,4.34945e-15:25	0/1:53,0,79:5:0:3,2:0:6.01389e-05,0.99994,2.6226e-10:42	0/0:0,30,167:10:0:10,0:0:0.999917,8.33264e-05,3.46371e-20:40
chr01	38579067	chr01_38579067_T_C	T	C	917.663	.	.	GT:PL:DP:SP:AD:SCR:GP:GQ	0/1:123,0,69:9:0:3,6:9:1.11221e-13,1,1.41825e-07:68	0/1:100,0,22:5:0:1,4:5:2.20349e-11,0.992942,0.00705792:21	0/1:77,0,77:6:0:3,3:6:4.42779e-09,1,2.24777e-08:75	0/1:105,0,71:8:0:3,5:8:7.01758e-12,1,8.94855e-08:70	1/1:154,21,0:7:0:0,7:7:7.78723e-17,0.00700158,0.992998:21	0/1:93,0,93:8:0:4,4:8:1.11221e-10,1,5.64615e-10:91	./.:37,3,0:1:0:0,1:1:2.72013e-05,0.307895,0.692078:5	./.:120,0,16:7:0:1,6:7:2.15808e-13,0.972481,0.0275191:15	0/1:69,0,123:9:0:6,3:9:2.79375e-08,1,5.64615e-13:75	0/1:98,0,50:6:0:2,4:6:3.51708e-11,0.999989,1.12654e-05:49
chr01	39057183	chr01_39057183_T_C	T	C	366.091	.	.	GT:PL:DP:SP:AD:SCR:GP:GQ	0/1:67,0,255:18:6:14,4:6:7.07603e-07,0.999999,2.2292e-27:61	0/1:66,0,255:10:0:7,3:5:8.9082e-07,0.999999,2.2292e-27:60	0/1:39,0,255:28:6:24,4:5:0.000446269,0.999554,2.22821e-27:33	0/1:26,0,255:24:11:21,3:5:0.00882955,0.99117,2.20952e-27:20	0/1:43,0,255:18:6:15,3:5:0.00017771,0.999822,2.22881e-27:37	0/1:74,0,255:23:19:18,5:6:1.41186e-07,1,2.2292e-27:68	0/1:39,0,255:28:3:24,4:7:0.000446269,0.999554,2.22821e-27:33	0/1:73,0,255:16:6:12,4:5:1.77742e-07,1,2.2292e-27:67	./.:24,0,255:15:8:13,2:4:0.013922,0.986078,2.19817e-27:18	0/0:0,23,255:20:0:19,1:2:0.998589,0.00141123,6.27691e-28:28
chr01	39081017	chr01_39081017_C_T	C	T	1522.47	.	.	GT:PL:DP:SP:AD:SCR:GP:GQ	1/1:199,87,0:29:0:0,29:0:7.86828e-22,9.97631e-10,1:90	1/1:202,117,0:39:0:0,39:0:3.94348e-22,9.97631e-13,1:99	1/1:198,84,0:28:0:0,28:0:9.90558e-22,1.99054e-09,1:87	1/1:202,120,0:40:0:0,40:0:3.94348e-22,5e-13,1:99	0/0:0,48,191:16:0:16,0:0:0.999873,0.000126775,1.27076e-18:38	0/0:0,63,196:21:0:21,0:0:0.999996,4.00948e-06,4.019e-19:53	1/1:197,75,0:25:0:0,25:0:1.24704e-21,1.58114e-08,1:78	1/1:200,105,0:35:0:0,35:0:6.25e-22,1.58114e-11,1:99	1/1:197,72,0:24:0:0,24:0:1.24704e-21,3.15479e-08,1:75	1/1:195,57,0:19:0:0,19:0:1.97642e-21,9.9763e-07,0.999999:60
chr01	39543769	chr01_39543769_T_C	T	C	1484.68	.	.	GT:PL:DP:SP:AD:SCR:GP:GQ	1/1:143,18,0:6:0:0,6:0:7.80014e-17,0.0039466,0.996053:24	1/1:191,48,0:16:0:0,16:0:1.24113e-21,3.96222e-06,0.999996:54	1/1:199,102,0:34:0:0,34:0:1.96707e-22,1.57739e-11,1:99	1/1:198,84,0:28:0:0,28:0:2.4764e-22,9.95268e-10,1:90	0/0:0,75,196:25:0:25,0:0:1,5.05964e-07,1.60761e-18:62	./.:0,0,0:0:0:0,0:0:0,0,0:0	1/1:199,96,0:32:0:0,32:0:1.96707e-22,6.27972e-11,1:99	1/1:197,69,0:23:0:0,23:0:3.1176e-22,3.14731e-08,1:75	1/1:197,75,0:25:0:0,25:0:3.1176e-22,7.90569e-09,1:81	./.:212,178,0:59:0:0,59:0:9.85871e-24,3.96223e-19,1:99
chr01	39557280	chr01_39557280_G_A	G	A	141.679	.	.	GT:PL:DP:SP:AD:SCR:GP:GQ	0/0:0,96,199:32:0:32,0:0:1,5.58197e-11,1.55423e-22:99	0/0:0,90,199:30:0:30,0:0:1,2.22222e-10,1.55423e-22:96	0/0:0,99,200:33:0:33,0:0:1,2.79761e-11,1.23457e-22:99	0/0:0,99,200:33:0:33,0:0:1,2.79761e-11,1.23457e-22:99	0/0:0,72,196:24:0:24,0:0:1,1.40213e-08,3.10109e-22:78	1/1:194,57,0:19:0:0,19:0:3.22455e-18,3.59134e-05,0.999964:44	0/0:0,75,198:25:0:25,0:0:1,7.02728e-09,1.95666e-22:81	0/0:0,93,198:31:0:31,0:0:1,1.11375e-10,1.95666e-22:99	0/0:0,66,196:22:0:22,0:0:1,5.58197e-08,3.10109e-22:72	0/0:0,57,194:19:0:19,0:0:1,4.43391e-07,4.9149e-22:63
chr01	39702925	chr01_39702925_C_T	C	T	24.0765	.	.	GT:PL:DP:SP:AD:SCR:GP:GQ	0/0:0,60,196:20:0:20,0:0:1,5.78276e-08,2.09996e-23:72	0/0:0,42,188:14:0:14,0:0:0.999996,3.64866e-06,1.32498e-22:54	0/1:63,0,137:11:0:8,3:0:8.66684e-06,0.999991,2.88451e-16:50	0/0:0,87,198:29:0:29,0:0:1,1.15381e-10,1.32498e-23:99	0/0:0,57,193:19:0:19,0:0:1,1.15381e-07,4.18997e-23:69	0/0:0,51,194:17:0:17,0:0:1,4.59341e-07,3.32821e-23:63	0/0:0,42,186:14:0:14,0:0:0.999996,3.64866e-06,2.09995e-22:54	0/0:0,57,195:19:0:19,0:0:1,1.15381e-07,2.64369e-23:69	0/0:0,36,184:12:0:12,0:0:0.999985,1.45254e-05,3.32816e-22:48	0/0:0,48,191:16:0:16,0:0:0.999999,9.16505e-07,6.64064e-23:60
chr01	40082569	chr01_40082569_A_G	A	G	21.306	.	.	GT:PL:DP:SP:AD:SCR:GP:GQ	0/0:0,45,255:15:0:15,0:0:0.999999,6.72823e-07,3.57884e-30:61	0/0:0,36,255:12:0:12,0:0:0.999995,5.3444e-06,3.57883e-30:52	0/0:0,39,255:13:0:13,0:2:0.999997,2.67855e-06,3.57883e-30:55	0/0:0,54,255:18:0:18,0:0:1,8.47035e-08,3.57884e-30:70	0/0:0,57,255:19:0:19,0:0:1,4.24523e-08,3.57884e-30:73	0/0:0,42,255:14:0:14,0:0:0.999999,1.34246e-06,3.57884e-30:58	0/0:0,69,255:23:0:23,0:0:1,2.67856e-09,3.57884e-30:85	0/0:0,48,255:16:0:16,0:0:1,3.37211e-07,3.57884e-30:64	0/0:0,42,255:14:0:14,0:0:0.999999,1.34246e-06,3.57884e-30:58	0/1:63,0,255:19:0:17,2:0:2.35553e-05,0.999976,1.68202e-28:46
chr01	40095316	chr01_40095316_C_T	C	T	7.44696	.	.	GT:PL:DP:SP:AD:SCR:GP:GQ	0/0:0,18,143:6:0:6,0:0:0.998966,0.00103408,5.33941e-18:29	0/1:45,0,107:8:0:6,2:0:0.000483936,0.999516,3.25635e-13:33	0/0:0,15,129:5:0:5,0:0:0.997939,0.00206113,1.33982e-16:26	./.:0,12,113:4:0:4,0:0:0.995896,0.00410408,5.32301e-15:23	0/0:0,42,188:14:0:14,0:0:0.999996,4.12097e-06,1.69021e-22:53	0/0:0,45,242:15:0:15,0:0:0.999998,2.06538e-06,6.72887e-28:56	0/0:0,51,193:17:0:17,0:0:0.999999,5.18802e-07,5.34494e-23:62	0/0:0,36,180:12:0:12,0:0:0.999984,1.64057e-05,1.06644e-21:47	0/0:0,45,243:15:0:15,0:0:0.999998,2.06538e-06,5.34493e-28:56	./.:0,0,0:0:0:0,0:0:0,0,0:0
chr01	40300244	chr01_40300244_G_A	G	A	1724.82	.	.	GT:PL:DP:SP:AD:SCR:GP:GQ	1/1:188,42,0:14:0:0,14:0:1.46313e-21,1.21246e-05,0.999988:49	1/1:192,48,0:16:0:0,16:0:5.82488e-22,3.0456e-06,0.999997:55	1/1:197,66,0:22:0:0,22:0:1.84199e-22,4.82696e-08,1:73	1/1:190,48,0:17:0:0,16:0:9.23181e-22,3.0456e-06,0.999997:55	0/1:21,0,156:16:0:14,2:0:0.00038146,0.999619,1.30665e-15:34	1/1:197,84,0:28:0:0,28:0:1.84199e-22,7.65022e-10,1:91	1/1:198,87,0:29:0:0,29:0:1.46315e-22,3.83419e-10,1:94	1/1:197,66,0:22:0:0,22:0:1.84199e-22,4.82696e-08,1:73	1/1:197,66,0:22:0:0,22:0:1.84199e-22,4.82696e-08,1:73	1/1:187,39,0:13:0:0,13:0:1.84195e-21,2.41915e-05,0.999976:46
chr01	40307992	chr01_40307992_G_C	G	C	847.756	.	.	GT:PL:DP:SP:AD:SCR:GP:GQ	./.:8,0,53:6:0:5,1:4:0.038347,0.961648,4.78895e-06:14	0/1:109,0,59:18:0:5,13:4:3.16749e-12,0.999999,1.2509e-06:59	./.:107,0,7:15:0:3,12:3:4.18954e-12,0.834547,0.165453:7	1/1:108,22,0:31:0:4,27:5:3.98788e-12,0.00630996,0.99369:21	0/1:68,0,81:13:0:8,5:7:3.98764e-08,1,7.89268e-09:73	0/1:96,0,65:14:0:6,8:6:6.31997e-11,1,3.14213e-07:65	0/1:97,0,33:14:0:5,9:7:5.01764e-11,0.999502,0.000497747:33	0/1:107,0,51:15:0:4,11:3:5.0201e-12,0.999992,7.89262e-06:51	0/1:102,0,53:13:0:4,9:4:1.5875e-11,0.999995,4.97992e-06:53	0/1:104,0,42:14:0:4,10:4:1.00159e-11,0.999937,6.26899e-05:42
chr01	40316905	chr01_40316905_A_G	A	G	6.59401	.	.	GT:PL:DP:SP:AD:SCR:GP:GQ	0/0:0,75,197:25:0:25,0:0:1,1.4251e-09,1.01304e-23:88	0/0:0,69,197:23:0:23,0:0:1,5.67341e-09,1.01304e-23:82	0/1:45,0,153:26:0:22,4:0:0.000701216,0.999299,5.6426e-18:31	0/0:0,126,203:42:0:42,0:0:1,1.13199e-14,2.54465e-24:99	0/0:0,26,152:32:0:30,2:0:0.999887,0.000113187,3.20316e-19:39	0/0:0,105,200:35:0:35,0:0:1,1.4251e-12,5.07724e-24:99	0/0:0,48,191:16:0:16,0:0:0.999999,7.14239e-07,4.03299e-23:61	0/0:0,69,197:23:0:23,0:0:1,5.67341e-09,1.01304e-23:82	0/0:0,75,195:25:0:25,0:0:1,1.4251e-09,1.60556e-23:88	0/0:0,63,196:21:0:21,0:0:1,2.25862e-08,1.27534e-23:76
chr01	40407198	chr01_40407198_T_C	T	C	1567.82	.	.	GT:PL:DP:SP:AD:SCR:GP:GQ	1/1:184,36,0:12:0:0,12:0:4.91463e-21,5.58166e-05,0.999944:42	1/1:197,93,0:31:0:0,31:0:2.46329e-22,1.11375e-10,1:99	1/1:197,78,0:26:0:0,26:0:2.46329e-22,3.52198e-09,1:84	1/1:197,75,0:25:0:0,25:0:2.46329e-22,7.02728e-09,1:81	0/0:0,87,198:29:0:29,0:0:1,3.59147e-08,1.28376e-18:74	./.:92,9,0:3:0:0,3:0:7.57761e-12,0.0272148,0.972785:15	1/1:195,54,0:18:0:0,18:0:3.90404e-22,8.84682e-07,0.999999:60	1/1:194,63,0:21:0:0,21:0:4.9149e-22,1.11375e-07,1:69	1/1:197,78,0:26:0:0,26:0:2.46329e-22,3.52198e-09,1:84	1/1:167,27,0:9:0:0,9:0:2.4622e-19,0.000443195,0.999557:33
chr01	40547486	chr01_40547486_A_C	A	C	4.54492	.	.	GT:PL:DP:SP:AD:SCR:GP:GQ	0/0:0,18,132:6:0:6,0:0:0.99928,0.000719887,3.25672e-17:31	0/0:0,33,180:11:0:11,0:0:0.999977,2.27807e-05,5.16516e-22:46	0/0:0,36,184:12:0:12,0:0:0.999989,1.14175e-05,2.05631e-22:49	0/0:0,24,162:8:0:8,0:0:0.999819,0.000180925,3.25848e-20:37	./.:0,12,113:4:0:4,0:0:0.99714,0.00285978,2.58137e-15:25	0/0:0,15,129:5:0:5,0:0:0.998565,0.00143533,6.49337e-17:28	0/1:42,0,134:9:0:7,2:0:0.00138618,0.998614,4.51767e-16:28	0/0:0,24,162:8:0:8,0:0:0.999819,0.000180925,3.25848e-20:37	0/0:0,21,154:7:0:7,0:0:0.999639,0.000360928,2.05559e-19:34	./.:0,3,37:1:0:1,0:0:0.977726,0.0222738,1.00765e-07:16
chr01	40587530	chr01_40587530_T_C	T	C	49.6385	.	.	GT:PL:DP:SP:AD:SCR:GP:GQ	0/0:0,87,197:29:0:29,0:0:1,1.81183e-10,4.11317e-23:97	0/0:0,75,195:30:0:29,1:0:1,2.87156e-09,6.51894e-23:85	./.:0,54,146:51:0:48,3:0:1,3.61508e-07,5.17818e-18:64	0/0:0,65,176:34:0:33,1:0:1,2.87156e-08,5.17818e-21:75	0/1:88,0,159:18:0:13,5:0:1.74535e-08,1,2.85798e-18:77	0/0:0,71,177:36:0:35,1:0:1,7.21304e-09,4.11317e-21:81	0/0:0,48,192:16:0:16,0:0:0.999999,1.43919e-06,1.3007e-22:58	0/0:0,71,176:36:0:35,1:0:1,7.21304e-09,5.17818e-21:81	0/0:0,66,197:22:0:22,0:0:1,2.28096e-08,4.11317e-23:76	0/0:0,84,197:28:0:28,0:0:1,3.61508e-10,4.11317e-23:94
chr01	40749690	chr01_40749690_C_G	C	G	1447.48	.	.	GT:PL:DP:SP:AD:SCR:GP:GQ	1/1:255,33,0:11:0:0,11:16:1.40452e-26,0.000667803,0.999332:31	1/1:255,33,0:11:0:0,11:6:1.40452e-26,0.000667803,0.999332:31	1/1:255,75,0:25:0:0,25:16:1.40546e-26,4.21637e-08,1:73	1/1:255,120,0:40:0:0,40:52:1.40546e-26,1.33333e-12,1:99	0/0:0,108,255:36:0:36,0:34:1,4.75468e-11,7.11512e-26:99	0/0:0,87,255:29:0:29,0:20:1,5.98579e-09,7.11512e-26:82	0/0:0,45,255:15:0:15,0:14:0.999905,9.48593e-05,7.11445e-26:40	1/1:255,69,0:23:0:0,23:19:1.40546e-26,1.67857e-07,1:67	0/0:0,84,255:28:0:28,0:32:1,1.19432e-08,7.11513e-26:79	1/1:255,105,0:35:0:0,35:38:1.40546e-26,4.21637e-11,1:99
chr01	40908849	chr01_40908849_A_G	A	G	6.82788	.	.	GT:PL:DP:SP:AD:SCR:GP:GQ	0/0:0,30,175:10:0:10,0:10:0.999949,5.12794e-05,2.07897e-21:42	0/0:0,33,180:11:0:11,0:11:0.999974,2.57012e-05,6.57445e-22:45	0/0:0,72,197:24:0:24,0:24:1,3.23568e-09,1.31181e-23:84	0/1:45,0,125:8:0:6,2:8:0.000616264,0.999384,4.0517e-15:32	0/0:0,33,180:11:0:11,0:11:0.999974,2.57012e-05,6.57445e-22:45	0/0:0,39,187:13:0:13,0:13:0.999994,6.45599e-06,1.3118e-22:51	0/0:0,39,255:13:0:13,0:16:0.999994,6.45599e-06,2.07906e-29:51	0/0:0,63,196:21:0:21,0:21:1,2.57019e-08,1.65147e-23:75	0/0:0,36,184:12:0:12,0:12:0.999987,1.28813e-05,2.61737e-22:48	0/0:0,66,197:22:0:22,0:22:1,1.28815e-08,1.31181e-23:78
chr01	40914843	chr01_40914843_A_G	A	G	6.42815	.	.	GT:PL:DP:SP:AD:SCR:GP:GQ	0/1:45,0,196:5:0:4,1:6:0.000774158,0.999226,2.56117e-22:31	./.:0,12,212:4:0:4,0:5:0.997431,0.00256872,2.62114e-25:25	0/0:0,24,255:8:0:8,0:11:0.999838,0.000162466,1.31685e-29:37	0/0:0,27,255:9:0:9,0:11:0.999919,8.14326e-05,1.31696e-29:40	0/0:0,15,236:5:0:5,0:5:0.998711,0.00128906,1.04483e-27:28	0/0:0,21,255:7:0:7,0:7:0.999676,0.000324111,1.31664e-29:34	0/0:0,18,255:6:0:6,0:6:0.999354,0.000646477,1.31622e-29:31	0/0:0,18,255:6:0:6,0:7:0.999354,0.000646477,1.31622e-29:31	0/0:0,15,255:5:0:5,0:6:0.998711,0.00128906,1.31537e-29:28	0/0:0,15,246:5:0:5,0:6:0.998711,0.00128906,1.04483e-28:28
chr01	40930874	chr01_40930874_A_G	A	G	49.3667	.	.	GT:PL:DP:SP:AD:SCR:GP:GQ	0/0:0,57,255:19:0:19,0:38:1,5.93632e-08,6.99802e-30:72	0/0:0,87,255:29:0:29,0:52:1,5.93633e-11,6.99802e-30:99	0/0:0,45,255:15:0:15,0:28:0.999999,9.40843e-07,6.99802e-30:60	0/0:0,84,255:28:0:28,0:56:1,1.18445e-10,6.99802e-30:99	0/0:0,48,255:16:0:16,0:24:1,4.71539e-07,6.99802e-30:63	0/0:0,60,255:20:0:20,0:36:1,2.97521e-08,6.99802e-30:75	0/0:0,48,255:16:0:16,0:28:1,4.71539e-07,6.99802e-30:63	0/1:90,0,255:22:3:19,3:36:3.36111e-08,1,2.35211e-28:74	0/0:0,69,255:23:0:23,0:46:1,3.74557e-09,6.99802e-30:84	0/0:0,75,255:25:0:25,0:44:1,9.40844e-10,6.99802e-30:90
chr01	41181648	chr01_41181648_T_C	T	C	34.7289	.	.	GT:PL:DP:SP:AD:SCR:GP:GQ	0/0:0,30,255:10:0:10,0:0:0.999966,3.35653e-05,8.9071e-30:44	0/1:75,0,255:15:0:13,2:0:9.42094e-07,0.999999,2.65366e-28:60	0/0:0,60,255:20:0:20,0:0:1,3.35664e-08,8.9074e-30:74	0/0:0,63,255:21:0:21,0:0:1,1.68231e-08,8.9074e-30:77	0/0:0,36,255:12:0:12,0:0:0.999992,8.43144e-06,8.90732e-30:50	0/0:0,42,255:14:0:14,0:0:0.999998,2.1179e-06,8.90738e-30:56	0/0:0,81,255:27:0:27,0:0:1,2.66628e-10,8.9074e-30:95	0/0:0,57,255:19:0:19,0:0:1,6.69739e-08,8.9074e-30:71	0/0:0,51,255:17:0:17,0:0:1,2.66628e-07,8.90739e-30:65	0/0:0,42,255:14:0:14,0:0:0.999998,2.1179e-06,8.90738e-30:56
chr01	41428122	chr01_41428122_T_C	T	C	38.1132	.	.	GT:PL:DP:SP:AD:SCR:GP:GQ	0/0:0,42,255:14:0:14,0:0:0.999998,2.42287e-06,1.16574e-29:56	0/0:0,27,255:9:0:9,0:0:0.999923,7.66122e-05,1.16565e-29:41	0/1:78,0,255:11:3:9,2:0:4.12733e-07,1,3.03578e-28:63	0/0:0,63,255:21:0:21,0:0:1,1.92456e-08,1.16574e-29:77	0/0:0,24,255:8:0:8,0:0:0.999847,0.00015285,1.16556e-29:38	0/0:0,42,255:14:0:14,0:0:0.999998,2.42287e-06,1.16574e-29:56	0/0:0,30,255:10:0:10,0:0:0.999962,3.83985e-05,1.1657e-29:44	0/0:0,15,187:5:0:5,0:0:0.998787,0.00121284,7.34641e-23:29	0/0:0,24,255:8:0:8,0:0:0.999847,0.00015285,1.16556e-29:38	0/0:0,33,255:11:0:11,0:0:0.999981,1.92452e-05,1.16572e-29:47
chr01	41542218	chr01_41542218_T_C	T	C	6.4167	.	.	GT:PL:DP:SP:AD:SCR:GP:GQ	0/0:0,24,255:8:0:8,0:16:0.999838,0.000162466,1.31685e-29:37	0/0:0,30,255:10:0:10,0:20:0.999959,4.08147e-05,1.31701e-29:43	./.:0,12,220:4:0:4,0:8:0.997431,0.00256872,4.15423e-26:25	0/0:0,21,255:7:0:7,0:14:0.999676,0.000324111,1.31664e-29:34	0/0:0,24,255:8:0:8,0:16:0.999838,0.000162466,1.31685e-29:37	0/1:45,0,171:5:0:4,1:10:0.000774158,0.999226,8.09911e-20:31	0/0:0,36,255:12:0:12,0:24:0.99999,1.02525e-05,1.31705e-29:49	0/0:0,18,255:6:0:6,0:12:0.999354,0.000646477,1.31622e-29:31	0/0:0,18,255:6:0:6,0:12:0.999354,0.000646477,1.31622e-29:31	0/0:0,21,255:7:0:7,0:14:0.999676,0.000324111,1.31664e-29:34
chr01	41858394	chr01_41858394_A_G	A	G	130.458	.	.	GT:PL:DP:SP:AD:SCR:GP:GQ	./.:0,2,119:45:0:38,4:0:0.889931,0.110069,1.07626e-14:9	0/1:100,0,148:47:0:35,11:0:5.10141e-10,1,7.76693e-17:92	0/0:0,114,194:44:0:38,0:0:1,7.80386e-13,3.82436e-22:99	./.:0,4,122:43:0:39,4:0:0.927611,0.0723895,5.62244e-15:11	0/0:0,21,163:21:0:18,1:0:0.998445,0.00155465,4.8071e-19:28	0/0:0,86,179:41:0:40,1:0:1,4.9239e-10,1.20937e-20:93	0/0:0,24,163:23:0:19,1:0:0.99922,0.000779778,4.81083e-19:31	0/1:54,0,146:33:0:25,5:0:2.03087e-05,0.99998,1.23095e-16:46	0/1:29,0,130:42:0:34,5:0:0.00638131,0.993619,4.86933e-15:21	0/0:0,81,195:29:0:27,0:0:1,1.55708e-09,3.0378e-22:88
chr01	41950216	chr01_41950216_T_C	T	C	1467.54	.	.	GT:PL:DP:SP:AD:SCR:GP:GQ	0/1:141,0,141:18:0:9,9:18:3.37316e-15,1,4.67631e-15:99	0/1:130,0,164:33:0:22,11:33:4.24655e-14,1,2.34371e-17:99	0/1:139,0,160:24:0:14,10:24:5.34609e-15,1,5.88713e-17:99	0/1:163,0,132:43:0:14,29:43:2.12832e-17,1,3.71453e-14:99	0/1:165,0,148:31:0:13,18:31:1.34288e-17,1,9.33047e-16:99	0/1:161,0,119:38:0:11,27:38:3.37316e-17,1,7.41145e-13:99	0/1:156,0,136:21:0:9,12:21:1.06669e-16,1,1.47878e-14:99	0/1:148,0,164:30:0:17,13:30:6.73033e-16,1,2.34371e-17:99	0/1:166,0,153:40:0:17,23:40:1.06669e-17,1,2.95055e-16:99	0/1:153,0,117:19:0:7,12:19:2.12832e-16,1,1.17464e-12:99
chr01	41982567	chr01_41982567_A_G	A	G	39.5176	.	.	GT:PL:DP:SP:AD:SCR:GP:GQ	0/0:0,99,255:33:0:33,0:27:1,2.87753e-12,4.13029e-30:99	0/0:0,141,255:47:0:47,0:25:1,1.8156e-16,4.13029e-30:99	0/0:0,75,255:25:0:25,0:18:1,7.22804e-10,4.13029e-30:91	0/1:81,0,255:30:0:27,3:21:3.4752e-07,1,1.80701e-28:64	./.:0,175,255:58:0:58,0:46:1,7.22804e-20,4.13029e-30:99	0/0:0,105,255:35:0:35,0:19:1,7.22804e-13,4.13029e-30:99	0/0:0,90,255:30:0:30,0:23:1,2.28571e-11,4.13029e-30:99	0/0:0,111,255:37:0:37,0:21:1,1.8156e-13,4.13029e-30:99	./.:0,163,255:54:0:54,0:32:1,1.14557e-18,4.13029e-30:99	0/0:0,129,255:43:0:43,0:29:1,2.87753e-15,4.13029e-30:99
chr01	42162386	chr01_42162386_A_G	A	G	8.0434	.	.	GT:PL:DP:SP:AD:SCR:GP:GQ	0/0:0,24,255:8:0:8,0:2:0.999825,0.000174604,1.52099e-29:37	./.:0,9,150:3:0:3,0:0:0.994508,0.0054921,4.7842e-19:22	0/0:0,24,255:8:0:8,0:0:0.999825,0.000174604,1.52099e-29:37	0/0:0,24,255:8:0:8,0:0:0.999825,0.000174604,1.52099e-29:37	0/0:0,33,255:11:0:11,0:4:0.999978,2.19847e-05,1.52122e-29:46	0/0:0,21,255:7:0:7,0:0:0.999652,0.000348321,1.52072e-29:34	0/0:0,27,255:9:0:9,0:0:0.999913,8.7517e-05,1.52112e-29:40	0/0:0,30,255:10:0:10,0:8:0.999956,4.38643e-05,1.52119e-29:43	0/1:36,0,255:8:0:7,1:0:0.00569364,0.994306,3.44819e-28:22	./.:24,0,255:12:0:11,1:6:0.0832036,0.916796,3.17939e-28:10
chr01	42635728	chr01_42635728_A_G	A	G	4.47056	.	.	GT:PL:DP:SP:AD:SCR:GP:GQ	0/0:0,27,170:9:0:9,0:0:0.999909,9.06854e-05,5.16481e-21:40	0/0:0,18,143:6:0:6,0:0:0.99928,0.000719887,2.58691e-18:31	0/0:0,21,154:7:0:7,0:0:0.999639,0.000360928,2.05559e-19:34	0/0:0,33,180:11:0:11,0:0:0.999977,2.27807e-05,5.16516e-22:46	0/1:42,0,134:9:0:7,2:0:0.00138618,0.998614,4.51767e-16:28	0/0:0,42,189:14:0:14,0:0:0.999997,2.86798e-06,6.50268e-23:55	0/0:0,24,159:8:0:8,0:0:0.999819,0.000180925,6.50152e-20:37	0/0:0,30,175:10:0:10,0:0:0.999955,4.54524e-05,1.63333e-21:43	0/0:0,39,187:13:0:13,0:0:0.999994,5.72235e-06,1.0306e-22:52	0/0:0,21,154:7:0:7,0:0:0.999639,0.000360928,2.05559e-19:34
chr01	42674826	chr01_42674826_T_C	T	C	986.726	.	.	GT:PL:DP:SP:AD:SCR:GP:GQ	0/1:134,0,93:9:0:2,7:7:2.20159e-14,1,2.26571e-10:96	0/1:108,0,255:12:12:6,6:6:8.76468e-12,1,1.42956e-26:99	0/1:120,0,96:8:0:2,6:6:5.53014e-13,1,1.13554e-10:99	0/1:144,0,151:14:30:4,9:10:2.20159e-15,1,3.5909e-16:99	0/1:131,0,228:12:13:5,7:7:4.39275e-14,1,7.1648e-24:99	0/1:53,0,145:5:0:3,2:2:2.77163e-06,0.999997,1.42956e-15:55	0/1:52,0,127:6:4:3,2:3:3.48927e-06,0.999996,9.01991e-14:54	0/1:79,0,105:5:0:2,3:3:6.96203e-09,1,1.42956e-11:81	0/1:100,0,255:13:11:8,5:5:5.53014e-11,1,1.42956e-26:99	0/1:120,0,87:8:14:2,6:6:5.53014e-13,1,9.01994e-10:90
chr01	42718837	chr01_42718837_C_T	C	T	1306.9	.	.	GT:PL:DP:SP:AD:SCR:GP:GQ	1/1:201,126,0:42:0:0,42:0:1.45897e-21,2.15305e-13,1:99	1/1:195,81,0:27:0:0,27:0:5.80827e-21,6.80853e-09,1:81	1/1:199,111,0:37:0:0,37:0:2.31231e-21,6.80853e-12,1:99	1/1:199,105,0:35:0:0,35:0:2.31231e-21,2.71052e-11,1:99	0/0:0,30,170:10:0:10,0:0:0.995355,0.00464499,5.41915e-17:23	1/1:195,96,0:32:0:0,32:0:5.80827e-21,2.15305e-10,1:96	0/0:0,33,170:11:0:11,0:0:0.997667,0.00233342,5.43174e-17:26	1/1:196,84,0:28:0:0,28:0:4.61367e-21,3.41235e-09,1:84	0/0:0,42,189:14:0:14,0:0:0.999706,0.00029436,6.85213e-19:35	1/1:199,117,0:39:0:0,39:0:2.31231e-21,1.71022e-12,1:99
chr01	43248027	chr01_43248027_A_G	A	G	6.57844	.	.	GT:PL:DP:SP:AD:SCR:GP:GQ	0/0:0,15,255:5:0:5,0:10:0.998602,0.00139831,1.54794e-29:28	0/0:0,21,255:7:0:7,0:14:0.999648,0.000351608,1.54956e-29:34	0/0:0,33,255:11:0:11,0:22:0.999978,2.21923e-05,1.55007e-29:46	0/0:0,30,255:10:0:10,0:16:0.999956,4.42784e-05,1.55004e-29:43	./.:0,12,194:4:0:4,0:6:0.997214,0.00278612,1.94603e-23:25	0/1:45,0,180:5:0:4,1:8:0.000713639,0.999286,1.10622e-20:31	0/0:0,21,255:7:0:7,0:14:0.999648,0.000351608,1.54956e-29:34	0/0:0,39,255:13:0:13,0:26:0.999994,5.57454e-06,1.5501e-29:52	0/0:0,27,255:9:0:9,0:18:0.999912,8.83431e-05,1.54997e-29:40	0/0:0,21,255:7:0:7,0:10:0.999648,0.000351608,1.54956e-29:34
chr01	43459554	chr01_43459554_A_G	A	G	3.98793	.	.	GT:PL:DP:SP:AD:SCR:GP:GQ	0/0:0,15,255:5:0:5,0:2:0.998929,0.00107081,9.07471e-30:29	0/0:0,39,255:13:0:13,0:11:0.999996,4.26754e-06,9.0844e-30:53	0/1:42,0,244:6:0:5,1:3:0.00185786,0.998142,3.36753e-27:27	0/0:0,24,255:8:0:8,0:0:0.999865,0.000134934,9.08321e-30:38	0/0:0,27,255:9:0:9,0:3:0.999932,6.76316e-05,9.08382e-30:41	0/0:0,39,255:13:0:13,0:6:0.999996,4.26754e-06,9.0844e-30:53	0/0:0,21,255:7:0:7,0:3:0.999731,0.000269192,9.08199e-30:35	0/0:0,15,188:5:0:5,0:1:0.998929,0.00107081,4.54813e-23:29	0/0:0,36,255:12:0:12,0:11:0.999991,8.51482e-06,9.08436e-30:50	0/0:0,30,255:10:0:10,0:1:0.999966,3.38972e-05,9.08413e-30:44
chr01	43596909	chr01_43596909_T_C	T	C	49.8253	.	.	GT:PL:DP:SP:AD:SCR:GP:GQ	0/0:0,126,255:42:0:42,0:0:1,4.69877e-15,2.76636e-30:99	0/0:0,72,255:24:0:24,0:0:1,1.18028e-09,2.76636e-30:89	0/1:92,0,255:44:0:40,4:0:3.37299e-08,1,1.47885e-28:74	0/0:0,78,255:26:0:26,0:0:1,2.96473e-10,2.76636e-30:95	0/0:0,78,255:26:0:26,0:0:1,2.96473e-10,2.76636e-30:95	0/0:0,111,255:37:0:37,0:0:1,1.48588e-13,2.76636e-30:99	0/0:0,102,255:34:0:34,0:0:1,1.18028e-12,2.76636e-30:99	0/0:0,114,255:38:0:38,0:0:1,7.44705e-14,2.76636e-30:99	0/0:0,63,255:21:0:21,0:0:1,9.37528e-09,2.76636e-30:80	0/0:0,96,255:32:0:32,0:0:1,4.69877e-12,2.76636e-30:99
chr01	43603281	chr01_43603281_T_C	T	C	92.0667	.	.	GT:PL:DP:SP:AD:SCR:GP:GQ	0/0:0,57,255:19:0:19,0:0:1,5.39259e-08,5.77476e-30:72	0/1:133,0,255:30:0:26,4:0:1.8544e-12,1,2.13667e-28:99	0/0:0,69,255:23:0:23,0:0:1,3.40249e-09,5.77476e-30:84	0/0:0,114,255:38:0:38,0:0:1,1.07596e-13,5.77476e-30:99	0/0:0,87,255:29:0:29,0:0:1,5.39259e-11,5.77476e-30:99	0/0:0,78,255:26:0:26,0:0:1,4.28348e-10,5.77476e-30:93	0/0:0,63,255:21:0:21,0:1:1,1.35456e-08,5.77476e-30:78	0/0:0,63,255:21:0:21,0:1:1,1.35456e-08,5.77476e-30:78	0/0:0,63,255:21:0:21,0:0:1,1.35456e-08,5.77476e-30:78	0/0:0,69,255:23:0:23,0:0:1,3.40249e-09,5.77476e-30:84
chr01	43698498	chr01_43698498_A_G	A	G	32.9324	.	.	GT:PL:DP:SP:AD:SCR:GP:GQ	0/0:0,93,255:31:0:31,0:62:1,9.65886e-12,2.93624e-30:99	0/0:0,75,255:25:0:25,0:50:1,6.09433e-10,2.93624e-30:92	0/1:75,0,255:32:3:29,3:64:1.64087e-06,0.999998,1.52358e-28:57	0/0:0,135,255:45:0:45,0:90:1,6.09433e-16,2.93624e-30:99	0/0:0,39,255:13:0:13,0:26:0.999998,2.42619e-06,2.93623e-30:56	0/0:0,75,255:25:0:25,0:50:1,6.09433e-10,2.93624e-30:92	0/0:0,78,255:26:0:26,0:52:1,3.0544e-10,2.93624e-30:95	0/0:0,75,255:25:0:25,0:49:1,6.09433e-10,2.93624e-30:92	0/0:0,60,255:20:0:20,0:39:1,1.9272e-08,2.93624e-30:77	0/0:0,114,255:38:0:38,0:76:1,7.6723e-14,2.93624e-30:99
chr01	43797117	chr01_43797117_T_C	T	C	6.85059	.	.	GT:PL:DP:SP:AD:SCR:GP:GQ	0/0:0,30,175:10:0:10,0:0:0.999949,5.1365e-05,2.08592e-21:42	0/1:45,0,125:8:0:6,2:0:0.000615238,0.999385,4.05847e-15:32	0/0:0,36,184:12:0:12,0:0:0.999987,1.29028e-05,2.62612e-22:48	0/0:0,54,192:19:0:18,0:0:1,2.04498e-07,4.16217e-23:66	0/0:0,18,143:6:0:6,0:0:0.999187,0.00081346,3.30344e-18:30	0/0:0,54,192:18:0:18,0:0:1,2.04498e-07,4.16217e-23:66	0/0:0,48,189:16:0:16,0:0:0.999999,8.14122e-07,8.30461e-23:60	0/0:0,45,190:15:0:15,0:0:0.999998,1.62439e-06,6.59658e-23:57	0/0:0,24,155:8:0:8,0:0:0.999796,0.000204457,2.0856e-19:36	0/0:0,30,175:10:0:10,0:0:0.999949,5.1365e-05,2.08592e-21:42
chr01	43808003	chr01_43808003_A_G	A	G	32.3733	.	.	GT:PL:DP:SP:AD:SCR:GP:GQ	0/0:0,27,170:9:0:9,0:0:0.999775,0.000224522,3.16633e-20:36	./.:13,0,134:8:0:7,1:0:0.308097,0.691903,7.75072e-16:5	0/0:0,42,189:14:0:14,0:0:0.999993,7.10156e-06,3.98704e-22:51	0/0:0,48,191:16:0:16,0:0:0.999998,1.78384e-06,2.51567e-22:57	0/1:45,0,125:8:0:6,2:0:0.00028088,0.999719,8.8956e-15:35	0/0:0,42,188:14:0:14,0:1:0.999993,7.10156e-06,5.01939e-22:51	0/0:0,30,175:10:0:10,0:0:0.999887,0.00011254,1.00139e-20:39	./.:0,12,113:4:0:4,0:0:0.992948,0.00705154,1.57609e-14:21	0/1:30,0,151:13:0:11,2:0:0.00880646,0.991194,2.21542e-17:20	0/0:0,33,178:11:0:11,0:0:0.999944,5.64069e-05,5.01914e-21:42
chr01	43832221	chr01_43832221_G_A	G	A	18.8912	.	.	GT:PL:DP:SP:AD:SCR:GP:GQ	0/1:60,0,255:17:3:15,2:0:3.97483e-05,0.99996,1.98878e-28:44	0/0:0,33,255:11:0:11,0:0:0.999987,1.26084e-05,5.00337e-30:48	0/0:0,108,255:36:0:36,0:0:1,3.98716e-13,5.00343e-30:99	0/0:0,90,255:30:0:30,0:0:1,2.51573e-11,5.00343e-30:99	0/0:0,102,255:34:0:34,0:0:1,1.58732e-12,5.00343e-30:99	0/0:0,69,255:23:0:23,0:0:1,3.16712e-09,5.00343e-30:84	0/0:0,54,255:18:0:18,0:0:1,1.00153e-07,5.00343e-30:69	0/0:0,51,255:17:0:17,0:0:1,1.99832e-07,5.00343e-30:66	0/0:0,69,255:23:0:23,0:0:1,3.16712e-09,5.00343e-30:84	0/0:0,69,255:23:0:23,0:0:1,3.16712e-09,5.00343e-30:84
chr01	43974809	chr01_43974809_T_C	T	C	6.43931	.	.	GT:PL:DP:SP:AD:SCR:GP:GQ	0/0:0,27,255:9:0:9,0:18:0.999919,8.14326e-05,1.31696e-29:40	0/0:0,24,255:8:0:8,0:16:0.999838,0.000162466,1.31685e-29:37	0/0:0,27,255:9:0:9,0:18:0.999919,8.14326e-05,1.31696e-29:40	0/0:0,21,255:7:0:7,0:14:0.999676,0.000324111,1.31664e-29:34	./.:0,9,169:3:0:3,0:6:0.994888,0.0051122,5.21653e-21:22	0/0:0,21,255:7:0:7,0:14:0.999676,0.000324111,1.31664e-29:34	0/0:0,21,255:7:0:7,0:14:0.999676,0.000324111,1.31664e-29:34	0/0:0,27,255:9:0:9,0:18:0.999919,8.14326e-05,1.31696e-29:40	0/1:45,0,171:5:0:4,1:10:0.000774158,0.999226,8.09911e-20:31	./.:0,9,151:3:0:3,0:6:0.994888,0.0051122,3.29141e-19:22
chr01	44016365	chr01_44016365_C_T	C	T	1707.87	.	.	GT:PL:DP:SP:AD:SCR:GP:GQ	1/1:255,126,0:42:0:0,42:83:6.08851e-27,2.20438e-13,1:99	1/1:255,36,0:32:0:1,31:66:6.08717e-27,0.000220389,0.99978:36	1/1:255,60,0:20:0:0,20:40:6.08851e-27,8.77577e-07,0.999999:60	1/1:255,144,0:48:0:0,48:94:6.08851e-27,3.4937e-15,1:99	0/0:0,84,255:28:0:28,0:53:1,1.81457e-08,1.64244e-25:77	./.:255,160,0:53:0:0,53:104:6.08851e-27,8.77578e-17,1:99	0/0:0,126,255:42:0:42,0:82:1,1.14492e-12,1.64244e-25:99	1/1:255,138,0:46:0:0,46:90:6.08851e-27,1.39087e-14,1:99	./.:0,187,255:62:0:62,0:116:1,9.09441e-19,1.64244e-25:99	1/1:255,135,0:45:0:0,45:88:6.08851e-27,2.77514e-14,1:99
chr01	44117316	chr01_44117316_A_T	A	T	14.7873	.	.	GT:PL:DP:SP:AD:SCR:GP:GQ	./.:0,12,113:4:0:4,0:0:0.99477,0.00523048,8.65565e-15:22	./.:0,12,113:4:0:4,0:0:0.99477,0.00523048,8.65565e-15:22	0/0:0,24,159:8:0:8,0:0:0.999668,0.000331646,2.18491e-19:34	0/0:0,36,177:12:0:12,0:0:0.999979,2.09319e-05,3.46392e-21:46	0/0:0,24,159:8:0:8,0:0:0.999668,0.000331646,2.18491e-19:34	0/0:0,24,155:8:0:8,0:0:0.999668,0.000331646,5.48824e-19:34	0/0:0,24,162:8:0:8,0:0:0.999668,0.000331646,1.09505e-19:34	0/0:0,24,155:8:0:8,0:0:0.999668,0.000331646,5.48824e-19:34	0/1:53,0,79:5:0:3,2:0:6.01389e-05,0.99994,2.6226e-10:42	0/0:0,15,129:5:0:5,0:0:0.997372,0.0026283,2.17989e-16:25
chr01	44379563	chr01_44379563_T_C	T	C	9.17851	.	.	GT:PL:DP:SP:AD:SCR:GP:GQ	0/0:0,39,255:13:0:13,0:0:0.999998,2.22163e-06,2.46198e-30:56	0/1:51,0,255:23:0:21,2:0:0.000449917,0.99955,1.39449e-28:33	0/0:0,36,255:12:0:12,0:0:0.999996,4.43272e-06,2.46197e-30:53	0/0:0,36,255:12:0:12,0:0:0.999996,4.43272e-06,2.46197e-30:53	0/0:0,54,255:18:0:18,0:0:1,7.02542e-08,2.46198e-30:71	0/0:0,42,255:14:0:14,0:0:0.999999,1.11345e-06,2.46198e-30:59	0/0:0,57,255:19:0:19,0:0:1,3.52105e-08,2.46198e-30:74	0/0:0,60,255:20:0:20,0:0:1,1.76471e-08,2.46198e-30:77	0/0:0,84,255:28:0:28,0:0:1,7.02542e-11,2.46198e-30:99	0/0:0,57,255:19:0:19,0:0:1,3.52105e-08,2.46198e-30:74
chr01	44506224	chr01_44506224_A_C	A	C	1596.05	.	.	GT:PL:DP:SP:AD:SCR:GP:GQ	./.:134,0,13:8:0:1,7:8:3.82965e-16,0.572738,0.427262:3	1/1:170,30,0:10:0:0,10:10:1.12833e-20,6.71789e-05,0.999933:41	1/1:189,42,0:14:0:0,14:14:1.42057e-22,4.23897e-06,0.999996:53	1/1:162,24,0:8:0:0,8:8:7.11785e-20,0.000267391,0.999733:35	1/1:194,51,0:17:0:0,17:17:4.49226e-23,5.33657e-07,0.999999:62	1/1:173,30,0:10:0:0,10:10:5.65504e-21,6.71789e-05,0.999933:41	1/1:154,21,0:7:0:0,7:7:4.48986e-19,0.000533373,0.999467:32	1/1:184,36,0:12:0:0,12:12:4.49218e-22,1.68754e-05,0.999983:47	1/1:143,18,0:6:0:0,6:6:5.6494e-18,0.00106365,0.998936:29	0/1:141,0,39:10:0:2,8:10:1.33165e-16,0.99813,0.00187036:27
chr01	44601679	chr01_44601679_T_C	T	C	11.5195	.	.	GT:PL:DP:SP:AD:SCR:GP:GQ	./.:0,0,0:0:0:0,0:0:0,0,0:0	0/0:0,15,252:5:0:5,0:10:0.998302,0.00169776,4.55438e-29:27	0/1:50,0,195:6:4:4,2:8:0.000185911,0.999814,4.25082e-22:37	0/0:0,15,244:5:0:5,0:8:0.998302,0.00169776,2.87362e-28:27	0/0:0,21,255:7:0:7,0:14:0.999573,0.000427,2.2855e-29:33	0/0:0,21,255:7:0:7,0:14:0.999573,0.000427,2.2855e-29:33	0/0:0,27,255:9:0:9,0:14:0.999893,0.000107292,2.28624e-29:39	0/0:0,15,246:5:0:5,0:10:0.998302,0.00169776,1.81313e-28:27	./.:0,9,151:3:0:3,0:6:0.993275,0.00672486,5.70476e-19:21	0/0:0,30,255:10:0:10,0:20:0.999946,5.37762e-05,2.28636e-29:42
chr01	44650316	chr01_44650316_C_T	C	T	21.8597	.	.	GT:PL:DP:SP:AD:SCR:GP:GQ	0/0:0,60,255:20:0:20,0:0:1,2.51308e-08,4.99292e-30:75	0/0:0,84,255:28:0:28,0:0:1,1.00048e-10,4.99292e-30:99	0/0:0,75,255:25:0:25,0:0:1,7.94707e-10,4.99292e-30:90	0/0:0,132,255:44:0:44,0:0:1,1.58565e-15,4.99292e-30:99	0/0:0,84,255:28:0:28,0:0:1,1.00048e-10,4.99292e-30:99	0/0:0,87,255:29:0:29,0:0:1,5.01426e-11,4.99292e-30:99	0/1:63,0,255:19:0:17,2:0:1.99427e-05,0.99998,1.98673e-28:47	0/0:0,108,255:36:0:36,0:0:1,3.98297e-13,4.99292e-30:99	0/0:0,39,255:13:0:13,0:0:0.999997,3.16378e-06,4.9929e-30:54	0/0:0,96,255:32:0:32,0:0:1,6.31258e-12,4.99292e-30:99
chr01	44680529	chr01_44680529_A_G	A	G	3.99604	.	.	GT:PL:DP:SP:AD:SCR:GP:GQ	./.:0,9,170:3:0:3,0:2:0.995751,0.00424942,2.86054e-21:23	0/1:42,0,244:6:0:5,1:1:0.00185786,0.998142,3.36753e-27:27	0/0:0,33,255:11:0:11,0:1:0.999983,1.69891e-05,9.08428e-30:47	0/0:0,24,255:8:0:8,0:0:0.999865,0.000134934,9.08321e-30:38	0/0:0,33,255:11:0:11,0:4:0.999983,1.69891e-05,9.08428e-30:47	0/0:0,21,255:7:0:7,0:4:0.999731,0.000269192,9.08199e-30:35	0/0:0,24,255:8:0:8,0:5:0.999865,0.000134934,9.08321e-30:38	0/0:0,24,255:8:0:8,0:1:0.999865,0.000134934,9.08321e-30:38	0/0:0,18,233:6:0:6,0:3:0.999463,0.000536965,1.43901e-27:32	0/0:0,21,255:7:0:7,0:2:0.999731,0.000269192,9.08199e-30:35
chr01	44711262	chr01_44711262_G_A	G	A	9.67816	.	.	GT:PL:DP:SP:AD:SCR:GP:GQ	0/0:0,18,143:6:0:6,0:0:0.999069,0.00093142,4.33148e-18:30	0/0:0,18,143:6:0:6,0:0:0.999069,0.00093142,4.33148e-18:30	0/0:0,15,129:5:0:5,0:0:0.998143,0.00185671,1.08701e-16:27	0/1:48,0,113:7:0:5,2:0:0.00026936,0.999731,7.3684e-14:35	./.:0,9,92:3:0:3,0:0:0.992649,0.007351,5.41797e-13:21	0/0:0,45,191:15:0:15,0:0:0.999998,1.86016e-06,6.87132e-23:57	0/0:0,15,123:5:0:5,0:0:0.998143,0.00185671,4.32747e-16:27	0/0:0,27,170:9:0:9,0:0:0.999883,0.000117354,8.64948e-21:39	0/0:0,21,154:7:0:7,0:0:0.999533,0.000467033,3.44222e-19:33	./.:0,9,92:3:0:3,0:0:0.992649,0.007351,5.41797e-13:21
chr01	44777424	chr01_44777424_A_C	A	C	1446.63	.	.	GT:PL:DP:SP:AD:SCR:GP:GQ	0/1:149,0,90:22:0:3,19:9:3.64513e-16,1,8.63431e-10:90	0/1:103,0,220:10:0:5,5:11:1.45115e-11,1,8.63431e-23:99	0/1:161,0,216:23:37:6,17:18:2.29992e-17,1,2.16884e-22:99	0/1:142,0,30:24:24:2,22:7:1.82531e-15,0.999137,0.000862686:30	0/1:163,0,255:33:30:10,23:20:1.45115e-17,1,2.73041e-26:99	0/1:155,0,164:21:31:5,16:11:9.15614e-17,1,3.43738e-17:99	0/1:156,0,254:32:22:7,25:16:7.27298e-17,1,3.43738e-26:99	0/1:156,0,241:21:11:6,15:11:7.27298e-17,1,6.85847e-25:99	0/1:161,0,255:23:10:8,15:17:2.29992e-17,1,2.73041e-26:99	0/1:158,0,213:24:39:6,18:15:4.58894e-17,1,4.3274e-22:99
chr01	44862122	chr01_44862122_G_A	G	A	220.95	.	.	GT:PL:DP:SP:AD:SCR:GP:GQ	0/0:0,81,198:27:0:27,0:0:1,2.24377e-09,3.16154e-22:86	0/0:0,96,199:32:0:32,0:0:1,7.09544e-11,2.5113e-22:99	0/0:0,123,202:41:0:41,0:0:1,1.41573e-13,1.25863e-22:99	./.:0,166,209:55:0:55,0:0:1,7.09544e-18,2.5113e-23:99	0/0:0,102,200:34:0:34,0:0:1,1.78229e-11,1.9948e-22:99	0/0:0,117,202:39:0:39,0:0:1,5.63611e-13,1.25863e-22:99	0/1:82,0,163:23:0:17,6:0:2.23368e-08,1,3.53932e-18:76	0/0:0,99,199:33:0:33,0:0:1,3.55614e-11,2.5113e-22:99	1/1:197,75,0:25:0:0,25:0:1.00023e-18,4.47796e-07,1:63	0/0:0,132,203:44:0:44,0:0:1,1.78229e-14,9.99766e-23:99
chr01	45029688	chr01_45029688_A_G	A	G	1033.36	.	.	GT:PL:DP:SP:AD:SCR:GP:GQ	./.:0,3,37:1:0:1,0:0:0.621844,0.37811,4.56558e-05:4	0/1:129,0,111:13:0:6,7:0:1.03768e-13,1,2.40922e-12:99	0/1:81,0,146:13:0:9,4:1:6.54731e-09,1,7.61863e-16:81	0/1:146,0,165:32:0:19,13:0:2.07044e-15,1,9.59129e-18:99	0/1:131,0,164:27:0:17,10:1:6.54731e-14,1,1.20747e-17:99	0/1:145,0,160:25:0:14,11:1:2.60653e-15,1,3.03303e-17:99	0/1:146,0,98:14:0:5,9:0:2.07044e-15,1,4.80703e-11:99	0/1:110,0,150:16:0:10,6:2:8.24258e-12,1,3.03303e-16:99	0/1:60,0,147:12:0:9,3:1:8.24257e-07,0.999999,6.05169e-16:60	0/1:141,0,158:23:0:13,10:2:6.54731e-15,1,4.80703e-17:99
chr01	45069693	chr01_45069693_T_C	T	C	1474.43	.	.	GT:PL:DP:SP:AD:SCR:GP:GQ	1/1:155,24,0:8:0:0,8:8:1.34191e-19,0.000164005,0.999836:37	1/1:160,30,0:10:0:0,10:9:4.24403e-20,4.12012e-05,0.999959:43	1/1:190,54,0:18:0:0,18:17:4.2442e-23,1.64032e-07,1:67	0/1:133,0,34:15:0:3,12:14:5.11319e-16,0.99043,0.00956965:20	1/1:131,18,0:6:0:0,6:6:3.36909e-17,0.000652596,0.999347:31	1/1:167,30,0:10:0:0,10:10:8.46795e-21,4.12012e-05,0.999959:43	1/1:154,21,0:7:0:0,7:7:1.68909e-19,0.000327179,0.999673:34	1/1:148,21,0:7:0:0,7:7:6.72441e-19,0.000327179,0.999673:34	1/1:112,15,0:5:0:0,5:5:2.67443e-15,0.00130126,0.998699:28	1/1:164,27,0:9:0:0,9:7:1.68951e-20,8.22039e-05,0.999918:40
chr01	45221937	chr01_45221937_T_C	T	C	42.0607	.	.	GT:PL:DP:SP:AD:SCR:GP:GQ	0/0:0,36,255:12:0:12,0:0:0.999985,1.45263e-05,2.64398e-29:48	0/0:0,30,255:10:0:10,0:0:0.999942,5.78279e-05,2.64387e-29:42	0/0:0,30,227:10:0:10,0:0:0.999942,5.78279e-05,1.66817e-26:42	0/0:0,33,255:11:0:11,0:0:0.999971,2.89834e-05,2.64394e-29:45	0/1:81,0,184:10:0:8,2:0:1.37353e-07,1,5.75576e-21:68	0/0:0,69,255:23:0:23,0:0:1,7.28052e-09,2.64402e-29:81	0/0:0,45,243:15:0:15,0:0:0.999998,1.82878e-06,4.19048e-28:57	0/0:0,39,255:13:0:13,0:0:0.999993,7.28047e-06,2.644e-29:51	0/0:0,48,255:16:0:16,0:0:0.999999,9.16562e-07,2.64402e-29:60	0/0:0,57,255:19:0:19,0:0:1,1.15388e-07,2.64402e-29:69
chr01	45465040	chr01_45465040_G_A	G	A	15.0605	.	.	GT:PL:DP:SP:AD:SCR:GP:GQ	0/0:0,48,255:16:0:16,0:32:1,3.04787e-07,2.9237e-30:65	0/0:0,93,255:31:0:31,0:62:1,9.63822e-12,2.9237e-30:99	0/0:0,57,255:19:0:19,0:37:1,3.83704e-08,2.9237e-30:74	0/0:0,48,255:16:0:16,0:32:1,3.04787e-07,2.9237e-30:65	0/1:57,0,255:21:0:19,2:42:0.000103743,0.999896,1.52017e-28:39	0/0:0,90,255:30:0:30,0:60:1,1.92308e-11,2.9237e-30:99	0/0:0,78,255:26:0:26,0:52:1,3.04787e-10,2.9237e-30:95	0/0:0,57,255:19:0:19,0:38:1,3.83704e-08,2.9237e-30:74	0/0:0,60,255:20:0:20,0:40:1,1.92308e-08,2.9237e-30:77	0/0:0,39,255:13:0:13,0:26:0.999998,2.421e-06,2.9237e-30:56
chr01	45484483	chr01_45484483_C_T	C	T	1784.1	.	.	GT:PL:DP:SP:AD:SCR:GP:GQ	1/1:197,72,0:24:0:0,24:0:2.29094e-21,4.27599e-08,1:73	1/1:255,54,0:18:0:0,18:0:3.63088e-27,2.69796e-06,0.999997:55	1/1:255,84,0:28:0:0,28:0:3.63089e-27,2.69797e-09,1:85	1/1:251,84,0:28:0:0,28:0:9.12039e-27,2.69797e-09,1:85	0/0:0,63,191:21:0:21,0:0:0.999997,2.95816e-06,6.91808e-19:55	0/0:0,102,223:34:0:34,0:0:1,3.72412e-10,4.36502e-22:94	0/1:131,0,148:18:0:10,8:0:1.34579e-14,1,2.33864e-15:99	1/1:255,66,0:22:0:0,22:0:3.63089e-27,1.7023e-07,1:67	1/1:255,75,0:25:0:0,25:0:3.63089e-27,2.14307e-08,1:76	1/1:255,63,0:21:0:0,21:0:3.63089e-27,3.39654e-07,1:64
chr01	45538191	chr01_45538191_G_A	G	A	40.6402	.	.	GT:PL:DP:SP:AD:SCR:GP:GQ	0/1:81,0,255:13:0:11,2:26:2.46904e-07,1,2.54338e-28:66	0/0:0,45,255:15:0:15,0:27:0.999999,1.01735e-06,8.18243e-30:59	0/0:0,42,255:14:0:14,0:26:0.999998,2.02988e-06,8.18242e-30:56	0/0:0,72,255:24:0:24,0:48:1,2.02988e-09,8.18244e-30:86	0/0:0,36,255:12:0:12,0:22:0.999992,8.08105e-06,8.18237e-30:50	0/0:0,48,255:16:0:16,0:32:0.999999,5.09884e-07,8.18244e-30:62	0/0:0,18,255:6:0:6,0:8:0.99949,0.000509624,8.17827e-30:32	0/0:0,63,255:21:0:21,0:40:1,1.61239e-08,8.18244e-30:77	./.:0,6,67:2:0:2,0:2:0.991984,0.00801634,5.12138e-11:20	0/0:0,36,255:12:0:12,0:24:0.999992,8.08105e-06,8.18237e-30:50
chr01	46431852	chr01_46431852_T_C	T	C	1506.08	.	.	GT:PL:DP:SP:AD:SCR:GP:GQ	0/1:125,0,156:21:0:13,8:8:1.13933e-13,1,1.74297e-16:99	1/1:180,33,0:11:0:0,11:11:5.18854e-19,0.000721765,0.999278:31	0/1:159,0,146:26:0:12,14:14:4.53575e-17,1,1.74297e-15:99	0/1:162,0,156:41:0:20,21:21:2.27326e-17,1,1.74297e-16:99	0/1:164,0,160:40:0:19,21:21:1.43433e-17,1,6.9389e-17:99	0/1:155,0,163:36:0:20,16:16:1.13933e-16,1,3.47769e-17:99	0/1:166,0,149:38:0:16,22:21:9.05002e-18,1,8.73556e-16:99	./.:159,0,130:51:0:16,35:35:4.53575e-17,1,6.9389e-14:99	0/1:139,0,156:24:0:14,10:10:4.53575e-15,1,1.74297e-16:99	0/1:154,0,107:17:0:6,11:11:1.43433e-16,1,1.38449e-11:99
chr01	47281233	chr01_47281233_A_T	A	T	24.7768	.	.	GT:PL:DP:SP:AD:SCR:GP:GQ	0/0:0,27,255:9:0:9,0:11:0.999951,4.90612e-05,4.78011e-30:43	0/0:0,54,255:18:0:18,0:15:1,9.78948e-08,4.78035e-30:70	0/0:0,45,255:15:0:15,0:18:0.999999,7.77606e-07,4.78034e-30:61	0/0:0,54,255:18:0:18,0:21:1,9.78948e-08,4.78035e-30:70	0/0:0,18,255:6:0:6,0:9:0.99961,0.000389575,4.77849e-30:34	0/0:0,27,255:9:0:9,0:8:0.999951,4.90612e-05,4.78011e-30:43	0/1:66,0,255:18:0:16,2:17:1.02149e-05,0.99999,1.944e-28:49	0/0:0,60,255:20:0:20,0:25:1,2.45901e-08,4.78035e-30:76	0/0:0,60,255:20:0:20,0:27:1,2.45901e-08,4.78035e-30:76	0/0:0,27,255:9:0:9,0:7:0.999951,4.90612e-05,4.78011e-30:43
chr01	47366806	chr01_47366806_G_A	G	A	43.81	.	.	GT:PL:DP:SP:AD:SCR:GP:GQ	0/0:0,27,255:9:0:9,0:0:0.999931,6.87976e-05,9.39975e-30:41	0/0:0,30,255:10:0:10,0:0:0.999965,3.44817e-05,9.40008e-30:44	0/0:0,48,255:16:0:16,0:0:0.999999,5.46516e-07,9.40039e-30:62	0/0:0,21,255:7:0:7,0:0:0.999726,0.000273832,9.39783e-30:35	0/0:0,24,255:8:0:8,0:0:0.999863,0.00013726,9.39911e-30:38	0/0:0,39,255:13:0:13,0:0:0.999996,4.34112e-06,9.40036e-30:53	0/0:0,21,255:7:0:7,0:0:0.999726,0.000273832,9.39783e-30:35	0/0:0,21,255:7:0:7,0:0:0.999726,0.000273832,9.39783e-30:35	0/0:0,54,255:18:0:18,0:0:1,1.37279e-07,9.4004e-30:68	0/1:84,0,255:12:0:10,2:0:1.15451e-07,1,2.72611e-28:69
chr01	47898189	chr01_47898189_A_G	A	G	41.5021	.	.	GT:PL:DP:SP:AD:SCR:GP:GQ	0/0:0,18,255:6:0:6,0:12:0.999299,0.000701304,1.54902e-29:31	0/0:0,18,255:6:0:6,0:10:0.999299,0.000701304,1.54902e-29:31	0/1:81,0,255:10:4:8,2:16:1.79386e-07,1,3.50067e-28:67	0/0:0,15,231:5:0:5,0:8:0.998602,0.00139831,3.88825e-27:28	0/0:0,18,255:6:0:6,0:12:0.999299,0.000701304,1.54902e-29:31	0/0:0,21,255:7:0:7,0:13:0.999648,0.000351608,1.54956e-29:34	0/0:0,27,255:9:0:9,0:18:0.999912,8.83431e-05,1.54997e-29:40	0/0:0,15,202:5:0:5,0:4:0.998602,0.00139831,3.08855e-24:28	0/0:0,18,255:6:0:6,0:9:0.999299,0.000701304,1.54902e-29:31	0/0:0,21,255:7:0:7,0:12:0.999648,0.000351608,1.54956e-29:34
chr01	48171595	chr01_48171595_A_T	A	T	53.5815	.	.	GT:PL:DP:SP:AD:SCR:GP:GQ	0/0:0,27,255:9:0:9,0:0:0.999909,9.06854e-05,1.63326e-29:40	./.:0,9,151:3:0:3,0:0:0.99431,0.00568982,4.07958e-19:22	0/0:0,24,255:8:0:8,0:0:0.999819,0.000180925,1.63311e-29:37	0/0:0,21,255:7:0:7,0:0:0.999639,0.000360928,1.63281e-29:34	0/0:0,15,246:5:0:5,0:0:0.998565,0.00143533,1.2956e-28:28	0/0:0,18,255:6:0:6,0:0:0.99928,0.000719887,1.63223e-29:31	0/0:0,45,255:15:0:15,0:0:0.999999,1.4374e-06,1.6334e-29:58	0/1:93,0,255:9:0:7,2:0:1.10261e-08,1,3.59349e-28:79	0/0:0,27,255:9:0:9,0:0:0.999909,9.06854e-05,1.63326e-29:40	0/0:0,15,229:5:0:5,0:0:0.998565,0.00143533,6.49337e-27:28
chr01	48347288	chr01_48347288_T_C	T	C	10.746	.	.	GT:PL:DP:SP:AD:SCR:GP:GQ	0/0:0,48,255:16:0:16,0:1:1,3.4611e-07,3.77024e-30:64	0/1:52,0,255:20:3:18,2:1:0.000288842,0.999711,1.72595e-28:35	0/0:0,57,255:19:0:19,0:3:1,4.35727e-08,3.77024e-30:73	0/0:0,51,255:17:0:17,0:3:1,1.73466e-07,3.77024e-30:67	0/0:0,27,255:9:0:9,0:2:0.999956,4.35708e-05,3.77007e-30:43	0/0:0,45,255:15:0:15,0:1:0.999999,6.9058e-07,3.77023e-30:61	0/0:0,39,255:13:0:13,0:1:0.999997,2.74924e-06,3.77023e-30:55	0/0:0,57,255:19:0:19,0:1:1,4.35727e-08,3.77024e-30:73	0/0:0,45,255:15:0:15,0:3:0.999999,6.9058e-07,3.77023e-30:61	0/0:0,39,255:13:0:13,0:1:0.999997,2.74924e-06,3.77023e-30:55
chr01	48379356	chr01_48379356_T_C	T	C	36.8925	.	.	GT:PL:DP:SP:AD:SCR:GP:GQ	0/0:0,27,170:9:0:9,0:0:0.999895,0.000104854,6.90481e-21:39	./.:0,12,113:4:0:4,0:0:0.996695,0.00330515,3.44953e-15:24	0/0:0,27,167:9:0:9,0:0:0.999895,0.000104854,1.37769e-20:39	0/0:0,33,201:11:0:11,0:0:0.999974,2.63401e-05,5.48512e-24:45	0/1:76,0,178:15:0:11,4:0:4.77938e-07,1,2.08242e-20:63	0/0:0,21,154:7:0:7,0:0:0.999583,0.000417299,2.748e-19:33	0/0:0,21,154:7:0:7,0:0:0.999583,0.000417299,2.748e-19:33	0/0:0,21,154:7:0:7,0:0:0.999583,0.000417299,2.748e-19:33	0/0:0,54,218:18:0:18,0:0:1,2.09232e-07,1.09445e-25:66	0/0:0,18,143:6:0:6,0:0:0.999168,0.000832275,3.45809e-18:30
chr01	48417783	chr01_48417783_T_C	T	C	53.6337	.	.	GT:PL:DP:SP:AD:SCR:GP:GQ	0/0:0,15,241:5:0:5,0:0:0.998531,0.00146867,4.28969e-28:28	0/0:0,21,255:7:0:7,0:0:0.999631,0.000369319,1.70964e-29:34	0/0:0,33,255:11:0:11,0:0:0.999977,2.33105e-05,1.71023e-29:46	./.:0,12,220:4:0:4,0:0:0.997074,0.0029261,5.39251e-26:25	0/0:0,36,255:12:0:12,0:0:0.999988,1.16831e-05,1.71025e-29:49	0/0:0,24,255:8:0:8,0:0:0.999815,0.000185132,1.70995e-29:37	0/0:0,15,246:5:0:5,0:0:0.998531,0.00146867,1.35652e-28:28	0/1:93,0,255:9:0:7,2:0:1.07755e-08,1,3.67707e-28:79	0/0:0,36,255:12:0:12,0:0:0.999988,1.16831e-05,1.71025e-29:49	./.:0,12,212:4:0:4,0:0:0.997074,0.0029261,3.40245e-25:25
chr01	48456881	chr01_48456881_A_G	A	G	17.5533	.	.	GT:PL:DP:SP:AD:SCR:GP:GQ	0/0:13,34,208:8:0:7,0:7:0.999435,0.000565132,4.00392e-23:32	0/0:0,20,255:19:0:18,1:19:0.999289,0.000711355,4.00334e-29:31	./.:0,255,255:148:0:146,1:53:1,2.2511e-27,4.00619e-29:99	0/0:0,66,255:22:0:22,0:24:1,1.78812e-08,4.00619e-29:77	0/0:0,87,255:29:0:29,0:38:1,1.42035e-10,4.00619e-29:98	0/1:56,0,255:22:3:18,4:27:3.52849e-05,0.999965,5.62756e-28:44	0/0:0,11,255:16:0:15,1:20:0.994377,0.00562273,3.98366e-29:22	0/0:0,42,255:28:0:25,1:31:0.999996,4.49152e-06,4.00617e-29:53	0/0:0,15,255:28:0:26,2:33:0.997754,0.00224605,3.99719e-29:26	0/0:0,48,255:16:0:16,0:18:0.999999,1.12822e-06,4.00618e-29:59
chr01	48631702	chr01_48631702_T_C	T	C	44.5483	.	.	GT:PL:DP:SP:AD:SCR:GP:GQ	0/0:0,18,255:6:0:6,0:8:0.99928,0.000719887,1.63223e-29:31	0/0:0,27,255:9:0:9,0:10:0.999909,9.06854e-05,1.63326e-29:40	0/0:0,30,255:10:0:10,0:15:0.999955,4.54524e-05,1.63333e-29:43	0/0:0,24,255:8:0:8,0:13:0.999819,0.000180925,1.63311e-29:37	0/0:0,18,255:6:0:6,0:9:0.99928,0.000719887,1.63223e-29:31	0/0:0,21,255:7:0:7,0:10:0.999639,0.000360928,1.63281e-29:34	0/0:0,30,255:10:0:10,0:15:0.999955,4.54524e-05,1.63333e-29:43	0/0:0,24,255:8:0:8,0:10:0.999819,0.000180925,1.63311e-29:37	0/1:84,0,255:9:4:7,2:15:8.75837e-08,1,3.59349e-28:70	0/0:0,30,255:10:0:10,0:13:0.999955,4.54524e-05,1.63333e-29:43
chr01	49029496	chr01_49029496_C_T	C	T	4.31263	.	.	GT:PL:DP:SP:AD:SCR:GP:GQ	0/0:0,27,255:9:0:9,0:0:0.999968,3.21806e-05,2.05657e-30:44	0/0:0,60,255:20:0:20,0:0:1,1.6129e-08,2.05663e-30:77	0/0:0,36,255:12:0:12,0:0:0.999996,4.05141e-06,2.05662e-30:53	0/0:0,84,255:28:0:28,0:0:1,6.42108e-11,2.05663e-30:99	0/1:45,0,255:25:0:23,2:0:0.00195678,0.998043,1.27262e-28:27	0/0:0,90,255:30:0:30,0:0:1,1.6129e-11,2.05663e-30:99	0/0:0,36,255:12:0:12,0:0:0.999996,4.05141e-06,2.05662e-30:53	0/0:0,42,255:14:0:14,0:0:0.999999,1.01767e-06,2.05663e-30:59	0/0:0,15,205:5:0:5,0:0:0.99949,0.000509785,2.05558e-25:32	0/0:0,33,255:11:0:11,0:0:0.999992,8.0836e-06,2.05662e-30:50
chr01	49038585	chr01_49038585_A_T	A	T	38.008	.	.	GT:PL:DP:SP:AD:SCR:GP:GQ	0/0:0,51,255:17:0:17,0:0:1,2.94195e-07,1.08446e-29:65	0/0:0,51,255:17:0:17,0:0:1,2.94195e-07,1.08446e-29:65	0/0:0,48,255:16:0:16,0:0:0.999999,5.86997e-07,1.08445e-29:62	0/0:0,33,255:11:0:11,0:0:0.999981,1.85621e-05,1.08444e-29:47	0/1:78,0,255:11:0:9,2:0:4.27921e-07,1,2.92803e-28:63	0/0:0,24,255:8:0:8,0:0:0.999853,0.000147425,1.0843e-29:38	0/0:0,42,255:14:0:14,0:0:0.999998,2.33687e-06,1.08445e-29:56	0/0:0,69,255:23:0:23,0:0:1,4.66268e-09,1.08446e-29:83	0/0:0,45,255:15:0:15,0:0:0.999999,1.17121e-06,1.08445e-29:59	0/0:0,39,255:13:0:13,0:0:0.999995,4.66266e-06,1.08445e-29:53
chr01	49148660	chr01_49148660_A_G	A	G	1447.47	.	.	GT:PL:DP:SP:AD:SCR:GP:GQ	1/1:255,81,0:27:0:0,27:0:1.40546e-26,1.0591e-08,1:79	1/1:255,114,0:38:0:0,38:0:1.40546e-26,5.3081e-12,1:99	1/1:255,126,0:42:0:0,42:0:1.40546e-26,3.34918e-13,1:99	1/1:255,120,0:40:0:0,40:0:1.40546e-26,1.33333e-12,1:99	0/0:0,135,255:45:0:45,0:0:1,9.48683e-14,7.11512e-26:99	0/0:0,129,255:43:0:43,0:0:1,3.77678e-13,7.11512e-26:99	0/0:0,90,255:30:0:30,0:0:1,3e-09,7.11512e-26:85	0/0:0,93,255:31:0:31,0:0:1,1.50356e-09,7.11512e-26:88	1/1:255,81,0:27:0:0,27:0:1.40546e-26,1.0591e-08,1:79	1/1:255,108,0:36:0:0,36:0:1.40546e-26,2.11319e-11,1:99
chr01	49381349	chr01_49381349_A_G	A	G	4.81937	.	.	GT:PL:DP:SP:AD:SCR:GP:GQ	0/1:42,0,134:9:0:7,2:0:0.00124459,0.998755,5.03305e-16:29	./.:0,6,67:2:0:2,0:0:0.987441,0.0125587,1.26275e-10:19	0/0:0,24,162:8:0:8,0:0:0.999798,0.000201532,4.04313e-20:36	0/0:0,39,183:13:0:13,0:0:0.999994,6.37426e-06,3.2122e-22:51	0/0:0,18,143:6:0:6,0:0:0.999198,0.000801833,3.20964e-18:30	0/0:0,15,129:5:0:5,0:0:0.998401,0.00159859,8.05582e-17:27	0/0:0,30,175:10:0:10,0:0:0.999949,5.06303e-05,2.02667e-21:42	0/0:0,33,180:11:0:11,0:0:0.999975,2.53759e-05,6.40905e-22:45	./.:0,0,0:0:0:0,0:0:0,0,0:0	0/0:0,15,129:5:0:5,0:0:0.998401,0.00159859,8.05582e-17:27
chr01	49459643	chr01_49459643_G_A	G	A	1197.41	.	.	GT:PL:DP:SP:AD:SCR:GP:GQ	1/1:255,135,0:45:0:0,45:71:2.02386e-26,5.05964e-14,1:99	1/1:255,75,0:25:0:0,25:41:2.02386e-26,5.05964e-08,1:72	1/1:255,78,0:26:0:0,26:41:2.02386e-26,2.53583e-08,1:75	1/1:255,138,0:46:0:0,46:72:2.02386e-26,2.53583e-14,1:99	0/0:0,33,180:11:0:11,0:0:0.998749,0.0012514,1.56054e-18:29	0/0:0,69,197:23:0:23,0:0:1,3.14731e-07,3.1176e-20:65	0/0:0,33,180:11:0:11,0:0:0.998749,0.0012514,1.56054e-18:29	./.:0,18,143:6:0:6,0:0:0.961888,0.0381122,7.53259e-15:14	./.:0,0,0:0:0:0,0:0:0,0,0:0	1/1:255,144,0:48:0:0,48:83:2.02386e-26,6.36971e-15,1:99
chr01	49463799	chr01_49463799_A_G	A	G	15.5096	.	.	GT:PL:DP:SP:AD:SCR:GP:GQ	0/0:0,42,186:14:0:14,0:0:0.999994,5.56293e-06,4.88146e-22:52	0/0:0,30,175:10:0:10,0:0:0.999912,8.81592e-05,6.14488e-21:40	0/0:0,18,143:6:0:6,0:0:0.998605,0.0013954,9.72625e-18:28	0/0:0,27,170:9:0:9,0:0:0.999824,0.000175885,1.94301e-20:37	0/1:42,0,134:9:0:7,2:0:0.000715127,0.999285,8.7687e-16:31	0/0:0,27,170:9:0:9,0:0:0.999824,0.000175885,1.94301e-20:37	0/0:0,27,167:9:0:9,0:0:0.999824,0.000175885,3.87682e-20:37	0/0:0,27,170:9:0:9,0:0:0.999824,0.000175885,1.94301e-20:37	./.:22,0,100:5:0:4,1:0:0.0667845,0.933215,2.05697e-12:11	0/0:0,33,178:11:0:11,0:0:0.999956,4.41862e-05,3.07987e-21:43
chr01	50178832	chr01_50178832_C_T	C	T	7.20164	.	.	GT:PL:DP:SP:AD:SCR:GP:GQ	0/1:45,0,125:8:0:6,2:0:0.000553093,0.999447,4.51504e-15:32	0/0:0,27,170:9:0:9,0:0:0.999886,0.000114002,8.16234e-21:39	0/0:0,48,191:16:0:16,0:0:0.999999,9.05652e-07,6.48431e-23:60	0/0:0,48,192:16:0:16,0:0:0.999999,9.05652e-07,5.15067e-23:60	0/0:0,42,188:14:0:14,0:0:0.999996,3.60546e-06,1.29379e-22:54	0/0:0,57,195:19:0:19,0:0:1,1.14015e-07,2.58145e-23:69	0/0:0,42,189:14:0:14,0:0:0.999996,3.60546e-06,1.02769e-22:54	0/0:0,51,194:17:0:17,0:0:1,4.53902e-07,3.24985e-23:63	./.:0,0,0:0:0:0,0:0:0,0,0:0	0/0:0,39,185:13:0:13,0:0:0.999993,7.19381e-06,2.58143e-22:51
chr01	50185056	chr01_50185056_G_A	G	A	24.1246	.	.	GT:PL:DP:SP:AD:SCR:GP:GQ	./.:0,6,67:2:0:2,0:0:0.98611,0.0138897,1.54668e-10:18	0/0:0,30,170:10:0:10,0:0:0.999944,5.60716e-05,7.8605e-21:42	0/0:0,60,196:20:0:20,0:0:1,5.60747e-08,1.97458e-23:72	0/0:0,24,162:8:0:8,0:0:0.999777,0.000223188,4.95881e-20:36	0/1:63,0,141:11:0:8,3:0:8.93777e-06,0.999991,1.11353e-16:50	0/0:0,36,184:12:0:12,0:0:0.999986,1.40851e-05,3.12945e-22:48	0/0:0,15,129:5:0:5,0:0:0.99823,0.0017701,9.87882e-17:27	./.:0,9,92:3:0:3,0:0:0.99299,0.0070099,4.92515e-13:21	0/0:0,15,123:5:0:5,0:0:0.99823,0.0017701,3.93283e-16:27	0/0:0,33,175:11:0:11,0:0:0.999972,2.81031e-05,2.48578e-21:45
chr01	50254913	chr01_50254913_T_C	T	C	9.61159	.	.	GT:PL:DP:SP:AD:SCR:GP:GQ	0/1:48,0,113:7:0:5,2:0:0.00026936,0.999731,7.3684e-14:35	0/0:0,24,162:8:0:8,0:0:0.999766,0.000234126,5.45682e-20:36	0/0:0,30,173:10:0:10,0:0:0.999941,5.882e-05,4.33526e-21:42	0/0:0,33,180:11:0:11,0:0:0.99997,2.94807e-05,8.65024e-22:45	0/0:0,27,167:9:0:9,0:0:0.999883,0.000117354,1.7258e-20:39	0/0:0,15,129:5:0:5,0:0:0.998143,0.00185671,1.08701e-16:27	0/0:0,18,143:6:0:6,0:0:0.999069,0.00093142,4.33148e-18:30	0/0:0,33,180:11:0:11,0:0:0.99997,2.94807e-05,8.65024e-22:45	0/0:0,42,189:14:0:14,0:0:0.999996,3.7115e-06,1.08903e-22:54	0/0:0,21,154:7:0:7,0:0:0.999533,0.000467033,3.44222e-19:33
chr01	50256223	chr01_50256223_G_A	G	A	673.674	.	.	GT:PL:DP:SP:AD:SCR:GP:GQ	0/1:50,0,30:13:0:2,11:11:4.79995e-07,0.994845,0.00515483:22	0/1:48,0,138:11:0:3,8:8:7.64682e-07,0.999999,8.21218e-14:61	1/1:101,63,0:21:0:0,21:21:7.39643e-13,9.67255e-08,1:70	1/1:85,39,0:13:0:0,13:13:2.9445e-11,2.42958e-05,0.999976:46	1/1:79,45,0:15:0:0,15:15:1.17225e-10,6.10293e-06,0.999994:52	1/1:58,18,0:6:0:0,6:6:1.47128e-08,0.0030494,0.996951:25	1/1:78,39,0:13:0:0,13:14:1.47575e-10,2.42958e-05,0.999976:46	1/1:70,21,0:7:0:0,7:7:9.2973e-10,0.00153065,0.998469:28	1/1:66,33,0:11:0:0,11:11:2.33873e-09,9.67161e-05,0.999903:40	1/1:85,54,0:18:0:0,18:18:2.94457e-11,7.68317e-07,0.999999:61
chr01	50261587	chr01_50261587_T_C	T	C	6.41391	.	.	GT:PL:DP:SP:AD:SCR:GP:GQ	0/0:0,15,246:5:0:5,0:10:0.998711,0.00128906,1.04483e-28:28	0/0:0,24,255:8:0:8,0:16:0.999838,0.000162466,1.31685e-29:37	0/1:45,0,197:5:0:4,1:10:0.000774158,0.999226,2.03441e-22:31	0/0:0,21,255:7:0:7,0:14:0.999676,0.000324111,1.31664e-29:34	0/0:0,36,255:12:0:12,0:24:0.99999,1.02525e-05,1.31705e-29:49	0/0:0,15,246:5:0:5,0:10:0.998711,0.00128906,1.04483e-28:28	0/0:0,18,255:6:0:6,0:12:0.999354,0.000646477,1.31622e-29:31	0/0:0,24,255:8:0:8,0:16:0.999838,0.000162466,1.31685e-29:37	0/0:0,36,255:12:0:12,0:24:0.99999,1.02525e-05,1.31705e-29:49	0/0:0,24,255:8:0:8,0:16:0.999838,0.000162466,1.31685e-29:37
chr01	50418520	chr01_50418520_G_A	G	A	7.75603	.	.	GT:PL:DP:SP:AD:SCR:GP:GQ	0/0:0,114,255:38:0:38,0:0:1,7.73023e-14,2.98075e-30:99	0/0:0,72,255:24:0:24,0:0:1,1.22516e-09,2.98075e-30:89	0/0:0,75,255:25:0:25,0:0:1,6.14034e-10,2.98075e-30:92	0/0:0,123,255:41:0:41,0:0:1,9.73178e-15,2.98075e-30:99	0/0:0,36,255:12:0:12,0:0:0.999995,4.87742e-06,2.98073e-30:53	0/0:0,105,255:35:0:35,0:0:1,6.14034e-13,2.98075e-30:99	0/0:0,102,255:34:0:34,0:0:1,1.22516e-12,2.98075e-30:99	0/0:0,111,255:37:0:37,0:0:1,1.54238e-13,2.98075e-30:99	0/0:0,90,255:30:0:30,0:0:1,1.94175e-11,2.98075e-30:99	0/1:49,0,255:21:3:19,2:0:0.000647927,0.999352,1.53409e-28:31
chr01	50430867	chr01_50430867_A_G	A	G	30.8593	.	.	GT:PL:DP:SP:AD:SCR:GP:GQ	0/0:0,69,255:23:0:23,0:46:1,3.18715e-09,5.06694e-30:84	0/0:0,63,255:21:0:21,0:42:1,1.26883e-08,5.06694e-30:78	0/1:72,0,255:16:0:14,2:32:2.49228e-06,0.999997,2.00144e-28:56	0/0:0,48,255:16:0:16,0:32:1,4.01239e-07,5.06694e-30:63	0/0:0,27,255:9:0:9,0:18:0.99995,5.05104e-05,5.06668e-30:42	0/0:0,48,255:16:0:16,0:32:1,4.01239e-07,5.06694e-30:63	0/0:0,36,255:12:0:12,0:24:0.999994,6.35917e-06,5.06691e-30:51	0/0:0,30,255:10:0:10,0:20:0.999975,2.53158e-05,5.06681e-30:45	0/0:0,30,255:10:0:10,0:20:0.999975,2.53158e-05,5.06681e-30:45	0/0:0,45,255:15:0:15,0:30:0.999999,8.00576e-07,5.06694e-30:60
chr01	50970568	chr01_50970568_G_T	G	T	327.777	.	.	GT:PL:DP:SP:AD:SCR:GP:GQ	./.:10,1,0:8:0:1,7:0:0.0472155,0.62499,0.327794:4	0/1:44,0,109:25:0:12,13:0:2.38892e-05,0.999976,5.24467e-12:46	0/1:29,0,144:18:0:11,7:4:0.00075489,0.999245,1.6573e-15:31	0/1:76,0,29:18:0:5,13:1:1.50655e-08,0.999476,0.000524205:32	0/1:64,0,51:18:0:6,12:0:2.38897e-07,0.999996,3.30923e-06:54	0/1:51,0,47:11:0:3,8:2:4.76657e-06,0.999987,8.31233e-06:48	./.:11,0,36:10:0:3,7:1:0.0454931,0.954407,9.98762e-05:13	0/1:59,0,53:15:0:6,9:1:7.55458e-07,0.999997,2.08798e-06:55	0/1:19,0,99:18:0:14,4:11:0.00749796,0.992502,5.20547e-11:21	0/1:18,0,124:20:0:14,6:3:0.00942108,0.990579,1.64292e-13:20
chr01	51046490	chr01_51046490_T_C	T	C	90.0576	.	.	GT:PL:DP:SP:AD:SCR:GP:GQ	0/0:0,24,255:8:0:8,0:0:0.999794,0.000205964,2.11647e-29:36	0/0:0,39,255:13:0:13,0:0:0.999994,6.51445e-06,2.11689e-29:51	0/0:0,48,255:16:0:16,0:0:0.999999,8.20125e-07,2.1169e-29:60	0/0:0,63,255:21:0:21,0:0:1,2.59347e-08,2.1169e-29:75	0/0:0,54,255:18:0:18,0:0:1,2.06006e-07,2.1169e-29:66	0/0:0,33,255:11:0:11,0:0:0.999974,2.5934e-05,2.11685e-29:45	0/0:0,57,255:19:0:19,0:0:1,1.03248e-07,2.1169e-29:69	0/0:0,45,255:15:0:15,0:0:0.999998,1.63636e-06,2.1169e-29:57	./.:0,0,0:0:0:0,0:0:0,0,0:0	0/1:129,0,255:14:0:11,3:0:2.43287e-12,1,4.09091e-28:99
chr01	51388914	chr01_51388914_A_G	A	G	3.40033	.	.	GT:PL:DP:SP:AD:SCR:GP:GQ	0/0:0,27,170:9:0:9,0:0:0.999915,8.47677e-05,4.51272e-21:40	0/0:0,48,190:16:0:16,0:0:0.999999,6.73391e-07,4.5131e-23:61	0/0:0,21,154:7:0:7,0:0:0.999663,0.000337381,1.79609e-19:34	0/1:40,0,154:19:0:16,3:0:0.00234807,0.997652,4.21878e-18:26	0/0:0,30,170:10:0:10,0:0:0.999958,4.24863e-05,4.51291e-21:43	./.:0,0,0:0:0:0,0:0:0,0,0:0	0/0:0,66,196:22:0:22,0:0:1,1.06725e-08,1.13364e-23:79	0/0:0,42,184:14:0:14,0:0:0.999997,2.68081e-06,1.79669e-22:55	./.:0,0,0:0:0:0,0:0:0,0,0:0	0/0:0,30,166:10:0:10,0:0:0.999958,4.24863e-05,1.13359e-20:43
chr01	51407520	chr01_51407520_T_C	T	C	4.84476	.	.	GT:PL:DP:SP:AD:SCR:GP:GQ	0/0:0,15,129:5:0:5,0:0:0.99834,0.00165983,8.68534e-17:27	./.:0,0,0:0:0:0,0:0:0,0,0:0	0/0:0,30,163:10:0:10,0:0:0.999947,5.25728e-05,3.46326e-20:42	0/0:0,21,144:7:0:7,0:0:0.999583,0.000417448,2.74996e-18:33	0/0:0,21,149:7:0:7,0:0:0.999583,0.000417448,8.69615e-19:33	0/1:42,0,130:9:0:7,2:0:0.00119866,0.998801,1.31281e-15:29	0/0:0,15,129:5:0:5,0:0:0.99834,0.00165983,8.68534e-17:27	0/0:0,33,227:11:0:11,0:2:0.999974,2.63495e-05,1.37879e-26:45	0/0:0,45,182:15:0:15,0:0:0.999998,1.66258e-06,4.36021e-22:57	0/0:0,18,143:6:0:6,0:0:0.999167,0.000832573,3.46056e-18:30
chr01	51436893	chr01_51436893_C_A	C	A	469.448	.	.	GT:PL:DP:SP:AD:SCR:GP:GQ	0/1:71,0,128:8:0:5,3:9:1.16551e-07,1,2.70036e-14:69	0/1:86,0,200:11:0:7,4:9:3.68568e-09,1,1.70381e-21:84	0/1:114,0,255:14:3:8,6:10:5.84141e-12,1,5.38794e-27:99	0/0:0,30,175:10:0:10,0:10:0.999319,0.000681062,3.66952e-19:31	./.:16,0,125:7:0:6,1:7:0.0355467,0.964453,5.19641e-14:14	0/1:63,0,111:8:0:5,3:7:7.35389e-07,0.999999,1.35339e-12:61	0/1:89,0,165:10:0:6,4:9:1.84722e-09,1,5.38794e-18:87	./.:16,0,167:7:0:6,1:5:0.0355467,0.964453,3.27871e-18:14	0/0:0,30,175:10:0:10,0:8:0.999319,0.000681062,3.66952e-19:31	0/1:77,0,77:6:0:3,3:6:2.92764e-08,1,3.39956e-09:74
chr01	51622939	chr01_51622939_T_A	T	A	956.72	.	.	GT:PL:DP:SP:AD:SCR:GP:GQ	1/1:194,57,0:19:0:0,19:0:3.98106e-20,3.99051e-06,0.999996:53	1/1:198,93,0:31:0:0,31:0:1.58489e-20,1.00237e-09,1:89	1/1:199,105,0:35:0:0,35:0:1.25893e-20,6.32456e-11,1:99	1/1:251,69,0:23:0:0,23:2:7.94328e-26,2.51785e-07,1:65	0/0:0,90,199:30:0:30,0:0:1,2e-09,1.25893e-20:86	./.:0,163,255:54:0:54,0:2:1,1.00237e-16,3.16228e-26:99	0/0:0,144,206:48:0:48,0:0:1,7.96214e-15,2.51189e-21:99	0/0:0,114,201:38:0:38,0:0:1,7.96214e-12,7.94328e-21:99	0/0:0,114,201:38:0:38,0:0:1,7.96214e-12,7.94328e-21:99	1/1:199,93,0:31:0:0,31:1:1.25893e-20,1.00237e-09,1:89
chr02	53299	chr02_53299_A_G	A	G	34.1984	.	.	GT:PL:DP:SP:AD:SCR:GP:GQ	0/0:0,102,255:34:0:34,0:0:1,1.77735e-12,6.27313e-30:99	0/0:0,84,255:28:0:28,0:0:1,1.12143e-10,6.27313e-30:99	0/0:0,132,255:44:0:44,0:0:1,1.77735e-15,6.27313e-30:99	0/0:0,114,255:38:0:38,0:0:1,1.12143e-13,6.27313e-30:99	0/0:0,102,255:34:0:34,0:0:1,1.77735e-12,6.27313e-30:99	0/0:0,63,255:21:0:21,0:0:1,1.4118e-08,6.27313e-30:78	0/0:0,78,255:26:0:26,0:0:1,4.46449e-10,6.27313e-30:93	0/1:75,0,255:15:0:13,2:0:1.12261e-06,0.999999,2.22696e-28:59	0/0:0,63,255:21:0:21,0:0:1,1.4118e-08,6.27313e-30:78	0/0:0,66,255:22:0:22,0:0:1,7.07574e-09,6.27313e-30:81
chr02	491755	chr02_491755_A_G	A	G	19.1562	.	.	GT:PL:DP:SP:AD:SCR:GP:GQ	0/0:0,48,191:16:0:16,0:0:0.999999,8.34153e-07,5.50087e-23:60	0/1:58,0,151:13:0:10,3:0:3.01121e-05,0.99997,1.04514e-17:45	0/0:0,48,192:16:0:16,0:0:0.999999,8.34153e-07,4.3695e-23:60	0/0:0,33,178:11:0:11,0:0:0.999974,2.63776e-05,1.09754e-21:45	0/0:0,33,180:11:0:11,0:0:0.999974,2.63776e-05,6.92501e-22:45	./.:0,0,0:0:0:0,0:0:0,0,0:0	0/0:0,45,191:15:0:15,0:0:0.999998,1.66435e-06,5.50087e-23:57	0/0:0,15,129:5:0:5,0:0:0.998338,0.00166159,8.70382e-17:27	0/0:0,96,199:32:0:32,0:0:1,1.32204e-11,8.7183e-24:99	0/0:0,57,195:19:0:19,0:0:1,1.05014e-07,2.18994e-23:69
chr02	562208	chr02_562208_A_G	A	G	5.97816	.	.	GT:PL:DP:SP:AD:SCR:GP:GQ	0/1:43,0,61:5:0:3,2:0:0.000568766,0.999431,1.74788e-08:32	0/0:0,18,143:6:0:6,0:0:0.998606,0.00139384,9.7045e-18:28	0/0:0,27,170:9:0:9,0:0:0.999824,0.000175688,1.93866e-20:37	0/0:0,24,162:8:0:8,0:0:0.99965,0.000350483,1.223e-19:34	0/0:0,15,129:5:0:5,0:0:0.997223,0.00277723,2.43428e-16:25	0/0:0,18,143:6:0:6,0:0:0.998606,0.00139384,9.7045e-18:28	./.:0,9,92:3:0:3,0:0:0.989034,0.0109656,1.21001e-12:19	0/0:0,27,170:9:0:9,0:0:0.999824,0.000175688,1.93866e-20:37	0/0:0,15,129:5:0:5,0:0:0.997223,0.00277723,2.43428e-16:25	0/0:0,18,143:6:0:6,0:1:0.998606,0.00139384,9.7045e-18:28
chr02	704850	chr02_704850_T_C	T	C	27.2281	.	.	GT:PL:DP:SP:AD:SCR:GP:GQ	0/0:0,18,132:6:0:6,0:0:0.999021,0.000979386,6.02939e-17:30	0/0:0,63,195:21:0:21,0:0:1,3.10013e-08,3.02482e-23:75	0/0:0,63,195:21:0:21,0:0:1,3.10013e-08,3.02482e-23:75	0/0:0,75,196:25:0:25,0:0:1,1.95605e-09,2.4027e-23:87	0/0:0,66,197:22:0:22,0:0:1,1.55374e-08,1.90853e-23:78	0/0:0,48,190:16:0:16,0:0:0.999999,9.80345e-07,9.5653e-23:60	0/1:66,0,133:10:0:7,3:0:4.06087e-06,0.999996,7.75029e-16:53	./.:0,9,92:3:0:3,0:0:0.992273,0.007727,5.98867e-13:21	0/0:0,60,194:20:0:20,0:0:1,6.18557e-08,3.80802e-23:72	0/0:0,45,191:15:0:15,0:0:0.999998,1.95604e-06,7.59798e-23:57
chr02	723639	chr02_723639_G_A	G	A	320.481	.	.	GT:PL:DP:SP:AD:SCR:GP:GQ	0/0:0,33,180:11:0:11,0:0:0.999749,0.000250531,6.24843e-20:36	0/0:0,42,189:14:0:14,0:0:0.999968,3.15469e-05,7.86804e-21:45	0/0:0,42,189:14:0:14,0:0:0.999968,3.15469e-05,7.86804e-21:45	0/0:0,39,187:13:0:13,0:0:0.999937,6.29423e-05,1.24696e-20:42	0/0:0,24,162:8:0:8,0:0:0.998013,0.00198658,3.93565e-18:27	0/0:0,45,191:15:0:15,0:0:0.999984,1.58111e-05,4.96447e-21:48	1/1:196,69,0:23:0:0,23:0:4.01901e-19,1.00714e-06,0.999999:59	0/0:0,21,149:7:0:7,0:0:0.996044,0.00395593,7.83716e-17:24	1/1:192,48,0:16:0:0,16:0:1.0094e-18,0.000126775,0.999873:38	0/0:0,45,190:15:0:15,0:0:0.999984,1.58111e-05,6.2499e-21:48
chr02	728517	chr02_728517_A_G	A	G	4.51176	.	.	GT:PL:DP:SP:AD:SCR:GP:GQ	0/1:42,0,134:9:0:7,2:0:0.00137155,0.998628,4.566e-16:28	0/0:0,51,193:17:0:17,0:0:1,3.64915e-07,2.64438e-23:64	0/0:0,21,154:7:0:7,0:0:0.999635,0.000364782,2.09974e-19:34	0/0:0,36,184:12:0:12,0:0:0.999988,1.15395e-05,2.10048e-22:49	./.:0,12,113:4:0:4,0:0:0.99711,0.00289025,2.63673e-15:25	0/0:0,36,184:12:0:12,0:0:0.999988,1.15395e-05,2.10048e-22:49	0/0:0,33,178:11:0:11,0:0:0.999977,2.3024e-05,8.36206e-22:46	0/0:7,34,169:10:0:9,0:0:0.999908,9.16541e-05,3.32877e-20:40	0/0:0,15,129:5:0:5,0:0:0.998549,0.00145065,6.63274e-17:28	0/0:0,21,154:7:0:7,0:0:0.999635,0.000364782,2.09974e-19:34
chr02	849228	chr02_849228_A_G	A	G	1532.62	.	.	GT:PL:DP:SP:AD:SCR:GP:GQ	0/1:162,0,98:27:0:7,20:27:1.39806e-17,1,1.78819e-10:97	0/1:162,0,113:35:0:10,25:35:1.39806e-17,1,5.65476e-12:99	0/1:164,0,145:33:0:13,19:33:8.82116e-18,1,3.56791e-15:99	0/1:161,0,157:31:0:15,16:31:1.76005e-17,1,2.2512e-16:99	./.:149,0,1:12:0:1,11:12:1.47108e-16,0.527365,0.472635:3	0/1:150,0,82:39:0:8,31:39:2.21577e-16,1,7.11892e-09:81	0/1:161,0,161:34:0:17,17:34:1.76005e-17,1,8.96219e-17:99	0/1:156,0,104:40:0:10,30:40:5.56577e-17,1,4.49174e-11:99	0/1:163,0,108:23:0:7,16:23:1.11052e-17,1,1.78819e-11:99	0/1:163,0,104:23:0:7,16:23:1.11052e-17,1,4.49174e-11:99
chr02	862234	chr02_862234_T_C	T	C	90.1289	.	.	GT:PL:DP:SP:AD:SCR:GP:GQ	0/0:0,15,243:5:0:5,0:10:0.996553,0.00344682,1.49375e-27:24	0/0:0,21,255:7:0:7,0:14:0.999132,0.000868043,9.44931e-29:30	./.:51,0,111:3:0:2,1:6:7.26189e-05,0.999927,2.17184e-13:41	0/1:87,0,255:11:0:9,2:22:1.82424e-08,1,8.64686e-28:77	0/0:0,21,255:7:0:7,0:14:0.999132,0.000868043,9.44931e-29:30	0/0:0,24,255:8:0:8,0:16:0.999565,0.000435241,9.4534e-29:33	0/0:0,30,255:10:0:10,0:20:0.999891,0.000109363,9.45648e-29:39	0/0:0,21,255:7:0:7,0:14:0.999132,0.000868043,9.44931e-29:30	./.:0,12,220:4:0:4,0:8:0.993146,0.0068538,2.97023e-25:21	0/0:0,24,255:8:0:8,0:16:0.999565,0.000435241,9.4534e-29:33
chr02	1179280	chr02_1179280_T_C	T	C	18.7123	.	.	GT:PL:DP:SP:AD:SCR:GP:GQ	0/0:0,81,255:27:0:27,0:0:1,1.89126e-10,4.48168e-30:97	0/0:0,39,255:13:0:13,0:0:0.999997,2.99743e-06,4.48167e-30:55	0/1:60,0,255:17:0:15,2:0:4.19982e-05,0.999958,1.88223e-28:43	0/0:0,60,255:20:0:20,0:0:1,2.38095e-08,4.48168e-30:76	0/0:0,45,255:15:0:15,0:0:0.999999,7.52923e-07,4.48168e-30:61	0/0:0,42,255:14:0:14,0:0:0.999999,1.50228e-06,4.48168e-30:58	0/0:0,39,255:13:0:13,0:0:0.999997,2.99743e-06,4.48167e-30:55	0/0:0,42,255:14:0:14,0:0:0.999999,1.50228e-06,4.48168e-30:58	0/0:0,45,255:15:0:15,0:0:0.999999,7.52923e-07,4.48168e-30:61	0/0:0,42,255:14:0:14,0:0:0.999999,1.50228e-06,4.48168e-30:58
chr02	1746261	chr02_1746261_T_C	T	C	64.168	.	.	GT:PL:DP:SP:AD:SCR:GP:GQ	0/0:0,30,255:10:0:10,0:20:0.999972,2.79063e-05,6.15681e-30:45	0/0:0,81,255:27:0:27,0:54:1,2.21674e-10,6.15698e-30:96	0/1:105,0,255:22:0:19,3:44:1.13315e-09,1,2.20625e-28:89	0/0:0,60,255:20:0:20,0:40:1,2.79071e-08,6.15698e-30:75	0/0:0,39,255:13:0:13,0:26:0.999996,3.51328e-06,6.15696e-30:54	0/0:0,42,255:14:0:14,0:24:0.999998,1.76081e-06,6.15697e-30:57	0/0:0,36,255:12:0:12,0:24:0.999993,7.00989e-06,6.15694e-30:51	0/0:0,33,255:11:0:11,0:22:0.999986,1.39865e-05,6.1569e-30:48	0/0:0,57,255:19:0:19,0:38:1,5.56819e-08,6.15698e-30:72	0/0:0,78,255:26:0:26,0:52:1,4.42297e-10,6.15698e-30:93
chr02	2071063	chr02_2071063_C_T	C	T	6.87631	.	.	GT:PL:DP:SP:AD:SCR:GP:GQ	0/0:0,30,175:10:0:10,0:0:0.999949,5.12794e-05,2.07897e-21:42	./.:0,9,92:3:0:3,0:0:0.993585,0.00641461,4.1217e-13:21	0/0:0,27,170:9:0:9,0:0:0.999898,0.000102311,6.57395e-21:39	0/1:45,0,125:8:0:6,2:0:0.000616264,0.999384,4.0517e-15:32	./.:0,12,106:4:0:4,0:0:0.996775,0.00322524,1.64614e-14:24	0/0:0,15,129:5:0:5,0:0:0.998381,0.00161906,8.26356e-17:27	0/0:0,27,170:9:0:9,0:0:0.999898,0.000102311,6.57395e-21:39	0/0:0,18,143:6:0:6,0:0:0.999188,0.000812106,3.29244e-18:30	0/0:0,15,129:5:0:5,0:0:0.998381,0.00161906,8.26356e-17:27	0/0:0,24,162:8:0:8,0:0:0.999796,0.000204116,4.14746e-20:36
chr02	2752401	chr02_2752401_C_T	C	T	11.7126	.	.	GT:PL:DP:SP:AD:SCR:GP:GQ	0/1:50,0,98:6:0:4,2:0:0.000144979,0.999855,2.73217e-12:38	./.:0,9,92:3:0:3,0:0:0.991392,0.0086075,7.43787e-13:20	0/0:0,21,212:7:0:7,0:0:0.999452,0.000547512,7.49834e-25:32	0/0:0,33,180:11:0:11,0:0:0.999965,3.45634e-05,1.18902e-21:44	0/0:0,45,255:15:0:15,0:0:0.999998,2.18087e-06,3.76012e-29:56	0/0:0,33,222:11:0:11,0:0:0.999965,3.45634e-05,7.50219e-26:44	0/0:0,15,129:5:0:5,0:0:0.997824,0.00217613,1.49368e-16:26	0/0:0,24,162:8:0:8,0:0:0.999726,0.000274481,7.50039e-20:35	0/0:0,21,255:7:0:7,0:0:0.999452,0.000547512,3.75807e-29:32	0/0:0,30,255:10:0:10,0:0:0.999931,6.89607e-05,3.75987e-29:41
chr02	2787486	chr02_2787486_T_C	T	C	79.925	.	.	GT:PL:DP:SP:AD:SCR:GP:GQ	0/1:120,0,255:17:0:14,3:34:2.78333e-11,1,2.84038e-28:99	0/0:0,30,255:10:0:10,0:20:0.999964,3.59269e-05,1.02046e-29:44	0/0:0,48,255:16:0:16,0:32:0.999999,5.69424e-07,1.0205e-29:62	0/0:0,51,255:17:0:17,0:34:1,2.85388e-07,1.0205e-29:65	0/0:0,42,255:14:0:14,0:28:0.999998,2.26691e-06,1.02049e-29:56	0/0:0,18,255:6:0:6,0:12:0.999431,0.0005691,1.01992e-29:32	0/0:0,120,255:40:0:40,0:80:1,3.59282e-14,1.0205e-29:99	0/0:0,72,255:24:0:24,0:48:1,2.26692e-09,1.0205e-29:86	0/0:0,135,255:45:0:45,0:90:1,1.13615e-15,1.0205e-29:99	0/0:0,87,255:29:0:29,0:58:1,7.16862e-11,1.0205e-29:99
chr02	2828894	chr02_2828894_C_T	C	T	847.117	.	.	GT:PL:DP:SP:AD:SCR:GP:GQ	0/1:66,0,133:10:0:7,3:10:2.61345e-07,1,1.20427e-14:65	0/1:123,0,161:22:0:14,8:22:5.21452e-13,1,1.90865e-17:99	0/1:108,0,162:23:0:16,7:23:1.64898e-11,1,1.51609e-17:99	0/1:95,0,163:22:0:16,6:22:3.29014e-10,1,1.20428e-17:94	0/1:66,0,133:10:0:7,3:10:2.61345e-07,1,1.20427e-14:65	0/1:120,0,105:11:0:5,6:11:1.04043e-12,1,7.59846e-12:99	0/1:63,0,141:11:0:8,3:11:5.21452e-07,0.999999,1.90865e-15:62	0/1:80,0,162:21:0:16,5:21:1.04043e-08,1,1.51609e-17:79	0/1:133,0,142:17:0:9,8:17:5.21452e-14,1,1.51609e-15:99	0/1:53,0,158:23:0:19,4:23:5.21449e-06,0.999995,3.80823e-17:52
chr02	3005429	chr02_3005429_T_C	T	C	69.2266	.	.	GT:PL:DP:SP:AD:SCR:GP:GQ	0/0:0,75,255:25:0:25,0:27:1,8.99194e-10,6.39214e-30:90	0/1:110,0,255:36:5:31,5:47:3.51679e-10,1,2.24798e-28:94	0/0:0,81,255:27:0:27,0:28:1,2.25867e-10,6.39214e-30:96	0/0:0,78,255:26:0:26,0:27:1,4.50664e-10,6.39214e-30:93	0/0:0,72,255:24:0:24,0:24:1,1.79413e-09,6.39214e-30:87	0/0:0,90,255:30:0:30,0:30:1,2.8435e-11,6.39214e-30:99	0/0:0,48,255:16:0:16,0:18:1,4.50664e-07,6.39214e-30:63	0/0:0,84,255:28:0:28,0:32:1,1.13202e-10,6.39214e-30:99	0/0:0,111,255:37:0:37,0:38:1,2.25867e-13,6.39214e-30:99	0/0:0,72,255:24:0:24,0:24:1,1.79413e-09,6.39214e-30:87
chr02	3701352	chr02_3701352_G_A	G	A	6.42723	.	.	GT:PL:DP:SP:AD:SCR:GP:GQ	0/1:45,0,197:5:0:4,1:7:0.000774158,0.999226,2.03441e-22:31	0/0:0,33,255:11:0:11,0:13:0.99998,2.04562e-05,1.31704e-29:46	0/0:0,30,255:10:0:10,0:12:0.999959,4.08147e-05,1.31701e-29:43	0/0:0,42,255:14:0:14,0:17:0.999997,2.57533e-06,1.31706e-29:55	./.:0,12,220:4:0:4,0:4:0.997431,0.00256872,4.15423e-26:25	0/0:0,15,255:5:0:5,0:7:0.998711,0.00128906,1.31537e-29:28	./.:0,12,210:4:0:4,0:6:0.997431,0.00256872,4.15423e-25:25	0/0:0,15,246:5:0:5,0:7:0.998711,0.00128906,1.04483e-28:28	0/0:0,24,255:8:0:8,0:14:0.999838,0.000162466,1.31685e-29:37	0/0:0,27,255:9:0:9,0:14:0.999919,8.14326e-05,1.31696e-29:40
chr02	4180431	chr02_4180431_T_C	T	C	24.2217	.	.	GT:PL:DP:SP:AD:SCR:GP:GQ	./.:0,3,48:1:0:1,0:0:0.982025,0.0179749,5.18981e-09:17	0/0:0,24,255:8:0:8,0:0:0.999855,0.000145372,1.0543e-29:38	0/0:0,30,255:10:0:10,0:0:0.999963,3.65198e-05,1.05442e-29:44	0/0:0,48,255:16:0:16,0:0:0.999999,5.78821e-07,1.05446e-29:62	0/1:64,0,255:11:0:9,2:1:1.09006e-05,0.999989,2.88722e-28:49	0/0:0,33,255:11:0:11,0:2:0.999982,1.83036e-05,1.05444e-29:47	0/0:0,51,255:17:0:17,0:0:1,2.90098e-07,1.05446e-29:65	./.:0,0,0:0:0:0,0:0:0,0,0:0	0/0:0,27,255:9:0:9,0:0:0.999927,7.2864e-05,1.05438e-29:41	0/0:0,24,255:8:0:8,0:0:0.999855,0.000145372,1.0543e-29:38
chr02	4484559	chr02_4484559_A_G	A	G	17.642	.	.	GT:PL:DP:SP:AD:SCR:GP:GQ	0/0:0,18,138:6:0:6,0:0:0.998801,0.0011987,2.26926e-17:29	0/0:0,15,129:5:0:5,0:0:0.997611,0.00238888,1.80039e-16:26	0/0:0,21,154:7:0:7,0:0:0.999399,0.000601135,5.70354e-19:32	0/0:0,33,180:11:0:11,0:0:0.999962,3.79504e-05,1.43347e-21:44	0/1:56,0,96:7:0:4,3:0:3.31706e-05,0.999967,4.75509e-12:44	./.:0,9,92:3:0:3,0:0:0.990557,0.00944305,8.95953e-13:20	0/0:0,21,149:7:0:7,0:0:0.999399,0.000601135,1.80362e-18:32	0/0:0,18,143:6:0:6,0:0:0.998801,0.0011987,7.17604e-18:29	0/0:0,30,175:10:0:10,0:0:0.999924,7.57182e-05,4.53287e-21:41	./.:0,12,113:4:0:4,0:0:0.995245,0.00475513,7.15049e-15:23
chr02	4591880	chr02_4591880_T_C	T	C	14.9511	.	.	GT:PL:DP:SP:AD:SCR:GP:GQ	0/1:53,0,79:5:0:3,2:0:6.01389e-05,0.99994,2.6226e-10:42	0/0:0,15,129:5:0:5,0:0:0.997372,0.0026283,2.17989e-16:25	0/0:0,15,129:5:0:5,0:0:0.997372,0.0026283,2.17989e-16:25	0/0:0,27,167:9:0:9,0:0:0.999834,0.000166244,3.46342e-20:37	0/0:0,21,149:7:0:7,0:0:0.999339,0.000661502,2.18419e-18:31	0/0:0,27,167:9:0:9,0:0:0.999834,0.000166244,3.46342e-20:37	0/0:0,18,143:6:0:6,0:0:0.998681,0.001319,8.68969e-18:28	./.:0,12,113:4:0:4,0:0:0.99477,0.00523048,8.65565e-15:22	./.:0,3,25:1:0:1,0:0:0.959904,0.040091,5.26993e-06:13	0/0:0,33,180:11:0:11,0:0:0.999958,4.17639e-05,1.73604e-21:43
chr02	4806737	chr02_4806737_C_T	C	T	1072.78	.	.	GT:PL:DP:SP:AD:SCR:GP:GQ	1/1:178,33,0:11:0:0,11:0:2.90978e-19,0.000429405,0.999571:33	1/1:187,39,0:13:0:0,13:0:3.66437e-20,0.000107896,0.999892:39	1/1:186,42,0:14:0:0,14:0:4.61342e-20,5.40791e-05,0.999946:42	./.:67,6,0:2:0:0,2:0:3.01551e-08,0.177161,0.822839:7	0/0:0,63,196:21:0:21,0:0:0.999998,2.33887e-06,1.36758e-19:56	0/0:0,27,170:9:0:9,0:0:0.990775,0.00922532,5.39422e-17:20	1/1:180,33,0:11:0:0,11:0:1.83595e-19,0.000429405,0.999571:33	0/0:0,39,183:13:0:13,0:0:0.999413,0.000587154,2.72708e-18:32	1/1:189,42,0:14:0:0,14:0:2.31219e-20,5.40791e-05,0.999946:42	1/1:162,24,0:8:0:0,8:0:1.15496e-17,0.00340074,0.996599:24
chr02	5049170	chr02_5049170_C_T	C	T	50.3438	.	.	GT:PL:DP:SP:AD:SCR:GP:GQ	0/0:0,27,255:9:0:9,0:0:0.999918,8.15714e-05,1.32145e-29:40	./.:0,9,170:3:0:3,0:0:0.994879,0.00512087,4.15773e-21:22	0/0:0,30,255:10:0:10,0:0:0.999959,4.08842e-05,1.3215e-29:43	0/0:0,51,255:17:0:17,0:0:1,3.24768e-07,1.32156e-29:64	0/0:0,18,255:6:0:6,0:0:0.999352,0.000647578,1.3207e-29:31	0/0:0,33,255:11:0:11,0:0:0.999979,2.04911e-05,1.32153e-29:46	0/0:0,21,255:7:0:7,0:0:0.999675,0.000324663,1.32113e-29:34	0/1:90,0,255:10:0:8,2:0:2.44583e-08,1,3.23231e-28:76	./.:0,6,110:2:0:2,0:0:0.989834,0.0101657,4.13665e-15:19	0/0:0,30,255:10:0:10,0:0:0.999959,4.08842e-05,1.3215e-29:43
chr02	5102972	chr02_5102972_T_A	T	A	14.937	.	.	GT:PL:DP:SP:AD:SCR:GP:GQ	0/0:0,24,162:8:0:8,0:0:0.999611,0.000388503,1.50278e-19:34	0/0:0,30,175:10:0:10,0:0:0.999902,9.76159e-05,7.53396e-21:40	0/0:0,36,182:12:0:12,0:0:0.999976,2.45218e-05,1.50333e-21:46	0/0:0,39,187:13:0:13,0:0:0.999988,1.22902e-05,4.75401e-22:49	./.:0,6,67:2:0:2,0:0:0.976065,0.0239354,4.64028e-10:16	0/1:53,0,61:5:0:3,2:0:5.13352e-05,0.999949,1.93857e-08:42	0/0:0,21,154:7:0:7,0:0:0.999225,0.000774865,9.47827e-19:31	0/0:0,27,170:9:0:9,0:0:0.999805,0.00019475,2.38221e-20:37	0/0:0,15,129:5:0:5,0:0:0.996922,0.00307768,2.99038e-16:25	0/0:0,30,175:10:0:10,0:0:0.999902,9.76159e-05,7.53396e-21:40
chr02	5130622	chr02_5130622_A_G	A	G	32.1285	.	.	GT:PL:DP:SP:AD:SCR:GP:GQ	0/0:0,15,243:5:0:5,0:0:0.998847,0.00115259,1.66645e-28:29	0/0:0,69,255:23:0:23,0:0:1,4.59385e-09,1.05267e-29:83	0/0:0,54,255:18:0:18,0:0:1,1.4527e-07,1.05267e-29:68	0/0:0,63,255:21:0:21,0:0:1,1.82884e-08,1.05267e-29:77	0/1:72,0,255:16:0:14,2:0:1.72911e-06,0.999998,2.8848e-28:57	0/0:0,48,255:16:0:16,0:0:0.999999,5.78331e-07,1.05267e-29:62	0/0:0,48,255:16:0:16,0:0:0.999999,5.78331e-07,1.05267e-29:62	0/0:0,39,255:13:0:13,0:0:0.999995,4.59383e-06,1.05267e-29:53	0/0:0,42,255:14:0:14,0:0:0.999998,2.30237e-06,1.05267e-29:56	./.:0,0,255:20:0:19,1:0:0.964794,0.0352056,1.01561e-29:14
chr02	5249523	chr02_5249523_A_G	A	G	1447.48	.	.	GT:PL:DP:SP:AD:SCR:GP:GQ	1/1:255,42,0:14:0:0,14:0:1.40534e-26,8.41206e-05,0.999916:40	1/1:255,69,0:23:0:0,23:0:1.40546e-26,1.67857e-07,1:67	1/1:255,90,0:30:0:0,30:0:1.40546e-26,1.33333e-09,1:88	1/1:255,148,0:49:0:0,49:0:1.40546e-26,2.11319e-15,1:99	0/0:0,57,255:19:0:19,0:0:0.999994,5.98575e-06,7.11508e-26:52	0/0:0,57,255:19:0:19,0:0:0.999994,5.98575e-06,7.11508e-26:52	0/0:0,45,255:15:0:15,0:0:0.999905,9.48593e-05,7.11445e-26:40	1/1:255,84,0:28:0:0,28:0:1.40546e-26,5.3081e-09,1:82	0/0:0,54,255:18:0:18,0:0:0.999988,1.19431e-05,7.11504e-26:49	1/1:255,102,0:34:0:0,34:0:1.40546e-26,8.41276e-11,1:99
chr02	5334781	chr02_5334781_T_C	T	C	3.98746	.	.	GT:PL:DP:SP:AD:SCR:GP:GQ	0/0:0,21,255:7:0:7,0:0:0.999731,0.000269192,9.08199e-30:35	0/0:0,15,255:5:0:5,0:0:0.998929,0.00107081,9.07471e-30:29	0/0:0,24,255:8:0:8,0:0:0.999865,0.000134934,9.08321e-30:38	0/0:0,21,255:7:0:7,0:0:0.999731,0.000269192,9.08199e-30:35	0/0:0,18,235:6:0:6,0:0:0.999463,0.000536965,9.07956e-28:32	0/0:0,27,255:9:0:9,0:0:0.999932,6.76316e-05,9.08382e-30:41	0/0:0,30,255:10:0:10,0:0:0.999966,3.38972e-05,9.08413e-30:44	0/0:0,27,255:9:0:9,0:0:0.999932,6.76316e-05,9.08382e-30:41	0/1:42,0,244:6:0:5,1:0:0.00185786,0.998142,3.36753e-27:27	0/0:0,30,255:10:0:10,0:0:0.999966,3.38972e-05,9.08413e-30:44
chr02	5505148	chr02_5505148_T_C	T	C	179.258	.	.	GT:PL:DP:SP:AD:SCR:GP:GQ	0/0:0,45,255:15:0:15,0:0:0.999998,2.04018e-06,3.29061e-29:56	0/0:0,33,255:11:0:11,0:0:0.999968,3.23336e-05,3.29051e-29:44	0/0:0,24,255:8:0:8,0:0:0.999743,0.000256777,3.28977e-29:35	0/0:0,27,255:9:0:9,0:0:0.999871,0.00012871,3.29019e-29:38	0/0:0,66,255:22:0:22,0:0:1,1.62057e-08,3.29061e-29:77	0/0:0,42,255:14:0:14,0:0:0.999996,4.07068e-06,3.2906e-29:53	0/0:0,45,255:15:0:15,0:0:0.999998,2.04018e-06,3.29061e-29:56	0/0:0,42,255:14:0:14,0:0:0.999996,4.07068e-06,3.2906e-29:53	0/1:218,0,255:16:5:11,5:0:2.45658e-21,1,5.10045e-28:99	0/0:0,24,255:8:0:8,0:0:0.999743,0.000256777,3.28977e-29:35
chr02	5552333	chr02_5552333_A_G	A	G	314.492	.	.	GT:PL:DP:SP:AD:SCR:GP:GQ	0/0:0,27,170:9:0:9,0:0:0.999003,0.000996637,6.24377e-19:30	0/0:0,33,178:11:0:11,0:0:0.999749,0.000250531,9.9031e-20:36	0/0:0,24,151:8:0:8,0:0:0.998013,0.00198658,4.95469e-17:27	0/0:0,75,196:25:0:25,0:0:1,1.58114e-08,1.56993e-21:78	0/0:0,30,170:10:0:10,0:0:0.9995,0.00049975,6.24688e-19:33	0/0:0,42,186:14:0:14,0:0:0.999968,3.15469e-05,1.56988e-20:45	1/1:195,54,0:18:0:0,18:0:5.05948e-19,3.18476e-05,0.999968:44	0/0:0,21,154:7:0:7,0:0:0.996044,0.00395593,2.47833e-17:24	1/1:187,39,0:13:0:0,13:0:3.18921e-18,0.00100613,0.998994:29	0/0:0,33,175:11:0:11,0:0:0.999749,0.000250531,1.97593e-19:36
chr02	5762657	chr02_5762657_T_C	T	C	4.3111	.	.	GT:PL:DP:SP:AD:SCR:GP:GQ	0/0:0,63,255:21:0:21,0:0:1,8.08366e-09,2.05663e-30:80	0/0:0,48,255:16:0:16,0:0:1,2.55628e-07,2.05663e-30:65	0/0:0,57,255:19:0:19,0:0:1,3.21816e-08,2.05663e-30:74	0/1:45,0,255:25:0:23,2:0:0.00195678,0.998043,1.27262e-28:27	0/0:0,84,255:28:0:28,0:0:1,6.42108e-11,2.05663e-30:99	0/0:0,42,255:14:0:14,0:0:0.999999,1.01767e-06,2.05663e-30:59	0/0:0,60,255:20:0:20,0:0:1,1.6129e-08,2.05663e-30:77	0/0:0,42,255:14:0:14,0:0:0.999999,1.01767e-06,2.05663e-30:59	0/0:0,87,255:29:0:29,0:0:1,3.21816e-11,2.05663e-30:99	0/0:0,48,255:16:0:16,0:0:1,2.55628e-07,2.05663e-30:65
chr02	5805913	chr02_5805913_A_G	A	G	98.3049	.	.	GT:PL:DP:SP:AD:SCR:GP:GQ	0/1:139,0,255:28:0:24,4:56:4.34137e-13,1,2.29252e-28:99	0/0:0,126,255:42:0:42,0:84:1,7.28405e-15,6.64793e-30:99	0/0:0,138,255:46:0:46,0:80:1,4.59593e-16,6.64793e-30:99	./.:0,163,255:54:0:54,0:66:1,1.45336e-18,6.64793e-30:99	0/0:0,117,255:39:0:39,0:64:1,5.78593e-14,6.64793e-30:99	0/0:0,135,255:46:0:45,0:74:1,9.17008e-16,6.64793e-30:99	0/0:0,105,255:35:0:35,0:56:1,9.17008e-13,6.64793e-30:99	0/0:0,90,255:30:0:30,0:50:1,2.89983e-11,6.64793e-30:99	0/0:0,105,255:35:0:35,0:44:1,9.17008e-13,6.64793e-30:99	0/0:0,72,255:24:0:24,0:45:1,1.82967e-09,6.64793e-30:87
chr02	5819052	chr02_5819052_T_C	T	C	45.3754	.	.	GT:PL:DP:SP:AD:SCR:GP:GQ	0/0:0,24,159:8:0:8,0:0:0.999726,0.000274481,1.49652e-19:35	0/0:0,30,198:10:0:10,0:2:0.999931,6.89607e-05,1.8844e-23:41	0/1:84,0,140:12:0:8,4:0:5.77256e-08,1,1.72414e-16:72	0/0:0,21,154:7:0:7,0:0:0.999452,0.000547512,4.73113e-19:32	0/0:0,24,159:8:0:8,0:0:0.999726,0.000274481,1.49652e-19:35	0/0:0,45,191:15:0:15,0:0:0.999998,2.18087e-06,9.445e-23:56	0/0:0,15,129:5:0:5,0:0:0.997824,0.00217613,1.49368e-16:26	0/0:0,18,143:6:0:6,0:0:0.998908,0.00109183,5.9529e-18:29	0/0:0,30,175:10:0:10,0:0:0.999931,6.89607e-05,3.75987e-21:41	0/0:0,39,185:13:0:13,0:0:0.999991,8.68216e-06,3.7601e-22:50
chr02	5838657	chr02_5838657_T_C	T	C	40.7011	.	.	GT:PL:DP:SP:AD:SCR:GP:GQ	0/0:0,21,255:7:0:7,0:14:0.999736,0.000263973,8.73323e-30:35	0/0:0,33,255:11:0:11,0:22:0.999983,1.66597e-05,8.73539e-30:47	0/0:0,39,255:13:0:13,0:26:0.999996,4.18478e-06,8.7355e-30:53	0/0:0,54,255:18:0:18,0:36:1,1.32335e-07,8.73554e-30:68	0/0:0,39,255:13:0:13,0:26:0.999996,4.18478e-06,8.7355e-30:53	0/0:0,60,255:20:0:20,0:40:1,3.32411e-08,8.73554e-30:74	0/0:0,30,255:10:0:10,0:20:0.999967,3.324e-05,8.73525e-30:44	0/0:0,33,255:11:0:11,0:22:0.999983,1.66597e-05,8.73539e-30:47	0/1:81,0,255:13:0:11,2:22:2.3896e-07,1,2.62794e-28:66	0/0:0,27,255:9:0:9,0:18:0.999934,6.63202e-05,8.73496e-30:41
chr02	5851036	chr02_5851036_G_A	G	A	360.454	.	.	GT:PL:DP:SP:AD:SCR:GP:GQ	0/0:0,51,193:17:0:17,0:0:0.999996,3.97163e-06,3.13241e-21:54	0/0:0,99,199:33:0:33,0:0:1,6.29463e-11,7.86828e-22:99	0/0:0,81,197:27:0:27,0:0:1,3.97164e-09,1.24704e-21:84	0/0:0,120,202:40:0:40,0:0:1,5e-13,3.94348e-22:99	0/0:0,72,197:24:0:24,0:0:1,3.15479e-08,1.24704e-21:75	0/0:0,72,194:24:0:24,0:0:1,3.15479e-08,2.48817e-21:75	1/1:203,148,0:49:0:0,49:0:8.019e-20,1.26791e-14,1:99	0/0:0,102,200:34:0:34,0:0:1,3.15479e-11,6.25e-22:99	./.:225,244,0:81:0:0,81:0:5.05964e-22,3.18486e-24,1:99	0/0:0,66,250:22:0:22,0:0:1,1.25594e-07,6.25e-27:69
chr02	5866469	chr02_5866469_T_C	T	C	79.8494	.	.	GT:PL:DP:SP:AD:SCR:GP:GQ	./.:0,12,210:4:0:4,0:0:0.996775,0.00322524,6.55342e-25:24	0/0:0,21,255:7:0:7,0:0:0.999593,0.000407182,2.07823e-29:33	0/0:0,48,255:16:0:16,0:0:0.999999,8.12765e-07,2.07908e-29:60	0/1:119,0,255:12:7:9,3:0:2.4549e-11,1,4.0542e-28:99	0/0:0,18,255:6:0:6,0:0:0.999188,0.000812106,2.07739e-29:30	0/0:0,39,255:13:0:13,0:0:0.999994,6.45599e-06,2.07906e-29:51	./.:0,12,212:4:0:4,0:0:0.996775,0.00322524,4.13493e-25:24	0/0:0,36,255:12:0:12,0:0:0.999987,1.28813e-05,2.07905e-29:48	0/0:0,24,255:8:0:8,0:0:0.999796,0.000204116,2.07865e-29:36	0/0:0,36,255:12:0:12,0:0:0.999987,1.28813e-05,2.07905e-29:48
chr02	6100960	chr02_6100960_A_G	A	G	122.591	.	.	GT:PL:DP:SP:AD:SCR:GP:GQ	0/1:162,0,255:18:2:14,4:0:1.35787e-15,1,3.67351e-28:99	0/0:0,96,255:32:0:32,0:0:1,1.16719e-11,1.70696e-29:99	0/0:0,42,255:14:0:14,0:0:0.999997,2.93184e-06,1.70695e-29:55	0/0:0,57,255:19:0:19,0:0:1,9.27132e-08,1.70696e-29:70	0/0:0,105,255:35:0:35,0:2:1,1.46941e-12,1.70696e-29:99	0/0:0,69,255:23:0:23,0:0:1,5.84981e-09,1.70696e-29:82	0/0:0,144,255:48:0:48,0:0:1,1.84987e-16,1.70696e-29:99	0/0:0,48,255:16:0:16,0:0:0.999999,7.36447e-07,1.70696e-29:61	0/0:0,108,255:36:0:36,0:0:1,7.36447e-13,1.70696e-29:99	0/0:0,84,255:28:0:28,0:0:1,1.84987e-10,1.70696e-29:97
chr02	6202010	chr02_6202010_C_T	C	T	442.463	.	.	GT:PL:DP:SP:AD:SCR:GP:GQ	0/0:0,27,255:9:0:9,0:0:0.999003,0.000996637,1.97445e-27:30	0/0:0,36,255:12:0:12,0:0:0.999874,0.000125579,1.97618e-27:39	0/0:0,39,255:13:0:13,0:0:0.999937,6.29423e-05,1.9763e-27:42	0/0:0,75,255:25:0:25,0:0:1,1.58114e-08,1.97642e-27:78	0/0:0,63,255:21:0:21,0:0:1,2.50594e-07,1.97642e-27:66	0/0:0,39,255:13:0:13,0:0:0.999937,6.29423e-05,1.9763e-27:42	1/1:255,63,0:21:0:0,21:0:5.05962e-25,4.00948e-06,0.999996:53	0/0:0,33,255:11:0:11,0:0:0.999749,0.000250531,1.97593e-27:36	1/1:255,42,0:14:0:0,14:0:5.05709e-25,0.000504511,0.999496:32	0/0:0,48,255:16:0:16,0:0:0.999992,7.9244e-06,1.97641e-27:51
chr02	6337269	chr02_6337269_A_G	A	G	113.642	.	.	GT:PL:DP:SP:AD:SCR:GP:GQ	0/0:0,18,188:6:0:6,0:0:0.99833,0.00166982,4.40559e-22:27	0/0:0,27,170:9:0:9,0:0:0.999789,0.000210525,2.7838e-20:36	0/0:0,30,173:10:0:10,0:0:0.999894,0.000105523,1.39535e-20:39	0/0:0,51,190:17:0:17,0:0:0.999999,8.3829e-07,2.78439e-22:60	0/0:0,39,204:13:0:13,0:0:0.999987,1.32858e-05,1.10847e-23:48	./.:13,0,130:8:0:7,1:0:0.321989,0.678011,1.78884e-15:4	0/1:147,0,155:15:0:11,4:0:1.89062e-14,1,8.34324e-18:99	0/0:0,30,170:10:0:10,0:0:0.999894,0.000105523,2.78409e-20:39	0/0:0,30,175:10:0:10,0:0:0.999894,0.000105523,8.80408e-21:39	./.:0,12,113:4:0:4,0:0:0.993385,0.00661474,1.38627e-14:21
chr02	6611543	chr02_6611543_C_A	C	A	48.4427	.	.	GT:PL:DP:SP:AD:SCR:GP:GQ	0/0:0,24,203:8:0:8,0:0:0.999711,0.000289449,6.62535e-24:35	0/0:0,33,180:11:0:11,0:0:0.999964,3.64486e-05,1.32227e-21:44	0/0:0,21,154:7:0:7,0:0:0.999423,0.00057736,5.26118e-19:32	0/0:0,21,154:7:0:7,0:0:0.999423,0.00057736,5.26118e-19:32	0/0:0,36,184:12:0:12,0:0:0.999982,1.82679e-05,5.26413e-22:47	0/0:0,45,191:15:0:15,0:0:0.999998,2.29983e-06,1.05035e-22:56	0/0:0,21,149:7:0:7,0:0:0.999423,0.00057736,1.66373e-18:32	0/0:0,21,154:7:0:7,0:0:0.999423,0.00057736,5.26118e-19:32	0/0:0,21,154:7:0:7,0:0:0.999423,0.00057736,5.26118e-19:32	0/1:87,0,125:8:14:6,2:0:2.74349e-08,1,5.74959e-15:75
chr02	7106708	chr02_7106708_C_G	C	G	47.0432	.	.	GT:PL:DP:SP:AD:SCR:GP:GQ	./.:0,12,202:4:0:4,0:0:0.997669,0.00233143,2.15873e-24:26	0/1:87,0,255:11:0:9,2:0:5.38721e-08,1,2.92803e-28:72	0/0:0,18,255:6:0:6,0:0:0.999413,0.000586653,1.08382e-29:32	0/0:0,36,255:12:0:12,0:0:0.999991,9.30319e-06,1.08445e-29:50	0/0:0,18,255:6:0:6,0:0:0.999413,0.000586653,1.08382e-29:32	0/0:0,24,255:8:0:8,0:0:0.999853,0.000147425,1.0843e-29:38	./.:0,9,144:3:0:3,0:0:0.995359,0.00464104,1.35891e-18:23	0/0:0,51,255:17:0:17,0:0:1,2.94195e-07,1.08446e-29:65	0/0:0,27,255:9:0:9,0:0:0.999926,7.38931e-05,1.08438e-29:41	0/0:0,39,255:13:0:13,0:0:0.999995,4.66266e-06,1.08445e-29:53
chr02	7222690	chr02_7222690_T_G	T	G	736.474	.	.	GT:PL:DP:SP:AD:SCR:GP:GQ	1/1:117,24,0:8:0:0,8:8:1.24456e-13,0.00198658,0.998013:27	1/1:89,27,0:9:0:0,9:9:7.86044e-11,0.000996637,0.999003:30	1/1:95,36,0:12:0:0,12:12:1.97618e-11,0.000125579,0.999874:39	1/1:102,48,0:16:0:0,16:14:3.94345e-12,7.9244e-06,0.999992:51	0/0:0,54,192:18:0:18,0:0:0.999968,3.18476e-05,1.0095e-18:44	0/0:0,66,190:22:0:22,0:0:0.999998,2.00951e-06,1.6e-18:56	1/1:109,42,0:14:0:0,14:0:7.86804e-13,3.15469e-05,0.999968:45	1/1:95,33,0:11:0:0,11:12:1.97593e-11,0.000250531,0.999749:36	1/1:97,36,0:12:0:0,12:0:1.24688e-11,0.000125579,0.999874:39	1/1:100,39,0:13:0:0,13:13:6.24961e-12,6.29423e-05,0.999937:42
chr02	7590196	chr02_7590196_G_T	G	T	1526.76	.	.	GT:PL:DP:SP:AD:SCR:GP:GQ	0/1:156,0,52:15:0:3,12:3:3.88543e-17,0.99999,1.01975e-05:49	0/1:151,0,55:30:0:5,25:5:1.22869e-16,0.999995,5.11086e-06:52	0/1:147,0,60:35:0:6,29:7:3.08633e-16,0.999998,1.6162e-06:57	0/1:156,0,66:26:0:5,21:5:3.88547e-17,1,4.05972e-07:63	1/1:194,51,0:17:0:0,17:0:3.81018e-21,4.91475e-06,0.999995:53	0/1:161,0,136:34:0:12,22:12:1.22869e-17,1,4.05972e-14:99	0/1:150,0,93:16:0:5,11:5:1.54683e-16,1,8.10021e-10:90	0/1:159,0,145:29:0:12,17:12:1.94735e-17,1,5.11089e-15:99	0/1:158,0,67:18:0:4,14:4:2.45156e-17,1,3.22475e-07:64	0/1:161,0,85:19:0:5,14:5:1.22869e-17,1,5.11089e-09:82
chr02	7973814	chr02_7973814_A_G	A	G	12.5209	.	.	GT:PL:DP:SP:AD:SCR:GP:GQ	0/0:0,18,138:6:0:6,0:0:0.999354,0.000646477,6.5967e-18:31	0/0:0,36,184:12:0:12,0:0:0.99999,1.02525e-05,1.65807e-22:49	0/0:0,48,187:16:0:16,0:0:0.999999,6.46895e-07,8.31012e-23:61	0/0:0,54,195:18:0:18,0:0:1,1.62493e-07,1.31707e-23:67	0/0:0,42,188:14:0:14,0:0:0.999997,2.57533e-06,6.60095e-23:55	0/0:0,45,190:15:0:15,0:0:0.999999,1.29072e-06,4.16493e-23:58	0/0:0,63,196:21:0:21,0:0:1,2.04566e-08,1.04618e-23:76	0/0:0,69,197:23:0:23,0:0:1,5.13847e-09,8.31013e-24:82	0/1:52,0,156:15:0:12,3:0:0.000154561,0.999845,2.56275e-18:38	0/0:0,39,187:13:0:13,0:0:0.999995,5.13844e-06,8.31009e-23:52
chr02	8003270	chr02_8003270_T_C	T	C	47.2441	.	.	GT:PL:DP:SP:AD:SCR:GP:GQ	0/0:0,75,196:25:0:25,0:0:1,1.27912e-09,1.02746e-23:88	0/0:0,75,249:25:0:25,0:0:1,1.27912e-09,5.14951e-29:88	0/0:0,69,196:23:0:23,0:0:1,5.09229e-09,1.02746e-23:82	0/0:0,84,250:28:0:28,0:0:1,1.61032e-10,4.0904e-29:97	0/0:0,84,250:28:0:28,0:0:1,1.61032e-10,4.0904e-29:97	0/0:0,96,198:32:0:32,0:0:1,1.01604e-11,6.48285e-24:99	0/0:0,72,196:24:0:24,0:0:1,2.55219e-09,1.02746e-23:85	0/0:0,81,255:27:0:27,0:0:1,3.21302e-10,1.2935e-29:94	0/1:87,0,153:23:0:20,3:0:4.93273e-08,1,5.06819e-18:73	0/0:0,51,193:17:0:17,0:0:1,3.21301e-07,2.05006e-23:64
chr02	8216161	chr02_8216161_T_C	T	C	36.392	.	.	GT:PL:DP:SP:AD:SCR:GP:GQ	./.:0,12,212:4:0:4,0:0:0.997333,0.00266744,2.82677e-25:25	0/0:0,21,255:7:0:7,0:0:0.999663,0.000336596,1.42005e-29:34	0/0:0,15,255:5:0:5,0:0:0.998661,0.00133867,1.41863e-29:28	0/0:0,39,255:13:0:13,0:0:0.999995,5.33645e-06,1.42052e-29:52	0/1:76,0,255:9:8:7,2:0:5.92577e-07,0.999999,3.35116e-28:62	0/0:0,27,255:9:0:9,0:0:0.999915,8.45704e-05,1.42041e-29:40	0/0:0,18,255:6:0:6,0:0:0.999329,0.000671372,1.41958e-29:31	0/0:0,24,255:8:0:8,0:0:0.999831,0.000168726,1.42029e-29:37	0/0:0,18,255:6:0:6,0:0:0.999329,0.000671372,1.41958e-29:31	0/0:0,27,255:9:0:9,0:0:0.999915,8.45704e-05,1.42041e-29:40
chr02	8396917	chr02_8396917_A_G	A	G	9.6997	.	.	GT:PL:DP:SP:AD:SCR:GP:GQ	0/0:0,39,185:13:0:13,0:0:0.999992,7.77627e-06,3.01638e-22:51	./.:0,12,113:4:0:4,0:0:0.996118,0.00388226,4.76211e-15:24	0/0:0,69,197:23:0:23,0:0:1,7.77633e-09,1.90322e-23:81	0/0:0,45,190:15:0:15,0:0:0.999998,1.95332e-06,9.53868e-23:57	0/0:0,27,155:9:0:9,0:0:0.999877,0.000123231,3.01603e-19:39	0/1:48,0,107:7:0:5,2:0:0.000256516,0.999743,3.08037e-13:35	0/0:0,24,155:8:0:8,0:0:0.999754,0.000245849,3.01566e-19:36	0/0:0,15,129:5:0:5,0:0:0.998051,0.00194952,1.19851e-16:27	0/0:0,51,194:17:0:17,0:0:1,4.90653e-07,3.79742e-23:63	0/0:0,45,191:15:0:15,0:0:0.999998,1.95332e-06,7.57684e-23:57
chr02	8408020	chr02_8408020_T_C	T	C	6.43249	.	.	GT:PL:DP:SP:AD:SCR:GP:GQ	0/0:0,24,255:8:0:8,0:0:0.999838,0.000162466,1.31685e-29:37	0/0:0,27,255:9:0:9,0:0:0.999919,8.14326e-05,1.31696e-29:40	./.:0,9,169:3:0:3,0:0:0.994888,0.0051122,5.21653e-21:22	0/0:0,54,255:18:0:18,0:0:1,1.62493e-07,1.31707e-29:67	0/0:0,15,255:5:0:5,0:0:0.998711,0.00128906,1.31537e-29:28	0/0:0,51,255:17:0:17,0:0:1,3.24215e-07,1.31707e-29:64	0/1:45,0,205:5:0:4,1:0:0.000774158,0.999226,3.22432e-23:31	0/0:0,30,255:10:0:10,0:0:0.999959,4.08147e-05,1.31701e-29:43	0/0:0,21,255:7:0:7,0:0:0.999676,0.000324111,1.31664e-29:34	./.:0,12,220:4:0:4,0:0:0.997431,0.00256872,4.15423e-26:25
chr02	8440418	chr02_8440418_A_G	A	G	4.7625	.	.	GT:PL:DP:SP:AD:SCR:GP:GQ	0/0:0,15,129:5:0:5,0:0:0.997882,0.00211784,1.41464e-16:26	./.:16,0,125:7:0:6,1:0:0.272342,0.727658,3.86083e-15:5	0/1:36,0,146:11:0:9,2:0:0.00372876,0.996271,4.19886e-17:24	0/0:0,39,187:13:0:13,0:0:0.999992,8.44909e-06,2.24679e-22:50	0/0:0,51,189:17:0:17,0:0:0.999999,5.33106e-07,1.41764e-22:62	0/0:0,42,189:14:0:14,0:0:0.999996,4.23459e-06,1.41764e-22:53	0/0:0,24,162:8:0:8,0:0:0.999733,0.000267115,7.10315e-20:35	0/0:0,24,162:8:0:8,0:0:0.999733,0.000267115,7.10315e-20:35	0/0:0,24,162:8:0:8,0:0:0.999733,0.000267115,7.10315e-20:35	0/0:0,18,132:6:0:6,0:0:0.998937,0.00106256,7.0975e-17:29
chr02	8512132	chr02_8512132_C_T	C	T	14.9449	.	.	GT:PL:DP:SP:AD:SCR:GP:GQ	0/0:0,15,129:5:0:5,0:0:0.997372,0.0026283,2.17989e-16:25	./.:0,3,37:1:0:1,0:0:0.959908,0.0400912,3.32512e-07:13	0/0:0,18,143:6:0:6,0:0:0.998681,0.001319,8.68969e-18:28	0/0:0,30,175:10:0:10,0:0:0.999917,8.33264e-05,5.48961e-21:40	0/1:53,0,79:5:0:3,2:0:6.01389e-05,0.99994,2.6226e-10:42	0/0:0,30,175:10:0:10,0:0:0.999917,8.33264e-05,5.48961e-21:40	0/0:0,21,154:7:0:7,0:0:0.999339,0.000661502,6.90701e-19:31	./.:0,12,113:4:0:4,0:0:0.99477,0.00523048,8.65565e-15:22	0/0:0,18,143:6:0:6,0:0:0.998681,0.001319,8.68969e-18:28	0/0:0,33,180:11:0:11,0:0:0.999958,4.17639e-05,1.73604e-21:43
chr02	8613085	chr02_8613085_A_G	A	G	10.7183	.	.	GT:PL:DP:SP:AD:SCR:GP:GQ	0/1:48,0,113:7:0:5,2:0:0.000200912,0.999799,9.88007e-14:36	0/0:0,33,180:11:0:11,0:0:0.99996,3.95266e-05,1.55502e-21:44	0/0:0,15,129:5:0:5,0:0:0.997512,0.00248786,1.95287e-16:26	0/0:0,45,185:15:0:15,0:0:0.999997,2.49406e-06,4.9176e-22:56	0/0:0,63,195:21:0:21,0:0:1,3.95282e-08,4.91761e-23:74	0/0:0,75,195:25:0:25,0:0:1,2.49406e-09,4.91761e-23:86	./.:4,0,146:11:0:10,1:0:0.834648,0.165352,8.1895e-18:7	0/0:0,21,149:7:0:7,0:0:0.999374,0.000626088,1.95651e-18:32	0/0:0,15,129:5:0:5,0:0:0.997512,0.00248786,1.95287e-16:26	0/0:0,36,184:12:0:12,0:0:0.99998,1.98106e-05,6.19078e-22:47
chr02	9048610	chr02_9048610_T_C	T	C	34.7573	.	.	GT:PL:DP:SP:AD:SCR:GP:GQ	0/0:0,51,255:17:0:17,0:17:1,2.69264e-07,9.08443e-30:65	0/0:0,66,255:22:0:22,0:22:1,8.51489e-09,9.08444e-30:80	0/0:0,57,255:19:0:19,0:19:1,6.76362e-08,9.08444e-30:71	0/0:0,126,255:42:0:42,0:43:1,8.51489e-15,9.08444e-30:99	0/1:75,0,255:12:0:10,2:13:9.32869e-07,0.999999,2.6799e-28:60	0/0:0,69,255:23:0:23,0:22:1,4.26755e-09,9.08444e-30:83	0/0:0,39,255:13:0:13,0:13:0.999996,4.26754e-06,9.0844e-30:53	0/0:0,36,255:12:0:12,0:12:0.999991,8.51482e-06,9.08436e-30:50	0/0:0,81,255:27:0:27,0:27:1,2.69264e-10,9.08444e-30:95	0/0:0,69,255:23:0:23,0:23:1,4.26755e-09,9.08444e-30:83
chr02	9091852	chr02_9091852_G_A	G	A	61.2302	.	.	GT:PL:DP:SP:AD:SCR:GP:GQ	0/0:0,48,192:16:0:16,0:0:0.999997,2.75633e-06,4.77093e-22:55	0/1:100,0,22:5:0:1,4:0:5.74842e-10,0.999726,0.000274254:35	0/0:0,18,143:6:0:6,0:0:0.997251,0.00274876,3.77928e-17:25	./.:0,9,92:3:0:3,0:0:0.978575,0.0214253,4.66873e-12:16	0/0:0,36,184:12:0:12,0:0:0.999956,4.36831e-05,3.01013e-21:43	0/0:0,48,192:16:0:16,0:0:0.999997,2.75633e-06,4.77093e-22:55	0/0:0,54,195:18:0:18,0:0:0.999999,6.9236e-07,2.39113e-22:61	0/0:0,39,187:13:0:13,0:0:0.999978,2.18939e-05,1.50867e-21:46	0/0:0,36,184:12:0:12,0:0:0.999956,4.36831e-05,3.01013e-21:43	./.:0,12,113:4:0:4,0:0:0.989146,0.0108541,3.74856e-14:19
chr02	9211220	chr02_9211220_C_T	C	T	442.726	.	.	GT:PL:DP:SP:AD:SCR:GP:GQ	0/0:0,39,255:13:0:13,0:0:0.999937,6.29423e-05,1.9763e-27:42	0/0:0,45,255:15:0:15,0:0:0.999984,1.58111e-05,1.97639e-27:48	0/0:0,45,255:15:0:15,0:0:0.999984,1.58111e-05,1.97639e-27:48	0/0:0,69,255:23:0:23,0:0:1,6.29463e-08,1.97642e-27:72	0/0:0,48,255:16:0:16,0:0:0.999992,7.9244e-06,1.97641e-27:51	./.:0,12,210:4:0:4,0:0:0.969417,0.030583,6.05886e-23:15	./.:255,24,0:8:0:0,8:0:4.90348e-25,0.0308656,0.969134:15	0/0:0,66,255:22:0:22,0:0:1,1.25594e-07,1.97642e-27:69	1/1:255,96,0:32:0:0,32:0:5.05964e-25,2.00951e-09,1:86	0/0:0,84,255:28:0:28,0:0:1,1.99054e-09,1.97642e-27:87
chr02	9267720	chr02_9267720_C_T	C	T	18.1619	.	.	GT:PL:DP:SP:AD:SCR:GP:GQ	0/0:0,42,255:14:0:14,0:0:0.999999,1.27466e-06,3.22648e-30:58	0/0:0,45,255:15:0:15,0:0:0.999999,6.38844e-07,3.22648e-30:61	0/0:0,90,255:30:0:30,0:0:1,2.0202e-11,3.22648e-30:99	0/1:60,0,255:20:0:18,2:0:4.94975e-05,0.999951,1.59703e-28:43	0/0:0,27,255:9:0:9,0:0:0.99996,4.03067e-05,3.22635e-30:43	0/0:0,75,255:25:0:25,0:0:1,6.38844e-10,3.22648e-30:91	0/0:0,54,255:18:0:18,0:0:1,8.04257e-08,3.22648e-30:70	0/0:0,48,255:16:0:16,0:0:1,3.2018e-07,3.22648e-30:64	0/0:0,45,255:15:0:15,0:0:0.999999,6.38844e-07,3.22648e-30:61	0/0:0,45,255:15:0:15,0:0:0.999999,6.38844e-07,3.22648e-30:61
chr02	9712343	chr02_9712343_T_C	T	C	11.666	.	.	GT:PL:DP:SP:AD:SCR:GP:GQ	0/0:0,39,185:13:0:13,0:0:0.999991,8.68216e-06,3.7601e-22:50	0/0:0,33,180:11:0:11,0:0:0.999965,3.45634e-05,1.18902e-21:44	0/1:50,0,98:6:0:4,2:0:0.000144979,0.999855,2.73217e-12:38	0/0:0,54,195:18:0:18,0:0:1,2.74556e-07,3.76013e-23:65	0/0:0,42,184:14:0:14,0:0:0.999996,4.35141e-06,4.7337e-22:53	0/0:0,27,167:9:0:9,0:0:0.999862,0.000137585,2.37216e-20:38	0/0:0,30,175:10:0:10,0:0:0.999931,6.89607e-05,3.75987e-21:41	0/0:0,45,188:15:0:15,0:0:0.999998,2.18087e-06,1.88452e-22:56	0/0:0,21,149:7:0:7,0:0:0.999452,0.000547512,1.49612e-18:32	0/0:0,33,180:11:0:11,0:0:0.999965,3.45634e-05,1.18902e-21:44
chr02	9961899	chr02_9961899_A_T	A	T	9.63266	.	.	GT:PL:DP:SP:AD:SCR:GP:GQ	0/0:0,33,178:11:0:11,0:0:0.99997,2.94807e-05,1.37097e-21:45	0/0:0,21,154:7:0:7,0:0:0.999533,0.000467033,3.44222e-19:33	0/0:0,33,175:11:0:11,0:2:0.99997,2.94807e-05,2.73545e-21:45	0/0:0,30,163:10:0:10,0:2:0.999941,5.882e-05,4.33526e-20:42	0/0:0,18,138:6:0:6,0:0:0.999069,0.00093142,1.36973e-17:30	0/0:0,36,182:12:0:12,0:0:0.999985,1.47756e-05,5.45801e-22:48	0/0:0,24,155:8:0:8,0:0:0.999766,0.000234126,2.73489e-19:36	0/1:48,0,113:7:0:5,2:0:0.00026936,0.999731,7.3684e-14:35	./.:0,12,89:4:0:4,0:0:0.996302,0.00369778,1.08501e-12:24	./.:0,12,113:4:0:4,0:0:0.996302,0.00369778,4.31949e-15:24
chr02	10320492	chr02_10320492_A_G	A	G	4.04541	.	.	GT:PL:DP:SP:AD:SCR:GP:GQ	0/0:0,18,255:6:0:6,0:0:0.999444,0.000555794,9.72769e-30:32	0/0:0,30,255:10:0:10,0:1:0.999965,3.50865e-05,9.73275e-30:44	0/0:0,36,255:12:0:12,0:0:0.999991,8.81357e-06,9.73301e-30:50	0/0:0,24,255:8:0:8,0:0:0.99986,0.000139667,9.73174e-30:38	0/1:42,0,234:6:0:5,1:1:0.001795,0.998205,3.4859e-26:27	0/0:0,39,255:13:0:13,0:1:0.999996,4.41727e-06,9.73305e-30:53	0/0:0,36,255:12:0:12,0:1:0.999991,8.81357e-06,9.73301e-30:50	0/0:0,42,255:14:0:14,0:0:0.999998,2.21388e-06,9.73307e-30:56	0/0:0,15,227:5:0:5,0:0:0.998892,0.00110834,6.13436e-27:29	0/0:0,39,255:13:0:13,0:0:0.999996,4.41727e-06,9.73305e-30:53
chr02	10392625	chr02_10392625_A_G	A	G	4.2327	.	.	GT:PL:DP:SP:AD:SCR:GP:GQ	0/0:0,24,159:8:0:8,0:0:0.999787,0.00021281,8.99535e-20:36	0/0:0,51,193:17:0:17,0:0:1,4.24703e-07,3.58187e-23:63	0/1:40,0,158:19:0:16,3:0:0.00186682,0.998133,2.11453e-18:27	0/0:0,36,184:12:0:12,0:0:0.999987,1.34301e-05,2.84515e-22:48	0/0:0,27,170:9:0:9,0:0:0.999893,0.000106669,7.14602e-21:39	0/0:0,45,190:15:0:15,0:0:0.999998,1.69077e-06,7.14677e-23:57	0/0:0,33,178:11:0:11,0:0:0.999973,2.67962e-05,1.13266e-21:45	0/0:0,30,175:10:0:10,0:0:0.999947,5.34641e-05,2.25989e-21:42	0/0:0,45,187:15:0:15,0:0:0.999998,1.69077e-06,1.42597e-22:57	./.:8,0,155:17:0:15,2:0:0.747745,0.252255,1.06626e-18:5
chr02	10616877	chr02_10616877_A_G	A	G	4.52301	.	.	GT:PL:DP:SP:AD:SCR:GP:GQ	0/0:0,75,197:25:0:25,0:0:1,1.4924e-09,1.111e-23:88	0/0:0,36,184:12:0:12,0:0:0.999988,1.18544e-05,2.2167e-22:49	0/0:0,60,195:20:0:20,0:1:1,4.7194e-08,1.76081e-23:73	0/0:0,66,196:22:0:22,0:0:1,1.18546e-08,1.39866e-23:79	0/0:0,54,193:18:0:18,0:0:1,1.87883e-07,2.7907e-23:67	0/0:0,54,195:18:0:18,0:0:1,1.87883e-07,1.76081e-23:67	0/1:42,0,130:9:0:7,2:0:0.00133516,0.998665,1.17827e-15:28	0/0:0,51,193:17:0:17,0:0:1,3.74875e-07,2.7907e-23:64	0/0:0,48,190:16:0:16,0:0:0.999999,7.47973e-07,5.56817e-23:61	0/0:0,54,194:18:0:18,0:0:1,1.87883e-07,2.21673e-23:67
chr02	10662568	chr02_10662568_C_T	C	T	6.7691	.	.	GT:PL:DP:SP:AD:SCR:GP:GQ	0/0:0,18,245:6:0:6,0:8:0.999227,0.000772521,1.87973e-28:31	0/0:0,33,255:11:0:11,0:12:0.999976,2.44475e-05,1.88114e-29:46	./.:0,12,168:4:0:4,0:3:0.996932,0.0030684,9.39934e-21:25	0/0:0,15,199:5:0:5,0:6:0.99846,0.0015402,7.4776e-24:28	./.:0,12,171:4:0:4,0:4:0.996932,0.0030684,4.71083e-21:25	0/0:0,45,255:15:0:15,0:18:0.999998,1.54257e-06,1.88118e-29:58	0/1:45,0,161:5:0:4,1:6:0.000647847,0.999352,9.68065e-19:31	0/0:0,30,255:10:0:10,0:10:0.999951,4.87781e-05,1.88109e-29:43	0/0:0,30,255:10:0:10,0:13:0.999951,4.87781e-05,1.88109e-29:43	0/0:0,39,255:13:0:13,0:12:0.999994,6.14106e-06,1.88117e-29:52
chr02	10985291	chr02_10985291_G_A	G	A	903.736	.	.	GT:PL:DP:SP:AD:SCR:GP:GQ	1/1:197,75,0:25:0:0,25:0:1.96359e-20,6.27416e-08,1:72	1/1:199,96,0:32:0:0,32:0:1.23894e-20,4.98374e-10,1:93	1/1:196,75,0:25:0:0,25:0:2.47202e-20,6.27416e-08,1:72	1/1:199,108,0:36:0:0,36:0:1.23894e-20,3.14453e-11,1:99	0/0:0,51,194:17:0:17,0:0:0.999984,1.60139e-05,4.04522e-20:47	0/0:0,113,185:50:0:49,1:0:1,1.01043e-11,3.21328e-19:99	0/0:0,51,194:17:0:17,0:0:0.999984,1.60139e-05,4.04522e-20:47	0/0:0,75,198:25:0:25,0:0:1,6.37535e-08,1.61046e-20:71	0/0:0,27,170:9:0:9,0:0:0.995994,0.00400646,1.01206e-17:23	1/1:197,81,0:27:0:0,27:0:1.96359e-20,1.576e-08,1:78
chr02	11108890	chr02_11108890_T_C	T	C	24.2832	.	.	GT:PL:DP:SP:AD:SCR:GP:GQ	0/0:0,27,170:9:0:9,0:0:0.99988,0.000119734,9.00382e-21:39	0/1:63,0,133:11:0:8,3:0:8.35078e-06,0.999992,7.51979e-16:50	0/0:0,33,178:11:0:11,0:0:0.99997,3.00785e-05,1.42714e-21:45	0/0:0,42,189:14:0:14,0:0:0.999996,3.78676e-06,1.13364e-22:54	0/0:0,48,192:16:0:16,0:0:0.999999,9.51194e-07,5.6817e-23:60	0/0:0,45,190:15:0:15,0:0:0.999998,1.89788e-06,9.00488e-23:57	0/0:0,24,162:8:0:8,0:0:0.999761,0.000238872,5.68035e-20:36	0/0:0,60,196:20:0:20,0:0:1,6.00163e-08,2.26193e-23:72	0/0:0,15,129:5:0:5,0:0:0.998106,0.00189429,1.1315e-16:27	./.:0,3,37:1:0:1,0:0:0.970799,0.0292011,1.74425e-07:15
chr02	11524427	chr02_11524427_T_C	T	C	12.8535	.	.	GT:PL:DP:SP:AD:SCR:GP:GQ	0/0:0,27,160:9:0:9,0:0:0.99991,8.96757e-05,5.05044e-20:40	0/0:0,15,129:5:0:5,0:0:0.998581,0.00141937,6.34967e-17:28	0/0:0,21,154:7:0:7,0:0:0.999643,0.00035691,2.01008e-19:34	0/0:0,33,175:11:0:11,0:0:0.999977,2.2527e-05,1.5972e-21:46	0/0:0,18,138:6:0:6,0:0:0.999288,0.000711876,7.99942e-18:31	0/0:0,30,159:10:0:10,0:0:0.999955,4.49463e-05,6.35841e-20:43	0/0:0,18,138:6:0:6,0:0:0.999288,0.000711876,7.99942e-18:31	./.:0,3,37:1:0:1,0:0:0.977969,0.0220312,9.85582e-08:16	0/1:52,0,148:15:0:12,3:0:0.000140354,0.99986,1.78071e-17:38	0/0:0,33,173:11:0:11,0:0:0.999977,2.2527e-05,2.53138e-21:46
chr02	11653344	chr02_11653344_G_A	G	A	15.1028	.	.	GT:PL:DP:SP:AD:SCR:GP:GQ	0/0:0,21,144:7:0:7,0:0:0.999347,0.000653413,6.73907e-18:31	0/0:0,21,154:7:0:7,0:0:0.999347,0.000653413,6.73907e-19:31	0/0:0,21,154:7:0:7,0:0:0.999347,0.000653413,6.73907e-19:31	0/0:0,15,129:5:0:5,0:0:0.997404,0.00259623,2.12694e-16:25	0/1:53,0,113:5:0:3,2:0:6.08838e-05,0.999939,1.0313e-13:42	./.:0,12,113:4:0:4,0:0:0.994833,0.00516681,8.44566e-15:22	./.:0,0,0:0:0:0,0:0:0,0,0:0	0/0:0,18,143:6:0:6,0:0:0.998697,0.00130288,8.47847e-18:28	0/0:0,24,151:8:0:8,0:0:0.999672,0.000327589,1.34506e-18:34	0/0:0,24,162:8:0:8,0:0:0.999672,0.000327589,1.06842e-19:34
chr02	11682007	chr02_11682007_A_G	A	G	1566.87	.	.	GT:PL:DP:SP:AD:SCR:GP:GQ	1/1:255,72,0:24:0:0,24:0:5.80827e-27,5.40821e-08,1:72	1/1:213,54,0:18:0:0,18:0:9.20545e-23,3.41234e-06,0.999997:54	1/1:255,72,0:24:0:0,24:0:5.80827e-27,5.40821e-08,1:72	1/1:213,54,0:18:0:0,18:0:9.20545e-23,3.41234e-06,0.999997:54	0/0:0,108,255:36:0:36,0:0:1,7.39617e-11,1.72168e-25:99	0/0:0,90,253:30:0:30,0:0:1,4.66667e-09,2.72869e-25:83	0/0:0,105,200:35:0:35,0:0:1,1.47573e-10,5.44444e-20:98	1/1:217,75,0:25:0:0,25:0:3.66477e-23,2.71052e-08,1:75	1/1:255,69,0:23:0:0,23:0:5.80826e-27,1.07908e-07,1:69	1/1:236,78,0:26:0:0,26:0:4.61367e-25,1.35848e-08,1:78
chr02	13083732	chr02_13083732_T_C	T	C	11.8758	.	.	GT:PL:DP:SP:AD:SCR:GP:GQ	0/0:0,33,178:11:0:11,0:0:0.999958,4.20003e-05,2.78268e-21:43	0/0:0,51,194:17:0:17,0:0:0.999999,6.65688e-07,6.99007e-23:61	0/0:0,48,190:16:0:16,0:0:0.999999,1.32822e-06,1.75583e-22:58	0/0:0,27,170:9:0:9,0:0:0.999833,0.000167185,1.75553e-20:37	0/0:0,36,184:12:0:12,0:0:0.999979,2.10505e-05,6.98993e-22:46	0/0:0,48,192:16:0:16,0:0:0.999999,1.32822e-06,1.10785e-22:58	0/0:0,30,167:10:0:10,0:0:0.999916,8.37982e-05,3.50304e-20:40	0/0:0,87,198:29:0:29,0:0:1,1.67213e-10,2.7828e-23:97	0/0:0,24,159:8:0:8,0:0:0.999666,0.000333523,2.20972e-19:34	0/1:50,0,74:6:0:4,2:0:0.00011931,0.999881,8.33987e-10:39
chr02	13737223	chr02_13737223_G_A	G	A	12.0969	.	.	GT:PL:DP:SP:AD:SCR:GP:GQ	0/0:0,42,255:14:0:14,0:28:0.999999,1.17844e-06,2.75775e-30:59	0/0:0,39,255:13:0:13,0:26:0.999998,2.35129e-06,2.75775e-30:56	0/0:0,45,255:15:0:15,0:28:0.999999,5.90619e-07,2.75776e-30:62	0/0:0,72,255:24:0:24,0:43:1,1.17844e-09,2.75776e-30:89	0/0:0,45,255:15:0:15,0:30:0.999999,5.90619e-07,2.75776e-30:62	0/0:0,51,255:17:0:17,0:32:1,1.48357e-07,2.75776e-30:68	0/0:0,36,255:12:0:12,0:24:0.999995,4.69144e-06,2.75774e-30:53	0/0:0,57,255:19:0:19,0:36:1,3.72656e-08,2.75776e-30:74	0/0:0,66,255:22:0:22,0:34:1,4.69146e-09,2.75776e-30:83	0/1:54,0,255:22:0:20,2:42:0.000213108,0.999787,1.47623e-28:36
chr02	13816761	chr02_13816761_C_T	C	T	52.5883	.	.	GT:PL:DP:SP:AD:SCR:GP:GQ	0/0:0,111,255:37:0:37,0:72:1,1.85447e-13,4.30903e-30:99	0/0:0,93,255:31:0:31,0:62:1,1.17009e-11,4.30903e-30:99	0/0:0,144,255:48:0:48,0:96:1,9.29437e-17,4.30903e-30:99	0/0:0,117,255:39:0:39,0:78:1,4.65822e-14,4.30903e-30:99	0/0:0,108,255:36:0:36,0:72:1,3.70015e-13,4.30903e-30:99	0/1:94,0,255:26:0:23,3:52:1.70522e-08,1,1.84569e-28:77	0/0:0,78,255:26:0:26,0:52:1,3.70015e-10,4.30903e-30:94	0/0:0,78,255:26:0:26,0:48:1,3.70015e-10,4.30903e-30:94	./.:0,187,255:62:0:62,0:120:1,4.65822e-21,4.30903e-30:99	0/0:0,138,255:46:0:46,0:92:1,3.70015e-16,4.30903e-30:99
chr02	14123617	chr02_14123617_A_G	A	G	24.0147	.	.	GT:PL:DP:SP:AD:SCR:GP:GQ	0/0:0,24,255:8:0:8,0:0:0.999856,0.000144233,1.03784e-29:38	0/0:0,15,255:5:0:5,0:0:0.998855,0.00114453,1.0368e-29:29	./.:24,0,255:12:0:11,1:0:0.0989926,0.901007,2.58104e-28:10	0/0:0,42,255:14:0:14,0:0:0.999998,2.28626e-06,1.03798e-29:56	0/0:0,57,255:19:0:19,0:0:1,7.22979e-08,1.03799e-29:71	0/1:54,0,255:22:0:20,2:0:0.000109857,0.99989,2.8643e-28:39	0/0:0,24,255:8:0:8,0:0:0.999856,0.000144233,1.03784e-29:38	0/0:0,45,255:15:0:15,0:0:0.999999,1.14584e-06,1.03799e-29:59	0/0:0,21,255:7:0:7,0:0:0.999712,0.00028774,1.03769e-29:35	0/0:0,48,255:16:0:16,0:0:0.999999,5.74283e-07,1.03799e-29:62
chr02	14438599	chr02_14438599_A_G	A	G	40.7648	.	.	GT:PL:DP:SP:AD:SCR:GP:GQ	./.:0,9,150:3:0:3,0:4:0.984183,0.0158172,4.0098e-18:18	0/0:0,18,215:6:0:6,0:6:0.997981,0.00201918,1.28579e-24:26	0/0:0,15,188:5:0:5,0:4:0.995979,0.00402072,6.43128e-22:23	0/0:0,24,255:8:0:8,0:8:0.999492,0.000507964,1.28773e-28:32	0/0:0,27,170:9:0:9,0:0:0.999745,0.000254649,4.07321e-20:35	0/1:79,0,53:5:0:2,3:0:9.86158e-08,1,1.59953e-07:65	./.:0,12,175:4:0:4,0:4:0.99201,0.00799041,1.27809e-20:20	0/0:0,21,255:7:0:7,0:6:0.998987,0.00101301,1.28708e-28:29	0/0:0,18,244:6:0:6,0:6:0.997981,0.00201918,1.61871e-27:26	0/0:0,15,230:5:0:5,0:8:0.995979,0.00402072,4.05786e-26:23
chr02	15108473	chr02_15108473_C_T	C	T	6.95376	.	.	GT:PL:DP:SP:AD:SCR:GP:GQ	0/0:0,30,175:10:0:10,0:0:0.999946,5.35039e-05,2.26326e-21:42	0/0:0,24,162:8:0:8,0:0:0.999787,0.000212969,4.51507e-20:36	0/0:0,24,162:8:0:8,0:0:0.999787,0.000212969,4.51507e-20:36	0/0:0,39,187:13:0:13,0:0:0.999993,6.73606e-06,1.42809e-22:51	0/1:45,0,120:8:0:6,2:0:0.000590656,0.999409,1.33688e-14:32	0/0:0,36,184:12:0:12,0:0:0.999987,1.34401e-05,2.84939e-22:48	0/0:0,24,162:8:0:8,0:0:0.999787,0.000212969,4.51507e-20:36	0/0:0,30,175:10:0:10,0:0:0.999946,5.35039e-05,2.26326e-21:42	./.:0,6,67:2:0:2,0:0:0.986738,0.013262,1.40916e-10:18	0/0:0,15,129:5:0:5,0:0:0.998311,0.00168917,8.99546e-17:27
chr02	15571201	chr02_15571201_T_C	T	C	19.169	.	.	GT:PL:DP:SP:AD:SCR:GP:GQ	0/0:0,57,255:19:0:19,0:36:1,5.28546e-08,5.54761e-30:72	./.:0,157,255:52:0:52,0:100:1,5.28546e-18,5.54761e-30:99	0/0:0,126,255:42:0:42,0:80:1,6.654e-15,5.54761e-30:99	0/1:60,0,255:17:3:15,2:34:3.77486e-05,0.999962,2.09414e-28:44	0/0:0,123,255:41:0:41,0:82:1,1.32765e-14,5.54761e-30:99	0/0:0,132,255:44:0:44,0:88:1,1.67141e-15,5.54761e-30:99	0/0:0,120,255:40:0:40,0:80:1,2.64901e-14,5.54761e-30:99	0/0:0,87,255:29:0:29,0:58:1,5.28546e-11,5.54761e-30:99	./.:0,0,0:0:0:0,0:0:0,0,0:0	0/0:0,57,255:19:0:19,0:36:1,5.28546e-08,5.54761e-30:72
chr02	15766187	chr02_15766187_C_T	C	T	95.8286	.	.	GT:PL:DP:SP:AD:SCR:GP:GQ	0/0:0,30,255:10:0:10,0:0:0.999949,5.12794e-05,2.07897e-29:42	0/0:0,15,223:5:0:5,0:0:0.998381,0.00161906,3.28978e-26:27	0/0:0,30,255:10:0:10,0:0:0.999949,5.12794e-05,2.07897e-29:42	0/0:0,39,255:13:0:13,0:0:0.999994,6.45599e-06,2.07906e-29:51	0/0:0,45,255:15:0:15,0:0:0.999998,1.62168e-06,2.07907e-29:57	0/1:135,0,255:12:0:9,3:0:6.16644e-13,1,4.0542e-28:99	0/0:0,18,252:6:0:6,0:0:0.999188,0.000812106,4.14494e-29:30	0/0:0,27,255:9:0:9,0:0:0.999898,0.000102311,2.07887e-29:39	0/0:0,33,255:11:0:11,0:0:0.999974,2.57012e-05,2.07902e-29:45	0/0:0,21,255:7:0:7,0:0:0.999593,0.000407182,2.07823e-29:33
chr02	16160761	chr02_16160761_T_C	T	C	27.6612	.	.	GT:PL:DP:SP:AD:SCR:GP:GQ	0/0:0,60,255:20:0:20,0:3:1,2.38095e-08,4.48168e-30:76	0/0:0,87,255:29:0:29,0:0:1,4.75062e-11,4.48168e-30:99	0/0:0,36,255:12:0:12,0:0:0.999994,5.98064e-06,4.48166e-30:52	0/0:0,96,255:32:0:32,0:2:1,5.98068e-12,4.48168e-30:99	0/0:0,33,255:11:0:11,0:0:0.999988,1.19329e-05,4.48163e-30:49	0/0:0,27,255:9:0:9,0:0:0.999952,4.7504e-05,4.48147e-30:43	0/0:0,75,255:25:0:25,0:4:1,7.52923e-10,4.48168e-30:91	0/0:0,42,255:14:0:14,0:0:0.999999,1.50228e-06,4.48168e-30:58	0/0:0,36,255:12:0:12,0:0:0.999994,5.98064e-06,4.48166e-30:52	0/1:69,0,255:17:0:15,2:4:5.28746e-06,0.999995,1.8823e-28:52
chr02	16230357	chr02_16230357_G_A	G	A	1088.78	.	.	GT:PL:DP:SP:AD:SCR:GP:GQ	./.:90,0,17:13:0:2,11:13:4.24483e-11,0.903974,0.0960264:10	1/1:122,57,0:19:0:0,19:19:5.56506e-15,3.7477e-07,1:64	1/1:130,60,0:20:0:0,20:20:8.82002e-16,1.8783e-07,1:67	1/1:122,90,0:30:0:0,30:30:5.56506e-15,1.8783e-10,1:97	1/1:124,48,0:16:0:0,16:16:3.5113e-15,2.9769e-06,0.999997:55	1/1:120,84,0:28:0:0,28:28:8.82002e-15,7.47765e-10,1:91	1/1:121,48,0:16:0:0,16:16:7.00597e-15,2.9769e-06,0.999997:55	0/1:83,0,79:28:0:6,22:21:2.35345e-10,1,6.70247e-08:71	0/1:109,0,106:22:0:7,15:15:5.9116e-13,1,1.33732e-10:98	1/1:121,42,0:14:0:0,14:14:7.00591e-15,1.18511e-05,0.999988:49
chr02	16344825	chr02_16344825_T_C	T	C	7.23371	.	.	GT:PL:DP:SP:AD:SCR:GP:GQ	0/0:0,27,167:9:0:9,0:0:0.999886,0.000114002,1.6286e-20:39	0/1:45,0,125:8:0:6,2:0:0.000553093,0.999447,4.51504e-15:32	0/0:0,33,175:11:0:11,0:0:0.999971,2.86384e-05,2.58138e-21:45	0/0:0,33,175:11:0:11,0:0:0.999971,2.86384e-05,2.58138e-21:45	0/0:0,36,180:12:0:12,0:0:0.999986,1.43534e-05,8.16315e-22:48	./.:0,9,40:3:0:3,0:0:0.992857,0.00714248,8.10496e-08:21	0/0:0,30,175:10:0:10,0:0:0.999943,5.71396e-05,2.5813e-21:42	./.:0,0,0:0:0:0,0:0:0,0,0:0	0/0:0,33,175:11:0:11,0:0:0.999971,2.86384e-05,2.58138e-21:45	0/0:0,15,129:5:0:5,0:0:0.998196,0.00180376,1.02584e-16:27
chr02	16503884	chr02_16503884_T_C	T	C	18.6903	.	.	GT:PL:DP:SP:AD:SCR:GP:GQ	0/1:58,0,151:13:0:10,3:0:3.35458e-05,0.999966,9.38151e-18:44	0/0:0,42,189:14:0:14,0:0:0.999997,2.98089e-06,7.02478e-23:55	0/0:0,24,151:8:0:8,0:0:0.999812,0.000188047,4.43152e-19:37	0/0:0,33,180:11:0:11,0:0:0.999976,2.36776e-05,5.57987e-22:46	0/0:0,39,177:13:0:13,0:0:0.999994,5.94764e-06,1.11335e-21:52	0/0:0,33,178:11:0:11,0:0:0.999976,2.36776e-05,8.84349e-22:46	0/0:0,42,184:14:0:14,0:0:0.999997,2.98089e-06,2.22143e-22:55	0/0:0,33,175:11:0:11,0:0:0.999976,2.36776e-05,1.76451e-21:46	0/0:0,27,167:9:0:9,0:0:0.999906,9.42554e-05,1.11325e-20:40	0/0:0,30,175:10:0:10,0:0:0.999953,4.72418e-05,1.76447e-21:43
chr02	16535089	chr02_16535089_C_T	C	T	202.681	.	.	GT:PL:DP:SP:AD:SCR:GP:GQ	0/0:0,45,255:15:0:15,0:30:0.999993,7.02723e-06,3.90402e-28:51	0/0:0,36,255:12:0:12,0:22:0.999944,5.58166e-05,3.90383e-28:42	0/0:0,57,255:19:0:19,0:38:1,4.43391e-07,3.90404e-28:63	./.:0,160,255:53:0:53,0:106:1,2.22222e-17,3.90405e-28:99	0/0:0,114,255:38:0:38,0:74:1,8.84683e-13,3.90405e-28:99	0/0:0,138,255:46:0:46,0:91:1,3.52199e-15,3.90405e-28:99	1/1:255,51,0:17:0:0,17:32:2.56108e-24,0.000142959,0.999857:38	0/0:0,90,255:30:0:30,0:59:1,2.22222e-10,3.90405e-28:96	0/0:0,54,255:18:0:18,0:34:0.999999,8.84682e-07,3.90404e-28:60	./.:0,160,255:53:0:53,0:106:1,2.22222e-17,3.90405e-28:99
chr02	16868266	chr02_16868266_T_C	T	C	20.5258	.	.	GT:PL:DP:SP:AD:SCR:GP:GQ	0/0:0,27,255:9:0:9,0:18:0.999891,0.000109318,2.37339e-29:39	0/0:0,30,255:10:0:10,0:20:0.999945,5.47916e-05,2.37351e-29:42	0/1:42,0,227:6:0:5,1:12:0.00115017,0.99885,2.7301e-25:29	./.:30,0,255:10:0:9,1:20:0.0179229,0.982077,4.25425e-28:17	0/0:0,27,255:9:0:9,0:18:0.999891,0.000109318,2.37339e-29:39	0/0:0,33,255:11:0:11,0:22:0.999973,2.74616e-05,2.37358e-29:45	0/0:0,48,255:16:0:16,0:32:0.999999,8.68435e-07,2.37364e-29:60	0/0:0,30,255:10:0:10,0:20:0.999945,5.47916e-05,2.37351e-29:42	./.:0,6,110:2:0:2,0:4:0.986423,0.0135769,7.40421e-15:18	0/0:0,21,255:7:0:7,0:14:0.999565,0.00043506,2.37261e-29:33
chr02	17000641	chr02_17000641_G_A	G	A	36.9555	.	.	GT:PL:DP:SP:AD:SCR:GP:GQ	0/0:0,51,194:17:0:17,0:0:1,4.35249e-07,2.98824e-23:63	0/0:0,42,189:14:0:14,0:0:0.999997,3.45729e-06,9.44962e-23:54	0/0:0,39,185:13:0:13,0:0:0.999993,6.89818e-06,2.37363e-22:51	0/0:0,24,162:8:0:8,0:0:0.999782,0.000218094,4.73501e-20:36	0/0:0,45,245:15:0:15,0:2:0.999998,1.73275e-06,2.37364e-28:57	0/0:0,39,187:13:0:13,0:0:0.999993,6.89818e-06,1.49766e-22:51	0/0:0,63,142:21:0:21,0:8:1,2.74624e-08,4.73604e-18:75	0/0:0,93,199:31:0:31,0:0:1,2.74624e-11,9.44965e-24:99	0/0:0,93,199:31:0:31,0:0:1,2.74624e-11,9.44965e-24:99	0/1:76,0,155:15:0:11,4:0:4.58418e-07,1,4.33189e-18:63
chr02	17239768	chr02_17239768_T_C	T	C	6.47719	.	.	GT:PL:DP:SP:AD:SCR:GP:GQ	0/0:0,15,212:5:0:5,0:0:0.998711,0.00128906,2.62451e-25:28	0/0:0,21,255:7:0:7,0:0:0.999676,0.000324111,1.31664e-29:34	0/0:0,21,255:7:0:7,0:0:0.999676,0.000324111,1.31664e-29:34	0/0:0,21,255:7:0:7,0:0:0.999676,0.000324111,1.31664e-29:34	0/0:0,36,255:12:0:12,0:0:0.99999,1.02525e-05,1.31705e-29:49	./.:0,3,60:1:0:1,0:0:0.979953,0.0200465,4.08144e-10:16	0/0:0,30,255:10:0:10,0:0:0.999959,4.08147e-05,1.31701e-29:43	0/1:45,0,196:5:0:4,1:0:0.000774158,0.999226,2.56117e-22:31	0/0:0,21,255:7:0:7,0:0:0.999676,0.000324111,1.31664e-29:34	0/0:0,36,255:12:0:12,0:0:0.99999,1.02525e-05,1.31705e-29:49
chr02	17831660	chr02_17831660_G_A	G	A	142.672	.	.	GT:PL:DP:SP:AD:SCR:GP:GQ	0/0:0,87,199:29:0:29,0:0:1,4.62421e-10,1.6905e-22:93	0/0:0,102,200:34:0:34,0:0:1,1.4623e-11,1.34281e-22:99	0/0:0,108,200:36:0:36,0:0:1,3.67314e-12,1.34281e-22:99	0/0:0,111,201:37:0:37,0:0:1,1.84093e-12,1.06663e-22:99	0/0:0,90,199:30:0:30,0:0:1,2.31759e-10,1.6905e-22:96	0/0:0,81,198:27:0:27,0:0:1,1.84093e-09,2.12821e-22:87	0/0:0,41,173:26:0:25,1:0:0.999982,1.8409e-05,6.72986e-20:47	0/0:0,78,197:26:0:26,0:0:1,3.67314e-09,2.67926e-22:84	1/1:195,57,0:19:0:0,19:0:2.35489e-18,3.44356e-05,0.999966:44	0/0:0,72,196:24:0:24,0:0:1,1.4623e-08,3.37298e-22:78
chr02	17942612	chr02_17942612_C_T	C	T	12.9707	.	.	GT:PL:DP:SP:AD:SCR:GP:GQ	0/1:52,0,156:15:0:12,3:0:0.000138791,0.999861,2.85402e-18:38	0/0:0,45,191:15:0:15,0:0:0.999999,1.4374e-06,4.10293e-23:58	./.:0,12,113:4:0:4,0:0:0.99714,0.00285979,2.58137e-15:25	0/0:0,39,187:13:0:13,0:0:0.999994,5.72236e-06,1.0306e-22:52	0/0:0,51,194:17:0:17,0:0:1,3.61058e-07,2.05634e-23:64	0/0:0,60,196:20:0:20,0:0:1,4.54545e-08,1.29746e-23:73	0/0:0,36,184:12:0:12,0:0:0.999989,1.14175e-05,2.05632e-22:49	0/0:0,33,178:11:0:11,0:0:0.999977,2.27807e-05,8.18625e-22:46	./.:0,0,0:0:0:0,0:0:0,0,0:0	0/0:0,57,194:19:0:19,0:0:1,9.06937e-08,2.05634e-23:70
chr02	17954694	chr02_17954694_G_A	G	A	10.1449	.	.	GT:PL:DP:SP:AD:SCR:GP:GQ	0/0:0,18,143:6:0:6,0:0:0.998908,0.00109251,5.96027e-18:29	./.:0,12,106:4:0:4,0:0:0.995665,0.00433524,2.97751e-14:23	0/1:48,0,107:7:0:5,2:0:0.000229615,0.99977,3.44144e-13:36	0/0:0,51,190:18:0:17,0:0:0.999999,5.48151e-07,1.19053e-22:62	0/0:0,51,188:17:0:17,0:0:0.999999,5.48151e-07,1.88686e-22:62	0/0:0,57,194:19:0:19,0:0:1,1.37689e-07,4.73959e-23:68	0/0:0,39,187:13:0:13,0:0:0.999991,8.68753e-06,2.3754e-22:50	0/0:0,33,178:11:0:11,0:0:0.999965,3.45848e-05,1.8868e-21:44	./.:0,0,0:0:0:0,0:0:0,0,0:0	0/0:0,15,129:5:0:5,0:0:0.997823,0.00217748,1.49553e-16:26
chr02	18049710	chr02_18049710_T_C	T	C	3.3022	.	.	GT:PL:DP:SP:AD:SCR:GP:GQ	0/0:0,18,211:6:0:6,0:0:0.999338,0.000661716,3.46394e-25:31	./.:1,0,174:12:0:11,1:0:0.950031,0.0499686,2.07776e-21:13	0/0:0,24,182:8:0:8,0:0:0.999834,0.000166298,2.75287e-22:37	0/0:0,21,154:7:0:7,0:0:0.999668,0.000331753,1.73666e-19:34	0/0:0,93,221:31:0:31,0:0:1,2.09391e-11,3.46623e-26:99	0/0:0,87,199:29:0:29,0:0:1,8.33602e-11,5.49361e-24:99	0/0:0,114,252:38:0:38,0:0:1,1.66326e-13,2.75333e-29:99	0/1:40,0,198:24:0:22,2:0:0.00238783,0.997612,1.65143e-22:26	./.:0,255,255:123:0:123,0:9:1,1.32117e-27,1.37993e-29:99	0/0:0,99,255:33:0:33,0:0:1,5.25968e-12,1.37993e-29:99
chr02	18237234	chr02_18237234_T_C	T	C	9.65647	.	.	GT:PL:DP:SP:AD:SCR:GP:GQ	0/0:0,27,170:9:0:9,0:0:0.999922,7.78543e-05,3.80661e-21:41	0/0:0,45,191:15:0:15,0:0:0.999999,1.234e-06,3.02393e-23:59	0/1:49,0,156:16:0:13,3:0:0.00032251,0.999677,2.44972e-18:34	0/0:0,30,175:10:0:10,0:0:0.999961,3.90211e-05,1.2038e-21:44	0/0:0,18,132:6:0:6,0:0:0.999382,0.000618085,2.40051e-17:32	0/0:0,15,123:5:0:5,0:0:0.998767,0.00123248,1.90562e-16:29	0/0:0,42,188:14:0:14,0:0:0.999998,2.46215e-06,6.03353e-23:56	0/0:0,24,159:8:0:8,0:0:0.999845,0.000155328,4.79187e-20:38	0/0:0,45,185:15:0:15,0:0:0.999999,1.234e-06,1.20385e-22:59	0/0:0,45,187:15:0:15,0:0:0.999999,1.234e-06,7.59578e-23:59
chr02	18398256	chr02_18398256_A_C	A	C	1048.67	.	.	GT:PL:DP:SP:AD:SCR:GP:GQ	0/1:85,0,161:19:0:14,5:19:2.30369e-09,1,2.72593e-17:86	0/1:121,0,147:17:0:10,7:17:5.78662e-13,1,6.84723e-16:99	0/1:139,0,100:13:0:5,8:13:9.17117e-15,1,3.43175e-11:99	0/1:134,0,159:22:0:13,9:22:2.90018e-14,1,4.32031e-17:99	0/1:114,0,134:14:0:8,6:14:2.90018e-12,1,1.3662e-14:99	0/1:153,0,129:19:0:8,11:19:3.65111e-16,1,4.32031e-14:99	0/1:114,0,138:14:0:8,6:14:2.90018e-12,1,5.43895e-15:99	0/1:100,0,161:20:0:14,6:20:7.28492e-11,1,2.72593e-17:99	./.:0,0,147:23:0:21,2:23:0.421461,0.578539,3.96139e-16:3	0/1:142,0,133:17:0:8,9:17:4.59647e-15,1,1.71995e-14:99
chr02	18417732	chr02_18417732_T_C	T	C	61.9278	.	.	GT:PL:DP:SP:AD:SCR:GP:GQ	0/1:52,0,156:15:0:12,3:0:6.2641e-05,0.999937,6.32451e-18:42	0/0:0,20,255:19:0:18,1:0:0.998994,0.00100618,8.01181e-29:29	0/1:58,0,178:13:0:10,3:0:1.57354e-05,0.999984,3.99068e-20:48	0/0:0,57,255:19:0:19,0:1:1,2.00962e-07,8.01988e-29:66	./.:0,3,60:1:0:1,0:0:0.951946,0.0480537,2.41424e-09:13	0/0:0,36,255:12:0:12,0:0:0.999975,2.5299e-05,8.01968e-29:45	0/0:0,36,207:12:0:12,0:0:0.999975,2.5299e-05,5.06008e-24:45	0/0:0,57,255:19:0:19,0:1:1,2.00962e-07,8.01988e-29:66	0/0:0,39,204:13:0:13,0:0:0.999987,1.26797e-05,1.00963e-23:48	0/0:0,54,245:18:0:18,0:0:1,4.00972e-07,8.01988e-28:63
chr02	18432310	chr02_18432310_A_G	A	G	25.0802	.	.	GT:PL:DP:SP:AD:SCR:GP:GQ	0/0:0,24,255:8:0:8,0:16:0.999892,0.000107585,5.77414e-30:39	0/0:0,36,255:12:0:12,0:24:0.999993,6.78882e-06,5.77472e-30:51	0/0:0,39,255:13:0:13,0:26:0.999997,3.40248e-06,5.77474e-30:54	0/0:0,27,255:9:0:9,0:18:0.999946,5.3923e-05,5.77445e-30:42	0/0:0,39,255:13:0:13,0:26:0.999997,3.40248e-06,5.77474e-30:54	0/0:0,36,255:12:0:12,0:24:0.999993,6.78882e-06,5.77472e-30:51	0/0:0,39,255:13:0:13,0:26:0.999997,3.40248e-06,5.77474e-30:54	0/0:0,45,255:15:0:15,0:30:0.999999,8.54666e-07,5.77476e-30:60	0/1:66,0,255:15:0:13,2:30:9.29392e-06,0.999991,2.13665e-28:50	0/0:0,33,255:11:0:11,0:22:0.999986,1.35454e-05,5.77468e-30:48
chr02	18780796	chr02_18780796_T_C	T	C	6.91313	.	.	GT:PL:DP:SP:AD:SCR:GP:GQ	0/1:46,0,158:17:0:14,3:0:0.000698652,0.999301,1.42257e-18:31	0/0:0,48,191:16:0:16,0:0:0.999999,5.69424e-07,2.56337e-23:62	0/0:0,51,194:17:0:17,0:0:1,2.85388e-07,1.28473e-23:65	0/0:0,42,188:14:0:14,0:0:0.999998,2.26691e-06,5.11459e-23:56	0/0:0,51,194:17:0:17,0:0:1,2.85388e-07,1.28473e-23:65	0/0:0,78,198:26:0:26,0:0:1,5.69424e-10,5.1146e-24:92	0/0:0,30,175:10:0:10,0:0:0.999964,3.59269e-05,1.02046e-21:44	0/0:0,42,186:14:0:14,0:0:0.999998,2.26691e-06,8.10607e-23:56	0/0:0,81,198:27:0:27,0:0:1,2.85388e-10,5.1146e-24:95	0/0:0,36,182:12:0:12,0:0:0.999991,9.02468e-06,2.03614e-22:50
chr02	18948175	chr02_18948175_A_G	A	G	517.869	.	.	GT:PL:DP:SP:AD:SCR:GP:GQ	0/0:0,27,167:9:0:9,0:0:0.998293,0.00170731,3.65851e-18:27	0/0:0,66,197:22:0:22,0:0:1,2.15305e-07,3.66477e-21:66	0/0:0,54,195:18:0:18,0:0:0.999997,3.41234e-06,5.80825e-21:54	0/0:0,93,198:31:0:31,0:0:1,4.29589e-10,2.91103e-21:93	0/0:0,36,184:12:0:12,0:0:0.999785,0.000215258,7.3106e-20:36	0/0:0,69,196:23:0:23,0:0:1,1.07908e-07,4.61367e-21:69	1/1:199,87,0:29:0:0,29:0:6.85415e-20,9.31122e-09,1:80	0/0:0,90,199:30:0:30,0:0:1,8.57143e-10,2.31231e-21:90	1/1:198,81,0:27:0:0,27:1:8.62886e-20,3.70686e-08,1:74	1/1:198,81,0:27:0:0,27:0:8.62886e-20,3.70686e-08,1:74
chr02	18957698	chr02_18957698_A_C	A	C	1562.88	.	.	GT:PL:DP:SP:AD:SCR:GP:GQ	1/1:180,33,0:11:0:0,11:11:1.01315e-21,3.19051e-05,0.999968:44	1/1:159,24,0:8:0:0,8:8:1.2752e-19,0.000253375,0.999747:35	0/1:165,0,36:8:0:1,7:8:5.01307e-19,0.99607,0.00393021:24	1/1:143,18,0:6:0:0,6:6:5.07283e-18,0.00100794,0.998992:29	1/1:183,39,0:13:0:0,13:13:5.0779e-22,8.01439e-06,0.999992:50	1/1:182,36,0:12:0:0,12:12:6.39265e-22,1.59907e-05,0.999984:47	./.:92,9,0:3:0:0,3:3:6.34193e-13,0.00795073,0.992049:20	1/1:184,36,0:12:0:0,12:12:4.03349e-22,1.59907e-05,0.999984:47	1/1:189,42,0:14:0:0,14:14:1.27552e-22,4.01673e-06,0.999996:53	./.:134,0,13:8:0:1,7:8:3.54505e-16,0.559511,0.440489:3
chr02	19177301	chr02_19177301_T_C	T	C	830.194	.	.	GT:PL:DP:SP:AD:SCR:GP:GQ	1/1:197,66,0:22:0:0,22:0:3.08545e-20,6.24726e-07,0.999999:62	1/1:198,84,0:28:0:0,28:0:2.45086e-20,9.90124e-09,1:80	1/1:184,36,0:12:0:0,12:0:6.15245e-19,0.000624336,0.999376:32	0/1:136,0,148:21:0:11,9:0:1.56182e-14,1,6.37251e-16:99	0/0:0,72,197:24:0:24,0:0:1,1.01478e-07,1.29027e-20:69	0/0:0,54,195:18:0:18,0:0:0.999994,6.40276e-06,2.04493e-20:51	1/1:196,66,0:22:0:0,22:0:3.88436e-20,6.24726e-07,0.999999:62	0/0:0,42,189:14:0:14,0:0:0.999899,0.000101467,8.14023e-20:39	0/0:0,54,192:18:0:18,0:0:0.999994,6.40276e-06,4.08017e-20:51	0/0:0,27,170:9:0:9,0:0:0.996801,0.00319874,6.44598e-18:24
chr02	19251493	chr02_19251493_C_A	C	A	524.226	.	.	GT:PL:DP:SP:AD:SCR:GP:GQ	1/1:197,66,0:22:0:0,22:0:8.7642e-20,1.0529e-06,0.999999:59	1/1:184,36,0:12:0:0,12:0:1.74685e-18,0.00105179,0.998948:29	./.:129,15,0:5:0:0,5:0:4.88264e-13,0.117038,0.882962:9	0/1:91,0,157:34:0:26,8:0:8.32389e-10,1,4.76007e-17:90	0/0:0,48,190:16:0:16,0:0:0.999985,1.5124e-05,2.27657e-20:48	0/0:0,99,198:33:0:33,0:0:1,1.20136e-10,3.60817e-21:99	./.:0,15,129:5:0:5,0:0:0.970707,0.0292929,2.78212e-14:15	0/0:0,90,197:30:0:30,0:0:1,9.54275e-10,4.54242e-21:90	0/0:0,45,190:15:0:15,0:0:0.99997,3.01759e-05,2.27653e-20:45	0/0:0,72,196:24:0:24,0:0:1,6.02107e-08,5.71857e-21:72
chr02	19856782	chr02_19856782_A_C	A	C	1746.22	.	.	GT:PL:DP:SP:AD:SCR:GP:GQ	1/1:180,33,0:11:0:0,11:11:9.21004e-22,3.04197e-05,0.99997:45	1/1:180,33,0:11:0:0,11:11:9.21004e-22,3.04197e-05,0.99997:45	1/1:178,33,0:11:0:0,11:11:1.45969e-21,3.04197e-05,0.99997:45	1/1:199,105,0:35:0:0,35:35:1.15951e-23,1.91941e-12,1:99	1/1:172,44,0:27:0:1,26:27:5.81131e-21,2.41639e-06,0.999998:56	0/1:158,0,49:16:0:3,13:16:2.40446e-18,0.999793,0.000207368:36	1/1:193,51,0:17:0:0,17:17:4.61609e-23,4.82133e-07,1:63	1/1:159,8,0:15:0:1,14:15:1.14846e-19,0.00952817,0.990472:20	1/1:170,30,0:10:0:0,10:9:9.20977e-21,6.06933e-05,0.999939:42	1/1:196,60,0:20:0:0,20:20:2.31353e-23,6.0697e-08,1:72
chr02	20101421	chr02_20101421_A_G	A	G	4.35679	.	.	GT:PL:DP:SP:AD:SCR:GP:GQ	0/1:42,0,156:6:0:5,1:6:0.00149628,0.998504,2.64014e-18:28	0/0:0,27,223:9:0:9,0:4:0.999916,8.40042e-05,2.22115e-26:40	0/0:0,30,235:10:0:10,0:4:0.999958,4.21036e-05,1.40151e-27:43	0/0:0,24,207:8:0:8,0:2:0.999832,0.000167596,8.84183e-25:37	./.:0,12,145:4:0:4,0:4:0.99735,0.00264963,1.39786e-18:25	0/0:0,42,255:14:0:14,0:12:0.999997,2.65666e-06,1.40157e-29:55	0/0:0,33,252:11:0:11,0:8:0.999979,2.11022e-05,2.79644e-29:46	0/0:0,27,255:9:0:9,0:10:0.999916,8.40042e-05,1.40145e-29:40	0/0:0,15,123:5:0:5,0:0:0.99867,0.00132972,2.21839e-16:28	0/0:0,48,233:16:0:16,0:8:0.999999,6.67325e-07,2.22134e-27:61
chr02	20157491	chr02_20157491_A_G	A	G	1329.22	.	.	GT:PL:DP:SP:AD:SCR:GP:GQ	0/1:122,0,103:12:0:5,7:0:1.92842e-13,1,4.09957e-11:99	0/1:89,0,122:10:0:6,4:0:3.84771e-10,1,5.16105e-13:94	0/1:159,0,65:19:0:4,15:0:3.84771e-17,1,2.58665e-07:65	0/1:160,0,137:25:0:10,15:0:3.05634e-17,1,1.63207e-14:99	0/1:156,0,141:23:0:10,13:0:7.67719e-17,1,6.49738e-15:99	0/1:141,0,63:11:0:3,8:0:2.42774e-15,1,4.09956e-07:63	0/1:146,0,98:14:0:5,9:0:7.67719e-16,1,1.2964e-10:98	0/1:158,0,43:18:0:3,15:0:4.84378e-17,0.999959,4.0994e-05:43	0/1:112,0,142:15:0:9,6:0:1.92842e-12,1,5.16105e-15:99	0/1:143,0,74:13:0:4,9:0:1.5318e-15,1,3.2564e-08:74
chr02	20539860	chr02_20539860_T_C	T	C	23.2265	.	.	GT:PL:DP:SP:AD:SCR:GP:GQ	0/1:63,0,149:34:0:28,6:0:1.25703e-05,0.999987,1.25483e-17:49	0/0:0,87,197:29:0:29,0:0:1,7.95516e-11,7.92936e-24:99	0/0:0,123,201:41:0:41,0:0:1,1.99825e-14,3.15674e-24:99	0/0:0,126,202:42:0:42,0:0:1,1.0015e-14,2.50748e-24:99	0/0:0,108,200:36:0:36,0:0:1,6.31901e-13,3.97409e-24:99	./.:0,123,187:53:0:52,1:0:1,1.99825e-14,7.92936e-23:99	0/0:0,108,201:36:0:36,0:0:1,6.31901e-13,3.15674e-24:99	0/0:0,111,201:37:0:37,0:0:1,3.16701e-13,3.15674e-24:99	0/0:0,120,202:40:0:40,0:0:1,3.98703e-14,2.50748e-24:99	0/0:0,54,195:18:0:18,0:0:1,1.58726e-07,1.25672e-23:67
chr02	20621829	chr02_20621829_C_T	C	T	44.6186	.	.	GT:PL:DP:SP:AD:SCR:GP:GQ	./.:7,0,145:10:0:9,1:0:0.602742,0.397258,4.13003e-17:4	0/0:0,15,124:6:0:5,0:0:0.995859,0.00414132,1.71403e-15:23	0/0:0,18,143:6:0:6,0:0:0.99792,0.00207987,2.16231e-17:26	0/1:45,0,153:26:0:22,4:0:0.000240411,0.99976,1.64731e-17:36	0/0:0,30,175:10:0:10,0:0:0.999869,0.000131487,1.36699e-20:38	0/0:0,33,175:11:0:11,0:0:0.999934,6.59041e-05,1.36708e-20:41	0/0:0,36,183:12:0:12,0:0:0.999967,3.30314e-05,2.16674e-21:44	0/0:0,15,129:5:0:5,0:0:0.995859,0.00414132,5.42025e-16:23	./.:13,0,134:8:0:7,1:0:0.275949,0.724051,9.47655e-16:5	0/1:39,0,124:10:0:8,2:0:0.000956409,0.999044,1.30757e-14:30
chr02	20731514	chr02_20731514_A_G	A	G	9.08109	.	.	GT:PL:DP:SP:AD:SCR:GP:GQ	0/0:0,81,196:28:0:27,0:0:1,5.98204e-10,3.56155e-23:92	0/1:47,0,151:26:0:21,4:0:0.000264872,0.999735,1.49511e-17:35	0/0:0,71,175:37:0:35,1:0:1,5.98204e-09,4.48372e-21:82	0/0:0,45,152:39:0:36,2:1:0.999998,2.38149e-06,8.94618e-19:56	0/0:0,60,194:20:0:20,0:0:1,7.53094e-08,5.64467e-23:71	0/0:0,104,180:47:0:46,1:0:1,2.99812e-12,1.41788e-21:99	0/0:0,89,178:42:0:41,1:0:1,9.4809e-11,2.24719e-21:99	0/0:0,141,201:49:0:47,0:0:1,5.98204e-16,1.12626e-23:99	0/0:0,29,150:33:0:31,2:1:0.999905,9.48e-05,1.41774e-18:40	0/0:0,111,196:38:0:37,0:0:1,5.98204e-13,3.56155e-23:99
chr02	20878024	chr02_20878024_A_G	A	G	301.158	.	.	GT:PL:DP:SP:AD:SCR:GP:GQ	0/0:13,34,162:8:0:7,0:0:0.99696,0.00304048,4.62538e-17:25	0/1:43,0,157:18:0:15,3:1:0.00013052,0.999869,1.91491e-17:38	0/0:0,30,173:10:0:10,0:0:0.999616,0.000383794,1.8463e-19:34	0/0:0,48,192:16:0:16,0:0:0.999994,6.08502e-06,2.32524e-21:52	0/1:33,0,150:12:0:10,2:0:0.00130367,0.998696,9.58602e-17:28	./.:0,8,161:15:0:14,1:0:0.94264,0.0573602,2.7594e-18:12	0/0:0,45,191:15:0:15,0:0:0.999988,1.21411e-05,2.92728e-21:49	0/1:36,0,143:11:0:9,2:0:0.000653809,0.999346,4.80752e-16:31	./.:255,255,0:989:0:0,989:5:8.58085e-25,3.29454e-25,1:99	0/0:0,48,192:16:0:16,0:0:0.999994,6.08502e-06,2.32524e-21:52
chr02	21016445	chr02_21016445_G_A	G	A	855.472	.	.	GT:PL:DP:SP:AD:SCR:GP:GQ	1/1:255,48,0:16:0:0,16:32:7.11479e-26,4.75445e-05,0.999952:43	1/1:240,42,0:14:0:0,14:28:2.24957e-24,0.000189251,0.999811:37	1/1:188,36,0:12:0:0,12:24:3.56332e-19,0.000752999,0.999247:31	1/1:255,42,0:14:0:0,14:24:7.11378e-26,0.000189251,0.999811:37	0/0:0,117,255:39:0:39,0:77:1,2.66035e-12,1.40546e-26:99	0/0:0,129,255:43:0:43,0:84:1,1.67857e-13,1.40546e-26:99	0/0:0,102,255:34:0:34,0:68:1,8.41276e-11,1.40546e-26:99	0/0:0,123,255:41:0:41,0:79:1,6.6825e-13,1.40546e-26:99	0/0:0,111,255:37:0:37,0:72:1,1.0591e-11,1.40546e-26:99	0/0:0,141,255:47:0:47,0:91:1,1.0591e-14,1.40546e-26:99
chr02	21092786	chr02_21092786_A_G	A	G	1555.09	.	.	GT:PL:DP:SP:AD:SCR:GP:GQ	0/1:141,0,158:23:0:13,10:23:2.65725e-15,1,1.18442e-16:99	0/1:166,0,144:37:0:14,23:37:8.40297e-18,1,2.97514e-15:99	0/1:156,0,159:29:0:15,14:29:8.40297e-17,1,9.40822e-17:99	0/1:161,0,121:41:0:12,29:41:2.65725e-17,1,5.93618e-13:99	0/1:165,0,160:47:0:22,25:47:1.05787e-17,1,7.47321e-17:99	0/1:164,0,137:47:0:16,31:47:1.33178e-17,1,1.4911e-14:99	0/1:165,0,132:32:0:11,21:32:1.05787e-17,1,4.71528e-14:99	0/1:166,0,156:46:0:20,26:46:8.40297e-18,1,1.87719e-16:99	0/1:161,0,102:31:0:8,23:31:2.65725e-17,1,4.71528e-11:99	0/1:166,0,151:41:0:17,24:41:8.40297e-18,1,5.93618e-16:99
chr02	21116898	chr02_21116898_T_C	T	C	24.0433	.	.	GT:PL:DP:SP:AD:SCR:GP:GQ	0/0:0,30,175:10:0:10,0:0:0.999944,5.60716e-05,2.48571e-21:42	./.:0,12,113:4:0:4,0:0:0.996474,0.0035256,3.92591e-15:24	0/0:0,27,170:9:0:9,0:0:0.999888,0.000111871,7.86006e-21:39	0/0:0,33,180:11:0:11,0:0:0.999972,2.81031e-05,7.86072e-22:45	0/0:0,18,143:6:0:6,0:0:0.999112,0.000887935,3.9363e-18:30	0/0:0,27,170:9:0:9,0:0:0.999888,0.000111871,7.86006e-21:39	0/0:0,21,154:7:0:7,0:0:0.999555,0.000445219,3.1281e-19:33	0/0:0,33,180:11:0:11,0:0:0.999972,2.81031e-05,7.86072e-22:45	0/1:63,0,141:11:0:8,3:0:8.93777e-06,0.999991,1.11353e-16:50	0/0:0,18,143:6:0:6,0:0:0.999112,0.000887935,3.9363e-18:30
chr02	21226115	chr02_21226115_T_C	T	C	18.9202	.	.	GT:PL:DP:SP:AD:SCR:GP:GQ	0/0:0,39,255:13:0:13,0:24:0.999997,3.14075e-06,4.92049e-30:55	0/0:0,24,255:8:0:8,0:16:0.999901,9.93098e-05,4.92002e-30:40	0/0:0,27,255:9:0:9,0:16:0.99995,4.97752e-05,4.92027e-30:43	0/0:0,30,255:10:0:10,0:20:0.999975,2.49473e-05,4.92039e-30:46	./.:0,6,90:2:0:2,0:3:0.993772,0.00622762,1.54631e-13:22	./.:0,6,120:2:0:2,0:4:0.993772,0.00622762,1.54631e-16:22	0/1:60,0,255:17:8:15,2:30:4.00818e-05,0.99996,1.97223e-28:43	0/0:0,18,255:6:0:6,0:12:0.999605,0.000395242,4.91857e-30:34	0/0:0,39,255:13:0:13,0:25:0.999997,3.14075e-06,4.92049e-30:55	0/0:0,75,255:25:0:25,0:46:1,7.88924e-10,4.92051e-30:91
chr02	21341337	chr02_21341337_T_A	T	A	74.3794	.	.	GT:PL:DP:SP:AD:SCR:GP:GQ	0/0:0,39,187:13:0:13,0:0:0.999991,8.82313e-06,2.45013e-22:50	0/0:0,72,197:24:0:24,0:0:1,4.42208e-09,2.45015e-23:83	0/0:0,96,199:32:0:32,0:0:1,1.76046e-11,1.54594e-23:99	0/1:113,0,160:21:0:14,7:0:7.15111e-11,1,1.75213e-18:99	0/0:0,69,197:23:0:23,0:0:1,8.82321e-09,2.45015e-23:80	0/0:0,75,198:25:0:25,0:0:1,2.21629e-09,1.94622e-23:86	0/0:0,33,178:11:0:11,0:0:0.999965,3.51246e-05,1.94616e-21:44	0/0:0,39,187:13:0:13,0:0:0.999991,8.82313e-06,2.45013e-22:50	0/0:0,33,178:11:0:11,0:0:0.999965,3.51246e-05,1.94616e-21:44	0/0:0,54,195:18:0:18,0:0:1,2.79014e-07,3.88323e-23:65
chr02	21384086	chr02_21384086_T_C	T	C	13.1371	.	.	GT:PL:DP:SP:AD:SCR:GP:GQ	0/0:0,48,191:16:0:16,0:0:0.999999,5.6919e-07,2.56127e-23:62	0/0:0,114,201:38:0:38,0:0:1,1.42974e-13,2.56127e-24:99	0/0:0,84,198:28:0:28,0:0:1,1.42974e-10,5.11041e-24:98	0/0:0,135,204:45:0:45,0:0:1,1.13569e-15,1.28368e-24:99	0/0:0,66,197:22:0:22,0:0:1,9.02107e-09,6.43363e-24:80	0/0:0,57,194:19:0:19,0:2:1,7.16569e-08,1.28368e-23:71	0/0:0,99,199:33:0:33,0:0:1,4.52124e-12,4.05934e-24:99	0/0:0,151,206:50:0:50,0:0:1,2.85271e-17,8.09946e-25:99	0/0:0,132,204:44:0:44,0:0:1,2.26599e-15,1.28368e-24:99	0/1:53,0,157:23:0:19,4:0:0.000139534,0.99986,1.79117e-18:38
chr02	21399381	chr02_21399381_C_T	C	T	506.878	.	.	GT:PL:DP:SP:AD:SCR:GP:GQ	0/0:0,96,197:32:0:32,0:0:1,2.15763e-10,3.6804e-21:96	0/0:0,66,196:22:0:22,0:0:1,2.15763e-07,4.63335e-21:66	0/0:0,72,197:24:0:24,0:0:1,5.41973e-08,3.6804e-21:72	0/0:0,120,202:40:0:40,0:0:1,8.58969e-13,1.16384e-21:99	0/0:0,60,193:21:0:20,0:0:0.999999,8.58968e-07,9.24473e-21:60	0/0:0,75,197:25:0:25,0:0:1,2.7163e-08,3.6804e-21:75	1/1:196,66,0:22:0:0,22:0:1.36177e-19,1.16972e-06,0.999999:59	1/1:197,75,0:25:0:0,25:0:1.0817e-19,1.47259e-07,1:68	1/1:191,45,0:15:0:0,15:0:4.30567e-19,0.000147238,0.999853:38	0/0:0,48,192:16:0:16,0:0:0.999986,1.36136e-05,1.16383e-20:48
chr02	21482870	chr02_21482870_T_C	T	C	21.1273	.	.	GT:PL:DP:SP:AD:SCR:GP:GQ	0/0:0,36,184:12:0:12,0:0:0.999985,1.45318e-05,3.33109e-22:48	0/0:0,45,190:15:0:15,0:0:0.999998,1.82947e-06,8.36742e-23:57	0/0:0,33,175:11:0:11,0:0:0.999971,2.89944e-05,2.64594e-21:45	0/0:0,39,183:13:0:13,0:0:0.999993,7.28321e-06,4.19362e-22:51	0/0:0,12,108:5:0:4,0:0:0.996363,0.003637,1.32133e-14:24	0/0:0,48,192:16:0:16,0:0:0.999999,9.16908e-07,5.27949e-23:60	0/1:60,0,137:12:0:8,4:0:1.72849e-05,0.999983,2.88575e-16:47	0/0:0,39,181:13:0:13,0:0:0.999993,7.28321e-06,6.64644e-22:51	0/0:0,27,170:9:0:9,0:0:0.999885,0.000115419,8.36647e-21:39	0/0:0,21,140:7:0:7,0:0:0.999541,0.000459332,8.36359e-18:33
chr02	21877075	chr02_21877075_C_T	C	T	127.726	.	.	GT:PL:DP:SP:AD:SCR:GP:GQ	0/0:0,78,198:26:0:26,0:0:1,3.52198e-09,1.95666e-22:84	0/0:0,27,170:9:0:9,0:0:0.999557,0.000443195,1.23402e-19:33	0/0:0,27,170:9:0:9,0:0:0.999557,0.000443195,1.23402e-19:33	0/0:0,72,197:24:0:24,0:0:1,1.40213e-08,2.46329e-22:78	0/0:0,24,162:8:0:8,0:0:0.999116,0.000883901,7.78271e-19:30	0/0:0,45,191:15:0:15,0:0:0.999993,7.02723e-06,9.80645e-22:51	0/0:0,33,180:11:0:11,0:0:0.999889,0.000111363,1.23443e-20:39	0/0:0,33,180:11:0:11,0:0:0.999889,0.000111363,1.23443e-20:39	1/1:180,33,0:11:0:0,11:0:8.02758e-17,0.00894071,0.991059:20	0/0:0,51,194:17:0:17,0:0:0.999998,1.76517e-06,4.9149e-22:57
chr02	22113590	chr02_22113590_T_C	T	C	28.6087	.	.	GT:PL:DP:SP:AD:SCR:GP:GQ	0/0:0,18,255:6:0:6,0:0:0.99928,0.000719887,1.63223e-29:31	0/0:0,21,255:7:0:7,0:0:0.999639,0.000360928,1.63281e-29:34	0/0:0,21,225:7:0:7,0:0:0.999639,0.000360928,1.63281e-26:34	0/0:0,42,255:14:0:14,0:0:0.999997,2.86798e-06,1.6334e-29:55	0/0:0,18,255:6:0:6,0:0:0.99928,0.000719887,1.63223e-29:31	./.:0,6,97:2:0:2,0:0:0.988711,0.0112888,1.01897e-13:19	0/1:68,0,198:11:17:9,2:0:3.48676e-06,0.999997,1.80101e-22:54	0/0:0,15,224:5:0:5,0:0:0.998565,0.00143533,2.05338e-26:28	0/0:0,57,255:19:0:19,0:0:1,9.06936e-08,1.6334e-29:70	0/0:0,33,255:11:0:11,0:0:0.999977,2.27807e-05,1.63337e-29:46
chr02	22415062	chr02_22415062_A_G	A	G	56.6659	.	.	GT:PL:DP:SP:AD:SCR:GP:GQ	./.:0,12,212:4:0:4,0:0:0.995412,0.00458802,8.37891e-25:23	./.:15,0,255:15:0:14,1:0:0.30211,0.69789,4.03041e-28:5	0/0:0,30,255:10:0:10,0:0:0.999927,7.3045e-05,4.21845e-29:41	0/0:0,66,255:22:0:22,0:2:1,1.83494e-08,4.21876e-29:77	0/0:0,30,255:10:0:10,0:0:0.999927,7.3045e-05,4.21845e-29:41	0/0:0,24,255:8:0:8,0:0:0.999709,0.000290734,4.21753e-29:35	0/1:90,0,242:7:0:5,2:0:1.36892e-08,1,1.15229e-26:78	0/0:0,45,255:15:0:15,0:0:0.999998,2.31005e-06,4.21875e-29:56	0/0:0,15,255:5:0:5,0:0:0.997695,0.00230473,4.20903e-29:26	0/0:0,24,255:8:0:8,0:0:0.999709,0.000290734,4.21753e-29:35
chr02	22776899	chr02_22776899_T_C	T	C	11.2539	.	.	GT:PL:DP:SP:AD:SCR:GP:GQ	0/0:0,63,255:21:0:21,0:21:1,1.25027e-08,4.91983e-30:79	0/0:0,39,255:13:0:13,0:13:0.999997,3.14053e-06,4.91981e-30:55	0/0:0,120,255:40:0:40,0:38:1,2.49462e-14,4.91983e-30:99	0/0:0,101,255:46:0:45,1:48:1,1.98155e-12,4.91983e-30:99	0/0:0,117,255:39:0:39,0:40:1,4.97743e-14,4.91983e-30:99	0/0:0,120,255:40:0:40,0:40:1,2.49462e-14,4.91983e-30:99	0/0:0,117,255:39:0:39,0:45:1,4.97743e-14,4.91983e-30:99	0/1:52,0,255:40:3:37,3:50:0.000252863,0.999747,1.97167e-28:35	./.:0,0,0:0:0:0,0:0:0,0,0:0	0/0:0,81,255:27:0:27,0:27:1,1.98155e-10,4.91983e-30:97
chr02	22816294	chr02_22816294_A_G	A	G	202.687	.	.	GT:PL:DP:SP:AD:SCR:GP:GQ	0/0:0,75,255:25:0:25,0:0:1,7.36993e-09,4.29404e-28:81	0/0:0,69,255:23:0:23,0:0:1,2.93402e-08,4.29404e-28:75	0/0:0,72,255:24:0:24,0:0:1,1.47049e-08,4.29404e-28:78	0/0:0,18,255:46:0:44,2:0:0.99632,0.00368012,4.27824e-28:24	0/0:0,96,255:32:0:32,0:0:1,5.85414e-11,4.29404e-28:99	0/0:0,102,255:34:0:34,0:0:1,1.47049e-11,4.29404e-28:99	0/0:0,117,255:39:0:39,0:0:1,4.65011e-13,4.29404e-28:99	0/0:0,75,255:25:0:25,0:0:1,7.36993e-09,4.29404e-28:81	1/1:255,87,0:29:0:0,29:0:2.32881e-24,3.4245e-08,1:74	0/0:0,93,255:31:0:31,0:0:1,1.16805e-10,4.29404e-28:99
chr02	22832240	chr02_22832240_A_G	A	G	524.665	.	.	GT:PL:DP:SP:AD:SCR:GP:GQ	0/1:36,0,255:11:3:9,2:2:0.000614848,0.999385,3.2258e-27:32	0/1:69,0,252:9:0:6,3:3:3.08344e-07,1,6.44028e-27:65	0/1:105,0,237:11:3:6,5:5:7.74524e-11,1,2.0366e-25:99	0/1:45,0,255:26:10:22,4:4:7.74464e-05,0.999923,3.22754e-27:41	0/1:100,0,255:13:6:8,5:5:2.44926e-10,1,3.22779e-27:96	0/1:74,0,255:23:6:18,5:5:9.75068e-08,1,3.22779e-27:70	0/0:0,45,255:15:0:15,0:0:0.999987,1.2911e-05,1.31785e-27:48	0/1:82,0,255:20:6:15,5:5:1.54538e-08,1,3.22779e-27:78	./.:0,143,255:106:11:100,6:6:1,2.04628e-15,1.31786e-27:99	0/1:85,0,255:19:6:14,5:5:7.74524e-09,1,3.22779e-27:81
chr02	22977584	chr02_22977584_A_G	A	G	4.57495	.	.	GT:PL:DP:SP:AD:SCR:GP:GQ	0/0:0,24,97:8:0:8,0:8:0.999811,0.00018879,1.12196e-13:37	0/0:0,27,144:9:0:9,0:9:0.999905,9.46279e-05,2.23882e-18:40	0/0:0,15,110:5:0:5,0:5:0.998502,0.00149765,5.61577e-15:28	0/1:42,0,156:6:0:5,1:6:0.0013285,0.998671,2.97456e-18:28	./.:0,9,71:3:0:3,0:3:0.994064,0.00593574,4.44094e-11:22	0/0:0,27,169:9:0:9,0:8:0.999905,9.46279e-05,7.07977e-21:40	0/0:0,15,113:5:0:5,0:5:0.998502,0.00149765,2.81455e-15:28	0/0:0,27,199:9:0:9,0:9:0.999905,9.46279e-05,7.07977e-24:40	0/0:0,21,98:7:0:7,0:7:0.999623,0.000376614,8.91039e-14:34	./.:0,9,135:3:0:3,0:3:0.994064,0.00593574,1.76797e-17:22
chr02	23099913	chr02_23099913_T_C	T	C	30.8631	.	.	GT:PL:DP:SP:AD:SCR:GP:GQ	0/0:0,33,255:11:0:11,0:0:0.999987,1.26881e-05,5.06688e-30:48	0/1:72,0,255:16:0:14,2:0:2.49228e-06,0.999997,2.00144e-28:56	0/0:0,45,255:15:0:15,0:0:0.999999,8.00576e-07,5.06694e-30:60	0/0:0,60,255:20:0:20,0:0:1,2.53165e-08,5.06694e-30:75	0/0:0,15,241:5:0:5,0:0:0.9992,0.000799936,1.27174e-28:30	0/0:0,27,255:9:0:9,0:0:0.99995,5.05104e-05,5.06668e-30:42	0/0:0,39,255:13:0:13,0:0:0.999997,3.18714e-06,5.06692e-30:54	0/0:0,48,255:16:0:16,0:0:1,4.01239e-07,5.06694e-30:63	0/0:0,33,255:11:0:11,0:0:0.999987,1.26881e-05,5.06688e-30:48	0/0:0,24,255:8:0:8,0:0:0.999899,0.000100776,5.06643e-30:39
chr02	23205565	chr02_23205565_A_G	A	G	1241.88	.	.	GT:PL:DP:SP:AD:SCR:GP:GQ	1/1:187,48,0:16:0:0,16:16:3.66472e-20,1.35846e-05,0.999986:48	1/1:194,75,0:25:0:0,25:25:7.31217e-21,2.71052e-08,1:75	1/1:183,42,0:14:0:0,14:14:9.20498e-20,5.40791e-05,0.999946:42	1/1:184,45,0:15:0:0,15:15:7.31198e-20,2.71045e-05,0.999973:45	0/0:0,51,184:17:0:17,0:17:0.999963,3.70673e-05,2.16739e-18:44	0/0:0,45,178:15:0:15,0:15:0.999852,0.000147551,8.62759e-18:38	1/1:168,30,0:10:0:0,10:10:2.90854e-18,0.000856409,0.999144:30	0/0:0,45,185:15:0:15,0:15:0.999852,0.000147551,1.72143e-18:38	1/1:213,57,0:19:0:0,19:19:9.20546e-23,1.71022e-06,0.999998:57	1/1:190,66,0:22:0:0,22:22:1.83673e-20,2.15305e-07,1:66
chr02	23245865	chr02_23245865_T_C	T	C	8.81546	.	.	GT:PL:DP:SP:AD:SCR:GP:GQ	0/0:0,78,255:26:0:26,0:52:1,4.4613e-10,6.26415e-30:93	0/0:0,63,255:21:0:21,0:42:1,1.41079e-08,6.26415e-30:78	0/0:0,63,255:21:0:21,0:42:1,1.41079e-08,6.26415e-30:78	0/0:0,12,255:24:0:23,1:47:0.998227,0.00177293,6.25304e-30:27	0/0:0,78,255:26:0:26,0:52:1,4.4613e-10,6.26415e-30:93	0/0:0,48,255:16:0:16,0:31:1,4.46129e-07,6.26415e-30:63	0/0:0,60,255:20:0:20,0:40:1,2.81489e-08,6.26415e-30:75	0/1:49,0,255:21:0:19,2:42:0.000447038,0.999553,2.22437e-28:33	0/0:0,45,255:15:0:15,0:30:0.999999,8.90145e-07,6.26415e-30:60	0/0:0,114,255:38:0:38,0:75:1,1.12063e-13,6.26415e-30:99
chr02	23532903	chr02_23532903_C_T	C	T	47.8753	.	.	GT:PL:DP:SP:AD:SCR:GP:GQ	0/1:87,0,217:8:14:6,2:2:3.89076e-08,1,2.55803e-24:74	0/0:0,18,255:6:0:6,0:0:0.999188,0.000812106,2.07739e-29:30	0/0:0,15,201:5:0:5,0:1:0.998381,0.00161906,5.21395e-24:27	0/0:0,27,255:9:0:9,0:0:0.999898,0.000102311,2.07887e-29:39	./.:0,12,220:4:0:4,0:0:0.996775,0.00322524,6.55342e-26:24	0/0:0,27,255:9:0:9,0:3:0.999898,0.000102311,2.07887e-29:39	0/0:0,36,255:12:0:12,0:0:0.999987,1.28813e-05,2.07905e-29:48	./.:0,9,151:3:0:3,0:0:0.993585,0.00641461,5.18891e-19:21	0/0:0,36,255:12:0:12,0:7:0.999987,1.28813e-05,2.07905e-29:48	0/0:0,15,212:5:0:5,0:4:0.998381,0.00161906,4.14159e-25:27
chr02	23796074	chr02_23796074_T_C	T	C	35.0681	.	.	GT:PL:DP:SP:AD:SCR:GP:GQ	0/1:50,0,98:6:0:4,2:6:9.31222e-05,0.999907,4.25408e-12:40	0/0:0,21,154:7:0:7,0:7:0.999148,0.00085219,1.14652e-18:30	0/0:0,15,129:5:0:5,0:5:0.996616,0.00338403,3.61644e-16:24	0/0:0,18,143:6:0:6,0:6:0.998301,0.0016989,1.44216e-17:27	0/1:33,0,145:12:0:10,2:12:0.00464591,0.995354,8.44937e-17:23	0/0:0,15,165:5:0:5,0:6:0.996616,0.00338403,9.08408e-20:24	0/0:0,27,170:9:0:9,0:9:0.999786,0.000214197,2.88177e-20:36	0/0:0,36,183:12:0:12,0:13:0.999973,2.69709e-05,1.44458e-21:45	0/0:0,33,180:11:0:11,0:11:0.999946,5.38125e-05,2.88224e-21:42	0/0:0,15,129:5:0:5,0:5:0.996616,0.00338403,3.61644e-16:24
chr02	23829274	chr02_23829274_C_G	C	G	145.679	.	.	GT:PL:DP:SP:AD:SCR:GP:GQ	0/0:0,93,198:31:0:31,0:0:1,1.11375e-10,1.95666e-22:99	0/0:0,78,197:26:0:26,0:0:1,3.52198e-09,2.46329e-22:84	0/0:0,90,199:30:0:30,0:0:1,2.22222e-10,1.55423e-22:96	./.:0,160,206:53:0:53,0:0:1,2.22222e-17,3.10109e-23:99	0/0:0,120,202:40:0:40,0:0:1,2.22222e-13,7.7896e-23:99	0/0:0,87,197:29:0:29,0:0:1,4.43392e-10,2.46329e-22:93	0/0:0,114,200:38:0:38,0:1:1,8.84683e-13,1.23457e-22:99	0/0:0,126,202:42:0:42,0:0:1,5.58197e-14,7.7896e-23:99	1/1:198,84,0:28:0:0,28:0:1.28376e-18,7.16593e-08,1:71	0/0:0,111,200:37:0:37,0:1:1,1.76517e-12,1.23457e-22:99
chr02	24329003	chr02_24329003_T_C	T	C	3.48169	.	.	GT:PL:DP:SP:AD:SCR:GP:GQ	0/0:0,36,184:12:0:12,0:0:0.999991,8.81237e-06,1.22498e-22:50	0/0:0,27,170:9:0:9,0:0:0.99993,6.99949e-05,3.07682e-21:41	0/1:41,0,205:16:0:13,3:0:0.00225903,0.997741,2.76729e-23:26	0/0:0,66,194:22:0:22,0:0:1,8.81245e-09,1.22499e-23:80	0/0:0,24,159:8:0:8,0:0:0.99986,0.000139648,3.87322e-20:38	0/0:0,30,167:10:0:10,0:0:0.999965,3.50817e-05,6.13928e-21:44	0/0:0,18,138:7:0:6,0:0:0.999444,0.000555719,4.87407e-18:32	0/0:0,54,193:18:0:18,0:0:1,1.39668e-07,1.54217e-23:68	0/0:0,60,255:20:0:20,0:0:1,3.5083e-08,9.73045e-30:74	0/0:0,21,144:7:0:7,0:0:0.999721,0.000278596,1.22465e-18:35
chr02	24478009	chr02_24478009_A_G	A	G	4.55908	.	.	GT:PL:DP:SP:AD:SCR:GP:GQ	0/0:0,21,121:7:0:7,0:0:0.999625,0.000374734,4.4213e-16:34	0/0:0,15,116:5:0:5,0:0:0.99851,0.00149018,1.39658e-15:28	0/0:0,15,123:5:0:5,0:0:0.99851,0.00149018,2.78654e-16:28	0/0:0,24,162:8:0:8,0:0:0.999812,0.000187847,3.51262e-20:37	0/1:42,0,130:9:0:7,2:0:0.00133516,0.998665,1.17827e-15:28	0/0:0,24,140:8:0:8,0:0:0.999812,0.000187847,5.56713e-18:37	0/0:0,24,155:8:0:8,0:0:0.999812,0.000187847,1.76048e-19:37	0/0:0,42,189:14:0:14,0:0:0.999997,2.97773e-06,7.0099e-23:55	./.:0,9,84:3:0:3,0:0:0.994094,0.00590628,2.20364e-12:22	./.:0,12,106:4:0:4,0:0:0.997031,0.0029689,1.39451e-14:25
chr02	24539050	chr02_24539050_G_A	G	A	202.811	.	.	GT:PL:DP:SP:AD:SCR:GP:GQ	0/0:0,21,149:7:0:7,0:0:0.998238,0.00176206,1.55149e-17:27	./.:0,9,147:3:0:3,0:2:0.972785,0.0272148,2.39625e-17:15	0/0:0,57,255:19:0:19,0:7:1,4.43391e-07,3.90404e-28:63	0/0:0,51,236:17:0:17,0:4:0.999998,1.76517e-06,3.10109e-26:57	0/0:0,39,210:13:0:13,0:2:0.999972,2.79753e-05,1.23453e-23:45	0/0:0,57,249:19:0:19,0:1:1,4.43391e-07,1.55423e-27:63	0/0:0,30,218:10:0:10,0:2:0.999778,0.000222173,1.95622e-24:36	0/0:0,54,236:18:0:18,0:2:0.999999,8.84682e-07,3.10109e-26:60	1/1:255,45,0:15:0:0,15:6:2.55999e-24,0.000568886,0.999431:32	0/0:0,42,189:14:0:14,0:0:0.999986,1.40211e-05,1.55421e-21:48
chr02	24692147	chr02_24692147_C_T	C	T	202.774	.	.	GT:PL:DP:SP:AD:SCR:GP:GQ	0/0:0,15,238:5:0:5,0:8:0.993022,0.00697825,1.943e-26:21	0/0:0,42,255:14:0:14,0:23:0.999986,1.40211e-05,3.90399e-28:48	0/0:0,33,255:11:0:11,0:17:0.999889,0.000111363,3.90361e-28:39	0/0:0,57,255:19:0:19,0:34:1,4.43391e-07,3.90404e-28:63	0/0:0,42,255:14:0:14,0:23:0.999986,1.40211e-05,3.90399e-28:48	0/0:0,42,255:14:0:14,0:22:0.999986,1.40211e-05,3.90399e-28:48	./.:0,12,220:4:0:4,0:6:0.986173,0.0138274,1.2175e-24:18	0/0:0,39,255:13:0:13,0:18:0.999972,2.79753e-05,3.90394e-28:45	1/1:255,45,0:15:0:0,15:24:2.55999e-24,0.000568886,0.999431:32	0/0:0,39,255:13:0:13,0:24:0.999972,2.79753e-05,3.90394e-28:45
chr02	24775785	chr02_24775785_C_T	C	T	12.2633	.	.	GT:PL:DP:SP:AD:SCR:GP:GQ	0/0:0,27,170:9:0:9,0:0:0.999847,0.000153458,1.47906e-20:38	0/0:0,21,154:7:0:7,0:0:0.999389,0.000610648,5.88555e-19:32	./.:0,0,0:0:0:0,0:0:0,0,0:0	0/0:0,36,184:12:0:12,0:0:0.999981,1.93218e-05,5.88903e-22:47	0/0:0,21,144:7:0:7,0:0:0.999389,0.000610648,5.88555e-18:32	0/1:50,0,98:6:0:4,2:0:0.000129983,0.99987,3.04747e-12:38	./.:0,3,37:1:0:1,0:0:0.962878,0.0371217,2.842e-07:14	0/0:0,24,162:8:0:8,0:0:0.999694,0.000306142,9.3308e-20:35	0/0:0,27,167:9:0:9,0:0:0.999847,0.000153458,2.95111e-20:38	0/0:0,27,163:9:0:9,0:0:0.999847,0.000153458,7.41285e-20:38
chr02	24909193	chr02_24909193_T_C	T	C	15.1862	.	.	GT:PL:DP:SP:AD:SCR:GP:GQ	./.:22,0,100:5:0:4,1:0:0.0561771,0.943823,2.50128e-12:12	0/0:0,21,154:7:0:7,0:0:0.999159,0.000841329,1.11747e-18:30	0/0:0,24,162:8:0:8,0:0:0.999578,0.00042184,1.77182e-19:33	0/0:0,42,189:14:0:14,0:0:0.999993,6.6885e-06,3.53671e-22:51	0/1:39,0,141:10:0:8,2:0:0.00118619,0.998814,2.1026e-16:29	0/0:0,63,196:21:0:21,0:0:1,5.3129e-08,7.05672e-23:72	0/0:0,30,173:10:0:10,0:0:0.999894,0.000105995,1.40785e-20:39	./.:7,0,142:10:0:9,1:0:0.653044,0.346956,5.80157e-17:4	0/0:0,21,154:7:0:7,0:0:0.999159,0.000841329,1.11747e-18:30	0/0:0,24,155:8:0:8,0:0:0.999578,0.00042184,8.88013e-19:33
chr02	25372170	chr02_25372170_G_A	G	A	18.6885	.	.	GT:PL:DP:SP:AD:SCR:GP:GQ	0/0:0,54,255:18:0:18,0:13:1,1.88082e-07,1.76455e-29:67	0/1:58,0,221:13:3:10,3:3:3.35458e-05,0.999966,9.38151e-25:44	0/0:0,54,255:18:0:18,0:5:1,1.88082e-07,1.76455e-29:67	0/0:0,66,255:22:0:22,0:11:1,1.18672e-08,1.76455e-29:79	0/0:0,81,255:27:0:27,0:7:1,3.75273e-10,1.76455e-29:94	0/0:0,66,255:22:0:22,0:7:1,1.18672e-08,1.76455e-29:79	0/0:0,60,255:20:0:20,0:5:1,4.7244e-08,1.76455e-29:73	0/0:0,87,255:29:0:29,0:10:1,9.42643e-11,1.76455e-29:99	0/0:0,84,255:28:0:28,0:11:1,1.88082e-10,1.76455e-29:97	0/0:0,60,255:20:0:20,0:11:1,4.7244e-08,1.76455e-29:73
chr02	25394046	chr02_25394046_T_C	T	C	702.849	.	.	GT:PL:DP:SP:AD:SCR:GP:GQ	0/1:53,0,129:5:10:3,2:0:2.55383e-06,0.999997,6.17656e-14:55	0/1:77,0,130:6:4:3,3:0:1.0167e-08,1,4.90623e-14:79	0/1:114,0,42:6:0:1,5:0:2.02852e-12,0.999969,3.09552e-05:45	0/1:22,0,196:5:0:4,1:0:0.00320478,0.996795,1.22844e-20:24	0/1:114,0,19:6:0:1,5:1:2.01613e-12,0.993861,0.00613866:22	0/1:77,0,133:6:0:3,3:1:1.0167e-08,1,2.45894e-14:79	./.:37,3,0:1:0:0,1:0:0.000102499,0.505274,0.494623:3	0/1:139,0,213:13:22:5,8:0:6.41494e-15,1,2.45894e-22:99	0/1:19,0,244:6:0:5,1:1:0.00637405,0.993626,1.94075e-25:21	0/1:105,0,130:8:0:3,5:0:1.61136e-11,1,4.90623e-14:99
chr02	25716409	chr02_25716409_T_C	T	C	1707.9	.	.	GT:PL:DP:SP:AD:SCR:GP:GQ	1/1:255,30,0:10:0:0,10:20:5.80329e-27,0.000856409,0.999144:30	1/1:255,42,0:14:0:0,14:28:5.80795e-27,5.40791e-05,0.999946:42	1/1:255,72,0:24:0:0,24:48:5.80827e-27,5.40821e-08,1:72	1/1:255,48,0:16:0:0,16:32:5.80819e-27,1.35846e-05,0.999986:48	0/0:0,45,255:15:0:15,0:30:0.999852,0.000147551,1.72143e-25:38	0/0:0,48,255:16:0:16,0:32:0.999926,7.39562e-05,1.72156e-25:41	1/1:255,54,0:18:0:0,18:36:5.80825e-27,3.41234e-06,0.999997:54	0/0:0,51,255:17:0:17,0:30:0.999963,3.70673e-05,1.72162e-25:44	1/1:255,69,0:23:0:0,23:45:5.80826e-27,1.07908e-07,1:69	1/1:255,24,0:8:0:0,8:16:5.78851e-27,0.00340074,0.996599:24
chr02	25789977	chr02_25789977_C_T	C	T	202.74	.	.	GT:PL:DP:SP:AD:SCR:GP:GQ	0/0:0,45,255:15:0:15,0:29:0.999993,7.02723e-06,3.90402e-28:51	0/0:0,48,255:16:0:16,0:32:0.999996,3.52197e-06,3.90403e-28:54	0/0:0,72,255:24:0:24,0:48:1,1.40213e-08,3.90405e-28:78	0/0:0,54,255:18:0:18,0:36:0.999999,8.84682e-07,3.90404e-28:60	./.:0,12,220:4:0:4,0:8:0.986173,0.0138274,1.2175e-24:18	0/0:0,57,255:19:0:19,0:36:1,4.43391e-07,3.90404e-28:63	0/0:0,39,255:13:0:13,0:22:0.999972,2.79753e-05,3.90394e-28:45	0/0:0,48,255:16:0:16,0:32:0.999996,3.52197e-06,3.90403e-28:54	1/1:255,87,0:29:0:0,29:58:2.56144e-24,3.59147e-08,1:74	0/0:0,57,255:19:0:19,0:38:1,4.43391e-07,3.90404e-28:63
chr02	25826304	chr02_25826304_T_C	T	C	14.8402	.	.	GT:PL:DP:SP:AD:SCR:GP:GQ	0/0:0,18,143:6:0:6,0:0:0.998681,0.001319,8.68969e-18:28	0/1:53,0,79:5:0:3,2:0:6.01389e-05,0.99994,2.6226e-10:42	./.:0,9,74:3:0:3,0:0:0.989618,0.0103821,6.83983e-11:19	0/0:0,18,138:6:0:6,0:0:0.998681,0.001319,2.74792e-17:28	0/0:0,21,144:7:0:7,0:0:0.999339,0.000661502,6.90701e-18:31	0/0:0,27,160:9:0:9,0:0:0.999834,0.000166244,1.73582e-19:37	./.:0,9,84:3:0:3,0:0:0.989618,0.0103821,6.83983e-12:19	0/0:0,24,162:8:0:8,0:0:0.999668,0.000331646,1.09505e-19:34	0/0:0,30,173:10:0:10,0:0:0.999917,8.33264e-05,8.70044e-21:40	0/0:0,15,129:5:0:5,0:0:0.997372,0.0026283,2.17989e-16:25
chr02	25931880	chr02_25931880_A_G	A	G	4.99919	.	.	GT:PL:DP:SP:AD:SCR:GP:GQ	0/0:0,54,255:18:0:18,0:36:1,6.50857e-08,2.11305e-30:71	0/0:0,81,255:27:0:27,0:54:1,1.29863e-10,2.11305e-30:98	0/0:0,93,255:31:0:31,0:62:1,8.1938e-12,2.11305e-30:99	0/0:0,126,255:42:0:42,0:82:1,4.10663e-15,2.11305e-30:99	0/0:0,90,255:30:0:30,0:60:1,1.63488e-11,2.11305e-30:99	0/1:46,0,255:37:3:34,3:74:0.00153408,0.998466,1.2905e-28:28	0/0:0,84,255:28:0:28,0:56:1,6.50857e-11,2.11305e-30:99	0/0:0,126,255:42:0:42,0:84:1,4.10663e-15,2.11305e-30:99	0/0:0,69,255:23:0:23,0:45:1,2.05819e-09,2.11305e-30:86	0/0:0,57,255:19:0:19,0:38:1,3.26201e-08,2.11305e-30:74
chr02	26090347	chr02_26090347_A_G	A	G	12.7634	.	.	GT:PL:DP:SP:AD:SCR:GP:GQ	0/0:0,30,255:10:0:10,0:14:0.999977,2.2922e-05,4.15389e-30:46	0/0:0,51,255:17:0:17,0:26:1,1.8208e-07,4.15399e-30:67	0/0:0,42,255:14:0:14,0:28:0.999999,1.44631e-06,4.15398e-30:58	0/0:0,63,255:21:0:21,0:36:1,1.14885e-08,4.15399e-30:79	0/0:0,54,255:18:0:18,0:34:1,9.12562e-08,4.15399e-30:70	0/1:54,0,255:19:9:17,2:32:0.000173645,0.999826,1.81187e-28:37	0/0:0,87,255:29:0:29,0:46:1,4.57365e-11,4.15399e-30:99	0/0:0,45,255:15:0:15,0:24:0.999999,7.24874e-07,4.15399e-30:61	0/0:0,51,255:17:0:17,0:29:1,1.8208e-07,4.15399e-30:67	0/0:0,48,255:16:0:16,0:28:1,3.63298e-07,4.15399e-30:64
chr02	26096302	chr02_26096302_T_C	T	C	15.0711	.	.	GT:PL:DP:SP:AD:SCR:GP:GQ	0/1:57,0,255:21:0:19,2:42:0.000103743,0.999896,1.52017e-28:39	0/0:0,78,255:26:0:26,0:49:1,3.04787e-10,2.9237e-30:95	0/0:0,24,255:8:0:8,0:16:0.999923,7.65532e-05,2.92348e-30:41	0/0:0,66,255:22:0:22,0:38:1,4.83055e-09,2.9237e-30:83	0/0:0,42,255:14:0:14,0:27:0.999999,1.21338e-06,2.9237e-30:59	0/0:0,87,255:29:0:29,0:58:1,3.83704e-11,2.9237e-30:99	./.:0,9,142:3:0:3,0:6:0.997585,0.00241516,5.81947e-19:26	0/0:0,36,255:12:0:12,0:24:0.999995,4.83053e-06,2.92369e-30:53	0/0:0,27,255:9:0:9,0:18:0.999962,3.8369e-05,2.92359e-30:44	0/0:0,54,255:18:0:18,0:36:1,7.65591e-08,2.9237e-30:71
chr02	26232643	chr02_26232643_A_G	A	G	24.6533	.	.	GT:PL:DP:SP:AD:SCR:GP:GQ	0/0:0,21,154:7:0:7,0:0:0.999406,0.000593812,5.56539e-19:32	0/0:0,24,162:8:0:8,0:0:0.999702,0.000297699,8.82317e-20:35	0/0:0,18,143:6:0:6,0:0:0.998816,0.00118411,7.00228e-18:29	0/0:0,30,175:10:0:10,0:0:0.999925,7.47953e-05,4.42305e-21:41	0/1:63,0,133:11:0:8,3:0:6.70024e-06,0.999993,9.37225e-16:51	0/0:0,18,143:6:0:6,0:0:0.998816,0.00118411,7.00228e-18:29	0/0:0,39,187:13:0:13,0:0:0.999991,9.41679e-06,2.79094e-22:50	./.:0,3,103:5:0:4,1:0:0.963865,0.0361346,6.75726e-14:14	0/0:0,33,178:11:0:11,0:0:0.999963,3.74879e-05,2.21686e-21:44	0/0:0,30,175:10:0:10,0:0:0.999925,7.47953e-05,4.42305e-21:41
chr02	26241831	chr02_26241831_T_C	T	C	1369.03	.	.	GT:PL:DP:SP:AD:SCR:GP:GQ	1/1:192,48,0:16:0:0,16:0:3.94345e-21,7.9244e-06,0.999992:51	1/1:143,18,0:6:0:0,6:0:3.10779e-16,0.00786216,0.992138:21	1/1:189,42,0:14:0:0,14:0:7.86804e-21,3.15469e-05,0.999968:45	1/1:189,42,0:14:0:0,14:0:7.86804e-21,3.15469e-05,0.999968:45	./.:0,18,143:6:0:6,0:0:0.887476,0.112524,7.11666e-14:9	0/0:0,57,195:19:0:19,0:0:0.999984,1.59618e-05,5.05956e-19:47	1/1:162,24,0:8:0:0,8:0:3.93565e-18,0.00198658,0.998013:27	1/1:186,42,0:14:0:0,14:0:1.56988e-20,3.15469e-05,0.999968:45	1/1:186,42,0:14:0:0,14:0:1.56988e-20,3.15469e-05,0.999968:45	1/1:189,42,0:14:0:0,14:0:7.86804e-21,3.15469e-05,0.999968:45
chr02	26629434	chr02_26629434_A_G	A	G	1972.47	.	.	GT:PL:DP:SP:AD:SCR:GP:GQ	1/1:255,96,0:32:0:0,32:0:1.97642e-27,1.25594e-10,1:99	1/1:255,60,0:20:0:0,20:0:1.97642e-27,5e-07,1:63	1/1:255,75,0:25:0:0,25:0:1.97642e-27,1.58114e-08,1:78	1/1:255,75,0:25:0:0,25:0:1.97642e-27,1.58114e-08,1:78	0/0:0,123,255:41:0:41,0:0:1,4.0095e-12,5.05964e-25:99	0/0:0,72,255:24:0:24,0:0:1,5.04766e-07,5.05964e-25:62	1/1:255,66,0:22:0:0,22:0:1.97642e-27,1.25594e-07,1:69	1/1:255,81,0:27:0:0,27:0:1.97642e-27,3.97164e-09,1:84	1/1:255,120,0:40:0:0,40:0:1.97642e-27,5e-13,1:99	1/1:255,75,0:25:0:0,25:0:1.97642e-27,1.58114e-08,1:78
chr02	26768398	chr02_26768398_T_C	T	C	14.5453	.	.	GT:PL:DP:SP:AD:SCR:GP:GQ	0/0:0,18,138:6:0:6,0:0:0.998971,0.00102927,1.67281e-17:29	0/0:0,18,143:6:0:6,0:0:0.998971,0.00102927,5.2899e-18:29	./.:0,6,67:2:0:2,0:0:0.983933,0.0160673,2.07424e-10:17	0/0:0,24,162:8:0:8,0:0:0.999741,0.000258741,6.66472e-20:35	0/1:53,0,111:8:0:5,3:0:7.70884e-05,0.999923,1.29087e-13:41	0/0:0,24,162:8:0:8,0:0:0.999741,0.000258741,6.66472e-20:35	./.:0,9,92:3:0:3,0:0:0.991882,0.00811778,6.61233e-13:20	0/0:0,21,154:7:0:7,0:0:0.999484,0.000516123,4.20407e-19:32	0/0:0,18,143:6:0:6,0:0:0.998971,0.00102927,5.2899e-18:29	0/0:0,24,159:8:0:8,0:0:0.999741,0.000258741,1.32979e-19:35
chr02	26825931	chr02_26825931_C_T	C	T	47.0067	.	.	GT:PL:DP:SP:AD:SCR:GP:GQ	0/1:87,0,255:11:0:9,2:22:5.38721e-08,1,2.92803e-28:72	0/0:0,48,255:16:0:16,0:30:0.999999,5.86997e-07,1.08445e-29:62	0/0:0,78,255:26:0:26,0:51:1,5.86997e-10,1.08446e-29:92	0/0:0,57,255:19:0:19,0:38:1,7.38985e-08,1.08446e-29:71	0/0:0,45,255:15:0:15,0:30:0.999999,1.17121e-06,1.08445e-29:59	0/0:0,75,255:25:0:25,0:49:1,1.17121e-09,1.08446e-29:89	0/0:0,69,255:23:0:23,0:46:1,4.66268e-09,1.08446e-29:83	0/0:0,60,255:20:0:20,0:40:1,3.7037e-08,1.08446e-29:74	0/0:0,69,255:23:0:23,0:46:1,4.66268e-09,1.08446e-29:83	0/0:0,51,255:17:0:17,0:34:1,2.94195e-07,1.08446e-29:65
chr02	26831588	chr02_26831588_T_C	T	C	7.25011	.	.	GT:PL:DP:SP:AD:SCR:GP:GQ	0/0:0,24,208:8:0:8,0:0:0.999732,0.000268315,1.80031e-24:35	0/0:0,36,184:12:0:12,0:0:0.999983,1.69338e-05,4.5233e-22:47	0/0:0,30,204:10:0:10,0:0:0.999933,6.74112e-05,4.52307e-24:41	0/0:0,45,255:15:0:15,0:0:0.999998,2.13187e-06,3.59304e-29:56	0/1:45,0,99:5:0:4,1:0:0.000468851,0.999531,2.12079e-12:33	0/0:0,45,214:15:0:15,0:0:0.999998,2.13187e-06,4.52337e-25:56	0/0:0,48,255:16:0:16,0:1:0.999999,1.06847e-06,3.59304e-29:59	0/0:0,39,255:13:0:13,0:0:0.999992,8.48707e-06,3.59302e-29:50	0/0:0,36,182:12:0:12,0:0:0.999983,1.69338e-05,7.16895e-22:47	./.:0,12,113:4:0:4,0:0:0.995764,0.00423563,5.67048e-15:23
chr02	30372838	chr02_30372838_A_G	A	G	5.29411	.	.	GT:PL:DP:SP:AD:SCR:GP:GQ	0/0:0,21,196:7:0:7,0:9:0.999499,0.00050143,2.50367e-23:32	0/0:0,27,255:9:0:9,0:12:0.999874,0.000126001,3.15312e-29:38	0/0:0,18,166:6:0:6,0:7:0.999,0.000999985,2.50243e-20:30	0/0:0,21,154:7:0:7,0:7:0.999499,0.00050143,3.96806e-19:32	0/1:42,0,114:6:0:5,1:7:0.000998018,0.999002,6.27963e-14:30	0/0:0,24,159:8:0:8,0:8:0.999749,0.000251373,1.25512e-19:35	./.:0,0,0:0:0:0,0:0:0,0,0:0	0/0:0,33,255:11:0:11,0:13:0.999968,3.16529e-05,3.15342e-29:44	0/0:0,27,170:9:0:9,0:9:0.999874,0.000126001,9.97105e-21:38	./.:0,0,0:0:0:0,0:0:0,0,0:0
chr02	30430647	chr02_30430647_A_G	A	G	15.5827	.	.	GT:PL:DP:SP:AD:SCR:GP:GQ	0/0:0,42,255:14:0:14,0:0:0.999999,1.41788e-06,3.99226e-30:58	0/0:0,27,255:9:0:9,0:0:0.999955,4.48353e-05,3.99208e-30:43	0/0:0,42,255:14:0:14,0:0:0.999999,1.41788e-06,3.99226e-30:58	0/0:0,78,255:26:0:26,0:0:1,3.56155e-10,3.99226e-30:94	0/0:0,36,255:12:0:12,0:0:0.999994,5.64465e-06,3.99224e-30:52	0/0:0,81,255:27:0:27,0:0:1,1.78501e-10,3.99226e-30:97	0/0:0,36,255:12:0:12,0:0:0.999994,5.64465e-06,3.99224e-30:52	0/1:57,0,255:18:3:16,2:0:8.87814e-05,0.999911,1.7764e-28:40	0/0:0,21,255:7:0:7,0:0:0.999822,0.000178469,3.99155e-30:37	0/0:0,54,255:18:0:18,0:0:1,8.94622e-08,3.99226e-30:70
chr02	30436766	chr02_30436766_T_A	T	A	28.3403	.	.	GT:PL:DP:SP:AD:SCR:GP:GQ	./.:0,9,169:3:0:3,0:6:0.996364,0.00363579,2.63463e-21:24	0/0:0,33,255:11:0:11,0:22:0.999985,1.45269e-05,6.64194e-30:48	0/0:0,27,255:9:0:9,0:14:0.999942,5.78303e-05,6.64165e-30:42	0/0:0,30,255:10:0:10,0:18:0.999971,2.89846e-05,6.64184e-30:45	0/1:69,0,255:14:3:12,2:28:4.34328e-06,0.999996,2.29149e-28:53	0/0:0,39,255:13:0:13,0:26:0.999996,3.64904e-06,6.64201e-30:54	./.:0,6,110:2:0:2,0:4:0.992772,0.0072282,2.08521e-15:21	0/0:0,30,255:10:0:10,0:20:0.999971,2.89846e-05,6.64184e-30:45	0/0:0,39,255:13:0:13,0:22:0.999996,3.64904e-06,6.64201e-30:54	0/0:0,30,255:10:0:10,0:20:0.999971,2.89846e-05,6.64184e-30:45
chr02	30634856	chr02_30634856_A_G	A	G	18.7399	.	.	GT:PL:DP:SP:AD:SCR:GP:GQ	0/0:0,48,190:16:0:16,0:0:0.999999,7.48767e-07,5.58e-23:61	0/1:58,0,151:13:0:10,3:0:3.35458e-05,0.999966,9.38151e-18:44	0/0:0,27,163:9:0:9,0:0:0.999906,9.42554e-05,2.79636e-20:40	0/0:0,54,193:18:0:18,0:1:1,1.88082e-07,2.79662e-23:67	0/0:0,39,255:13:0:13,0:0:0.999994,5.94764e-06,1.76454e-29:52	0/0:0,36,177:12:0:12,0:0:0.999988,1.1867e-05,1.11334e-21:49	0/0:0,33,201:11:0:11,0:0:0.999976,2.36776e-05,4.43225e-24:46	0/0:0,42,188:14:0:14,0:0:0.999997,2.98089e-06,8.84368e-23:55	./.:0,6,67:2:0:2,0:0:0.988272,0.011728,1.1003e-10:19	0/0:0,30,173:10:0:10,0:0:0.999953,4.72418e-05,2.79649e-21:43
chr02	31419463	chr02_31419463_T_C	T	C	18.7507	.	.	GT:PL:DP:SP:AD:SCR:GP:GQ	./.:0,9,92:3:0:3,0:0:0.994088,0.00591251,3.49993e-13:22	0/0:0,18,143:6:0:6,0:0:0.999252,0.000748207,2.79453e-18:31	0/0:0,27,170:9:0:9,0:0:0.999906,9.42554e-05,5.57947e-21:40	0/0:0,78,198:26:0:26,0:0:1,7.48768e-10,8.84371e-24:91	0/0:0,24,162:8:0:8,0:0:0.999812,0.000188047,3.52008e-20:37	0/0:0,27,170:9:0:9,0:0:0.999906,9.42554e-05,5.57947e-21:40	./.:0,9,92:3:0:3,0:0:0.994088,0.00591251,3.49993e-13:22	0/1:58,0,151:13:0:10,3:0:3.35458e-05,0.999966,9.38151e-18:44	0/0:0,15,129:5:0:5,0:0:0.998508,0.00149176,7.01432e-17:28	0/0:0,33,180:11:0:11,0:0:0.999976,2.36776e-05,5.57987e-22:46
chr02	31420483	chr02_31420483_C_A	C	A	131.916	.	.	GT:PL:DP:SP:AD:SCR:GP:GQ	0/0:0,18,138:6:0:6,0:0:0.99649,0.00350962,1.94979e-16:24	0/0:0,18,143:6:0:6,0:0:0.99649,0.00350962,6.16578e-17:24	0/0:0,15,123:5:0:5,0:0:0.993022,0.00697825,6.14432e-15:21	0/0:0,42,186:14:0:14,0:0:0.999986,1.40211e-05,3.10105e-21:48	0/0:0,24,162:8:0:8,0:0:0.999116,0.000883901,7.78271e-19:30	0/0:0,15,123:5:0:5,0:0:0.993022,0.00697825,6.14432e-15:21	0/0:0,30,170:10:0:10,0:0:0.999778,0.000222173,1.23429e-19:36	./.:0,12,106:4:0:4,0:0:0.986173,0.0138274,3.05821e-13:18	1/1:184,36,0:12:0:0,12:0:3.21015e-17,0.00450104,0.995499:23	./.:0,12,113:4:0:4,0:0:0.986173,0.0138274,6.10194e-14:18
chr02	31493554	chr02_31493554_G_A	G	A	50.4094	.	.	GT:PL:DP:SP:AD:SCR:GP:GQ	./.:0,6,120:2:0:2,0:0:0.989851,0.0101485,4.12266e-16:19	0/0:0,30,255:10:0:10,0:0:0.999959,4.08147e-05,1.31701e-29:43	0/0:0,24,255:8:0:8,0:0:0.999838,0.000162466,1.31685e-29:37	0/1:90,0,255:10:0:8,2:0:2.45e-08,1,3.22681e-28:76	0/0:0,39,255:13:0:13,0:0:0.999995,5.13844e-06,1.31706e-29:52	0/0:0,33,255:11:0:11,0:0:0.99998,2.04562e-05,1.31704e-29:46	./.:0,3,60:1:0:1,0:0:0.979953,0.0200465,4.08144e-10:16	0/0:0,18,255:6:0:6,0:0:0.999354,0.000646477,1.31622e-29:31	0/0:0,15,255:5:0:5,0:0:0.998711,0.00128906,1.31537e-29:28	0/0:0,36,255:12:0:12,0:0:0.99999,1.02525e-05,1.31705e-29:49
chr02	31553113	chr02_31553113_T_C	T	C	4.5134	.	.	GT:PL:DP:SP:AD:SCR:GP:GQ	./.:0,6,67:2:0:2,0:0:0.988711,0.0112888,1.01897e-10:19	0/0:0,21,144:7:0:7,0:0:0.999639,0.000360928,2.05559e-18:34	0/0:0,27,170:9:0:9,0:0:0.999909,9.06854e-05,5.16481e-21:40	0/0:0,30,170:10:0:10,0:0:0.999955,4.54524e-05,5.16504e-21:43	0/0:0,18,143:6:0:6,0:0:0.99928,0.000719887,2.58691e-18:31	0/0:0,24,162:8:0:8,0:0:0.999819,0.000180925,3.25848e-20:37	./.:0,12,113:4:0:4,0:0:0.99714,0.00285978,2.58137e-15:25	0/0:0,30,175:10:0:10,0:0:0.999955,4.54524e-05,1.63333e-21:43	0/1:42,0,134:9:0:7,2:0:0.00138618,0.998614,4.51767e-16:28	0/0:0,15,123:5:0:5,0:0:0.998565,0.00143533,2.58506e-16:28
chr02	31561701	chr02_31561701_C_T	C	T	298.582	.	.	GT:PL:DP:SP:AD:SCR:GP:GQ	0/1:37,0,147:14:0:11,3:0:0.00040804,0.999592,2.43716e-16:33	0/1:43,0,79:5:0:3,2:0:0.000102526,0.999897,1.53821e-09:39	0/1:116,0,129:13:0:7,6:1:5.13901e-12,1,1.53837e-14:99	./.:13,0,134:8:0:7,1:1:0.0930007,0.906999,4.41233e-15:10	0/0:0,18,143:6:0:6,0:0:0.992313,0.00768722,2.9705e-16:21	0/0:0,24,162:8:0:8,0:0:0.998058,0.00194212,3.76129e-18:27	0/1:39,0,141:10:0:8,2:1:0.000257494,0.999743,9.70395e-16:35	0/1:36,0,146:11:0:9,2:0:0.000513637,0.999486,3.06787e-16:32	0/1:60,0,147:12:0:9,3:0:2.04587e-06,0.999998,2.43815e-16:56	./.:22,0,100:5:0:4,1:0:0.0127441,0.987256,1.2064e-11:18
chr02	31565214	chr02_31565214_T_C	T	C	11.6705	.	.	GT:PL:DP:SP:AD:SCR:GP:GQ	0/0:0,69,255:23:0:23,0:45:1,2.05064e-09,2.09758e-30:86	0/0:0,87,255:29:0:29,0:57:1,3.25004e-11,2.09758e-30:99	0/0:0,108,255:36:0:36,0:68:1,2.5816e-13,2.09758e-30:99	0/1:54,0,255:48:2:43,5:91:0.000244346,0.999756,1.28743e-28:36	0/0:0,123,255:41:0:41,0:78:1,8.16374e-15,2.09758e-30:99	0/0:0,111,255:37:0:37,0:68:1,1.29387e-13,2.09758e-30:99	0/0:0,66,255:22:0:22,0:42:1,4.09156e-09,2.09758e-30:83	0/0:0,87,255:29:0:29,0:57:1,3.25004e-11,2.09758e-30:99	./.:0,3,51:1:0:1,0:2:0.991902,0.00809763,5.22621e-10:20	0/0:0,108,255:36:0:36,0:69:1,2.5816e-13,2.09758e-30:99
chr02	31795307	chr02_31795307_G_A	G	A	1133.83	.	.	GT:PL:DP:SP:AD:SCR:GP:GQ	0/1:48,0,107:7:13:5,2:3:7.88579e-06,0.999992,1.00251e-11:51	0/1:42,0,114:6:0:5,1:1:3.13932e-05,0.999969,2.00022e-12:45	0/1:56,0,133:7:8:4,3:7:1.24982e-06,0.999999,2.5182e-14:59	0/1:194,0,229:19:17:10,9:11:1.98084e-20,1,6.32545e-24:99	0/1:179,0,127:14:23:7,7:7:6.26396e-19,1,1.00252e-13:99	0/1:104,0,129:8:3:5,3:4:1.98084e-11,1,6.32545e-14:99	0/1:126,0,89:10:23:4,6:8:1.24982e-13,1,6.32545e-10:91	./.:114,0,25:4:0:1,3:3:1.9777e-12,0.998414,0.00158636:27	0/1:165,0,86:11:18:4,7:7:1.57344e-17,1,1.26209e-09:88	0/1:160,0,76:7:0:2,5:6:4.97564e-17,1,1.26209e-08:78
chr02	32011037	chr02_32011037_T_G	T	G	1143.48	.	.	GT:PL:DP:SP:AD:SCR:GP:GQ	0/1:136,0,112:41:0:11,30:41:7.18633e-15,1,5.51357e-12:99	0/1:131,0,79:33:0:8,25:33:2.27252e-14,1,1.1001e-08:79	0/1:103,0,56:22:0:4,18:23:1.43386e-11,0.999998,2.19499e-06:56	0/1:115,0,80:37:0:7,30:38:9.04706e-13,1,8.73841e-09:80	0/1:123,0,59:24:0:5,19:24:1.43386e-13,0.999999,1.1001e-06:59	0/1:120,0,83:37:0:8,29:37:2.86093e-13,1,4.37958e-09:83	0/1:107,0,99:30:0:8,22:31:5.70831e-12,1,1.1001e-10:99	0/1:106,0,97:33:0:8,25:33:7.18633e-12,1,1.74354e-10:97	./.:140,0,141:69:0:25,44:69:2.86093e-15,1,6.94117e-15:99	0/1:120,0,95:35:0:7,28:35:2.86093e-13,1,2.76333e-10:95
chr02	32031953	chr02_32031953_C_T	C	T	138.701	.	.	GT:PL:DP:SP:AD:SCR:GP:GQ	0/0:0,51,193:17:0:17,0:0:0.999998,1.76517e-06,6.18749e-22:57	0/0:0,18,132:6:0:6,0:0:0.99649,0.00350962,7.76226e-16:24	0/0:0,24,159:8:0:8,0:0:0.999116,0.000883901,1.55286e-18:30	0/0:0,54,194:18:0:18,0:0:0.999999,8.84682e-07,4.9149e-22:60	0/0:0,30,175:10:0:10,0:0:0.999778,0.000222173,3.90318e-20:36	0/0:0,33,180:11:0:11,0:0:0.999889,0.000111363,1.23443e-20:39	0/0:0,78,197:26:0:26,0:0:1,3.52198e-09,2.46329e-22:84	0/0:0,75,197:25:0:25,0:0:1,7.02728e-09,2.46329e-22:81	1/1:191,48,0:16:0:0,16:0:6.43222e-18,0.000285199,0.999715:35	0/0:0,36,184:12:0:12,0:0:0.999944,5.58166e-05,4.91463e-21:42
chr02	32293707	chr02_32293707_T_A	T	A	25.6152	.	.	GT:PL:DP:SP:AD:SCR:GP:GQ	0/0:0,24,204:8:0:8,0:9:0.999872,0.000128061,1.02998e-24:38	0/1:66,0,255:18:7:16,2:21:7.80774e-06,0.999992,2.54336e-28:51	0/0:0,81,255:27:0:27,0:31:1,2.55547e-10,8.18244e-30:95	0/0:0,48,255:16:0:16,0:19:0.999999,5.09884e-07,8.18244e-30:62	0/0:0,30,255:10:0:10,0:12:0.999968,3.21705e-05,8.18218e-30:44	0/0:0,36,255:12:0:12,0:15:0.999992,8.08105e-06,8.18237e-30:50	0/0:0,57,255:19:0:19,0:22:1,6.41906e-08,8.18244e-30:71	0/0:0,39,255:13:0:13,0:18:0.999996,4.05014e-06,8.18241e-30:53	0/0:0,33,255:11:0:11,0:11:0.999984,1.61237e-05,8.18231e-30:47	0/0:0,51,255:17:0:17,0:21:1,2.55547e-07,8.18244e-30:65
chr02	32549971	chr02_32549971_C_T	C	T	20.1688	.	.	GT:PL:DP:SP:AD:SCR:GP:GQ	0/0:0,24,162:8:0:8,0:0:0.999756,0.000244342,5.94349e-20:36	0/0:0,48,186:16:0:16,0:0:0.999999,9.72979e-07,2.36672e-22:60	0/0:0,39,179:13:0:13,0:0:0.999992,7.72859e-06,1.18616e-21:51	0/1:56,0,156:22:0:18,4:0:4.09146e-05,0.999959,3.85502e-18:43	0/0:0,18,143:6:0:6,0:0:0.999028,0.000972034,4.71765e-18:30	0/0:0,51,193:17:0:17,0:0:1,4.87645e-07,4.72223e-23:63	0/0:0,33,173:11:0:11,0:0:0.999969,3.07674e-05,4.72209e-21:45	0/0:0,24,162:8:0:8,0:0:0.999756,0.000244342,5.94349e-20:36	0/0:0,30,173:10:0:10,0:0:0.999939,6.13871e-05,4.72195e-21:42	./.:12,0,153:19:0:17,2:0:0.506848,0.493152,3.79337e-18:3
chr02	32579887	chr02_32579887_T_C	T	C	3.84073	.	.	GT:PL:DP:SP:AD:SCR:GP:GQ	0/0:0,75,255:25:0:25,0:14:1,9.89255e-10,7.73671e-30:90	0/1:42,0,190:27:0:23,4:9:0.00201287,0.997987,7.80501e-22:26	0/0:0,81,248:27:0:27,0:8:1,2.4849e-10,3.87754e-29:96	0/0:0,81,255:27:0:27,0:13:1,2.4849e-10,7.73671e-30:96	0/0:0,63,196:21:0:21,0:14:1,1.56786e-08,6.14549e-24:78	0/0:0,108,201:36:0:36,0:20:1,4.95802e-13,1.94337e-24:99	0/0:0,105,200:35:0:35,0:15:1,9.89255e-13,2.44656e-24:99	0/0:0,63,196:21:0:21,0:11:1,1.56786e-08,6.14549e-24:78	0/0:0,72,255:24:0:24,0:11:1,1.97382e-09,7.73671e-30:87	0/0:0,87,199:29:0:29,0:13:1,6.24178e-11,3.08004e-24:99
chr02	32940443	chr02_32940443_A_G	A	G	4.47249	.	.	GT:PL:DP:SP:AD:SCR:GP:GQ	0/0:0,27,167:9:0:9,0:0:0.999909,9.06854e-05,1.03051e-20:40	0/1:42,0,134:9:0:7,2:0:0.00138618,0.998614,4.51767e-16:28	0/0:0,24,162:8:0:8,0:0:0.999819,0.000180925,3.25848e-20:37	0/0:0,30,173:10:0:10,0:0:0.999955,4.54524e-05,2.58865e-21:43	0/0:0,39,177:13:0:13,0:0:0.999994,5.72235e-06,1.0306e-21:52	0/0:0,15,129:5:0:5,0:0:0.998565,0.00143533,6.49337e-17:28	0/0:0,42,189:14:0:14,0:0:0.999997,2.86798e-06,6.50268e-23:55	0/0:0,21,149:7:0:7,0:0:0.999639,0.000360928,6.50035e-19:34	./.:0,202,218:67:0:67,0:0:1,2.86798e-22,8.18641e-26:99	0/0:0,21,154:7:0:7,0:0:0.999639,0.000360928,2.05559e-19:34
chr02	33107492	chr02_33107492_C_T	C	T	143.725	.	.	GT:PL:DP:SP:AD:SCR:GP:GQ	0/0:0,15,129:5:0:5,0:0:0.993022,0.00697825,1.54338e-15:21	0/0:0,18,143:6:0:6,0:0:0.99649,0.00350962,6.16578e-17:24	0/0:0,51,190:17:0:17,0:0:0.999998,1.76517e-06,1.23457e-21:57	0/0:0,36,182:12:0:12,0:0:0.999944,5.58166e-05,7.78916e-21:42	0/0:0,39,187:13:0:13,0:0:0.999972,2.79753e-05,2.46322e-21:45	0/0:0,81,197:27:0:27,0:0:1,1.76517e-09,2.46329e-22:87	0/0:0,72,197:24:0:24,0:0:1,1.40213e-08,2.46329e-22:78	0/0:0,48,192:16:0:16,0:0:0.999996,3.52197e-06,7.78957e-22:54	1/1:196,60,0:20:0:0,20:0:2.03459e-18,1.79997e-05,0.999982:47	0/0:0,42,189:14:0:14,0:0:0.999986,1.40211e-05,1.55421e-21:48
chr02	33260438	chr02_33260438_T_C	T	C	3.33432	.	.	GT:PL:DP:SP:AD:SCR:GP:GQ	0/0:0,39,255:13:0:13,0:0:0.999998,2.20864e-06,2.43327e-30:56	0/0:0,30,255:10:0:10,0:0:0.999982,1.75436e-05,2.43323e-30:47	0/0:0,30,255:10:0:10,0:0:0.999982,1.75436e-05,2.43323e-30:47	0/1:43,0,255:23:3:21,2:2:0.00284863,0.997151,1.38301e-28:25	0/0:0,15,238:5:0:5,0:0:0.999445,0.000554478,1.21885e-28:32	./.:0,9,158:3:0:3,0:0:0.997796,0.00220377,1.21684e-20:26	./.:0,12,184:4:0:4,0:0:0.998894,0.00110572,3.05992e-23:29	0/0:0,63,255:21:0:21,0:4:1,8.79276e-09,2.43327e-30:80	0/0:0,45,255:15:0:15,0:0:0.999999,5.54785e-07,2.43327e-30:62	0/0:0,42,255:14:0:14,0:2:0.999999,1.10694e-06,2.43327e-30:59
chr02	33334527	chr02_33334527_A_G	A	G	442.455	.	.	GT:PL:DP:SP:AD:SCR:GP:GQ	0/0:0,75,255:25:0:25,0:24:1,1.58114e-08,1.97642e-27:78	0/0:0,99,255:33:0:33,0:38:1,6.29463e-11,1.97642e-27:99	0/0:0,69,255:23:0:23,0:14:1,6.29463e-08,1.97642e-27:72	0/0:0,138,255:46:0:46,0:36:1,7.92447e-15,1.97642e-27:99	0/0:0,51,255:17:0:17,0:8:0.999996,3.97163e-06,1.97642e-27:54	0/0:0,87,255:29:0:29,0:28:1,9.97631e-10,1.97642e-27:90	1/1:255,48,0:16:0:0,16:22:5.059e-25,0.000126775,0.999873:38	0/0:0,84,255:28:0:28,0:28:1,1.99054e-09,1.97642e-27:87	0/0:0,57,255:19:0:19,0:22:0.999999,9.9763e-07,1.97642e-27:60	1/1:255,57,0:19:0:0,19:20:5.05956e-25,1.59618e-05,0.999984:47
chr02	33370282	chr02_33370282_A_G	A	G	3.98162	.	.	GT:PL:DP:SP:AD:SCR:GP:GQ	0/1:42,0,230:6:0:5,1:0:0.00185786,0.998142,8.45885e-26:27	0/0:0,27,255:9:0:9,0:0:0.999932,6.76316e-05,9.08382e-30:41	0/0:0,27,255:9:0:9,0:0:0.999932,6.76316e-05,9.08382e-30:41	0/0:0,45,255:15:0:15,0:0:0.999999,1.07196e-06,9.08443e-30:59	0/0:0,48,255:16:0:16,0:0:0.999999,5.37253e-07,9.08443e-30:62	0/0:0,42,255:14:0:14,0:0:0.999998,2.13884e-06,9.08442e-30:56	0/0:0,39,255:13:0:13,0:0:0.999996,4.26754e-06,9.0844e-30:53	0/0:0,30,255:10:0:10,0:0:0.999966,3.38972e-05,9.08413e-30:44	0/0:0,27,255:9:0:9,0:0:0.999932,6.76316e-05,9.08382e-30:41	0/0:0,54,255:18:0:18,0:0:1,1.34952e-07,9.08444e-30:68
chr02	33536722	chr02_33536722_T_C	T	C	16.7056	.	.	GT:PL:DP:SP:AD:SCR:GP:GQ	0/0:0,42,255:14:0:14,0:0:0.999997,3.05156e-06,1.84921e-29:55	0/0:0,57,255:19:0:19,0:0:1,9.64991e-08,1.84921e-29:70	0/0:0,15,244:5:0:5,0:0:0.998473,0.00152707,2.32446e-28:28	0/0:0,24,255:8:0:8,0:0:0.999807,0.000192504,1.84886e-29:37	0/0:0,39,255:13:0:13,0:1:0.999994,6.08865e-06,1.8492e-29:52	0/1:36,0,255:8:0:7,1:0:0.00516686,0.994833,3.80376e-28:22	0/0:0,33,255:11:0:11,0:0:0.999976,2.42389e-05,1.84917e-29:46	./.:33,0,255:9:0:8,1:0:0.0102565,0.989743,3.7843e-28:19	0/0:0,21,255:7:0:7,0:0:0.999616,0.000384022,1.8485e-29:34	0/0:0,15,255:5:0:5,0:0:0.998473,0.00152707,1.84639e-29:28
chr02	33592586	chr02_33592586_T_C	T	C	1444.59	.	.	GT:PL:DP:SP:AD:SCR:GP:GQ	1/1:252,51,0:17:0:0,17:6:2.80422e-26,1.05909e-05,0.999989:49	1/1:255,66,0:22:0:0,22:12:1.40546e-26,3.34918e-07,1:64	1/1:255,36,0:12:0:0,12:10:1.40499e-26,0.000334806,0.999665:34	1/1:255,39,0:13:0:0,13:8:1.40522e-26,0.000167829,0.999832:37	0/0:0,45,255:15:0:15,0:9:0.999905,9.48593e-05,7.11445e-26:40	0/0:0,30,193:10:0:10,0:2:0.997009,0.00299103,1.1243e-19:25	./.:0,21,237:7:0:7,0:4:0.976725,0.0232752,4.38485e-24:16	0/0:0,63,255:21:0:21,0:10:0.999999,1.50356e-06,7.11511e-26:58	1/1:255,69,0:23:0:0,23:14:1.40546e-26,1.67857e-07,1:67	1/1:255,54,0:18:0:0,18:4:1.40545e-26,5.30807e-06,0.999995:52
chr02	33624766	chr02_33624766_C_A	C	A	139.682	.	.	GT:PL:DP:SP:AD:SCR:GP:GQ	0/0:0,51,193:17:0:17,0:0:0.999998,1.76517e-06,6.18749e-22:57	0/0:0,48,192:16:0:16,0:0:0.999996,3.52197e-06,7.78957e-22:54	0/0:0,66,196:22:0:22,0:0:1,5.58197e-08,3.10109e-22:72	0/0:0,90,199:30:0:30,0:0:1,2.22222e-10,1.55423e-22:96	0/0:0,39,185:13:0:13,0:0:0.999972,2.79753e-05,3.90394e-21:45	0/0:0,57,195:19:0:19,0:0:1,4.43391e-07,3.90405e-22:63	1/1:192,51,0:17:0:0,17:0:5.11002e-18,0.000142959,0.999857:38	0/0:0,42,189:14:0:14,0:0:0.999986,1.40211e-05,1.55421e-21:48	0/0:0,63,196:21:0:21,0:0:1,1.11375e-07,3.10109e-22:69	0/0:0,27,167:9:0:9,0:0:0.999557,0.000443195,2.4622e-19:33
chr02	33922806	chr02_33922806_T_A	T	A	1294.87	.	.	GT:PL:DP:SP:AD:SCR:GP:GQ	1/1:196,63,0:21:0:0,21:0:4.61367e-21,4.29589e-07,1:63	1/1:195,60,0:20:0:0,20:0:5.80826e-21,8.57142e-07,0.999999:60	1/1:194,57,0:19:0:0,19:0:7.31216e-21,1.71022e-06,0.999998:57	1/1:200,108,0:36:0:0,36:0:1.83673e-21,1.35848e-11,1:99	0/0:0,78,196:26:0:26,0:0:1,7.39617e-08,1.36758e-19:71	0/0:0,87,197:29:0:29,0:0:1,9.31122e-09,1.08631e-19:80	1/1:197,96,0:32:0:0,32:0:3.66477e-21,2.15305e-10,1:96	0/0:0,57,191:19:0:19,0:0:0.999991,9.31114e-06,4.32464e-19:50	1/1:195,69,0:23:0:0,23:0:5.80827e-21,1.07908e-07,1:69	1/1:195,69,0:23:0:0,23:0:5.80827e-21,1.07908e-07,1:69
chr02	34052237	chr02_34052237_G_A	G	A	210.535	.	.	GT:PL:DP:SP:AD:SCR:GP:GQ	0/0:0,75,195:25:0:25,0:17:1,8.90183e-09,6.26468e-22:80	0/0:0,42,244:20:0:19,1:3:0.999982,1.77612e-05,7.88662e-27:47	0/1:53,0,156:18:0:13,5:7:1.78038e-05,0.999982,1.76771e-17:47	0/1:82,0,174:16:0:10,6:5:2.24141e-08,1,2.80169e-19:76	./.:0,3,157:17:0:15,2:11:0.876359,0.123641,3.46403e-18:9	0/1:47,0,232:33:0:26,7:13:7.08745e-05,0.999929,4.44006e-25:41	0/1:42,0,155:27:0:22,5:12:0.00022409,0.999776,2.22496e-17:36	0/0:0,22,165:13:0:12,1:8:0.998227,0.001773,6.25357e-19:27	0/1:49,0,182:16:0:13,3:6:4.47199e-05,0.999955,4.44017e-20:43	0/0:0,45,198:33:0:31,2:15:0.999991,8.90175e-06,3.13975e-22:50
chr02	34262114	chr02_34262114_A_C	A	C	712.629	.	.	GT:PL:DP:SP:AD:SCR:GP:GQ	./.:0,9,158:3:0:3,0:0:0.806989,0.193011,1.15408e-16:7	0/1:53,0,155:5:4:3,2:2:2.63806e-06,0.999997,1.50194e-16:55	./.:119,18,0:6:0:0,6:6:1.35013e-12,0.0322916,0.967708:14	0/1:95,0,144:9:11:3,6:6:1.66451e-10,1,1.89084e-15:97	0/1:78,0,45:5:0:1,4:4:8.34217e-09,0.999985,1.50192e-05:48	1/1:161,27,0:9:0:0,9:9:8.76618e-17,0.00418336,0.995817:23	0/1:73,0,123:7:8:3,4:5:2.63806e-08,1,2.38042e-13:75	0/1:74,0,96:5:10:2,3:3:2.09549e-08,1,1.19304e-10:76	0/1:77,0,255:11:7:6,5:5:1.05023e-08,1,1.50195e-26:79	0/1:45,0,175:6:4:4,2:2:1.66448e-05,0.999983,1.50192e-18:47
chr02	34365663	chr02_34365663_A_T	A	T	1018.52	.	.	GT:PL:DP:SP:AD:SCR:GP:GQ	1/1:195,57,0:19:0:0,19:0:1.40545e-20,2.66034e-06,0.999997:55	1/1:192,48,0:16:0:0,16:1:2.8042e-20,2.11315e-05,0.999979:46	./.:154,21,0:7:0:0,7:1:1.75082e-16,0.01048,0.98952:19	1/1:197,66,0:22:0:0,22:4:8.86783e-21,3.34918e-07,1:64	0/0:0,39,187:13:0:13,0:0:0.999622,0.000377535,4.48765e-19:34	0/0:0,51,194:17:0:17,0:0:0.999976,2.38293e-05,8.9572e-20:46	1/1:175,30,0:10:0:0,10:1:1.40359e-18,0.00133156,0.998668:28	0/0:0,45,191:15:0:15,0:0:0.999905,9.48593e-05,1.78707e-19:40	0/0:0,42,189:14:0:14,0:0:0.999811,0.000189251,2.83205e-19:37	1/1:188,42,0:14:0:0,14:2:7.04338e-20,8.41206e-05,0.999916:40
chr02	34457719	chr02_34457719_C_A	C	A	215.71	.	.	GT:PL:DP:SP:AD:SCR:GP:GQ	0/0:0,57,247:19:0:19,0:19:1,3.9206e-07,1.92595e-27:64	0/0:0,99,255:33:0:33,0:34:1,2.47373e-11,3.05243e-28:99	0/0:0,66,197:22:0:22,0:22:1,4.93575e-08,1.92596e-22:73	0/0:0,81,255:27:0:27,0:27:1,1.56082e-09,3.05243e-28:88	0/0:0,69,255:23:0:23,0:23:1,2.47373e-08,3.05243e-28:76	0/0:0,84,221:28:0:28,0:29:1,7.82264e-10,7.66737e-25:91	0/0:0,66,255:22:0:22,0:23:1,4.93575e-08,3.05243e-28:73	0/0:0,114,255:38:0:38,0:36:1,7.82264e-13,3.05243e-28:99	0/1:255,0,30:13:7:2,11:20:1.60926e-25,0.999951,4.91215e-05:43	0/0:0,75,255:25:0:25,0:25:1,6.21374e-09,3.05243e-28:82
chr02	34802063	chr02_34802063_T_C	T	C	14.4527	.	.	GT:PL:DP:SP:AD:SCR:GP:GQ	0/0:0,39,255:13:0:13,0:0:0.999994,6.45599e-06,2.07906e-29:51	0/0:0,15,212:5:0:5,0:0:0.998381,0.00161906,4.14159e-25:27	0/0:0,24,255:8:0:8,0:0:0.999796,0.000204116,2.07865e-29:36	0/0:0,15,243:5:0:5,0:0:0.998381,0.00161906,3.28978e-28:27	./.:24,0,255:12:0:11,1:0:0.0720385,0.927962,3.76214e-28:11	0/1:42,0,243:6:0:5,1:0:0.00122885,0.998771,6.41758e-27:29	0/0:0,33,255:11:0:11,0:0:0.999974,2.57012e-05,2.07902e-29:45	0/0:0,36,255:12:0:12,0:0:0.999987,1.28813e-05,2.07905e-29:48	./.:0,9,159:3:0:3,0:0:0.993585,0.00641461,8.22387e-20:21	0/0:0,15,255:5:0:5,0:0:0.998381,0.00161906,2.07571e-29:27
chr02	34842876	chr02_34842876_G_A	G	A	9.66448	.	.	GT:PL:DP:SP:AD:SCR:GP:GQ	0/0:0,18,255:6:0:6,0:0:0.999069,0.00093142,2.73298e-29:30	./.:0,12,143:4:0:4,0:0:0.996302,0.00369778,4.31949e-18:24	0/0:0,21,255:7:0:7,0:0:0.999533,0.000467033,2.73425e-29:33	0/0:0,15,129:5:0:5,0:0:0.998143,0.00185671,1.08701e-16:27	0/0:0,24,211:8:0:8,0:0:0.999766,0.000234126,6.86972e-25:36	0/0:0,33,198:11:0:11,0:0:0.99997,2.94807e-05,1.37097e-23:45	./.:0,9,92:3:0:3,0:0:0.992649,0.007351,5.41797e-13:21	0/0:0,18,166:6:0:6,0:0:0.999069,0.00093142,2.17088e-20:30	0/0:0,15,171:5:0:5,0:0:0.998143,0.00185671,6.85858e-21:27	0/1:48,0,113:7:0:5,2:0:0.00026936,0.999731,7.3684e-14:35
chr02	34858191	chr02_34858191_T_C	T	C	8.01534	.	.	GT:PL:DP:SP:AD:SCR:GP:GQ	0/0:0,36,175:12:0:12,0:0:0.999987,1.29081e-05,2.0877e-21:48	0/0:0,45,190:15:0:15,0:0:0.999998,1.62505e-06,6.60196e-23:57	0/0:0,33,180:11:0:11,0:0:0.999974,2.57546e-05,6.6018e-22:45	0/0:0,18,143:6:0:6,0:0:0.999186,0.000813792,3.30613e-18:30	0/0:0,36,182:12:0:12,0:0:0.999987,1.29081e-05,4.16551e-22:48	0/0:0,39,179:13:0:13,0:0:0.999994,6.4694e-06,8.31133e-22:51	./.:0,0,0:0:0:0,0:0:0,0,0:0	0/0:0,18,143:6:0:6,0:0:0.999186,0.000813792,3.30613e-18:30	0/1:46,0,152:14:0:11,3:0:0.000488563,0.999511,8.10204e-18:33	./.:0,0,0:0:0:0,0:0:0,0,0:0
chr02	34902800	chr02_34902800_T_C	T	C	29.8049	.	.	GT:PL:DP:SP:AD:SCR:GP:GQ	0/0:0,135,255:45:0:45,0:90:1,5.87419e-16,2.72795e-30:99	0/1:72,0,255:33:2:30,3:66:3.39665e-06,0.999997,1.46854e-28:54	0/0:0,111,255:37:0:37,0:74:1,1.47553e-13,2.72795e-30:99	0/0:0,87,255:29:0:29,0:58:1,3.70637e-11,2.72795e-30:99	0/0:0,84,255:28:0:28,0:56:1,7.39517e-11,2.72795e-30:99	0/0:0,87,255:29:0:29,0:58:1,3.70637e-11,2.72795e-30:99	0/0:0,96,255:32:0:32,0:64:1,4.66604e-12,2.72795e-30:99	0/0:0,102,255:34:0:34,0:68:1,1.17206e-12,2.72795e-30:99	0/0:0,111,255:37:0:37,0:74:1,1.47553e-13,2.72795e-30:99	0/0:0,135,255:45:0:45,0:90:1,5.87419e-16,2.72795e-30:99
chr02	35244118	chr02_35244118_A_G	A	G	27.7449	.	.	GT:PL:DP:SP:AD:SCR:GP:GQ	0/0:0,42,255:14:0:14,0:0:0.999998,1.53735e-06,4.69341e-30:58	0/0:0,30,255:10:0:10,0:0:0.999976,2.43649e-05,4.69331e-30:46	0/0:0,30,255:10:0:10,0:0:0.999976,2.43649e-05,4.69331e-30:46	0/0:0,39,255:13:0:13,0:0:0.999997,3.06742e-06,4.69341e-30:55	0/0:0,18,255:6:0:6,0:0:0.999614,0.000386018,4.69161e-30:34	0/0:0,54,255:18:0:18,0:0:1,9.70007e-08,4.69342e-30:70	0/1:69,0,255:17:0:15,2:0:5.16682e-06,0.999995,1.92625e-28:52	0/0:0,18,255:6:0:6,0:0:0.999614,0.000386018,4.69161e-30:34	0/0:0,21,255:7:0:7,0:0:0.999807,0.000193504,4.69251e-30:37	0/0:0,15,255:5:0:5,0:0:0.99923,0.00076991,4.68981e-30:31
chr02	35287501	chr02_35287501_A_G	A	G	119.17	.	.	GT:PL:DP:SP:AD:SCR:GP:GQ	0/1:33,0,148:12:0:10,2:0:0.00214607,0.997854,9.21362e-17:26	0/0:0,24,155:8:0:8,0:0:0.999073,0.000926874,4.28928e-18:30	0/1:36,0,146:11:0:9,2:0:0.00107673,0.998923,1.46183e-16:29	0/0:0,30,173:10:0:10,0:0:0.999767,0.000232982,6.80277e-20:36	0/0:28,52,180:11:0:8,0:0:0.999073,0.000926874,8.55824e-18:30	0/1:39,0,138:10:0:8,2:0:0.000539936,0.99946,9.22845e-16:32	./.:15,0,150:18:0:16,2:0:0.119485,0.880515,5.1298e-17:9	0/1:55,0,149:14:0:11,3:0:1.35697e-05,0.999986,7.33428e-17:48	0/0:0,27,170:9:0:9,0:0:0.999535,0.000464752,1.35702e-19:33	./.:38,29,156:11:0:8,1:0:0.350745,0.649255,7.54708e-15:4
chr02	35723130	chr02_35723130_G_T	G	T	7.15111	.	.	GT:PL:DP:SP:AD:SCR:GP:GQ	0/0:0,36,184:12:0:12,0:0:0.999985,1.49219e-05,3.51232e-22:48	0/0:0,15,123:5:0:5,0:0:0.998125,0.00187506,4.41353e-16:27	./.:0,9,92:3:0:3,0:0:0.992577,0.00742326,5.52542e-13:21	0/0:0,27,170:9:0:9,0:0:0.999882,0.000118517,8.82164e-21:39	./.:0,6,57:2:0:2,0:0:0.985297,0.0147027,1.73448e-09:18	0/0:0,42,188:14:0:14,0:0:0.999996,3.74825e-06,1.3983e-22:54	0/0:0,45,191:15:0:15,0:0:0.999998,1.87858e-06,7.0081e-23:57	0/0:0,33,180:11:0:11,0:0:0.99997,2.97727e-05,8.82243e-22:45	0/0:0,18,143:6:0:6,0:0:0.999059,0.000940636,4.41766e-18:30	0/1:45,0,100:5:0:4,1:1:0.000532033,0.999468,1.48436e-12:32
chr02	35752610	chr02_35752610_A_G	A	G	9.79964	.	.	GT:PL:DP:SP:AD:SCR:GP:GQ	0/0:0,15,129:5:0:5,0:0:0.998051,0.00194952,1.19851e-16:27	0/1:48,0,107:7:0:5,2:0:0.000256516,0.999743,3.08037e-13:35	./.:0,6,67:2:0:2,0:0:0.984721,0.0152787,1.87414e-10:18	0/0:0,21,154:7:0:7,0:0:0.99951,0.000490412,3.79556e-19:33	0/0:0,15,129:5:0:5,0:0:0.998051,0.00194952,1.19851e-16:27	0/0:0,33,180:11:0:11,0:0:0.999969,3.09572e-05,9.5384e-22:45	0/0:0,21,154:7:0:7,0:0:0.99951,0.000490412,3.79556e-19:33	./.:0,9,92:3:0:3,0:0:0.992284,0.00771632,5.97207e-13:21	0/0:0,15,129:5:0:5,0:0:0.998051,0.00194952,1.19851e-16:27	0/0:0,15,116:5:0:5,0:0:0.998051,0.00194952,2.39134e-15:27
chr02	35796202	chr02_35796202_A_G	A	G	8.34473	.	.	GT:PL:DP:SP:AD:SCR:GP:GQ	0/0:4,37,255:12:0:11,0:0:0.999988,1.187e-05,1.1139e-29:49	0/0:0,51,255:17:0:17,0:1:1,1.88129e-07,4.43456e-30:67	0/0:0,48,255:16:0:16,0:0:1,3.75366e-07,4.43456e-30:64	0/1:49,0,255:17:0:15,2:0:0.000531268,0.999469,1.87139e-28:32	0/0:0,33,255:11:0:11,0:0:0.999988,1.187e-05,4.43451e-30:49	0/0:0,21,248:7:0:7,0:0:0.999812,0.000188093,2.22213e-29:37	0/0:0,36,255:12:0:12,0:0:0.999994,5.94912e-06,4.43453e-30:52	0/0:0,39,255:13:0:13,0:0:0.999997,2.98163e-06,4.43455e-30:55	0/0:0,24,255:8:0:8,0:0:0.999906,9.42788e-05,4.43414e-30:40	0/0:0,33,255:11:0:11,0:0:0.999988,1.187e-05,4.43451e-30:49
chr02	35899938	chr02_35899938_T_C	T	C	4.51914	.	.	GT:PL:DP:SP:AD:SCR:GP:GQ	0/1:42,0,134:9:0:7,2:0:0.00138618,0.998614,4.51767e-16:28	0/0:0,24,155:8:0:8,0:0:0.999819,0.000180925,1.63311e-19:37	0/0:0,15,129:5:0:5,0:0:0.998565,0.00143533,6.49337e-17:28	0/0:0,36,184:12:0:12,0:0:0.999989,1.14175e-05,2.05631e-22:49	0/0:0,27,170:9:0:9,0:0:0.999909,9.06854e-05,5.16481e-21:40	./.:0,9,92:3:0:3,0:0:0.99431,0.00568982,3.24053e-13:22	0/0:0,27,163:9:0:9,0:0:0.999909,9.06854e-05,2.58854e-20:40	0/0:0,24,162:8:0:8,0:0:0.999819,0.000180925,3.25848e-20:37	./.:0,6,67:2:0:2,0:0:0.988711,0.0112888,1.01897e-10:19	0/0:0,27,167:9:0:9,0:0:0.999909,9.06854e-05,1.03051e-20:40
chr02	36045848	chr02_36045848_C_T	C	T	9.21336	.	.	GT:PL:DP:SP:AD:SCR:GP:GQ	0/0:0,63,255:21:0:21,0:40:1,8.94312e-09,2.5172e-30:80	0/0:0,69,255:23:0:23,0:46:1,2.24641e-09,2.5172e-30:86	0/0:0,42,255:14:0:14,0:26:0.999999,1.12587e-06,2.5172e-30:59	0/0:0,87,255:29:0:29,0:56:1,3.56032e-11,2.5172e-30:99	0/1:51,0,255:23:5:21,2:44:0.000444956,0.999555,1.41005e-28:33	0/0:0,102,255:34:0:34,0:62:1,1.12587e-12,2.5172e-30:99	0/0:0,69,255:23:0:23,0:42:1,2.24641e-09,2.5172e-30:86	0/0:0,96,255:32:0:32,0:60:1,4.48218e-12,2.5172e-30:99	0/0:0,42,255:14:0:14,0:28:0.999999,1.12587e-06,2.5172e-30:59	0/0:0,63,255:21:0:21,0:36:1,8.94312e-09,2.5172e-30:80
chr02	36143108	chr02_36143108_T_G	T	G	1487.28	.	.	GT:PL:DP:SP:AD:SCR:GP:GQ	1/1:182,51,0:17:0:0,17:17:6.09056e-22,4.93581e-07,1:63	1/1:154,24,0:8:0:0,8:8:3.84193e-19,0.000247315,0.999753:36	0/1:128,0,36:11:0:2,9:11:2.45215e-15,0.995974,0.00402614:23	1/1:165,33,0:11:0:0,11:11:3.05242e-20,3.11419e-05,0.999969:45	1/1:181,48,0:16:0:0,16:16:7.66756e-22,9.84823e-07,0.999999:60	1/1:154,30,0:10:0:0,10:10:3.84265e-19,6.21343e-05,0.999938:42	./.:71,12,0:4:0:0,4:4:7.63762e-11,0.00390534,0.996095:24	1/1:161,23,0:20:0:1,19:20:7.66518e-20,0.000311332,0.999689:35	1/1:173,36,0:12:0:0,12:13:4.83783e-21,1.56082e-05,0.999984:48	1/1:157,29,0:14:0:1,13:14:1.92585e-19,7.82213e-05,0.999922:41
chr02	36237272	chr02_36237272_T_C	T	C	16.8791	.	.	GT:PL:DP:SP:AD:SCR:GP:GQ	0/0:0,42,246:14:0:14,0:0:0.999998,2.16327e-06,7.38183e-29:56	0/0:0,27,170:9:0:9,0:0:0.999932,6.84042e-05,2.93856e-21:41	0/1:57,0,155:18:0:16,2:0:5.81919e-05,0.999942,2.71036e-18:42	0/0:0,48,223:16:0:16,0:0:0.999999,5.43391e-07,1.47287e-26:62	0/0:0,45,233:15:0:15,0:0:0.999999,1.08421e-06,1.47287e-27:59	0/0:0,39,187:13:0:13,0:0:0.999996,4.31629e-06,5.86358e-23:53	0/0:0,36,182:12:0:12,0:0:0.999991,8.61209e-06,1.85422e-22:50	0/0:0,33,180:11:0:11,0:0:0.999983,1.71832e-05,2.93871e-22:47	0/0:0,78,255:26:0:26,0:0:1,5.43391e-10,9.29319e-30:92	0/0:0,51,194:17:0:17,0:0:1,2.72341e-07,1.16994e-23:65
chr02	36786253	chr02_36786253_A_T	A	T	203.255	.	.	GT:PL:DP:SP:AD:SCR:GP:GQ	0/0:0,30,255:10:0:10,0:0:0.999778,0.000222173,3.90318e-28:36	./.:0,3,60:1:0:1,0:0:0.899786,0.100214,1.11085e-08:9	0/0:0,21,255:7:0:7,0:0:0.998238,0.00176206,3.89717e-28:27	0/0:0,15,242:5:0:5,0:0:0.993022,0.00697825,7.73524e-27:21	0/0:0,21,201:7:0:7,0:0:0.998238,0.00176206,9.78924e-23:27	./.:0,12,175:4:0:4,0:0:0.986173,0.0138274,3.85006e-20:18	0/0:0,39,229:13:0:13,0:0:0.999972,2.79753e-05,1.55419e-25:45	0/0:0,21,255:7:0:7,0:0:0.998238,0.00176206,3.89717e-28:27	1/1:255,48,0:16:0:0,16:0:2.56071e-24,0.000285199,0.999715:35	0/0:0,30,255:10:0:10,0:0:0.999778,0.000222173,3.90318e-28:36
chr02	36874879	chr02_36874879_T_C	T	C	31.2075	.	.	GT:PL:DP:SP:AD:SCR:GP:GQ	0/0:0,54,255:18:0:18,0:0:1,1.12407e-07,6.30266e-30:69	0/0:0,69,255:23:0:23,0:0:1,3.55461e-09,6.30266e-30:84	0/0:0,75,255:25:0:25,0:0:1,8.92877e-10,6.30266e-30:90	0/0:0,111,255:37:0:37,0:2:1,2.24281e-13,6.30266e-30:99	0/0:0,63,255:21:0:21,0:0:1,1.41512e-08,6.30266e-30:78	0/0:0,39,255:13:0:13,0:0:0.999996,3.5546e-06,6.30263e-30:54	0/0:0,54,255:18:0:18,0:1:1,1.12407e-07,6.30266e-30:69	0/0:0,30,255:10:0:10,0:0:0.999972,2.82345e-05,6.30248e-30:45	0/1:72,0,255:16:0:14,2:0:2.23464e-06,0.999998,2.23219e-28:56	0/0:0,51,255:17:0:17,0:0:1,2.24281e-07,6.30266e-30:66
chr02	37094294	chr02_37094294_T_C	T	C	1447.47	.	.	GT:PL:DP:SP:AD:SCR:GP:GQ	1/1:255,87,0:29:0:0,29:0:1.40546e-26,2.66035e-09,1:85	1/1:255,54,0:18:0:0,18:0:1.40545e-26,5.30807e-06,0.999995:52	1/1:255,87,0:29:0:0,29:0:1.40546e-26,2.66035e-09,1:85	1/1:255,63,0:21:0:0,21:0:1.40546e-26,6.68249e-07,0.999999:61	0/0:0,66,255:22:0:22,0:0:0.999999,7.53565e-07,7.11512e-26:61	0/0:0,66,255:22:0:22,0:0:0.999999,7.53565e-07,7.11512e-26:61	0/0:0,90,255:30:0:30,0:0:1,3e-09,7.11512e-26:85	0/0:0,72,255:24:0:24,0:0:1,1.89287e-07,7.11512e-26:67	1/1:255,57,0:19:0:0,19:0:1.40545e-26,2.66034e-06,0.999997:55	1/1:255,51,0:17:0:0,17:0:1.40544e-26,1.05909e-05,0.999989:49
chr02	37727018	chr02_37727018_G_A	G	A	13.1535	.	.	GT:PL:DP:SP:AD:SCR:GP:GQ	./.:0,8,255:15:0:14,1:14:0.987762,0.0122376,4.7718e-29:19	0/0:3,45,254:15:0:14,0:18:0.999995,4.93222e-06,1.21347e-28:53	0/0:0,57,255:19:0:19,0:23:1,1.55971e-07,4.83092e-29:68	0/0:0,66,255:22:0:22,0:25:1,1.96356e-08,4.83092e-29:77	./.:21,0,206:26:20:23,3:30:0.0922413,0.907759,4.4561e-23:10	0/0:0,60,255:20:0:20,0:20:1,7.81708e-08,4.83092e-29:71	0/0:0,48,255:16:0:16,0:17:0.999999,1.23892e-06,4.83091e-29:59	0/1:41,0,201:13:10:10,3:14:0.00101511,0.998985,1.55076e-22:29	0/0:0,51,255:17:0:17,0:17:0.999999,6.20933e-07,4.83092e-29:62	0/0:0,47,255:28:0:27,1:32:0.999998,1.55971e-06,4.83091e-29:58
chr02	38098630	chr02_38098630_A_G	A	G	442.455	.	.	GT:PL:DP:SP:AD:SCR:GP:GQ	0/0:0,81,255:27:0:27,0:42:1,3.97164e-09,1.97642e-27:84	0/0:0,87,255:29:0:29,0:41:1,9.97631e-10,1.97642e-27:90	0/0:0,120,255:40:0:40,0:32:1,5e-13,1.97642e-27:99	1/1:255,105,0:35:0:0,35:38:5.05964e-25,2.52982e-10,1:95	0/0:0,75,255:25:0:25,0:24:1,1.58114e-08,1.97642e-27:78	0/0:0,69,255:23:0:23,0:18:1,6.29463e-08,1.97642e-27:72	0/0:0,51,255:17:0:17,0:7:0.999996,3.97163e-06,1.97642e-27:54	0/0:0,51,255:17:0:17,0:12:0.999996,3.97163e-06,1.97642e-27:54	0/0:0,93,255:31:0:31,0:44:1,2.50594e-10,1.97642e-27:96	1/1:255,102,0:34:0:0,34:30:5.05964e-25,5.04766e-10,1:92
chr02	38219554	chr02_38219554_A_G	A	G	16.6611	.	.	GT:PL:DP:SP:AD:SCR:GP:GQ	./.:0,9,92:3:0:3,0:0:0.987392,0.0126081,1.60231e-12:18	0/0:0,18,138:6:0:6,0:0:0.998395,0.00160495,4.06967e-17:27	0/0:0,27,170:9:0:9,0:0:0.999798,0.000202335,2.5714e-20:36	0/0:0,30,170:10:0:10,0:0:0.999899,0.000101418,2.57166e-20:39	0/0:0,15,129:5:0:5,0:0:0.996803,0.00319718,3.2275e-16:24	0/1:50,0,91:6:0:4,2:0:9.85822e-05,0.999901,2.01398e-11:40	./.:13,0,130:8:0:7,1:0:0.330714,0.669286,1.69711e-15:4	0/0:0,21,177:7:0:7,0:0:0.999195,0.000805024,5.12752e-21:30	0/0:0,30,167:10:0:10,0:0:0.999899,0.000101418,5.13113e-20:39	0/0:0,27,170:9:0:9,0:0:0.999798,0.000202335,2.5714e-20:36
chr02	38236101	chr02_38236101_G_A	G	A	662.917	.	.	GT:PL:DP:SP:AD:SCR:GP:GQ	1/1:112,30,0:10:0:0,10:20:6.29698e-12,0.00199601,0.998004:26	1/1:199,30,0:10:0:0,10:20:1.25641e-20,0.00199601,0.998004:26	./.:65,9,0:3:0:0,3:6:2.52621e-07,0.201141,0.798859:6	./.:115,18,0:6:0:0,6:12:3.06512e-12,0.030724,0.969276:15	0/0:0,36,255:12:0:12,0:24:0.999498,0.000502125,3.16069e-26:32	0/0:0,30,255:10:0:10,0:19:0.998004,0.00199601,3.15597e-26:26	0/0:0,30,255:10:0:10,0:19:0.998004,0.00199601,3.15597e-26:26	0/0:0,24,255:8:0:8,0:16:0.992101,0.00789925,3.1373e-26:21	0/0:0,27,255:9:0:9,0:16:0.996025,0.00397466,3.14971e-26:24	1/1:255,36,0:12:0:0,12:22:3.16069e-26,0.000502125,0.999498:32
chr02	38460375	chr02_38460375_G_A	G	A	6.69224	.	.	GT:PL:DP:SP:AD:SCR:GP:GQ	0/0:0,45,232:15:0:15,0:0:0.999999,1.50198e-06,3.55851e-27:58	0/0:0,51,255:17:0:17,0:0:1,3.7728e-07,1.78348e-29:64	0/1:45,0,168:8:0:6,2:0:0.000665345,0.999335,1.88068e-19:31	0/0:0,72,255:24:0:24,0:0:1,2.99684e-09,1.78348e-29:85	0/0:0,33,252:11:0:11,0:0:0.999976,2.38042e-05,3.55843e-29:46	0/0:0,66,255:22:0:22,0:0:1,1.19307e-08,1.78348e-29:79	0/0:0,36,255:12:0:12,0:0:0.999988,1.19305e-05,1.78346e-29:49	0/0:0,24,234:8:0:8,0:0:0.999811,0.000189052,2.24484e-27:37	0/0:0,36,236:12:0:12,0:0:0.999988,1.19305e-05,1.41665e-27:49	0/0:0,45,190:15:0:15,0:0:0.999999,1.50198e-06,5.63985e-23:58
chr02	38516481	chr02_38516481_G_A	G	A	132.724	.	.	GT:PL:DP:SP:AD:SCR:GP:GQ	0/0:0,30,175:10:0:10,0:0:0.999778,0.000222173,3.90318e-20:36	0/0:0,45,187:15:0:15,0:0:0.999993,7.02723e-06,2.46327e-21:51	0/0:0,36,184:12:0:12,0:0:0.999944,5.58166e-05,4.91463e-21:42	0/0:0,51,194:17:0:17,0:0:0.999998,1.76517e-06,4.9149e-22:57	0/0:0,24,162:8:0:8,0:0:0.999116,0.000883901,7.78271e-19:30	0/0:0,15,129:5:0:5,0:0:0.993022,0.00697825,1.54338e-15:21	0/0:0,48,191:16:0:16,0:0:0.999996,3.52197e-06,9.80649e-22:54	0/0:0,54,193:18:0:18,0:0:0.999999,8.84682e-07,6.18749e-22:60	1/1:185,39,0:13:0:0,13:0:2.55565e-17,0.00226094,0.997739:26	0/0:0,42,189:14:0:14,0:0:0.999986,1.40211e-05,1.55421e-21:48
chr02	38879162	chr02_38879162_A_T	A	T	6.8295	.	.	GT:PL:DP:SP:AD:SCR:GP:GQ	0/0:0,36,184:12:0:12,0:0:0.999987,1.28813e-05,2.61737e-22:48	0/0:0,45,191:15:0:15,0:0:0.999998,1.62168e-06,5.2224e-23:57	0/0:0,21,154:7:0:7,0:0:0.999593,0.000407182,2.61634e-19:33	0/0:0,54,255:18:0:18,0:0:1,2.04157e-07,2.07908e-29:66	0/0:0,39,187:13:0:13,0:0:0.999994,6.45599e-06,1.3118e-22:51	0/0:0,42,189:14:0:14,0:0:0.999997,3.23567e-06,8.27693e-23:54	0/0:0,27,170:9:0:9,0:0:0.999898,0.000102311,6.57395e-21:39	0/0:0,30,175:10:0:10,0:0:0.999949,5.12794e-05,2.07897e-21:42	0/1:45,0,125:8:0:6,2:0:0.000616264,0.999384,4.0517e-15:32	0/0:0,36,184:12:0:12,0:0:0.999987,1.28813e-05,2.61737e-22:48
chr02	39008232	chr02_39008232_C_G	C	G	1323.4	.	.	GT:PL:DP:SP:AD:SCR:GP:GQ	1/1:153,24,0:8:0:0,8:0:3.12632e-18,0.000628651,0.999371:32	1/1:172,36,0:12:0:0,12:0:3.93812e-20,3.96886e-05,0.99996:44	./.:76,0,48:4:0:1,3:0:9.92155e-10,0.9999,0.000100294:39	1/1:122,15,0:5:0:0,5:0:3.9187e-15,0.00497185,0.995028:23	1/1:145,21,0:7:0:0,7:0:1.97134e-17,0.00125354,0.998746:29	1/1:179,45,0:15:0:0,15:0:7.85785e-21,4.99667e-06,0.999995:53	1/1:153,24,0:8:0:0,8:0:3.12632e-18,0.000628651,0.999371:32	1/1:122,15,0:5:0:0,5:0:3.9187e-15,0.00497185,0.995028:23	0/1:117,0,39:7:0:1,6:0:7.87548e-14,0.999204,0.000796106:30	./.:139,0,27:11:0:1,10:0:4.91104e-16,0.98753,0.01247:19
chr02	39047595	chr02_39047595_A_G	A	G	22.3357	.	.	GT:PL:DP:SP:AD:SCR:GP:GQ	0/0:0,84,255:28:0:28,0:3:1,8.56144e-11,3.65624e-30:99	0/0:0,63,255:21:0:21,0:0:1,1.07782e-08,3.65624e-30:79	0/0:0,84,255:28:0:28,0:3:1,8.56144e-11,3.65624e-30:99	0/0:0,138,255:46:0:46,0:1:1,3.40837e-16,3.65624e-30:99	0/0:0,75,255:25:0:25,0:1:1,6.8006e-10,3.65624e-30:91	0/0:0,60,255:20:0:20,0:0:1,2.15054e-08,3.65624e-30:76	0/0:0,117,255:39:0:39,0:1:1,4.29089e-14,3.65624e-30:99	0/0:0,75,255:25:0:25,0:1:1,6.8006e-10,3.65624e-30:91	0/1:64,0,255:31:6:28,3:1:1.85116e-05,0.999981,1.70012e-28:47	0/0:0,69,255:23:0:23,0:0:1,2.70737e-09,3.65624e-30:85
chr02	39104725	chr02_39104725_C_T	C	T	502.039	.	.	GT:PL:DP:SP:AD:SCR:GP:GQ	0/1:86,0,132:11:0:7,4:11:3.32049e-09,1,1.19327e-14:84	0/1:42,0,137:12:0:9,3:12:8.34e-05,0.999917,3.77313e-15:40	0/1:49,0,152:16:0:13,3:16:1.66416e-05,0.999983,1.19325e-16:47	0/1:103,0,151:19:0:12,7:19:6.62525e-11,1,1.50223e-16:99	0/1:40,0,91:6:0:4,2:6:0.000132174,0.999868,1.50204e-10:38	0/1:97,0,154:17:0:11,6:17:2.63756e-10,1,7.529e-17:95	0/1:74,0,80:7:0:4,3:7:5.26263e-08,1,1.8912e-09:72	./.:19,0,114:6:0:5,1:6:0.0163695,0.983631,7.40576e-13:17	0/1:23,0,148:12:0:10,2:12:0.00658165,0.993418,2.97762e-16:21	0/1:33,0,148:12:0:10,2:12:0.000662087,0.999338,2.99537e-16:31
chr02	39203054	chr02_39203054_A_G	A	G	32.5601	.	.	GT:PL:DP:SP:AD:SCR:GP:GQ	0/0:0,24,162:8:0:8,0:0:0.999676,0.000323749,1.04351e-19:34	0/0:0,45,187:15:0:15,0:0:0.999997,2.57246e-06,3.30094e-22:55	0/0:0,30,175:10:0:10,0:0:0.999919,8.13419e-05,5.23123e-21:40	0/0:0,63,196:21:0:21,0:0:1,4.07708e-08,4.15565e-23:73	0/0:0,45,191:15:0:15,0:1:0.999997,2.57246e-06,1.31413e-22:55	0/0:0,27,170:9:0:9,0:0:0.999838,0.000162285,1.65413e-20:37	0/0:0,45,191:15:0:15,0:0:0.999997,2.57246e-06,1.31413e-22:55	0/0:0,39,187:13:0:13,0:0:0.99999,1.02411e-05,3.30092e-22:49	0/1:71,0,105:8:0:5,3:0:9.7645e-07,0.999999,6.43116e-13:60	0/0:0,27,170:9:0:9,0:0:0.999838,0.000162285,1.65413e-20:37
chr02	39382753	chr02_39382753_T_C	T	C	148.679	.	.	GT:PL:DP:SP:AD:SCR:GP:GQ	0/0:0,72,196:24:0:24,0:0:1,1.40213e-08,3.10109e-22:78	0/0:0,78,196:26:0:26,0:0:1,3.52198e-09,3.10109e-22:84	1/1:201,120,0:40:0:0,40:0:6.43406e-19,1.8e-11,1:99	0/0:0,120,199:40:0:40,0:1:1,2.22222e-13,1.55423e-22:99	0/0:0,60,194:20:0:20,0:0:1,2.22222e-07,4.9149e-22:66	0/0:0,96,198:32:0:32,0:0:1,5.58197e-11,1.95666e-22:99	0/0:0,48,191:16:0:16,0:0:0.999996,3.52197e-06,9.80649e-22:54	0/0:0,45,191:15:0:15,0:0:0.999993,7.02723e-06,9.80645e-22:51	0/0:0,90,197:30:0:30,0:0:1,2.22222e-10,2.46329e-22:96	0/0:0,42,188:14:0:14,0:0:0.999986,1.40211e-05,1.95663e-21:48
chr02	39634725	chr02_39634725_T_C	T	C	140.866	.	.	GT:PL:DP:SP:AD:SCR:GP:GQ	0/0:0,51,194:17:0:17,0:0:0.999998,1.76517e-06,4.9149e-22:57	0/0:0,15,129:5:0:5,0:0:0.993022,0.00697825,1.54338e-15:21	0/0:0,78,196:26:0:26,0:0:1,3.52198e-09,3.10109e-22:84	0/0:0,27,170:9:0:9,0:0:0.999557,0.000443195,1.23402e-19:33	./.:0,9,92:3:0:3,0:0:0.972785,0.0272148,7.57761e-12:15	0/0:0,24,162:8:0:8,0:0:0.999116,0.000883901,7.78271e-19:30	0/0:0,15,129:5:0:5,0:0:0.993022,0.00697825,1.54338e-15:21	0/0:0,33,180:11:0:11,0:0:0.999889,0.000111363,1.23443e-20:39	0/0:0,54,195:18:0:18,0:0:0.999999,8.84682e-07,3.90404e-22:60	1/1:193,78,0:26:0:0,26:26:4.05962e-18,2.85281e-07,1:65
chr02	39876316	chr02_39876316_A_G	A	G	6.86971	.	.	GT:PL:DP:SP:AD:SCR:GP:GQ	0/0:0,30,173:10:0:10,0:0:0.999949,5.12794e-05,3.29495e-21:42	./.:0,12,113:4:0:4,0:0:0.996775,0.00322524,3.28449e-15:24	0/0:0,36,182:12:0:12,0:0:0.999987,1.28813e-05,4.14825e-22:48	0/1:45,0,125:8:0:6,2:0:0.000616264,0.999384,4.0517e-15:32	./.:0,9,92:3:0:3,0:0:0.993585,0.00641461,4.1217e-13:21	0/0:0,42,186:14:0:14,0:0:0.999997,3.23567e-06,1.65147e-22:54	0/0:0,30,175:10:0:10,0:0:0.999949,5.12794e-05,2.07897e-21:42	0/0:0,18,143:6:0:6,0:0:0.999188,0.000812106,3.29244e-18:30	0/0:0,30,173:10:0:10,0:0:0.999949,5.12794e-05,3.29495e-21:42	0/0:0,15,129:5:0:5,0:0:0.998381,0.00161906,8.26356e-17:27
chr02	40327070	chr02_40327070_A_G	A	G	60.2063	.	.	GT:PL:DP:SP:AD:SCR:GP:GQ	0/1:81,0,255:30:0:27,3:60:1.56273e-07,1,4.01843e-28:68	0/0:0,63,255:21:0:21,0:42:1,2.54752e-08,2.04255e-29:75	./.:19,0,255:31:7:29,2:62:0.19851,0.80149,3.22074e-28:7	0/0:0,69,255:23:0:23,0:45:1,6.39907e-09,2.04255e-29:81	0/0:0,42,255:14:0:14,0:28:0.999997,3.20712e-06,2.04255e-29:54	0/0:0,45,255:15:0:15,0:30:0.999998,1.60737e-06,2.04255e-29:57	0/0:0,69,255:23:0:23,0:46:1,6.39907e-09,2.04255e-29:81	./.:24,0,255:12:0:11,1:24:0.0726331,0.927367,3.72656e-28:11	0/0:0,84,255:28:0:28,0:56:1,2.02356e-10,2.04255e-29:96	0/0:0,81,255:27:0:27,0:54:1,4.03754e-10,2.04255e-29:93
chr02	40409318	chr02_40409318_T_C	T	C	102.278	.	.	GT:PL:DP:SP:AD:SCR:GP:GQ	0/0:0,18,255:6:0:6,0:12:0.999021,0.000979386,3.02185e-29:30	0/0:0,27,255:9:0:9,0:18:0.999877,0.000123403,3.02444e-29:39	0/0:0,18,255:6:0:6,0:12:0.999021,0.000979386,3.02185e-29:30	0/0:0,15,255:5:0:5,0:10:0.998048,0.00195223,3.01891e-29:27	0/0:0,21,255:7:0:7,0:14:0.999509,0.000491096,3.02333e-29:33	0/0:0,33,255:11:0:11,0:22:0.999969,3.10003e-05,3.02472e-29:45	./.:0,6,120:2:0:2,0:4:0.9847,0.0152997,9.41897e-16:18	0/1:141,0,255:10:0:7,3:20:1.28416e-13,1,4.89012e-28:99	0/0:0,39,255:13:0:13,0:26:0.999992,7.78711e-06,3.02479e-29:51	0/0:0,15,255:5:0:5,0:10:0.998048,0.00195223,3.01891e-29:27
chr02	40822451	chr02_40822451_A_G	A	G	53.8363	.	.	GT:PL:DP:SP:AD:SCR:GP:GQ	0/0:0,18,252:6:0:6,0:2:0.999211,0.000788537,3.90775e-29:31	./.:0,9,151:3:0:3,0:3:0.993771,0.00622946,4.89277e-19:22	0/0:0,42,255:14:0:14,0:3:0.999997,3.14169e-06,1.96005e-29:55	0/1:93,0,217:9:0:7,2:6:1.00655e-08,1,2.48373e-24:79	0/0:0,36,255:12:0:12,0:8:0.999987,1.25072e-05,1.96003e-29:49	0/0:0,51,255:17:0:17,0:11:1,3.95516e-07,1.96006e-29:64	0/0:0,36,255:12:0:12,0:5:0.999987,1.25072e-05,1.96003e-29:49	0/0:0,36,255:12:0:12,0:5:0.999987,1.25072e-05,1.96003e-29:49	0/0:0,21,255:7:0:7,0:4:0.999605,0.00039536,1.95928e-29:34	./.:0,6,120:2:0:2,0:2:0.987647,0.0123528,6.12168e-16:19
chr02	40900769	chr02_40900769_A_G	A	G	9.5999	.	.	GT:PL:DP:SP:AD:SCR:GP:GQ	0/0:0,27,167:9:0:9,0:0:0.999883,0.000117354,1.7258e-20:39	0/0:0,30,175:10:0:10,0:0:0.999941,5.882e-05,2.73537e-21:42	0/0:0,24,162:8:0:8,0:0:0.999766,0.000234126,5.45682e-20:36	0/0:0,51,192:17:0:17,0:0:1,4.67251e-07,5.45809e-23:63	0/0:0,33,180:11:0:11,0:0:0.99997,2.94807e-05,8.65024e-22:45	0/0:0,45,191:15:0:15,0:0:0.999998,1.86016e-06,6.87132e-23:57	0/0:0,27,170:9:0:9,0:0:0.999883,0.000117354,8.64948e-21:39	0/1:48,0,113:7:0:5,2:0:0.00026936,0.999731,7.3684e-14:35	0/0:0,33,180:11:0:11,0:0:0.99997,2.94807e-05,8.65024e-22:45	0/0:0,27,170:9:0:9,0:0:0.999883,0.000117354,8.64948e-21:39
chr02	41298533	chr02_41298533_T_C	T	C	60.987	.	.	GT:PL:DP:SP:AD:SCR:GP:GQ	0/0:0,39,255:13:0:13,0:18:0.999994,5.61573e-06,1.5731e-29:52	0/1:57,0,255:18:12:16,2:32:4.47272e-05,0.999955,3.52638e-28:43	0/0:0,69,255:23:0:23,0:36:1,5.61576e-09,1.57311e-29:82	0/1:57,0,255:21:0:19,2:36:4.47272e-05,0.999955,3.52638e-28:43	0/0:0,30,255:10:0:10,0:10:0.999955,4.46056e-05,1.57304e-29:43	0/0:0,72,255:24:0:24,0:30:1,2.81455e-09,1.57311e-29:85	0/0:0,51,255:17:0:17,0:24:1,3.54331e-07,1.5731e-29:64	0/0:0,57,255:19:0:19,0:26:1,8.90039e-08,1.57311e-29:70	0/0:0,48,255:16:0:16,0:26:0.999999,7.06982e-07,1.5731e-29:61	0/0:0,54,255:18:0:18,0:28:1,1.77586e-07,1.57311e-29:67
chr02	41605136	chr02_41605136_A_G	A	G	19.7789	.	.	GT:PL:DP:SP:AD:SCR:GP:GQ	0/0:0,57,255:19:0:19,0:0:1,6.68947e-08,8.88634e-30:71	0/0:0,51,255:17:0:17,0:6:1,2.66312e-07,8.88634e-30:65	0/0:0,78,255:26:0:26,0:6:1,5.31363e-10,8.88634e-30:92	0/0:0,12,255:24:0:23,1:12:0.997889,0.00211093,8.86758e-30:26	0/0:0,96,255:32:0:32,0:6:1,8.42154e-12,8.88634e-30:99	0/0:0,90,255:30:0:30,0:0:1,3.35268e-11,8.88634e-30:99	0/0:0,87,255:29:0:29,0:10:1,6.68947e-11,8.88634e-30:99	0/0:0,84,255:28:0:28,0:2:1,1.33472e-10,8.88634e-30:98	0/0:0,69,255:23:0:23,0:2:1,4.22077e-09,8.88634e-30:83	0/1:60,0,255:17:7:15,2:4:2.9826e-05,0.99997,2.65044e-28:45
chr02	41626927	chr02_41626927_G_A	G	A	12.2086	.	.	GT:PL:DP:SP:AD:SCR:GP:GQ	./.:0,12,113:4:0:4,0:0:0.997802,0.0021979,1.52375e-15:26	0/0:0,18,143:6:0:6,0:0:0.999447,0.000552998,1.52626e-18:32	0/0:0,30,227:10:0:10,0:2:0.999965,3.49099e-05,6.07929e-27:44	0/0:0,36,255:12:0:12,0:8:0.999991,8.7692e-06,9.63528e-30:50	0/0:0,21,154:7:0:7,0:0:0.999723,0.000277232,1.21268e-19:35	./.:0,3,37:1:0:1,0:0:0.982804,0.0171961,5.97496e-08:17	0/0:0,15,152:5:0:5,0:2:0.998897,0.00110277,1.92039e-19:29	0/1:52,0,255:15:0:12,3:8:0.0001807,0.999819,2.75947e-28:37	0/0:0,87,199:29:0:29,0:1:1,6.96569e-11,3.83591e-24:99	0/0:0,15,152:5:0:5,0:2:0.998897,0.00110277,1.92039e-19:29
chr02	41665545	chr02_41665545_C_G	C	G	306.464	.	.	GT:PL:DP:SP:AD:SCR:GP:GQ	0/0:0,60,195:20:0:20,0:0:1,5e-07,1.97642e-21:63	0/0:0,69,196:23:0:23,0:0:1,6.29463e-08,1.56993e-21:72	0/0:0,54,194:18:0:18,0:0:0.999998,1.99053e-06,2.48816e-21:57	1/1:187,39,0:13:0:0,13:0:3.18921e-18,0.00100613,0.998994:29	0/0:0,63,194:21:0:21,0:0:1,2.50594e-07,2.48817e-21:66	0/0:0,78,197:26:0:26,0:0:1,7.92447e-09,1.24704e-21:81	0/0:0,45,190:15:0:15,0:0:0.999984,1.58111e-05,6.2499e-21:48	0/0:0,30,175:10:0:10,0:0:0.9995,0.00049975,1.97544e-19:33	0/0:0,81,198:27:0:27,0:0:1,3.97164e-09,9.90558e-22:84	1/1:187,39,0:13:0:0,13:0:3.18921e-18,0.00100613,0.998994:29
chr02	42282599	chr02_42282599_T_C	T	C	12.2684	.	.	GT:PL:DP:SP:AD:SCR:GP:GQ	0/0:0,48,255:16:0:16,0:0:1,3.11782e-07,3.05944e-30:65	0/0:0,48,255:16:0:16,0:0:1,3.11782e-07,3.05944e-30:65	0/0:0,42,255:14:0:14,0:0:0.999999,1.24123e-06,3.05944e-30:59	0/0:0,51,255:17:0:17,0:0:1,1.56261e-07,3.05944e-30:68	0/1:54,0,255:22:0:20,2:0:0.00020233,0.999798,1.5549e-28:36	0/0:0,45,255:15:0:15,0:0:0.999999,6.22087e-07,3.05944e-30:62	0/0:0,63,255:21:0:21,0:0:1,9.85942e-09,3.05944e-30:80	0/0:0,42,255:14:0:14,0:0:0.999999,1.24123e-06,3.05944e-30:59	0/0:0,78,255:26:0:26,0:0:1,3.11782e-10,3.05944e-30:95	0/0:0,57,255:19:0:19,0:0:1,3.92511e-08,3.05944e-30:74
chr02	42769354	chr02_42769354_A_G	A	G	37.8584	.	.	GT:PL:DP:SP:AD:SCR:GP:GQ	0/0:0,27,255:9:0:9,0:0:0.999833,0.0001669,5.53256e-29:37	0/0:0,18,255:6:0:6,0:0:0.998676,0.0013242,5.52616e-29:28	0/0:0,21,255:7:0:7,0:0:0.999336,0.000664111,5.52981e-29:31	0/0:0,15,255:5:0:5,0:0:0.997361,0.00263865,5.51888e-29:25	0/0:0,15,255:5:0:5,0:0:0.997361,0.00263865,5.51888e-29:25	0/0:0,24,255:8:0:8,0:0:0.999667,0.000332954,5.53164e-29:34	0/1:39,0,255:7:0:6,1:0:0.00150251,0.998497,6.60414e-28:28	./.:48,0,158:4:0:3,1:0:0.000189404,0.999811,3.31426e-18:37	0/0:0,15,246:5:0:5,0:0:0.997361,0.00263865,4.3838e-28:25	0/0:0,36,255:12:0:12,0:0:0.999979,2.10146e-05,5.53337e-29:46
chr02	42922404	chr02_42922404_A_G	A	G	30.9632	.	.	GT:PL:DP:SP:AD:SCR:GP:GQ	0/0:0,48,255:16:0:16,0:19:1,4.1435e-07,5.4035e-30:63	0/0:0,42,255:14:0:14,0:14:0.999998,1.64956e-06,5.40349e-30:57	0/0:0,75,255:25:0:25,0:28:1,8.26737e-10,5.4035e-30:90	0/1:72,0,255:16:0:14,2:22:2.41341e-06,0.999998,2.06684e-28:56	0/0:0,90,255:30:0:30,0:34:1,2.61437e-11,5.4035e-30:99	0/0:0,60,255:20:0:20,0:21:1,2.61437e-08,5.4035e-30:75	0/0:0,45,255:15:0:15,0:14:0.999999,8.26737e-07,5.4035e-30:60	0/0:0,69,255:23:0:23,0:23:1,3.2913e-09,5.4035e-30:84	0/0:0,27,255:9:0:9,0:10:0.999948,5.21609e-05,5.40322e-30:42	0/0:0,57,255:19:0:19,0:16:1,5.21636e-08,5.4035e-30:72
chr02	43122135	chr02_43122135_C_G	C	G	134.81	.	.	GT:PL:DP:SP:AD:SCR:GP:GQ	0/0:0,15,129:5:0:5,0:0:0.992156,0.00784368,1.95164e-15:21	./.:0,0,0:0:0:0,0:0:0,0,0:0	0/0:0,21,154:7:0:7,0:0:0.998018,0.00198188,6.2081e-18:27	0/0:0,33,178:11:0:11,0:0:0.999875,0.000125281,2.47609e-20:39	./.:0,12,97:4:0:4,0:0:0.984471,0.015529,3.06918e-12:18	0/0:0,15,129:5:0:5,0:0:0.992156,0.00784368,1.95164e-15:21	0/0:0,24,155:8:0:8,0:0:0.999006,0.000994278,4.93615e-18:30	0/0:0,30,173:10:0:10,0:0:0.99975,0.000249938,7.82909e-20:36	1/1:186,42,0:14:0:0,14:0:1.60599e-17,0.00100851,0.998991:29	0/0:0,21,154:7:0:7,0:0:0.998018,0.00198188,6.2081e-18:27
chr02	43328935	chr02_43328935_A_G	A	G	21.8836	.	.	GT:PL:DP:SP:AD:SCR:GP:GQ	0/0:0,57,255:19:0:19,0:0:1,5.0513e-08,5.06694e-30:72	0/0:0,42,255:14:0:14,0:0:0.999998,1.59736e-06,5.06693e-30:57	0/1:63,0,255:16:0:14,2:0:1.97965e-05,0.99998,2.0014e-28:47	0/0:0,102,255:34:0:34,0:0:1,1.59736e-12,5.06694e-30:99	0/0:0,63,255:21:0:21,0:0:1,1.26883e-08,5.06694e-30:78	0/0:0,66,255:22:0:22,0:0:1,6.35921e-09,5.06694e-30:81	0/0:0,102,255:34:0:34,0:2:1,1.59736e-12,5.06694e-30:99	0/0:0,48,255:16:0:16,0:1:1,4.01239e-07,5.06694e-30:63	0/0:0,30,255:10:0:10,0:0:0.999975,2.53158e-05,5.06681e-30:45	0/0:0,51,255:17:0:17,0:0:1,2.01096e-07,5.06694e-30:66
chr02	43419458	chr02_43419458_C_G	C	G	1569.73	.	.	GT:PL:DP:SP:AD:SCR:GP:GQ	0/1:98,0,50:6:0:2,4:6:7.00937e-12,0.999943,5.65213e-05:42	1/1:170,27,0:9:0:0,9:9:7.82193e-20,0.000352866,0.999647:34	1/1:187,39,0:13:0:0,13:13:1.5612e-21,2.22717e-05,0.999978:46	1/1:172,35,0:24:0:1,23:24:4.93677e-20,5.59422e-05,0.999944:42	1/1:191,54,0:19:0:0,18:19:6.21537e-22,7.04309e-07,0.999999:61	1/1:194,51,0:17:0:0,17:17:3.11506e-22,1.40528e-06,0.999999:58	1/1:195,54,0:18:0:0,18:18:2.47438e-22,7.04309e-07,0.999999:61	./.:140,0,10:9:0:1,8:9:2.82567e-16,0.638878,0.361122:4	./.:145,0,7:10:0:1,9:10:6.5731e-17,0.469966,0.530034:3	0/1:134,0,42:9:0:2,7:9:1.76015e-15,0.999644,0.000356518:34
chr02	43739891	chr02_43739891_A_G	A	G	43.8082	.	.	GT:PL:DP:SP:AD:SCR:GP:GQ	0/0:0,18,255:6:0:6,0:0:0.999463,0.000536965,9.07956e-30:32	0/0:0,18,255:6:0:6,0:0:0.999463,0.000536965,9.07956e-30:32	0/0:0,15,243:5:0:5,0:0:0.998929,0.00107081,1.43824e-28:29	0/0:0,27,255:9:0:9,0:0:0.999932,6.76316e-05,9.08382e-30:41	0/0:0,24,255:8:0:8,0:0:0.999865,0.000134934,9.08321e-30:38	0/1:84,0,255:12:0:10,2:0:1.17441e-07,1,2.6799e-28:69	./.:0,6,120:2:0:2,0:0:0.991557,0.008443,2.8485e-16:20	0/0:0,15,243:5:0:5,0:0:0.998929,0.00107081,1.43824e-28:29	0/0:0,33,255:11:0:11,0:0:0.999983,1.69891e-05,9.08428e-30:47	0/0:0,27,255:9:0:9,0:0:0.999932,6.76316e-05,9.08382e-30:41
chr02	43773791	chr02_43773791_T_C	T	C	21.8863	.	.	GT:PL:DP:SP:AD:SCR:GP:GQ	0/0:0,21,255:7:0:7,0:13:0.999799,0.000201055,5.06592e-30:36	0/0:0,33,255:11:0:11,0:19:0.999987,1.26881e-05,5.06688e-30:48	0/0:0,42,255:14:0:14,0:27:0.999998,1.59736e-06,5.06693e-30:57	0/0:0,75,255:25:0:25,0:45:1,8.00577e-10,5.06694e-30:90	0/0:0,48,255:16:0:16,0:32:1,4.01239e-07,5.06694e-30:63	0/0:0,18,255:6:0:6,0:11:0.999599,0.000401078,5.06491e-30:33	0/0:0,72,255:24:0:24,0:48:1,1.59736e-09,5.06694e-30:87	0/1:63,0,255:16:0:14,2:31:1.97965e-05,0.99998,2.0014e-28:47	./.:0,211,255:70:0:70,0:131:1,2.01096e-23,5.06694e-30:99	0/0:0,30,255:10:0:10,0:20:0.999975,2.53158e-05,5.06681e-30:45
chr02	44252694	chr02_44252694_C_T	C	T	711.805	.	.	GT:PL:DP:SP:AD:SCR:GP:GQ	0/1:50,0,98:6:0:4,2:6:1.19142e-05,0.999988,3.32556e-11:49	0/1:71,0,111:8:0:5,3:8:9.4639e-08,1,1.66675e-12:70	0/1:99,0,163:25:0:18,7:25:1.49993e-10,1,1.05165e-17:98	0/1:101,0,163:24:0:17,7:24:9.4639e-11,1,1.05165e-17:99	0/1:129,0,139:17:0:9,8:17:1.49993e-13,1,2.64162e-15:99	0/1:66,0,133:10:0:7,3:10:2.99275e-07,1,1.05165e-14:65	0/1:124,0,144:16:0:9,7:16:4.74319e-13,1,8.35352e-16:99	./.:7,0,145:10:0:9,1:10:0.192064,0.807936,5.36101e-16:7	0/1:65,0,159:19:0:15,4:19:3.76765e-07,1,2.64161e-17:64	0/1:61,0,137:47:0:39,8:47:9.4639e-07,0.999999,4.18668e-15:60
chr02	44278946	chr02_44278946_A_G	A	G	5.03464	.	.	GT:PL:DP:SP:AD:SCR:GP:GQ	0/0:0,36,255:12:0:12,0:1:0.999991,8.73847e-06,9.56786e-30:50	0/0:0,66,255:22:0:22,0:3:1,8.73855e-09,9.56794e-30:80	0/1:43,0,255:23:14:21,2:4:0.00143858,0.998561,2.74634e-28:28	0/0:0,81,255:27:0:27,0:11:1,2.76337e-10,9.56794e-30:95	0/0:0,45,255:15:0:15,0:1:0.999999,1.10012e-06,9.56793e-30:59	0/0:0,60,255:20:0:20,0:6:1,3.47888e-08,9.56794e-30:74	0/0:0,84,255:28:0:28,0:7:1,1.38497e-10,9.56794e-30:98	./.:6,0,255:18:0:17,1:3:0.878351,0.121649,3.3457e-29:9	0/0:0,63,255:21:0:21,0:2:1,1.74357e-08,9.56794e-30:77	0/0:0,42,255:14:0:14,0:0:0.999998,2.19502e-06,9.56792e-30:56
chr02	44288711	chr02_44288711_T_A	T	A	6.45149	.	.	GT:PL:DP:SP:AD:SCR:GP:GQ	0/0:0,30,255:10:0:10,0:0:0.999959,4.08147e-05,1.31701e-29:43	0/1:45,0,197:5:0:4,1:0:0.000774158,0.999226,2.03441e-22:31	0/0:0,27,255:9:0:9,0:0:0.999919,8.14326e-05,1.31696e-29:40	./.:0,6,120:2:0:2,0:0:0.989851,0.0101485,4.12266e-16:19	0/0:0,27,255:9:0:9,0:0:0.999919,8.14326e-05,1.31696e-29:40	0/0:0,21,255:7:0:7,0:0:0.999676,0.000324111,1.31664e-29:34	0/0:0,15,255:5:0:5,0:0:0.998711,0.00128906,1.31537e-29:28	0/0:0,18,255:6:0:6,0:0:0.999354,0.000646477,1.31622e-29:31	./.:0,12,210:4:0:4,0:0:0.997431,0.00256872,4.15423e-25:25	0/0:0,33,255:11:0:11,0:0:0.99998,2.04562e-05,1.31704e-29:46
chr02	44303747	chr02_44303747_C_T	C	T	215.023	.	.	GT:PL:DP:SP:AD:SCR:GP:GQ	0/0:0,30,159:10:0:10,0:0:0.999653,0.000346808,3.78677e-18:34	./.:0,15,129:5:0:5,0:0:0.989148,0.0108518,3.74697e-15:19	0/0:0,24,155:8:0:8,0:0:0.998621,0.00137924,9.50211e-18:28	0/1:140,0,145:22:0:11,10:0:2.88244e-14,1,2.74271e-16:99	0/0:0,27,140:9:0:9,0:0:0.999308,0.000691734,3.0069e-16:31	0/0:0,27,155:9:0:9,0:0:0.999308,0.000691734,9.50865e-18:31	0/0:0,24,122:8:0:8,0:0:0.998621,0.00137924,1.89592e-14:28	0/0:0,33,141:11:0:11,0:0:0.999826,0.000173846,2.3897e-16:37	0/0:0,30,145:10:0:10,0:0:0.999653,0.000346808,9.51193e-17:34	./.:132,18,0:6:0:0,6:0:1.77294e-12,0.154502,0.845498:8
chr02	44675563	chr02_44675563_T_C	T	C	40.9856	.	.	GT:PL:DP:SP:AD:SCR:GP:GQ	0/1:81,0,255:13:0:11,2:0:2.16124e-07,1,2.90561e-28:66	0/0:0,51,255:17:0:17,0:0:1,2.91943e-07,1.06791e-29:65	0/0:0,57,255:19:0:19,0:0:1,7.33327e-08,1.06791e-29:71	0/0:0,51,255:17:0:17,0:0:1,2.91943e-07,1.06791e-29:65	0/0:0,84,255:28:0:28,0:0:1,1.46318e-10,1.06791e-29:98	0/0:0,54,255:18:0:18,0:0:1,1.46318e-07,1.06791e-29:68	0/0:0,66,255:22:0:22,0:0:1,9.23204e-09,1.06791e-29:80	0/0:0,78,255:26:0:26,0:0:1,5.82502e-10,1.06791e-29:92	0/0:0,69,248:23:0:23,0:0:1,4.62698e-09,5.35224e-29:83	0/0:0,72,255:24:0:24,0:0:1,2.31898e-09,1.06791e-29:86
chr02	44792337	chr02_44792337_A_C	A	C	54.9379	.	.	GT:PL:DP:SP:AD:SCR:GP:GQ	./.:0,12,113:4:0:4,0:0:0.993402,0.00659784,1.37917e-14:21	0/0:0,21,154:7:0:7,0:0:0.999165,0.000835437,1.10187e-18:30	0/0:0,33,178:11:0:11,0:0:0.999947,5.27538e-05,4.39005e-21:42	0/0:0,51,194:17:0:17,0:0:0.999999,8.36134e-07,1.10279e-22:60	0/0:0,36,184:12:0:12,0:0:0.999974,2.64402e-05,1.10276e-21:45	0/0:0,90,199:30:0:30,0:0:1,1.05263e-10,3.48733e-23:99	0/0:0,36,184:12:0:12,0:0:0.999974,2.64402e-05,1.10276e-21:45	0/1:93,0,93:8:0:4,4:0:4.76128e-09,1,1.31891e-11:83	./.:0,3,25:1:0:1,0:0:0.949879,0.0501124,8.32073e-06:12	0/0:0,39,187:13:0:13,0:0:0.999987,1.32517e-05,5.52697e-22:48
chr02	44876966	chr02_44876966_T_C	T	C	28.2924	.	.	GT:PL:DP:SP:AD:SCR:GP:GQ	0/0:0,39,255:13:0:13,0:0:0.999996,3.64904e-06,6.64201e-30:54	0/0:0,45,255:15:0:15,0:0:0.999999,9.16601e-07,6.64203e-30:60	0/1:69,0,255:14:0:12,2:0:4.34328e-06,0.999996,2.29149e-28:53	0/0:0,36,255:12:0:12,0:1:0.999993,7.28077e-06,6.64199e-30:51	0/0:0,39,255:13:0:13,0:0:0.999996,3.64904e-06,6.64201e-30:54	0/0:0,45,255:15:0:15,0:1:0.999999,9.16601e-07,6.64203e-30:60	0/0:0,75,255:25:0:25,0:1:1,9.16602e-10,6.64204e-30:90	0/0:0,69,255:23:0:23,0:0:1,3.64906e-09,6.64204e-30:84	0/0:0,45,255:15:0:15,0:0:0.999999,9.16601e-07,6.64203e-30:60	0/0:0,60,255:20:0:20,0:0:1,2.89855e-08,6.64204e-30:75
chr02	44960998	chr02_44960998_T_C	T	C	827.986	.	.	GT:PL:DP:SP:AD:SCR:GP:GQ	0/1:108,0,255:22:7:11,11:15:2.2491e-11,1,5.57098e-27:99	0/1:48,0,255:26:6:17,8:18:2.24905e-05,0.999978,5.57085e-27:46	0/1:139,0,255:45:3:23,22:18:1.78652e-14,1,5.57098e-27:99	0/1:113,0,255:28:6:15,13:25:7.11228e-12,1,5.57098e-27:99	0/1:122,0,255:46:3:25,21:24:8.95382e-13,1,5.57098e-27:99	0/1:84,0,255:35:3:26,9:22:5.64948e-09,1,5.57098e-27:82	0/1:110,0,255:36:3:18,18:16:1.41909e-11,1,5.57098e-27:99	./.:11,0,255:30:5:24,6:19:0.101303,0.898697,5.00662e-27:9	0/1:61,0,255:31:9:19,11:23:1.12722e-06,0.999999,5.57097e-27:59	0/1:97,0,255:26:3:17,9:13:2.83145e-10,1,5.57098e-27:95
chr02	45050240	chr02_45050240_T_C	T	C	31.6329	.	.	GT:PL:DP:SP:AD:SCR:GP:GQ	./.:0,6,110:2:0:2,0:4:0.992089,0.00791116,2.49959e-15:21	0/0:0,18,255:6:0:6,0:12:0.999497,0.000502888,7.96344e-30:32	0/0:0,15,246:5:0:5,0:10:0.998997,0.00100289,6.32242e-29:29	0/0:0,51,255:17:0:17,0:32:1,2.52168e-07,7.96744e-30:65	./.:0,9,169:3:0:3,0:6:0.996019,0.00398068,3.15927e-21:24	0/0:0,18,255:6:0:6,0:11:0.999497,0.000502888,7.96344e-30:32	0/0:0,18,255:6:0:6,0:12:0.999497,0.000502888,7.96344e-30:32	0/1:72,0,255:13:3:11,2:26:1.98751e-06,0.999998,2.50974e-28:57	0/0:0,15,246:5:0:5,0:10:0.998997,0.00100289,6.32242e-29:29	0/0:0,51,255:17:0:17,0:34:1,2.52168e-07,7.96744e-30:65
chr02	45220170	chr02_45220170_A_G	A	G	911.611	.	.	GT:PL:DP:SP:AD:SCR:GP:GQ	0/1:50,0,79:5:0:3,2:0:3.18685e-06,0.999997,9.87589e-09:54	0/1:109,0,89:10:0:4,6:1:4.01202e-12,1,9.87592e-10:90	0/1:147,0,46:14:0:3,11:0:6.35849e-16,0.99998,1.97047e-05:47	0/1:54,0,53:5:0:2,3:0:1.2687e-06,0.999995,3.93165e-06:52	1/1:155,24,0:8:0:0,8:0:1.27816e-16,0.00504922,0.994951:22	0/1:43,0,125:8:0:6,2:0:1.59719e-05,0.999984,2.48068e-13:47	0/1:74,0,53:5:0:2,3:0:1.26871e-08,0.999996,3.93166e-06:54	0/1:64,0,105:8:0:5,3:0:1.26871e-07,1,2.48072e-11:68	0/1:145,0,30:13:0:2,11:0:1.00698e-15,0.999216,0.000783857:31	0/1:128,0,32:9:0:2,7:1:5.04833e-14,0.999505,0.000494723:33
chr02	45221384	chr02_45221384_A_G	A	G	21.4068	.	.	GT:PL:DP:SP:AD:SCR:GP:GQ	0/0:0,63,255:21:0:21,0:22:1,1.08954e-08,3.73616e-30:79	0/0:0,30,255:10:0:10,0:11:0.999978,2.17387e-05,3.73608e-30:46	./.:0,6,120:2:0:2,0:4:0.994569,0.00543097,1.17506e-16:22	0/0:0,66,255:22:0:22,0:24:1,5.46063e-09,3.73616e-30:82	0/0:0,57,255:19:0:19,0:14:1,4.33753e-08,3.73616e-30:73	0/0:0,24,255:8:0:8,0:11:0.999913,8.65377e-05,3.73584e-30:40	0/0:0,21,255:7:0:7,0:11:0.999827,0.00017265,3.73552e-30:37	0/0:0,15,255:5:0:5,0:6:0.999313,0.00068698,3.73359e-30:31	0/1:63,0,255:19:0:17,2:20:2.3054e-05,0.999977,1.71859e-28:46	0/0:0,27,255:9:0:9,0:10:0.999957,4.33734e-05,3.736e-30:43
chr02	45298182	chr02_45298182_T_C	T	C	99.0077	.	.	GT:PL:DP:SP:AD:SCR:GP:GQ	0/1:138,0,255:11:0:8,3:22:2.82639e-13,1,4.4331e-28:99	0/0:0,36,255:12:0:12,0:24:0.999986,1.40851e-05,2.48581e-29:48	0/0:0,18,255:6:0:6,0:12:0.999112,0.000887935,2.48364e-29:30	0/0:0,54,255:18:0:18,0:36:1,2.23237e-07,2.48585e-29:66	0/0:0,33,255:11:0:11,0:22:0.999972,2.81031e-05,2.48578e-29:45	0/0:0,60,255:20:0:20,0:40:1,5.60747e-08,2.48585e-29:72	0/0:0,24,255:8:0:8,0:16:0.999777,0.000223188,2.48529e-29:36	0/0:0,48,255:16:0:16,0:32:0.999999,8.88724e-07,2.48584e-29:60	0/0:0,33,255:11:0:11,0:22:0.999972,2.81031e-05,2.48578e-29:45	0/0:0,21,255:7:0:7,0:14:0.999555,0.000445219,2.48474e-29:33
chr02	45328186	chr02_45328186_G_C	G	C	139.683	.	.	GT:PL:DP:SP:AD:SCR:GP:GQ	0/0:0,30,170:10:0:10,0:0:0.999778,0.000222173,1.23429e-19:36	0/0:0,72,196:24:0:24,0:0:1,1.40213e-08,3.10109e-22:78	0/0:0,33,178:11:0:11,0:0:0.999889,0.000111363,1.95644e-20:39	0/0:0,75,198:25:0:25,0:0:1,7.02728e-09,1.95666e-22:81	0/0:0,51,194:17:0:17,0:0:0.999998,1.76517e-06,4.9149e-22:57	0/0:0,27,170:9:0:9,0:0:0.999557,0.000443195,1.23402e-19:33	0/0:0,57,195:19:0:19,0:0:1,4.43391e-07,3.90405e-22:63	1/1:192,54,0:18:0:0,18:0:5.11039e-18,7.16542e-05,0.999928:41	0/0:0,72,196:24:0:24,0:0:1,1.40213e-08,3.10109e-22:78	0/0:0,72,196:24:0:24,0:0:1,1.40213e-08,3.10109e-22:78
chr02	45521209	chr02_45521209_C_T	C	T	3.99238	.	.	GT:PL:DP:SP:AD:SCR:GP:GQ	./.:0,9,170:3:0:3,0:6:0.995751,0.00424942,2.86054e-21:23	0/0:0,39,255:13:0:13,0:26:0.999996,4.26754e-06,9.0844e-30:53	0/0:0,72,255:24:0:24,0:44:1,2.13884e-09,9.08444e-30:86	0/0:0,63,255:21:0:21,0:34:1,1.69894e-08,9.08444e-30:77	0/1:42,0,244:6:0:5,1:12:0.00185786,0.998142,3.36753e-27:27	0/0:0,42,255:14:0:14,0:14:0.999998,2.13884e-06,9.08442e-30:56	0/0:0,51,255:17:0:17,0:32:1,2.69264e-07,9.08443e-30:65	0/0:0,30,255:10:0:10,0:20:0.999966,3.38972e-05,9.08413e-30:44	0/0:0,27,255:9:0:9,0:18:0.999932,6.76316e-05,9.08382e-30:41	0/0:0,39,255:13:0:13,0:26:0.999996,4.26754e-06,9.0844e-30:53
chr02	45886367	chr02_45886367_A_G	A	G	6.87276	.	.	GT:PL:DP:SP:AD:SCR:GP:GQ	./.:0,9,92:3:0:3,0:0:0.993585,0.00641461,4.1217e-13:21	./.:0,9,92:3:0:3,0:0:0.993585,0.00641461,4.1217e-13:21	0/0:0,24,162:8:0:8,0:0:0.999796,0.000204116,4.14746e-20:36	0/0:0,48,192:16:0:16,0:0:0.999999,8.12765e-07,4.1483e-23:60	0/0:0,81,198:27:0:27,0:0:1,4.07348e-10,1.04201e-23:93	0/0:0,72,197:24:0:24,0:0:1,3.23568e-09,1.31181e-23:84	0/0:0,66,197:22:0:22,0:0:1,1.28815e-08,1.31181e-23:78	0/1:45,0,125:8:0:6,2:0:0.000616264,0.999384,4.0517e-15:32	0/0:0,33,175:11:0:11,0:0:0.999974,2.57012e-05,2.07902e-21:45	0/0:0,30,175:10:0:10,0:0:0.999949,5.12794e-05,2.07897e-21:42
chr02	45987939	chr02_45987939_C_T	C	T	730.377	.	.	GT:PL:DP:SP:AD:SCR:GP:GQ	./.:4,0,143:11:0:10,1:11:0.358566,0.641434,5.72369e-16:4	0/1:127,0,139:20:0:11,9:20:2.80166e-13,1,2.24142e-15:99	0/1:123,0,157:26:0:16,10:26:7.03746e-13,1,3.55242e-17:99	0/1:110,0,161:27:0:17,9:27:1.40416e-11,1,1.41424e-17:99	0/1:37,0,149:20:0:17,3:20:0.000280088,0.99972,2.2408e-16:35	./.:9,0,146:20:0:18,2:20:0.150219,0.849782,3.80042e-16:8	0/1:101,0,161:26:0:18,8:26:1.11536e-10,1,1.41424e-17:99	0/1:121,0,157:25:0:16,9:25:1.11536e-12,1,3.55242e-17:99	0/1:85,0,154:32:0:25,7:30:4.44034e-09,1,7.088e-17:83	0/1:76,0,148:40:0:32,8:40:3.52709e-08,1,2.82178e-16:74
chr02	46102835	chr02_46102835_A_C	A	C	1351.96	.	.	GT:PL:DP:SP:AD:SCR:GP:GQ	./.:143,18,0:6:0:0,6:0:9.0821e-16,0.0134027,0.986597:18	1/1:185,39,0:13:0:0,13:0:5.80764e-20,0.000107896,0.999892:39	1/1:250,66,0:22:0:0,22:2:1.83673e-26,2.15305e-07,1:66	1/1:198,75,0:25:0:0,25:0:2.91103e-21,2.71052e-08,1:75	0/0:0,48,191:16:0:16,0:0:0.999926,7.39562e-05,4.32436e-19:41	0/0:0,45,187:15:0:15,0:0:0.999852,0.000147551,1.08615e-18:38	0/0:0,78,255:26:0:26,0:8:1,7.39617e-08,1.72168e-25:71	1/1:210,39,0:13:0:0,13:2:1.83654e-22,0.000107896,0.999892:39	1/1:224,21,0:7:0:0,7:4:7.26273e-24,0.00676249,0.993237:21	1/1:219,69,0:23:0:0,23:2:2.31231e-23,1.07908e-07,1:69
chr02	46106783	chr02_46106783_G_T	G	T	1541.49	.	.	GT:PL:DP:SP:AD:SCR:GP:GQ	1/1:170,27,0:9:0:0,9:9:4.60274e-21,8.56091e-05,0.999914:40	./.:67,6,0:2:0:0,2:2:9.08653e-11,0.0106635,0.989336:19	1/1:123,15,0:5:0:0,5:5:2.30391e-16,0.00135509,0.998645:28	0/1:150,0,56:12:0:2,10:13:1.07268e-17,0.999941,5.85353e-05:42	1/1:203,63,15:18:0:0,16:18:7.29548e-23,6.80075e-07,0.999999:61	1/1:143,18,0:6:0:0,6:6:2.30547e-18,0.000679613,0.99932:31	1/1:187,39,0:13:0:0,13:13:9.18442e-23,5.402e-06,0.999995:52	1/1:191,45,0:15:0:0,15:15:3.6564e-23,1.35693e-06,0.999999:58	1/1:175,30,0:10:0:0,10:10:1.45558e-21,4.2908e-05,0.999957:43	1/1:187,39,0:13:0:0,13:13:9.18442e-23,5.402e-06,0.999995:52
chr02	46260749	chr02_46260749_C_T	C	T	774.473	.	.	GT:PL:DP:SP:AD:SCR:GP:GQ	0/1:86,0,132:11:0:7,4:0:2.44917e-09,1,1.61779e-14:86	0/1:91,0,150:16:0:10,6:0:7.74494e-10,1,2.56402e-16:91	0/1:78,0,149:14:0:10,4:0:1.54532e-08,1,3.22791e-16:78	0/1:127,0,102:12:0:5,7:0:1.94544e-13,1,1.61779e-11:99	0/1:119,0,154:18:0:11,7:0:1.22749e-12,1,1.02076e-16:99	0/1:151,0,129:19:0:8,11:0:7.74494e-16,1,3.22791e-14:99	./.:10,0,137:9:0:8,1:0:0.0888408,0.911159,4.6614e-15:10	0/1:48,0,113:7:0:5,2:0:1.5453e-05,0.999985,1.28504e-12:48	0/1:93,0,155:16:0:11,5:0:4.88673e-10,1,8.10815e-17:93	0/1:30,0,153:13:0:11,2:2:0.000974081,0.999026,1.2838e-16:30
chr02	46455409	chr02_46455409_G_A	G	A	6.53597	.	.	GT:PL:DP:SP:AD:SCR:GP:GQ	0/0:0,87,255:29:0:29,0:58:1,3.35338e-11,2.23309e-30:99	0/0:0,81,255:27:0:27,0:54:1,1.335e-10,2.23309e-30:98	0/0:0,90,255:30:0:30,0:60:1,1.68067e-11,2.23309e-30:99	0/0:0,51,255:17:0:17,0:34:1,1.335e-07,2.23309e-30:68	0/0:0,54,255:18:0:18,0:34:1,6.69087e-08,2.23309e-30:71	0/0:0,51,255:17:0:17,0:32:1,1.335e-07,2.23309e-30:68	0/1:48,0,255:24:0:22,2:48:0.000942124,0.999058,1.32744e-28:30	0/0:0,87,255:29:0:29,0:56:1,3.35338e-11,2.23309e-30:99	0/0:0,54,255:18:0:18,0:35:1,6.69087e-08,2.23309e-30:71	0/0:0,78,255:26:0:26,0:52:1,2.66368e-10,2.23309e-30:95
chr02	46682022	chr02_46682022_G_A	G	A	28.6369	.	.	GT:PL:DP:SP:AD:SCR:GP:GQ	0/1:66,0,129:10:0:7,3:0:2.95897e-06,0.999997,2.67176e-15:55	0/0:0,15,129:5:0:5,0:0:0.997323,0.00267728,2.262e-16:25	0/0:0,39,187:13:0:13,0:0:0.999989,1.06869e-05,3.59461e-22:49	./.:4,0,143:11:0:10,1:0:0.824243,0.175757,1.86944e-17:7	0/0:0,30,173:10:0:10,0:0:0.999915,8.48831e-05,9.02857e-21:40	0/0:0,69,197:23:0:23,0:0:1,1.06871e-08,3.59464e-23:79	0/0:0,18,132:6:0:6,0:0:0.998656,0.00134361,1.1352e-16:28	0/0:0,27,167:9:0:9,0:0:0.999831,0.00016935,3.59404e-20:37	./.:0,3,37:1:0:1,0:0:0.95919,0.0408096,3.44795e-07:13	0/0:0,33,178:11:0:11,0:0:0.999957,4.25441e-05,2.85521e-21:43
chr02	46933029	chr02_46933029_G_T	G	T	1742.25	.	.	GT:PL:DP:SP:AD:SCR:GP:GQ	1/1:186,38,0:17:0:1,16:5:1.11592e-21,2.11272e-05,0.999979:46	1/1:177,36,0:12:0:0,12:3:8.86399e-21,3.3484e-05,0.999967:44	1/1:188,48,0:16:0:0,16:3:7.04114e-22,2.11276e-06,0.999998:56	./.:154,0,27:24:0:4,20:6:1.30719e-17,0.985253,0.0147467:18	./.:134,9,0:7:0:1,6:2:1.73947e-16,0.0165053,0.983495:17	1/1:221,51,0:17:0:0,17:5:3.52893e-25,1.05889e-06,0.999999:59	0/1:168,0,46:17:0:4,13:4:5.28093e-19,0.999812,0.000188394:37	0/1:143,0,30:13:0:2,11:3:1.65785e-16,0.992554,0.00744565:21	1/1:255,61,0:25:0:1,24:4:1.40489e-28,1.05889e-07,1:69	1/1:172,26,0:13:0:1,12:5:2.80219e-20,0.000334739,0.999665:34
chr02	47017849	chr02_47017849_A_G	A	G	7.05663	.	.	GT:PL:DP:SP:AD:SCR:GP:GQ	0/0:0,45,191:15:0:15,0:0:0.999998,1.86758e-06,6.9263e-23:57	0/0:0,27,170:9:0:9,0:0:0.999882,0.000117823,8.71868e-21:39	0/1:45,0,108:8:0:6,2:0:0.000535164,0.999465,2.33878e-13:32	0/0:0,69,196:23:0:23,0:0:1,7.435e-09,2.19029e-23:81	0/0:0,30,175:10:0:10,0:0:0.999941,5.90548e-05,2.75725e-21:42	0/0:0,33,175:11:0:11,0:0:0.99997,2.95984e-05,2.75733e-21:45	0/0:0,36,177:12:0:12,0:0:0.999985,1.48346e-05,1.73978e-21:48	0/0:0,21,144:7:0:7,0:0:0.999531,0.000468897,3.46975e-18:33	0/0:0,54,192:18:0:18,0:0:1,2.35115e-07,5.50176e-23:66	0/0:0,33,180:11:0:11,0:0:0.99997,2.95984e-05,8.71945e-22:45
chr02	47267313	chr02_47267313_A_G	A	G	9.31208	.	.	GT:PL:DP:SP:AD:SCR:GP:GQ	0/0:0,45,255:15:0:15,0:0:0.999998,1.57264e-06,1.95523e-29:58	0/0:0,30,255:10:0:10,0:0:0.99995,4.97287e-05,1.95513e-29:43	0/0:0,21,255:7:0:7,0:0:0.999605,0.000394873,1.95446e-29:34	0/0:0,36,255:12:0:12,0:0:0.999987,1.24918e-05,1.9552e-29:49	./.:0,12,177:4:0:4,0:0:0.996872,0.00312801,1.22981e-21:25	0/1:48,0,183:7:0:5,2:0:0.000318591,0.999681,6.22917e-21:34	0/0:0,15,241:5:0:5,0:0:0.99843,0.00157017,4.9036e-28:28	0/0:0,33,255:11:0:11,0:0:0.999975,2.4924e-05,1.95518e-29:46	0/0:0,36,255:12:0:12,0:0:0.999987,1.24918e-05,1.9552e-29:49	0/0:0,27,255:9:0:9,0:0:0.999901,9.92169e-05,1.95503e-29:40
chr02	48002512	chr02_48002512_T_C	T	C	37.3736	.	.	GT:PL:DP:SP:AD:SCR:GP:GQ	0/0:0,81,255:27:0:27,0:54:1,2.36819e-10,7.02703e-30:96	0/0:0,81,255:27:0:27,0:52:1,2.36819e-10,7.02703e-30:96	0/0:0,75,255:25:0:25,0:49:1,9.42792e-10,7.02703e-30:90	0/0:0,114,255:38:0:38,0:74:1,1.1869e-13,7.02703e-30:99	0/0:0,99,255:33:0:33,0:66:1,3.75332e-12,7.02703e-30:99	0/0:0,60,255:20:0:20,0:38:1,2.98137e-08,7.02703e-30:75	0/0:0,78,255:26:0:26,0:51:1,4.72515e-10,7.02703e-30:93	0/1:78,0,255:14:0:12,2:26:5.31599e-07,0.999999,2.35698e-28:62	0/0:0,48,255:16:0:16,0:30:1,4.72515e-07,7.02703e-30:63	0/0:0,48,255:16:0:16,0:31:1,4.72515e-07,7.02703e-30:63
chr02	48208139	chr02_48208139_T_C	T	C	19.1676	.	.	GT:PL:DP:SP:AD:SCR:GP:GQ	0/0:0,39,187:13:0:13,0:0:0.999993,7.47712e-06,1.75959e-22:51	0/0:0,75,197:25:0:25,0:0:1,1.87818e-09,1.7596e-23:87	0/0:0,51,193:17:0:17,0:0:1,4.71778e-07,4.41992e-23:63	0/0:0,17,165:18:0:17,1:0:0.998816,0.00118365,2.78548e-20:29	0/0:0,42,189:14:0:14,0:0:0.999996,3.74745e-06,1.11023e-22:54	0/1:58,0,151:13:0:10,3:0:2.6684e-05,0.999973,1.17941e-17:45	0/0:0,57,195:19:0:19,0:0:1,1.18505e-07,2.78878e-23:69	0/0:0,69,196:23:0:23,0:0:1,7.47717e-09,2.21521e-23:81	0/0:0,84,197:28:0:28,0:0:1,2.36449e-10,1.7596e-23:96	0/0:0,33,178:11:0:11,0:0:0.99997,2.97663e-05,1.39766e-21:45
chr02	48383837	chr02_48383837_T_C	T	C	1355.07	.	.	GT:PL:DP:SP:AD:SCR:GP:GQ	./.:81,0,25:4:0:1,3:3:1.66738e-09,0.996262,0.00373812:24	1/1:193,51,0:17:0:0,17:17:8.89973e-21,6.69448e-06,0.999993:51	0/1:140,0,76:12:0:4,8:8:2.10698e-15,1,2.98044e-08:75	0/1:135,0,127:16:0:8,8:9:6.66285e-15,1,2.36745e-13:99	1/1:194,51,0:17:0:0,17:17:7.0693e-21,6.69448e-06,0.999993:51	0/1:114,0,158:26:0:18,8:11:8.38803e-13,1,1.88053e-16:99	0/1:116,0,120:13:0:7,6:7:5.29249e-13,1,1.18653e-12:99	0/1:158,0,67:18:0:4,14:15:3.33933e-17,1,2.36745e-07:66	0/1:131,0,103:12:0:5,7:7:1.67363e-14,1,5.94676e-11:99	./.:153,0,9:20:0:2,18:18:9.18751e-17,0.870037,0.129963:8
chr02	48624360	chr02_48624360_T_C	T	C	4.34773	.	.	GT:PL:DP:SP:AD:SCR:GP:GQ	0/0:0,21,255:7:0:7,0:0:0.999666,0.000334343,1.4011e-29:34	0/1:42,0,178:6:0:5,1:0:0.00149628,0.998504,1.66582e-20:28	0/0:0,24,255:8:0:8,0:0:0.999832,0.000167596,1.40134e-29:37	0/0:0,57,255:19:0:19,0:0:1,8.40113e-08,1.40157e-29:70	0/0:0,24,255:8:0:8,0:0:0.999832,0.000167596,1.40134e-29:37	0/0:0,48,255:16:0:16,0:0:0.999999,6.67325e-07,1.40157e-29:61	0/0:0,27,255:9:0:9,0:0:0.999916,8.40042e-05,1.40145e-29:40	0/0:0,21,255:7:0:7,0:0:0.999666,0.000334343,1.4011e-29:34	0/0:0,42,255:14:0:14,0:0:0.999997,2.65666e-06,1.40157e-29:55	0/0:0,57,255:19:0:19,0:0:1,8.40113e-08,1.40157e-29:70
chr02	48864508	chr02_48864508_T_C	T	C	202.68	.	.	GT:PL:DP:SP:AD:SCR:GP:GQ	0/0:0,60,255:20:0:20,0:3:1,2.22222e-07,3.90405e-28:66	1/1:255,69,0:23:0:0,23:1:2.56144e-24,2.26606e-06,0.999998:56	0/0:0,81,255:27:0:27,0:1:1,1.76517e-09,3.90405e-28:87	0/0:0,120,255:40:0:40,0:1:1,2.22222e-13,3.90405e-28:99	0/0:0,87,255:29:0:29,0:0:1,4.43392e-10,3.90405e-28:93	0/0:0,45,255:15:0:15,0:0:0.999993,7.02723e-06,3.90402e-28:51	0/0:0,69,255:23:0:23,0:0:1,2.79761e-08,3.90405e-28:75	0/0:0,84,255:28:0:28,0:1:1,8.84683e-10,3.90405e-28:90	./.:0,154,255:51:0:51,0:7:1,8.84683e-17,3.90405e-28:99	0/0:0,75,255:25:0:25,0:3:1,7.02728e-09,3.90405e-28:81
chr02	49139000	chr02_49139000_G_T	G	T	800.087	.	.	GT:PL:DP:SP:AD:SCR:GP:GQ	0/1:100,0,22:5:0:1,4:0:3.79671e-11,0.99588,0.00412046:23	0/1:98,0,50:6:0:2,4:0:6.04224e-11,0.999993,6.55747e-06:51	0/1:114,0,19:6:0:1,5:0:1.50532e-12,0.991812,0.00818783:20	0/1:107,0,107:10:0:5,5:0:7.60678e-12,1,1.3084e-11:99	0/1:113,0,48:7:0:2,5:0:1.91072e-12,0.99999,1.03929e-05:49	0/1:96,0,74:7:0:3,4:0:9.57637e-11,1,2.61059e-08:75	0/1:27,0,155:14:0:12,2:0:0.0007601,0.99924,2.07209e-16:31	./.:25,0,81:4:0:3,1:0:0.00120414,0.998796,5.20255e-09:29	0/1:77,0,68:6:0:3,3:0:7.60678e-09,1,1.0393e-07:69	0/1:98,0,50:6:0:2,4:0:6.04224e-11,0.999993,6.55747e-06:51
chr02	49140551	chr02_49140551_G_A	G	A	7.11275	.	.	GT:PL:DP:SP:AD:SCR:GP:GQ	0/1:45,0,100:5:0:4,1:0:0.000532033,0.999468,1.48436e-12:32	0/0:0,21,154:7:0:7,0:0:0.999528,0.000471656,3.51072e-19:33	0/0:0,15,172:5:0:5,0:0:0.998125,0.00187506,5.5563e-21:27	0/0:0,15,172:5:0:5,0:0:0.998125,0.00187506,5.5563e-21:27	./.:0,12,113:4:0:4,0:0:0.996266,0.00373427,4.40531e-15:24	0/0:0,21,196:7:0:7,0:0:0.999528,0.000471656,2.21511e-23:33	0/0:0,18,143:6:0:6,0:0:0.999059,0.000940636,4.41766e-18:30	0/0:0,24,205:8:0:8,0:0:0.999764,0.000236444,2.78932e-24:36	./.:0,12,113:4:0:4,0:0:0.996266,0.00373427,4.40531e-15:24	0/0:0,18,143:6:0:6,0:0:0.999059,0.000940636,4.41766e-18:30
chr02	49145805	chr02_49145805_A_C	A	C	14.3804	.	.	GT:PL:DP:SP:AD:SCR:GP:GQ	0/0:0,24,146:8:0:8,0:0:0.999762,0.000237828,2.24165e-18:36	0/0:0,63,207:21:0:21,0:0:1,2.99479e-08,1.78103e-24:75	0/0:0,42,184:14:0:14,0:0:0.999996,3.7702e-06,3.55361e-22:54	0/0:0,54,192:18:0:18,0:0:1,2.37884e-07,5.63212e-23:66	0/0:0,33,178:11:0:11,0:0:0.99997,2.9947e-05,1.41468e-21:45	0/0:0,51,213:17:0:17,0:0:1,4.74642e-07,4.47375e-25:63	./.:0,9,74:3:0:3,0:0:0.992534,0.0074664,3.52709e-11:21	0/1:53,0,134:8:0:5,3:0:8.38683e-05,0.999916,5.94661e-16:40	0/0:0,45,242:15:0:15,0:0:0.999998,1.88958e-06,5.63211e-28:57	./.:0,6,57:2:0:2,0:0:0.985212,0.0147875,1.7547e-09:18
chr02	49177036	chr02_49177036_T_C	T	C	6.83371	.	.	GT:PL:DP:SP:AD:SCR:GP:GQ	0/0:0,30,175:10:0:10,0:0:0.999949,5.12794e-05,2.07897e-21:42	0/0:0,24,162:8:0:8,0:0:0.999796,0.000204116,4.14746e-20:36	0/0:0,33,180:11:0:11,0:0:0.999974,2.57012e-05,6.57445e-22:45	0/1:45,0,125:8:0:6,2:0:0.000616264,0.999384,4.0517e-15:32	0/0:0,36,182:12:0:12,0:0:0.999987,1.28813e-05,4.14825e-22:48	0/0:0,21,154:7:0:7,0:0:0.999593,0.000407182,2.61634e-19:33	0/0:0,24,162:8:0:8,0:0:0.999796,0.000204116,4.14746e-20:36	0/0:0,21,154:7:0:7,0:0:0.999593,0.000407182,2.61634e-19:33	0/0:0,27,170:9:0:9,0:0:0.999898,0.000102311,6.57395e-21:39	0/0:0,21,154:7:0:7,0:0:0.999593,0.000407182,2.61634e-19:33
chr02	49199624	chr02_49199624_A_G	A	G	9.62774	.	.	GT:PL:DP:SP:AD:SCR:GP:GQ	0/0:0,24,162:8:0:8,0:0:0.999766,0.000234126,5.45682e-20:36	0/0:0,18,143:6:0:6,0:0:0.999069,0.00093142,4.33148e-18:30	0/0:0,15,123:5:0:5,0:0:0.998143,0.00185671,4.32747e-16:27	0/1:48,0,113:7:0:5,2:0:0.00026936,0.999731,7.3684e-14:35	0/0:0,42,189:14:0:14,0:0:0.999996,3.7115e-06,1.08903e-22:54	0/0:0,27,170:9:0:9,0:0:0.999883,0.000117354,8.64948e-21:39	0/0:0,27,170:9:0:9,0:0:0.999883,0.000117354,8.64948e-21:39	0/0:0,42,184:14:0:14,0:0:0.999996,3.7115e-06,3.44381e-22:54	./.:0,12,97:4:0:4,0:0:0.996302,0.00369778,1.71962e-13:24	0/0:0,18,143:6:0:6,0:0:0.999069,0.00093142,4.33148e-18:30
chr02	49324904	chr02_49324904_C_A	C	A	301.721	.	.	GT:PL:DP:SP:AD:SCR:GP:GQ	0/1:50,0,89:6:0:4,2:4:2.16419e-05,0.999978,1.45421e-10:46	./.:0,15,116:5:0:5,0:4:0.985599,0.0144011,1.32139e-13:18	./.:0,3,33:1:0:1,0:1:0.81195,0.188029,2.172e-05:7	0/1:66,0,124:10:0:7,3:7:5.43631e-07,0.999999,4.5987e-14:62	0/0:0,30,155:10:0:10,0:10:0.999538,0.000461843,1.68706e-17:33	0/1:33,0,131:12:0:10,2:10:0.00108351,0.998917,9.16567e-15:29	0/1:42,0,119:9:0:7,2:7:0.000136535,0.999863,1.45404e-13:38	0/0:0,33,170:11:0:11,0:11:0.999768,0.000231523,5.33617e-19:36	0/1:86,0,118:11:0:7,4:10:5.43632e-09,1,1.83078e-13:82	0/1:86,0,118:11:0:7,4:7:5.43632e-09,1,1.83078e-13:82
chr02	49402784	chr02_49402784_A_G	A	G	6.41513	.	.	GT:PL:DP:SP:AD:SCR:GP:GQ	0/0:0,33,255:11:0:11,0:22:0.99998,2.04562e-05,1.31704e-29:46	0/0:0,33,255:11:0:11,0:22:0.99998,2.04562e-05,1.31704e-29:46	0/0:0,21,255:7:0:7,0:14:0.999676,0.000324111,1.31664e-29:34	0/1:45,0,196:5:0:4,1:10:0.000774158,0.999226,2.56117e-22:31	0/0:0,15,243:5:0:5,0:10:0.998711,0.00128906,2.08472e-28:28	0/0:0,15,243:5:0:5,0:10:0.998711,0.00128906,2.08472e-28:28	0/0:0,15,255:5:0:5,0:10:0.998711,0.00128906,1.31537e-29:28	0/0:0,33,255:11:0:11,0:22:0.99998,2.04562e-05,1.31704e-29:46	0/0:0,24,255:8:0:8,0:16:0.999838,0.000162466,1.31685e-29:37	0/0:0,42,255:14:0:14,0:28:0.999997,2.57533e-06,1.31706e-29:55
chr02	49501504	chr02_49501504_T_C	T	C	6.45535	.	.	GT:PL:DP:SP:AD:SCR:GP:GQ	0/1:45,0,205:5:0:4,1:0:0.000774158,0.999226,3.22432e-23:31	0/0:0,39,255:13:0:13,0:0:0.999995,5.13844e-06,1.31706e-29:52	0/0:0,36,255:12:0:12,0:0:0.99999,1.02525e-05,1.31705e-29:49	0/0:0,18,255:6:0:6,0:0:0.999354,0.000646477,1.31622e-29:31	./.:0,6,110:2:0:2,0:0:0.989851,0.0101485,4.12266e-15:19	0/0:0,24,255:8:0:8,0:0:0.999838,0.000162466,1.31685e-29:37	0/0:0,24,255:8:0:8,0:0:0.999838,0.000162466,1.31685e-29:37	0/0:0,27,255:9:0:9,0:0:0.999919,8.14326e-05,1.31696e-29:40	0/0:0,36,255:12:0:12,0:0:0.99999,1.02525e-05,1.31705e-29:49	./.:0,9,169:3:0:3,0:0:0.994888,0.0051122,5.21653e-21:22
chr02	49681983	chr02_49681983_A_G	A	G	21.0912	.	.	GT:PL:DP:SP:AD:SCR:GP:GQ	0/0:0,30,255:10:0:10,0:20:0.99994,5.99215e-05,2.83878e-29:42	0/0:0,18,255:6:0:6,0:12:0.999051,0.000948847,2.83625e-29:30	0/0:0,24,255:8:0:8,0:16:0.999761,0.000238509,2.83827e-29:36	./.:27,0,255:11:0:10,1:22:0.0322231,0.967777,4.58484e-28:14	0/0:0,24,255:8:0:8,0:16:0.999761,0.000238509,2.83827e-29:36	0/0:0,30,255:10:0:10,0:20:0.99994,5.99215e-05,2.83878e-29:42	0/0:0,33,255:11:0:11,0:22:0.99997,3.00328e-05,2.83886e-29:45	0/0:0,18,255:6:0:6,0:10:0.999051,0.000948847,2.83625e-29:30	0/0:0,33,255:11:0:11,0:22:0.99997,3.00328e-05,2.83886e-29:45	0/1:45,0,171:5:0:4,1:10:0.000527427,0.999473,1.18938e-19:32
chr02	49697675	chr02_49697675_T_C	T	C	9.79253	.	.	GT:PL:DP:SP:AD:SCR:GP:GQ	0/0:0,15,129:5:0:5,0:0:0.998051,0.00194952,1.19851e-16:27	0/0:0,42,188:14:0:14,0:0:0.999996,3.89738e-06,1.51178e-22:54	0/0:0,18,143:6:0:6,0:0:0.999022,0.000978024,4.776e-18:30	0/0:0,27,170:9:0:9,0:0:0.999877,0.000123231,9.53752e-21:39	./.:0,9,92:3:0:3,0:0:0.992284,0.00771632,5.97207e-13:21	0/0:0,15,129:5:0:5,0:0:0.998051,0.00194952,1.19851e-16:27	0/1:48,0,107:7:0:5,2:0:0.000256516,0.999743,3.08037e-13:35	0/0:0,33,180:11:0:11,0:0:0.999969,3.09572e-05,9.5384e-22:45	./.:0,6,67:2:0:2,0:0:0.984721,0.0152787,1.87414e-10:18	0/0:0,15,129:5:0:5,0:0:0.998051,0.00194952,1.19851e-16:27
chr02	49990001	chr02_49990001_C_T	C	T	11.9272	.	.	GT:PL:DP:SP:AD:SCR:GP:GQ	0/0:0,27,167:9:0:9,0:0:0.999854,0.000145733,2.66147e-20:38	0/0:0,15,123:5:0:5,0:0:0.997695,0.00230473,6.67087e-16:26	0/0:0,21,154:7:0:7,0:0:0.99942,0.000579923,5.30802e-19:32	0/1:50,0,91:6:0:4,2:0:0.000136873,0.999863,1.45045e-11:38	./.:0,3,25:1:0:1,0:0:0.964677,0.0353187,4.06974e-06:14	0/0:0,18,143:6:0:6,0:0:0.998844,0.00115643,6.67855e-18:29	0/0:0,30,175:10:0:10,0:0:0.999927,7.3045e-05,4.21845e-21:41	0/0:0,15,129:5:0:5,0:0:0.997695,0.00230473,1.67565e-16:26	0/0:0,42,184:14:0:14,0:0:0.999995,4.60914e-06,5.31108e-22:53	./.:0,12,113:4:0:4,0:0:0.995412,0.00458802,6.6556e-15:23
chr02	50033097	chr02_50033097_A_T	A	T	4.51457	.	.	GT:PL:DP:SP:AD:SCR:GP:GQ	0/1:42,0,153:9:0:7,2:0:0.00142909,0.998571,5.51618e-18:28	0/0:0,36,174:13:0:12,0:0:0.999989,1.10743e-05,1.93453e-21:49	0/0:0,24,155:8:0:8,0:0:0.999825,0.000175486,1.5364e-19:37	0/0:0,30,159:10:0:10,0:0:0.999956,4.4086e-05,6.11731e-20:43	0/0:0,21,149:7:0:7,0:1:0.99965,0.00035008,6.11543e-19:34	0/0:0,24,162:8:0:8,0:0:0.999825,0.000175486,3.06551e-20:37	0/0:0,18,143:6:0:6,0:0:0.999302,0.000698259,2.43375e-18:31	./.:0,3,37:1:0:1,0:0:0.978381,0.0216186,9.48609e-08:16	0/0:0,30,175:10:0:10,0:0:0.999956,4.4086e-05,1.5366e-21:43	./.:0,9,64:3:0:3,0:0:0.99448,0.0055197,1.92387e-10:22
chr02	50040968	chr02_50040968_T_C	T	C	70.7933	.	.	GT:PL:DP:SP:AD:SCR:GP:GQ	0/0:0,66,255:22:0:22,0:0:1,1.27543e-08,2.03823e-29:78	0/1:110,0,255:15:0:12,3:0:1.96944e-10,1,4.01418e-28:97	0/0:0,51,255:17:0:17,0:0:1,4.03326e-07,2.03823e-29:63	0/0:0,111,255:37:0:37,0:0:1,4.03326e-13,2.03823e-29:99	0/0:0,72,255:24:0:24,0:0:1,3.20373e-09,2.03823e-29:84	0/0:0,69,255:23:0:23,0:0:1,6.39229e-09,2.03823e-29:81	0/0:0,66,255:22:0:22,0:0:1,1.27543e-08,2.03823e-29:78	0/0:0,102,255:34:0:34,0:0:1,3.20373e-12,2.03823e-29:99	0/0:0,51,255:17:0:17,0:0:1,4.03326e-07,2.03823e-29:63	0/0:0,66,255:22:0:22,0:0:1,1.27543e-08,2.03823e-29:78
chr02	50111867	chr02_50111867_C_T	C	T	37.0309	.	.	GT:PL:DP:SP:AD:SCR:GP:GQ	0/0:0,18,143:6:0:6,0:0:0.999113,0.000887377,3.93135e-18:30	0/0:0,18,143:6:0:6,0:0:0.999113,0.000887377,3.93135e-18:30	0/0:0,51,194:17:0:17,0:0:1,4.45137e-07,3.12555e-23:63	./.:0,12,106:4:0:4,0:0:0.996477,0.00352339,1.96514e-14:24	0/0:0,18,143:6:0:6,0:0:0.999113,0.000887377,3.93135e-18:30	0/0:0,30,175:10:0:10,0:0:0.999944,5.60363e-05,2.48258e-21:42	0/0:0,27,170:9:0:9,0:0:0.999888,0.000111801,7.85016e-21:39	0/0:0,21,154:7:0:7,0:0:0.999555,0.000444939,3.12416e-19:33	0/0:0,21,149:7:0:7,0:0:0.999555,0.000444939,9.87948e-19:33	0/1:76,0,153:15:0:11,4:0:4.48235e-07,1,7.02156e-18:63
chr02	50343209	chr02_50343209_C_A	C	A	202.751	.	.	GT:PL:DP:SP:AD:SCR:GP:GQ	0/0:0,15,255:5:0:5,0:10:0.993022,0.00697825,3.8768e-28:21	0/0:0,30,255:10:0:10,0:20:0.999778,0.000222173,3.90318e-28:36	0/0:0,42,255:14:0:14,0:28:0.999986,1.40211e-05,3.90399e-28:48	0/0:0,45,255:15:0:15,0:30:0.999993,7.02723e-06,3.90402e-28:51	0/0:0,36,255:12:0:12,0:24:0.999944,5.58166e-05,3.90383e-28:42	0/0:0,72,255:24:0:24,0:48:1,1.40213e-08,3.90405e-28:78	0/0:0,69,255:23:0:23,0:46:1,2.79761e-08,3.90405e-28:75	0/0:0,36,255:12:0:12,0:24:0.999944,5.58166e-05,3.90383e-28:42	1/1:255,33,0:11:0:0,11:22:2.53854e-24,0.00894071,0.991059:20	0/0:0,39,255:13:0:13,0:26:0.999972,2.79753e-05,3.90394e-28:45
chr02	50586931	chr02_50586931_C_T	C	T	797.172	.	.	GT:PL:DP:SP:AD:SCR:GP:GQ	0/0:0,48,192:16:0:16,0:0:0.999973,2.72497e-05,4.6631e-20:45	1/1:186,72,0:24:0:0,24:0:3.3987e-19,1.46787e-07,1:68	1/1:185,102,0:35:0:0,34:1:4.27872e-19,1.46787e-10,1:98	0/1:153,0,131:40:0:13,27:1:2.91492e-16,1,3.41439e-14:99	0/0:0,33,180:11:0:11,0:0:0.999139,0.000860992,7.38435e-19:30	0/0:0,42,180:14:0:14,0:0:0.999892,0.000108474,7.38991e-19:39	0/0:0,30,175:10:0:10,0:0:0.998284,0.00171643,2.33314e-18:27	1/1:169,66,0:22:0:0,22:0:1.70339e-17,5.84368e-07,0.999999:62	0/0:0,30,175:10:0:10,0:0:0.998284,0.00171643,2.33314e-18:27	1/1:185,87,0:29:0:0,29:0:4.27872e-19,4.6418e-09,1:83
chr02	50618997	chr02_50618997_A_G	A	G	925.868	.	.	GT:PL:DP:SP:AD:SCR:GP:GQ	0/1:38,0,103:9:0:5,4:0:8.15216e-05,0.999918,2.43555e-11:40	0/1:87,0,145:15:0:9,6:2:1.02638e-09,1,1.53685e-15:89	0/1:141,0,110:16:0:6,10:0:4.08609e-15,1,4.85995e-12:99	0/1:152,0,135:29:0:11,18:1:3.2457e-16,1,1.53685e-14:99	0/1:105,0,98:14:0:5,9:1:1.6267e-11,1,7.7025e-11:99	0/1:87,0,160:23:0:14,9:3:1.02638e-09,1,4.85995e-17:89	0/1:113,0,100:13:0:5,8:1:2.57815e-12,1,4.85995e-11:99	0/1:142,0,72:19:0:5,14:1:3.2457e-15,1,3.06642e-08:75	0/1:19,0,114:6:0:5,1:1:0.00643435,0.993566,1.92233e-12:21	0/1:96,0,19:6:0:1,5:2:1.28428e-10,0.993919,0.00608111:22
chr02	50650786	chr02_50650786_A_G	A	G	286.214	.	.	GT:PL:DP:SP:AD:SCR:GP:GQ	1/1:188,42,0:14:0:0,14:0:4.92945e-18,0.00070352,0.999296:31	0/0:0,33,175:11:0:11,0:0:0.99982,0.000179639,1.01582e-19:37	0/0:0,78,197:26:0:26,0:0:1,5.68169e-09,6.41055e-22:82	0/1:156,0,151:25:0:12,13:0:7.00684e-16,1,7.11898e-17:99	0/0:0,84,197:28:0:28,0:0:1,1.42718e-09,6.41055e-22:88	0/0:0,90,197:30:0:30,0:0:1,3.58491e-10,6.41055e-22:94	0/0:0,69,195:23:0:23,0:0:1,4.51313e-08,1.016e-21:73	0/0:0,84,197:28:0:28,0:0:1,1.42718e-09,6.41055e-22:88	0/0:0,66,196:22:0:22,0:0:1,9.00488e-08,8.07041e-22:70	0/0:0,48,190:16:0:16,0:0:0.999994,5.68166e-06,3.21287e-21:52
chr02	50767401	chr02_50767401_C_G	C	G	976.749	.	.	GT:PL:DP:SP:AD:SCR:GP:GQ	0/1:74,0,96:7:15:4,3:0:2.1612e-08,1,1.15677e-10:76	0/1:122,0,102:10:15:4,6:0:3.42527e-13,1,2.90567e-11:99	0/1:121,0,195:17:26:10,7:0:4.31216e-13,1,1.45628e-20:99	0/1:105,0,120:11:27:6,5:0:1.7167e-11,1,4.60517e-13:99	0/1:112,0,188:15:22:9,6:0:3.42527e-12,1,7.2987e-20:99	0/1:129,0,64:10:12:3,7:0:6.8343e-14,1,1.83335e-07:67	0/1:48,0,113:7:13:5,2:0:8.60381e-06,0.999991,2.30803e-12:50	0/1:93,0,93:8:15:4,4:0:2.72079e-10,1,2.30805e-10:92	0/1:146,0,81:13:29:4,9:0:1.36362e-15,1,3.65802e-09:84	0/1:81,0,146:13:29:9,4:0:4.31216e-09,1,1.15677e-15:83
chr02	51429686	chr02_51429686_A_G	A	G	1447.79	.	.	GT:PL:DP:SP:AD:SCR:GP:GQ	1/1:255,48,0:16:0:0,16:0:1.40543e-26,2.11315e-05,0.999979:46	1/1:255,63,0:21:0:0,21:0:1.40546e-26,6.68249e-07,0.999999:61	1/1:255,33,0:11:0:0,11:0:1.40452e-26,0.000667803,0.999332:31	1/1:255,45,0:15:0:0,15:0:1.4054e-26,4.21619e-05,0.999958:43	./.:0,18,255:6:0:6,0:0:0.954611,0.0453887,6.79218e-26:13	0/0:0,36,255:12:0:12,0:0:0.999247,0.000752999,7.10977e-26:31	0/0:0,33,255:11:0:11,0:0:0.998499,0.0015013,7.10444e-26:28	1/1:255,78,0:26:0:0,26:0:1.40546e-26,2.11319e-08,1:76	./.:0,21,255:7:0:7,0:0:0.976725,0.0232752,6.94952e-26:16	1/1:255,36,0:12:0:0,12:0:1.40499e-26,0.000334806,0.999665:34
chr02	51643964	chr02_51643964_A_G	A	G	29.7205	.	.	GT:PL:DP:SP:AD:SCR:GP:GQ	0/0:0,18,221:6:0:6,0:0:0.9993,0.000700355,3.88044e-26:31	0/1:69,0,255:14:10:12,2:0:2.84693e-06,0.999997,3.49592e-28:55	0/0:0,33,255:11:0:11,0:0:0.999978,2.21622e-05,1.54588e-29:46	0/0:0,18,255:6:0:6,0:0:0.9993,0.000700355,1.54483e-29:31	0/0:0,33,255:11:0:11,0:0:0.999978,2.21622e-05,1.54588e-29:46	0/0:0,18,255:6:0:6,0:0:0.9993,0.000700355,1.54483e-29:31	./.:1,0,255:12:0:11,1:0:0.947266,0.0527344,1.84356e-29:12	0/0:0,27,255:9:0:9,0:0:0.999912,8.82235e-05,1.54578e-29:40	0/0:0,27,255:9:0:9,0:0:0.999912,8.82235e-05,1.54578e-29:40	0/0:0,60,255:20:0:20,0:0:1,4.42204e-08,1.54591e-29:73
chr02	51714233	chr02_51714233_G_A	G	A	9.75391	.	.	GT:PL:DP:SP:AD:SCR:GP:GQ	0/1:48,0,107:7:0:5,2:0:0.000256516,0.999743,3.08037e-13:35	0/0:0,15,129:5:0:5,0:2:0.998051,0.00194952,1.19851e-16:27	0/0:0,24,155:8:0:8,0:0:0.999754,0.000245849,3.01566e-19:36	0/0:0,36,182:12:0:12,0:0:0.999985,1.55156e-05,6.01842e-22:48	0/0:0,15,129:5:0:5,0:0:0.998051,0.00194952,1.19851e-16:27	./.:0,12,113:4:0:4,0:0:0.996118,0.00388226,4.76211e-15:24	./.:0,9,92:3:0:3,0:0:0.992284,0.00771632,5.97207e-13:21	0/0:0,21,127:7:0:7,0:1:0.99951,0.000490412,1.90229e-16:33	0/0:0,15,129:5:0:5,0:0:0.998051,0.00194952,1.19851e-16:27	0/0:0,15,123:5:0:5,0:0:0.998051,0.00194952,4.77135e-16:27
chr02	51788155	chr02_51788155_A_G	A	G	6.85567	.	.	GT:PL:DP:SP:AD:SCR:GP:GQ	0/0:0,15,152:5:0:5,0:1:0.998381,0.00161906,4.14159e-19:27	0/0:0,42,183:14:0:14,0:0:0.999997,3.23567e-06,3.29511e-22:54	./.:0,12,113:4:0:4,0:0:0.996775,0.00322524,3.28449e-15:24	0/0:0,39,183:13:0:13,0:0:0.999994,6.45599e-06,3.2951e-22:51	0/0:0,30,170:10:0:10,0:0:0.999949,5.12794e-05,6.57428e-21:42	0/0:0,42,186:14:0:14,0:0:0.999997,3.23567e-06,1.65147e-22:54	./.:0,12,97:4:0:4,0:0:0.996775,0.00322524,1.30758e-13:24	0/0:0,57,195:19:0:19,0:0:1,1.02321e-07,2.07908e-23:69	0/1:45,0,125:8:0:6,2:0:0.000616264,0.999384,4.0517e-15:32	0/0:0,30,175:10:0:10,0:0:0.999949,5.12794e-05,2.07897e-21:42
chr02	52316167	chr02_52316167_T_C	T	C	9.32663	.	.	GT:PL:DP:SP:AD:SCR:GP:GQ	0/0:0,21,154:7:0:7,0:0:0.999619,0.000380803,2.28826e-19:34	0/0:0,30,175:10:0:10,0:0:0.999952,4.79562e-05,1.81824e-21:43	0/0:0,18,188:6:0:6,0:2:0.99924,0.000759514,9.10628e-23:31	0/0:0,18,185:6:0:6,0:3:0.99924,0.000759514,1.81694e-22:31	0/0:0,18,182:6:0:6,0:1:0.99924,0.000759514,3.62528e-22:31	0/1:48,0,195:7:0:5,2:3:0.000330363,0.99967,3.7902e-22:34	./.:0,3,37:1:0:1,0:0:0.976528,0.023472,1.12036e-07:16	0/0:0,15,129:5:0:5,0:0:0.998486,0.00151428,7.22791e-17:28	0/0:0,30,250:10:0:10,0:2:0.999952,4.79562e-05,5.74977e-29:43	0/0:0,30,227:10:0:10,0:1:0.999952,4.79562e-05,1.14723e-26:43
chr02	52603839	chr02_52603839_C_T	C	T	1299.89	.	.	GT:PL:DP:SP:AD:SCR:GP:GQ	1/1:197,75,0:25:0:0,25:0:3.66477e-21,2.71052e-08,1:75	1/1:196,72,0:24:0:0,24:0:4.61367e-21,5.40821e-08,1:72	1/1:198,81,0:27:0:0,27:0:2.91103e-21,6.80853e-09,1:81	1/1:200,105,0:35:0:0,35:0:1.83673e-21,2.71052e-11,1:99	0/0:0,30,173:10:0:10,0:0:0.995355,0.00464499,2.71601e-17:23	0/0:0,78,197:26:0:26,0:0:1,7.39617e-08,1.08631e-19:71	0/0:0,90,197:30:0:30,0:0:1,4.66667e-09,1.08631e-19:83	1/1:192,48,0:16:0:0,16:0:1.15889e-20,1.35846e-05,0.999986:48	1/1:197,66,0:22:0:0,22:0:3.66477e-21,2.15305e-07,1:66	1/1:197,72,0:24:0:0,24:0:3.66477e-21,5.40821e-08,1:72
chr02	52692441	chr02_52692441_G_C	G	C	138.681	.	.	GT:PL:DP:SP:AD:SCR:GP:GQ	0/0:0,45,191:15:0:15,0:0:0.999993,7.02723e-06,9.80645e-22:51	0/0:0,78,197:26:0:26,0:0:1,3.52198e-09,2.46329e-22:84	0/0:0,57,195:19:0:19,0:0:1,4.43391e-07,3.90405e-22:63	0/0:0,141,205:47:0:47,0:0:1,1.76517e-15,3.90405e-23:99	0/0:0,148,205:49:0:49,0:0:1,3.52199e-16,3.90405e-23:99	0/0:0,138,205:46:0:46,0:0:1,3.52199e-15,3.90405e-23:99	0/0:0,135,204:45:0:45,0:0:1,7.02728e-15,4.9149e-23:99	0/0:0,54,195:18:0:18,0:0:0.999999,8.84682e-07,3.90404e-22:60	1/1:191,45,0:15:0:0,15:0:6.4304e-18,0.000568886,0.999431:32	0/0:0,90,199:30:0:30,0:0:1,2.22222e-10,1.55423e-22:96
chr02	53085814	chr02_53085814_A_T	A	T	990.548	.	.	GT:PL:DP:SP:AD:SCR:GP:GQ	1/1:178,33,0:11:0:0,11:0:7.03927e-19,0.000667803,0.999332:31	./.:154,21,0:7:0:0,7:0:1.75082e-16,0.01048,0.98952:19	1/1:183,39,0:13:0:0,13:0:2.22712e-19,0.000167829,0.999832:37	1/1:196,66,0:22:0:0,22:0:1.11639e-20,3.34918e-07,1:64	0/0:0,36,184:12:0:12,0:0:0.999247,0.000752999,8.95067e-19:31	0/0:0,33,180:11:0:11,0:0:0.998499,0.0015013,2.24662e-18:28	0/0:0,48,191:16:0:16,0:0:0.999952,4.75445e-05,1.78715e-19:43	1/1:175,30,0:10:0:0,10:0:1.40359e-18,0.00133156,0.998668:28	0/0:0,30,175:10:0:10,0:0:0.997009,0.00299103,7.09384e-18:25	1/1:187,39,0:13:0:0,13:0:8.86634e-20,0.000167829,0.999832:37
chr02	53171174	chr02_53171174_G_A	G	A	131.943	.	.	GT:PL:DP:SP:AD:SCR:GP:GQ	0/0:0,18,132:6:0:6,0:0:0.99649,0.00350962,7.76226e-16:24	./.:0,12,113:4:0:4,0:0:0.986173,0.0138274,6.10194e-14:18	0/0:0,15,119:5:0:5,0:0:0.993022,0.00697825,1.54338e-14:21	0/0:0,18,143:6:0:6,0:0:0.99649,0.00350962,6.16578e-17:24	0/0:0,18,143:6:0:6,0:0:0.99649,0.00350962,6.16578e-17:24	./.:0,12,113:4:0:4,0:0:0.986173,0.0138274,6.10194e-14:18	0/0:0,18,188:6:0:6,0:0:0.99649,0.00350962,1.94979e-21:24	0/0:0,27,170:9:0:9,0:0:0.999557,0.000443195,1.23402e-19:33	1/1:184,36,0:12:0:0,12:0:3.21015e-17,0.00450104,0.995499:23	0/0:0,15,129:5:0:5,0:0:0.993022,0.00697825,1.54338e-15:21
chr02	53270472	chr02_53270472_A_G	A	G	5.28717	.	.	GT:PL:DP:SP:AD:SCR:GP:GQ	0/0:0,21,255:7:0:7,0:0:0.999854,0.000145727,2.66124e-30:38	0/1:46,0,255:22:0:20,2:0:0.00136711,0.998633,1.4486e-28:28	0/0:0,36,255:12:0:12,0:0:0.999995,4.60895e-06,2.66161e-30:53	0/0:0,45,255:15:0:15,0:0:0.999999,5.80234e-07,2.66163e-30:62	0/0:0,81,255:27:0:27,0:0:1,1.45748e-10,2.66163e-30:98	0/0:0,57,255:19:0:19,0:0:1,3.66103e-08,2.66163e-30:74	0/0:0,45,255:15:0:15,0:0:0.999999,5.80234e-07,2.66163e-30:62	0/0:0,72,255:24:0:24,0:0:1,1.15772e-09,2.66163e-30:89	0/0:0,66,255:22:0:22,0:0:1,4.60897e-09,2.66163e-30:83	0/0:0,90,255:30:0:30,0:0:1,1.83486e-11,2.66163e-30:99
chr02	53444022	chr02_53444022_T_C	T	C	15.6349	.	.	GT:PL:DP:SP:AD:SCR:GP:GQ	0/0:0,15,243:5:0:5,0:10:0.999283,0.0007174,6.45319e-29:31	0/0:0,39,255:13:0:13,0:26:0.999997,2.85806e-06,4.0746e-30:55	0/0:0,39,255:13:0:13,0:26:0.999997,2.85806e-06,4.0746e-30:55	0/1:57,0,255:18:7:16,2:36:8.78797e-05,0.999912,1.79463e-28:40	0/0:0,54,255:18:0:18,0:36:1,9.03802e-08,4.07461e-30:70	0/0:0,60,255:20:0:20,0:40:1,2.27025e-08,4.07461e-30:76	0/0:0,75,255:25:0:25,0:50:1,7.17915e-10,4.07461e-30:91	0/0:0,60,255:20:0:20,0:40:1,2.27025e-08,4.07461e-30:76	0/0:0,48,255:16:0:16,0:32:1,3.5981e-07,4.07461e-30:64	0/0:0,51,255:18:0:17,0:36:1,1.80332e-07,4.07461e-30:67
chr02	53821910	chr02_53821910_T_C	T	C	1278.66	.	.	GT:PL:DP:SP:AD:SCR:GP:GQ	0/1:121,0,149:17:0:10,7:17:4.49431e-13,1,5.56259e-16:99	0/1:95,0,151:15:0:10,5:15:1.78922e-10,1,3.50975e-16:97	0/1:110,0,150:16:0:10,6:16:5.658e-12,1,4.41852e-16:99	0/1:154,0,146:23:0:11,12:23:2.25249e-16,1,1.10988e-15:99	0/1:150,0,107:17:0:6,11:17:5.658e-16,1,8.8161e-12:99	0/1:115,0,158:20:0:13,7:20:1.78922e-12,1,7.00288e-17:99	0/1:141,0,160:27:0:16,11:27:4.49431e-15,1,4.41852e-17:99	0/1:146,0,144:21:0:10,11:21:1.42123e-15,1,1.75904e-15:99	0/1:163,0,156:35:0:16,19:35:2.83572e-17,1,1.10988e-16:99	0/1:138,0,109:14:0:6,8:14:8.96733e-15,1,5.56259e-12:99
chr02	54281940	chr02_54281940_G_A	G	A	40.6287	.	.	GT:PL:DP:SP:AD:SCR:GP:GQ	0/0:0,45,255:15:0:15,0:0:0.999999,1.0039e-06,7.96743e-30:59	0/0:0,27,255:9:0:9,0:0:0.999937,6.33376e-05,7.96694e-30:41	0/0:0,18,227:6:0:6,0:0:0.999497,0.000502888,5.02459e-27:32	0/1:81,0,255:13:0:11,2:0:2.50213e-07,1,2.50974e-28:66	./.:0,6,100:2:0:2,0:0:0.992089,0.00791116,2.49959e-14:21	0/0:0,18,255:6:0:6,0:0:0.999497,0.000502888,7.96344e-30:32	0/0:0,15,201:5:0:5,0:0:0.998997,0.00100289,1.99932e-24:29	0/0:0,15,208:5:0:5,0:0:0.998997,0.00100289,3.98918e-25:29	0/0:0,30,255:10:0:10,0:0:0.999968,3.1745e-05,7.96719e-30:44	./.:0,9,151:3:0:3,0:0:0.996019,0.00398068,1.99336e-19:24
chr02	54380500	chr02_54380500_A_G	A	G	202.681	.	.	GT:PL:DP:SP:AD:SCR:GP:GQ	0/0:0,93,255:31:0:31,0:0:1,1.11375e-10,3.90405e-28:99	0/0:0,51,255:17:0:17,0:0:0.999998,1.76517e-06,3.90404e-28:57	0/0:0,72,255:24:0:24,0:0:1,1.40213e-08,3.90405e-28:78	0/0:0,57,255:19:0:19,0:0:1,4.43391e-07,3.90404e-28:63	0/0:0,105,255:35:0:35,0:0:1,7.02728e-12,3.90405e-28:99	0/0:0,54,255:18:0:18,0:0:0.999999,8.84682e-07,3.90404e-28:60	0/0:0,36,255:12:0:12,0:0:0.999944,5.58166e-05,3.90383e-28:42	0/0:0,87,255:29:0:29,0:0:1,4.43392e-10,3.90405e-28:93	1/1:255,51,0:17:0:0,17:17:2.56108e-24,0.000142959,0.999857:38	0/0:0,42,255:14:0:14,0:0:0.999986,1.40211e-05,3.90399e-28:48
chr02	54562316	chr02_54562316_A_G	A	G	47.6028	.	.	GT:PL:DP:SP:AD:SCR:GP:GQ	0/0:0,69,255:23:0:23,0:8:1,4.05015e-09,8.18244e-30:83	0/0:0,69,255:23:0:23,0:6:1,4.05015e-09,8.18244e-30:83	0/0:0,93,255:31:0:31,0:12:1,1.61239e-11,8.18244e-30:99	0/1:88,0,205:36:48:32,4:16:4.92639e-08,1,2.54338e-23:73	0/0:0,60,255:20:0:20,0:18:1,3.21715e-08,8.18244e-30:74	0/0:0,96,255:32:0:32,0:18:1,8.08112e-12,8.18244e-30:99	0/0:0,78,255:26:0:26,0:8:1,5.09884e-10,8.18244e-30:92	0/0:0,111,255:37:0:37,0:10:1,2.55547e-13,8.18244e-30:99	0/0:0,33,255:11:0:11,0:8:0.999984,1.61237e-05,8.18231e-30:47	0/0:0,87,255:29:0:29,0:10:1,6.41906e-11,8.18244e-30:99
chr02	54583375	chr02_54583375_C_T	C	T	37.2907	.	.	GT:PL:DP:SP:AD:SCR:GP:GQ	0/0:0,57,255:19:0:19,0:0:1,5.78336e-08,6.64204e-30:72	0/0:0,69,255:23:0:23,0:0:1,3.64906e-09,6.64204e-30:84	0/0:0,39,255:13:0:13,0:0:0.999996,3.64904e-06,6.64201e-30:54	0/0:0,57,255:19:0:19,0:0:1,5.78336e-08,6.64204e-30:72	0/0:0,15,243:5:0:5,0:0:0.999084,0.000915762,1.05173e-28:30	0/1:78,0,255:14:0:12,2:0:5.46788e-07,0.999999,2.2915e-28:62	0/0:0,51,255:17:0:17,0:0:1,2.3024e-07,6.64203e-30:66	0/0:0,57,255:19:0:19,0:0:1,5.78336e-08,6.64204e-30:72	0/0:0,51,255:17:0:17,0:0:1,2.3024e-07,6.64203e-30:66	0/0:0,54,255:18:0:18,0:0:1,1.15393e-07,6.64204e-30:69
chr02	55085690	chr02_55085690_T_C	T	C	4.71427	.	.	GT:PL:DP:SP:AD:SCR:GP:GQ	0/0:0,54,186:18:0:18,0:0:1,2.13787e-07,1.81094e-22:66	0/0:0,21,144:7:0:7,0:0:0.999574,0.00042638,2.86892e-18:33	0/0:0,36,184:12:0:12,0:0:0.999987,1.34889e-05,2.87011e-22:48	0/0:0,36,175:12:0:12,0:0:0.999987,1.34889e-05,2.27981e-21:48	0/0:0,18,143:6:0:6,0:0:0.99915,0.000850379,3.61023e-18:30	0/1:42,0,114:9:0:7,2:0:0.00117357,0.998826,5.33841e-14:29	0/0:0,36,182:12:0:12,0:0:0.999987,1.34889e-05,4.54882e-22:48	0/0:0,24,151:8:0:8,0:0:0.999786,0.000213742,5.72547e-19:36	0/0:0,51,193:17:0:17,0:0:1,4.26562e-07,3.6133e-23:63	0/0:0,24,155:8:0:8,0:0:0.999786,0.000213742,2.27935e-19:36
chr02	55246498	chr02_55246498_G_T	G	T	1190.74	.	.	GT:PL:DP:SP:AD:SCR:GP:GQ	1/1:255,90,0:30:0:0,30:60:3.13333e-26,1.99082e-09,1:87	1/1:255,93,0:31:0:0,31:62:3.13333e-26,9.97776e-10,1:90	1/1:255,45,0:15:0:0,15:30:3.13313e-26,6.29514e-05,0.999937:42	1/1:255,102,0:34:0:0,34:67:3.13333e-26,1.25613e-10,1:99	0/0:0,96,255:32:0:32,0:64:1,5.04693e-10,3.1915e-26:92	0/0:0,126,255:42:0:42,0:84:1,5.04693e-13,3.1915e-26:99	0/0:0,69,255:23:0:23,0:46:1,2.52946e-07,3.19149e-26:65	0/0:0,129,255:44:0:43,0:88:1,2.52946e-13,3.1915e-26:99	0/0:0,135,255:45:0:45,0:90:1,6.35371e-14,3.1915e-26:99	1/1:255,99,0:33:0:0,33:66:3.13333e-26,2.5063e-10,1:96
chr02	56033579	chr02_56033579_G_A	G	A	10.5019	.	.	GT:PL:DP:SP:AD:SCR:GP:GQ	0/0:0,27,255:9:0:9,0:18:0.99996,4.03067e-05,3.22635e-30:43	0/0:0,45,255:15:0:15,0:30:0.999999,6.38844e-07,3.22648e-30:61	0/0:0,60,255:20:0:20,0:40:1,2.0202e-08,3.22648e-30:76	0/0:0,27,255:9:0:9,0:18:0.99996,4.03067e-05,3.22635e-30:43	0/0:0,69,255:23:0:23,0:46:1,2.54328e-09,3.22648e-30:85	0/0:0,51,255:17:0:17,0:34:1,1.6047e-07,3.22648e-30:67	0/0:0,45,255:15:0:15,0:30:0.999999,6.38844e-07,3.22648e-30:61	0/0:0,24,255:8:0:8,0:16:0.99992,8.04192e-05,3.22623e-30:40	0/0:0,66,255:22:0:22,0:44:1,5.07452e-09,3.22648e-30:82	0/1:52,0,255:20:3:18,2:40:0.000312226,0.999688,1.59661e-28:35
chr02	56078649	chr02_56078649_G_A	G	A	40.5222	.	.	GT:PL:DP:SP:AD:SCR:GP:GQ	0/0:0,18,255:6:0:6,0:12:0.999505,0.000495034,7.71657e-30:33	0/0:0,39,255:13:0:13,0:26:0.999996,3.93412e-06,7.72036e-30:54	0/0:0,30,255:10:0:10,0:20:0.999969,3.1249e-05,7.72015e-30:45	0/0:0,33,255:11:0:11,0:22:0.999984,1.56618e-05,7.72027e-30:48	0/1:81,0,255:13:0:11,2:26:2.54185e-07,1,2.47053e-28:65	0/0:0,18,255:6:0:6,0:12:0.999505,0.000495034,7.71657e-30:33	0/0:0,57,255:19:0:19,0:38:1,6.23519e-08,7.72039e-30:72	0/0:0,21,255:7:0:7,0:14:0.999752,0.000248166,7.71848e-30:36	0/0:0,27,255:9:0:9,0:18:0.999938,6.2348e-05,7.71991e-30:42	0/0:0,30,255:10:0:10,0:20:0.999969,3.1249e-05,7.72015e-30:45
chr02	56253243	chr02_56253243_C_T	C	T	7.42545	.	.	GT:PL:DP:SP:AD:SCR:GP:GQ	0/0:0,27,170:9:0:9,0:0:0.99987,0.0001303,1.06632e-20:38	./.:0,0,0:0:0:0,0:0:0,0,0:0	0/0:0,21,144:7:0:7,0:0:0.999481,0.000518533,4.24344e-18:32	0/0:0,48,189:16:0:16,0:0:0.999999,1.03514e-06,1.34259e-22:59	0/1:45,0,107:8:0:6,2:0:0.000483936,0.999516,3.25635e-13:33	0/0:0,45,190:15:0:15,0:0:0.999998,2.06538e-06,1.06645e-22:56	0/0:0,42,188:14:0:14,0:0:0.999996,4.12097e-06,1.69021e-22:53	0/0:0,63,196:21:0:21,0:0:1,3.27342e-08,2.67882e-23:74	0/0:0,36,175:12:0:12,0:0:0.999984,1.64057e-05,3.37238e-21:47	0/0:0,21,149:7:0:7,0:0:0.999481,0.000518533,1.34189e-18:32
chr02	56392077	chr02_56392077_A_G	A	G	133.207	.	.	GT:PL:DP:SP:AD:SCR:GP:GQ	0/0:0,108,255:36:0:36,0:0:1,7.26241e-13,1.65998e-29:99	0/0:0,81,255:27:0:27,0:0:1,3.63983e-10,1.65998e-29:94	0/0:0,72,255:24:0:24,0:0:1,2.89122e-09,1.65998e-29:85	./.:0,178,255:59:0:59,0:0:1,7.26241e-20,1.65998e-29:99	0/1:152,0,255:34:4:29,5:0:1.37695e-14,1,3.62261e-28:99	0/0:0,87,255:29:0:29,0:0:1,9.14284e-11,1.65998e-29:99	0/0:0,96,255:32:0:32,0:0:1,1.15102e-11,1.65998e-29:99	./.:0,157,255:52:0:52,0:0:1,9.14284e-18,1.65998e-29:99	0/1:34,0,255:26:3:24,2:0:0.00861315,0.991387,3.5914e-28:20	0/0:0,54,255:18:0:18,0:0:1,1.82424e-07,1.65998e-29:67
chr02	56396352	chr02_56396352_A_G	A	G	14.9059	.	.	GT:PL:DP:SP:AD:SCR:GP:GQ	0/0:0,18,143:6:0:6,0:0:0.998675,0.00132551,8.77573e-18:28	0/0:0,30,173:10:0:10,0:0:0.999916,8.37382e-05,8.78665e-21:40	./.:0,9,92:3:0:3,0:0:0.989567,0.0104329,1.09472e-12:19	0/1:53,0,79:5:0:3,2:0:5.98431e-05,0.99994,2.63557e-10:42	0/0:0,15,129:5:0:5,0:0:0.997359,0.00264126,2.20146e-16:25	0/0:0,18,143:6:0:6,0:0:0.998675,0.00132551,8.77573e-18:28	0/0:0,18,138:7:0:6,0:0:0.998675,0.00132551,2.77513e-17:28	0/0:0,36,184:12:0:12,0:0:0.999979,2.10354e-05,6.97992e-22:46	./.:0,6,67:2:0:2,0:0:0.979398,0.0206024,3.42625e-10:16	0/0:0,24,155:8:0:8,0:0:0.999667,0.000333284,5.54262e-19:34
chr02	56686070	chr02_56686070_A_G	A	G	50.3218	.	.	GT:PL:DP:SP:AD:SCR:GP:GQ	0/0:0,15,246:5:0:5,0:5:0.998711,0.00128906,1.04483e-28:28	0/0:0,18,255:6:0:6,0:6:0.999354,0.000646477,1.31622e-29:31	0/0:0,15,255:5:0:5,0:5:0.998711,0.00128906,1.31537e-29:28	./.:0,9,169:3:0:3,0:3:0.994888,0.0051122,5.21653e-21:22	0/0:0,15,255:5:0:5,0:5:0.998711,0.00128906,1.31537e-29:28	0/0:0,15,255:5:0:5,0:4:0.998711,0.00128906,1.31537e-29:28	0/0:0,27,255:9:0:9,0:11:0.999919,8.14326e-05,1.31696e-29:40	0/0:0,24,255:8:0:8,0:8:0.999838,0.000162466,1.31685e-29:37	0/1:90,0,255:10:0:8,2:13:2.45e-08,1,3.22681e-28:76	0/0:0,15,255:5:0:5,0:6:0.998711,0.00128906,1.31537e-29:28
chr02	56761466	chr02_56761466_G_A	G	A	28.3164	.	.	GT:PL:DP:SP:AD:SCR:GP:GQ	./.:0,12,212:4:0:4,0:0:0.998174,0.00182552,1.32284e-25:27	0/0:0,18,255:6:0:6,0:0:0.999541,0.000459178,6.63899e-30:33	0/0:0,21,255:7:0:7,0:0:0.99977,0.000230187,6.64051e-30:36	0/0:0,21,255:7:0:7,0:4:0.99977,0.000230187,6.64051e-30:36	0/1:69,0,255:14:3:12,2:0:4.34328e-06,0.999996,2.29149e-28:53	0/0:0,42,255:14:0:14,0:0:0.999998,1.82886e-06,6.64202e-30:57	0/0:0,18,255:6:0:6,0:0:0.999541,0.000459178,6.63899e-30:33	./.:0,12,210:4:0:4,0:0:0.998174,0.00182552,2.09656e-25:27	0/0:0,18,255:6:0:6,0:0:0.999541,0.000459178,6.63899e-30:33	0/0:0,27,255:9:0:9,0:2:0.999942,5.78303e-05,6.64165e-30:42
chr02	56837115	chr02_56837115_C_T	C	T	113.883	.	.	GT:PL:DP:SP:AD:SCR:GP:GQ	0/0:0,63,255:21:0:21,0:0:1,1.77411e-08,9.9061e-30:77	0/0:0,75,255:25:0:25,0:0:1,1.11939e-09,9.9061e-30:89	0/1:154,0,255:23:0:19,4:1:1.12465e-14,1,2.79847e-28:99	0/0:0,30,255:10:0:10,0:0:0.999965,3.5397e-05,9.90575e-30:44	0/0:0,48,255:16:0:16,0:0:0.999999,5.61024e-07,9.90609e-30:62	0/0:0,36,255:12:0:12,0:0:0.999991,8.89155e-06,9.90601e-30:50	0/0:0,42,255:14:0:14,0:0:0.999998,2.23347e-06,9.90608e-30:56	0/0:0,48,255:16:0:16,0:0:0.999999,5.61024e-07,9.90609e-30:62	0/0:0,63,255:21:0:21,0:0:1,1.77411e-08,9.9061e-30:77	0/0:0,18,255:6:0:6,0:0:0.999439,0.000560709,9.90055e-30:32
chr02	57072425	chr02_57072425_A_G	A	G	27.674	.	.	GT:PL:DP:SP:AD:SCR:GP:GQ	0/0:0,48,186:16:0:16,0:0:0.999999,7.50263e-07,1.40724e-22:61	0/0:0,48,191:16:0:16,0:0:0.999999,7.50263e-07,4.45007e-23:61	0/0:0,33,172:11:0:11,0:0:0.999976,2.37248e-05,3.53474e-21:46	0/0:0,45,191:15:0:15,0:0:0.999999,1.49697e-06,4.45007e-23:58	0/1:67,0,157:18:0:14,4:0:4.21487e-06,0.999996,2.3613e-18:53	0/0:0,21,154:7:0:7,0:0:0.999624,0.000375881,2.22948e-19:34	0/0:0,66,195:22:0:22,0:0:1,1.18909e-08,1.77161e-23:79	./.:0,12,113:4:0:4,0:0:0.997022,0.00297796,2.79945e-15:25	0/0:0,30,169:11:0:10,0:0:0.999953,4.73362e-05,7.05256e-21:43	0/0:0,21,154:7:0:7,0:0:0.999624,0.000375881,2.22948e-19:34
chr02	57683102	chr02_57683102_T_C	T	C	4.66869	.	.	GT:PL:DP:SP:AD:SCR:GP:GQ	./.:0,12,106:4:0:4,0:0:0.997826,0.00217403,7.47162e-15:26	0/0:0,15,129:5:0:5,0:0:0.998909,0.00109078,3.74874e-17:29	0/0:0,45,191:15:0:15,0:0:0.999999,1.09197e-06,2.36788e-23:59	0/0:0,27,170:9:0:9,0:0:0.999931,6.88938e-05,2.98078e-21:41	0/0:0,33,180:11:0:11,0:0:0.999983,1.73062e-05,2.98093e-22:47	0/0:0,21,154:7:0:7,0:0:0.999726,0.000274215,1.18643e-19:35	0/0:0,21,154:7:0:7,0:0:0.999726,0.000274215,1.18643e-19:35	0/0:0,15,129:5:0:5,0:0:0.998909,0.00109078,3.74874e-17:29	./.:0,9,74:3:0:3,0:0:0.995672,0.00432839,1.18161e-11:23	0/1:43,0,157:18:0:15,3:0:0.00144931,0.998551,1.71997e-18:28
chr02	57807946	chr02_57807946_A_G	A	G	6.88511	.	.	GT:PL:DP:SP:AD:SCR:GP:GQ	0/0:0,15,116:5:0:5,0:0:0.998381,0.00161906,1.6488e-15:27	0/0:0,27,167:9:0:9,0:0:0.999898,0.000102311,1.31168e-20:39	0/0:0,21,149:7:0:7,0:0:0.999593,0.000407182,8.27359e-19:33	0/0:0,21,149:7:0:7,0:0:0.999593,0.000407182,8.27359e-19:33	0/0:0,21,154:7:0:7,0:0:0.999593,0.000407182,2.61634e-19:33	./.:0,9,74:3:0:3,0:0:0.993585,0.00641462,2.60061e-11:21	0/1:45,0,125:8:0:6,2:0:0.000616264,0.999384,4.0517e-15:32	0/0:0,18,138:6:0:6,0:0:0.999188,0.000812106,1.04116e-17:30	0/0:0,27,167:9:0:9,0:0:0.999898,0.000102311,1.31168e-20:39	./.:0,9,92:3:0:3,0:0:0.993585,0.00641461,4.1217e-13:21
chr02	57909472	chr02_57909472_T_A	T	A	687.901	.	.	GT:PL:DP:SP:AD:SCR:GP:GQ	0/0:0,69,255:23:0:23,0:46:1,1.08684e-07,5.89214e-27:69	0/0:0,84,255:28:0:28,0:56:1,3.4369e-09,5.89214e-27:84	0/0:0,57,255:20:0:19,0:40:0.999998,1.72253e-06,5.89213e-27:57	0/0:0,60,255:20:0:20,0:40:0.999999,8.63309e-07,5.89213e-27:60	0/0:0,60,255:20:0:20,0:40:0.999999,8.63309e-07,5.89213e-27:60	0/0:0,99,255:33:0:33,0:66:1,1.08684e-10,5.89214e-27:99	1/1:255,30,0:10:0:0,10:20:1.68935e-25,0.00461196,0.995388:23	0/0:0,57,255:19:0:19,0:38:0.999998,1.72253e-06,5.89213e-27:57	1/1:255,87,0:29:0:0,29:58:1.69718e-25,9.24472e-09,1:80	1/1:255,39,0:13:0:0,13:26:1.69619e-25,0.000582962,0.999417:32
chr02	58196874	chr02_58196874_C_T	C	T	265.491	.	.	GT:PL:DP:SP:AD:SCR:GP:GQ	0/0:0,24,162:8:0:8,0:0:0.998013,0.00198658,3.93565e-18:27	0/0:0,27,170:9:0:9,0:0:0.999003,0.000996637,6.24377e-19:30	0/0:0,24,162:8:0:8,0:0:0.998013,0.00198658,3.93565e-18:27	0/0:0,42,189:14:0:14,0:0:0.999968,3.15469e-05,7.86804e-21:45	0/0:0,63,195:21:0:21,0:0:1,2.50594e-07,1.97642e-21:66	0/0:0,33,178:11:0:11,0:0:0.999749,0.000250531,9.9031e-20:36	./.:129,15,0:5:0:0,5:0:1.60759e-12,0.201904,0.798096:6	0/0:0,21,154:7:0:7,0:0:0.996044,0.00395593,2.47833e-17:24	1/1:203,33,0:11:0:0,11:2:7.98697e-20,0.00399349,0.996006:23	0/0:0,30,175:10:0:10,0:0:0.9995,0.00049975,1.97544e-19:33
chr02	58638483	chr02_58638483_T_C	T	C	6.89141	.	.	GT:PL:DP:SP:AD:SCR:GP:GQ	./.:0,9,92:3:0:3,0:0:0.993585,0.00641461,4.1217e-13:21	0/0:0,18,138:6:0:6,0:0:0.999188,0.000812106,1.04116e-17:30	./.:0,9,92:3:0:3,0:0:0.993585,0.00641461,4.1217e-13:21	0/0:0,24,155:8:0:8,0:0:0.999796,0.000204116,2.07865e-19:36	0/0:0,15,129:5:0:5,0:0:0.998381,0.00161906,8.26356e-17:27	0/1:45,0,125:8:0:6,2:0:0.000616264,0.999384,4.0517e-15:32	0/0:0,24,162:8:0:8,0:0:0.999796,0.000204116,4.14746e-20:36	0/0:0,21,154:7:0:7,0:0:0.999593,0.000407182,2.61634e-19:33	0/0:0,15,129:5:0:5,0:0:0.998381,0.00161906,8.26356e-17:27	0/0:0,18,143:6:0:6,0:6:0.999188,0.000812106,3.29244e-18:30
chr02	58754335	chr02_58754335_T_C	T	C	6.40909	.	.	GT:PL:DP:SP:AD:SCR:GP:GQ	0/0:0,36,255:12:0:12,0:24:0.99999,1.02525e-05,1.31705e-29:49	0/0:0,15,231:5:0:5,0:8:0.998711,0.00128906,3.30406e-27:28	0/0:0,24,255:8:0:8,0:8:0.999838,0.000162466,1.31685e-29:37	0/0:0,27,255:9:0:9,0:18:0.999919,8.14326e-05,1.31696e-29:40	0/1:45,0,205:5:0:4,1:10:0.000774158,0.999226,3.22432e-23:31	0/0:0,33,255:11:0:11,0:22:0.99998,2.04562e-05,1.31704e-29:46	0/0:0,18,255:6:0:6,0:8:0.999354,0.000646477,1.31622e-29:31	0/0:0,24,255:8:0:8,0:16:0.999838,0.000162466,1.31685e-29:37	0/0:0,24,255:8:0:8,0:14:0.999838,0.000162466,1.31685e-29:37	0/0:0,27,255:9:0:9,0:16:0.999919,8.14326e-05,1.31696e-29:40
chr02	58864414	chr02_58864414_C_G	C	G	4.35819	.	.	GT:PL:DP:SP:AD:SCR:GP:GQ	0/0:0,51,236:17:0:17,0:4:1,3.37236e-07,1.1319e-27:64	0/1:42,0,180:9:0:7,2:2:0.00148396,0.998516,1.05981e-20:28	0/0:0,45,187:15:0:15,0:0:0.999999,1.34256e-06,8.99098e-23:58	0/0:0,45,255:15:0:15,0:5:0.999999,1.34256e-06,1.42497e-29:58	0/0:0,42,254:14:0:14,0:4:0.999997,2.67875e-06,1.79393e-29:55	0/0:0,33,201:11:0:11,0:2:0.999979,2.12777e-05,3.5793e-24:46	0/0:0,33,255:11:0:11,0:4:0.999979,2.12777e-05,1.42495e-29:46	0/0:0,42,178:14:0:14,0:0:0.999997,2.67875e-06,7.14178e-22:55	0/0:0,51,255:17:0:17,0:13:1,3.37236e-07,1.42498e-29:64	0/0:0,42,183:14:0:14,0:0:0.999997,2.67875e-06,2.25843e-22:55
chr02	58893176	chr02_58893176_T_C	T	C	24.0387	.	.	GT:PL:DP:SP:AD:SCR:GP:GQ	0/0:0,30,175:10:0:10,0:0:0.999944,5.60716e-05,2.48571e-21:42	./.:0,12,113:4:0:4,0:0:0.996474,0.0035256,3.92591e-15:24	0/0:0,18,143:6:0:6,0:0:0.999112,0.000887935,3.9363e-18:30	0/0:0,51,194:17:0:17,0:0:1,4.45417e-07,3.12949e-23:63	0/1:63,0,141:11:0:8,3:0:8.93777e-06,0.999991,1.11353e-16:50	0/0:0,30,175:10:0:10,0:0:0.999944,5.60716e-05,2.48571e-21:42	0/0:0,24,162:8:0:8,0:0:0.999777,0.000223188,4.95881e-20:36	0/0:0,24,162:8:0:8,0:0:0.999777,0.000223188,4.95881e-20:36	0/0:0,36,182:12:0:12,0:0:0.999986,1.40851e-05,4.95985e-22:48	0/0:0,33,180:11:0:11,0:0:0.999972,2.81031e-05,7.86072e-22:45
chr02	58921393	chr02_58921393_A_G	A	G	50.3633	.	.	GT:PL:DP:SP:AD:SCR:GP:GQ	0/0:0,27,255:9:0:9,0:9:0.999919,8.14326e-05,1.31696e-29:40	0/0:0,15,230:5:0:5,0:7:0.998711,0.00128906,4.15956e-27:28	./.:0,3,60:1:0:1,0:1:0.979953,0.0200465,4.08144e-10:16	0/0:0,57,255:19:0:19,0:19:1,8.14393e-08,1.31707e-29:70	0/0:0,30,255:10:0:10,0:11:0.999959,4.08147e-05,1.31701e-29:43	0/0:0,57,255:19:0:19,0:17:1,8.14393e-08,1.31707e-29:70	0/0:0,21,255:7:0:7,0:7:0.999676,0.000324111,1.31664e-29:34	0/0:0,33,255:11:0:11,0:9:0.99998,2.04562e-05,1.31704e-29:46	0/1:90,0,255:10:0:8,2:11:2.45e-08,1,3.22681e-28:76	0/0:0,33,255:11:0:11,0:8:0.99998,2.04562e-05,1.31704e-29:46
chr02	59032593	chr02_59032593_G_T	G	T	1707.96	.	.	GT:PL:DP:SP:AD:SCR:GP:GQ	1/1:255,54,0:18:0:0,18:34:5.80825e-27,3.41234e-06,0.999997:54	1/1:255,72,0:24:0:0,24:48:5.80827e-27,5.40821e-08,1:72	1/1:255,54,0:18:0:0,18:36:5.80825e-27,3.41234e-06,0.999997:54	1/1:255,45,0:15:0:0,15:29:5.80811e-27,2.71045e-05,0.999973:45	0/0:0,36,255:12:0:12,0:8:0.998829,0.00117084,1.71967e-25:29	./.:0,24,254:8:0:8,0:6:0.981761,0.0182395,2.12794e-25:17	1/1:255,36,0:12:0:0,12:24:5.80702e-27,0.000215258,0.999785:36	0/0:0,42,255:14:0:14,0:16:0.999706,0.00029436,1.72118e-25:35	1/1:255,72,0:24:0:0,24:47:5.80827e-27,5.40821e-08,1:72	1/1:255,66,0:22:0:0,22:44:5.80826e-27,2.15305e-07,1:66
chr02	59263749	chr02_59263749_C_T	C	T	13.3936	.	.	GT:PL:DP:SP:AD:SCR:GP:GQ	0/0:0,18,143:6:0:6,0:0:0.998571,0.00142947,1.02073e-17:28	0/0:0,18,143:6:0:6,0:0:0.998571,0.00142947,1.02073e-17:28	0/0:0,15,129:5:0:5,0:0:0.997152,0.00284812,2.56032e-16:25	0/1:42,0,134:9:0:7,2:0:0.000698072,0.999302,8.98324e-16:31	0/0:0,18,138:6:0:6,0:0:0.998571,0.00142947,3.22784e-17:28	0/0:0,30,175:10:0:10,0:0:0.99991,9.03145e-05,6.44902e-21:40	./.:19,0,114:6:0:5,1:0:0.12233,0.87767,7.88983e-14:9	0/0:0,18,138:6:0:6,0:0:0.998571,0.00142947,3.22784e-17:28	0/0:0,18,132:6:0:6,0:0:0.998571,0.00142947,1.28503e-16:28	./.:0,0,0:0:0:0,0:0:0,0,0:0
chr02	59342471	chr02_59342471_T_C	T	C	12.3281	.	.	GT:PL:DP:SP:AD:SCR:GP:GQ	0/0:0,51,193:17:0:17,0:0:0.999999,6.90721e-07,9.47425e-23:61	./.:1,0,151:12:0:11,1:0:0.90133,0.0986703,1.70384e-18:10	0/0:0,48,192:16:0:16,0:0:0.999999,1.37817e-06,1.19274e-22:58	0/0:0,51,194:17:0:17,0:0:0.999999,6.90721e-07,7.52567e-23:61	0/0:0,48,192:16:0:16,0:0:0.999999,1.37817e-06,1.19274e-22:58	0/0:0,36,184:12:0:12,0:0:0.999978,2.1842e-05,7.52551e-22:46	0/1:50,0,98:6:0:4,2:0:0.000114987,0.999885,3.44503e-12:39	0/0:0,45,191:15:0:15,0:0:0.999997,2.7498e-06,1.50156e-22:55	0/0:0,24,162:8:0:8,0:0:0.999654,0.000346061,1.19233e-19:34	0/0:0,21,154:7:0:7,0:0:0.99931,0.000690244,7.52048e-19:31
chr02	59372647	chr02_59372647_T_C	T	C	34.1109	.	.	GT:PL:DP:SP:AD:SCR:GP:GQ	0/0:0,114,255:38:0:38,0:0:1,1.0907e-13,5.93409e-30:99	0/0:0,126,255:42:0:42,0:0:1,6.88188e-15,5.93409e-30:99	0/0:0,138,255:46:0:46,0:0:1,4.34217e-16,5.93409e-30:99	0/0:0,102,255:34:0:34,0:0:1,1.72865e-12,5.93409e-30:99	0/0:0,102,255:34:0:34,0:0:1,1.72865e-12,5.93409e-30:99	0/0:0,90,255:30:0:30,0:0:1,2.73972e-11,5.93409e-30:99	0/1:75,0,255:15:3:13,2:0:1.15423e-06,0.999999,2.16594e-28:59	0/0:0,78,255:26:0:26,0:0:1,4.34217e-10,5.93409e-30:93	0/0:0,117,255:39:0:39,0:0:1,5.46647e-14,5.93409e-30:99	0/0:0,96,255:32:0:32,0:0:1,6.88188e-12,5.93409e-30:99
chr02	59436870	chr02_59436870_C_T	C	T	1174.89	.	.	GT:PL:DP:SP:AD:SCR:GP:GQ	0/1:138,0,55:14:0:3,11:0:3.47515e-15,0.999996,3.60548e-06:54	0/1:63,0,77:6:0:3,3:0:1.09894e-07,1,2.27491e-08:68	0/1:141,0,73:16:0:4,12:0:1.74171e-15,1,5.71432e-08:72	0/1:136,0,78:14:0:4,10:0:5.50777e-15,1,1.80703e-08:77	./.:121,0,13:8:0:1,7:0:1.64756e-13,0.945946,0.0540543:12	0/1:129,0,76:12:0:4,8:0:2.76042e-14,1,2.86394e-08:75	0/1:121,0,84:12:0:4,8:0:1.74171e-13,1,4.53904e-09:83	0/1:126,0,63:11:0:3,8:0:5.50776e-14,0.999999,5.71431e-07:62	0/1:140,0,100:18:0:6,12:0:2.19268e-15,1,1.14016e-10:99	0/1:121,0,42:9:0:2,7:0:1.74158e-13,0.999928,7.19338e-05:41
chr02	59776509	chr02_59776509_A_G	A	G	898.924	.	.	GT:PL:DP:SP:AD:SCR:GP:GQ	./.:154,21,0:7:0:0,7:0:3.91882e-16,0.0156381,0.984362:18	1/1:192,48,0:16:0:0,16:0:6.30937e-20,3.16969e-05,0.999968:44	1/1:189,42,0:14:0:0,14:0:1.25877e-19,0.000126176,0.999874:38	1/1:251,87,0:29:0:0,29:0:7.94328e-26,3.99052e-09,1:83	0/0:0,72,196:24:0:24,0:0:1,1.26191e-07,2.51189e-20:68	0/0:0,54,193:18:0:18,0:0:0.999992,7.96208e-06,5.01183e-20:50	0/0:0,48,188:16:0:16,0:0:0.999968,3.16969e-05,1.58484e-19:44	./.:0,18,132:6:0:6,0:0:0.969276,0.030724,6.11572e-14:15	0/0:0,45,211:15:0:15,0:0:0.999937,6.32416e-05,7.94278e-22:41	1/1:197,66,0:22:0:0,22:0:1.99526e-20,5.02377e-07,1:62
chr02	60186243	chr02_60186243_A_G	A	G	6.86612	.	.	GT:PL:DP:SP:AD:SCR:GP:GQ	0/0:0,39,183:13:0:13,0:0:0.999994,6.45599e-06,3.2951e-22:51	0/0:0,18,143:6:0:6,0:0:0.999188,0.000812106,3.29244e-18:30	0/0:0,27,167:9:0:9,0:0:0.999898,0.000102311,1.31168e-20:39	0/0:0,21,154:7:0:7,0:0:0.999593,0.000407182,2.61634e-19:33	0/0:0,42,189:14:0:14,0:0:0.999997,3.23567e-06,8.27693e-23:54	0/1:45,0,125:8:0:6,2:0:0.000616264,0.999384,4.0517e-15:32	./.:0,12,106:4:0:4,0:0:0.996775,0.00322524,1.64614e-14:24	0/0:0,24,162:8:0:8,0:0:0.999796,0.000204116,4.14746e-20:36	./.:0,9,92:3:0:3,0:0:0.993585,0.00641461,4.1217e-13:21	0/0:0,33,180:11:0:11,0:0:0.999974,2.57012e-05,6.57445e-22:45
chr02	60328083	chr02_60328083_C_T	C	T	452.213	.	.	GT:PL:DP:SP:AD:SCR:GP:GQ	0/0:0,18,255:6:0:6,0:0:0.994843,0.00515659,8.41222e-28:22	0/0:0,27,255:9:0:9,0:0:0.999348,0.000652116,8.45031e-28:31	0/0:0,39,255:13:0:13,0:0:0.999959,4.11709e-05,8.45547e-28:43	0/1:255,0,255:15:0:9,6:0:9.66924e-26,1,2.58552e-27:99	0/0:0,39,255:13:0:13,0:0:0.999959,4.11709e-05,8.45547e-28:43	0/0:0,24,255:8:0:8,0:0:0.9987,0.0013003,8.44482e-28:28	0/0:0,45,255:15:0:15,0:0:0.99999,1.0342e-05,8.45573e-28:49	1/1:255,54,0:18:0:0,18:0:1.18256e-24,4.8689e-05,0.999951:43	0/0:0,54,255:18:0:18,0:0:0.999999,1.30199e-06,8.45581e-28:58	0/0:0,48,255:16:0:16,0:0:0.999995,5.18329e-06,8.45578e-28:52
chr02	60351971	chr02_60351971_T_C	T	C	86.5673	.	.	GT:PL:DP:SP:AD:SCR:GP:GQ	0/0:0,27,255:9:0:9,0:0:0.999909,9.12614e-05,1.65407e-29:40	0/1:126,0,255:15:3:12,3:0:5.49128e-12,1,3.61632e-28:99	0/0:0,30,255:10:0:10,0:0:0.999954,4.57411e-05,1.65415e-29:43	0/0:0,30,255:10:0:10,0:0:0.999954,4.57411e-05,1.65415e-29:43	0/0:0,33,255:11:0:11,0:0:0.999977,2.29254e-05,1.65418e-29:46	0/0:0,42,255:14:0:14,0:0:0.999997,2.88619e-06,1.65422e-29:55	0/0:0,30,255:10:0:10,0:0:0.999954,4.57411e-05,1.65415e-29:43	0/0:0,39,255:13:0:13,0:0:0.999994,5.7587e-06,1.65421e-29:52	./.:0,12,220:4:0:4,0:0:0.997122,0.0028779,5.21605e-26:25	0/0:0,36,255:12:0:12,0:0:0.999988,1.149e-05,1.6542e-29:49
chr02	60560989	chr02_60560989_C_T	C	T	443.084	.	.	GT:PL:DP:SP:AD:SCR:GP:GQ	0/0:0,30,255:10:0:10,0:0:0.9995,0.00049975,1.97544e-27:33	0/0:0,18,255:6:0:6,0:0:0.992138,0.00786216,1.96088e-27:21	0/0:0,42,255:14:0:14,0:0:0.999968,3.15469e-05,1.97636e-27:45	0/0:0,30,255:10:0:10,0:0:0.9995,0.00049975,1.97544e-27:33	0/0:0,33,255:11:0:11,0:0:0.999749,0.000250531,1.97593e-27:36	1/1:255,39,0:13:0:0,13:0:5.05455e-25,0.00100613,0.998994:29	./.:0,6,108:2:0:2,0:0:0.88842,0.11158,8.80031e-13:9	./.:0,15,243:5:0:5,0:0:0.984435,0.0155653,3.08366e-26:18	0/0:0,33,255:11:0:11,0:0:0.999749,0.000250531,1.97593e-27:36	1/1:255,42,0:14:0:0,14:0:5.05709e-25,0.000504511,0.999496:32
chr02	60886838	chr02_60886838_G_A	G	A	9.84519	.	.	GT:PL:DP:SP:AD:SCR:GP:GQ	./.:0,9,105:3:0:3,0:0:0.992284,0.00771632,2.99312e-14:21	0/0:0,15,129:5:0:5,0:0:0.998051,0.00194952,1.19851e-16:27	0/0:0,24,227:8:0:8,0:0:0.999754,0.000245849,1.90275e-26:36	0/0:0,24,195:8:0:8,0:0:0.999754,0.000245849,3.01566e-23:36	0/1:48,0,132:7:0:5,2:0:0.000256516,0.999743,9.74099e-16:35	0/0:0,15,160:5:0:5,0:0:0.998051,0.00194952,9.5201e-20:27	0/0:0,33,246:11:0:11,0:0:0.999969,3.09572e-05,2.39594e-28:45	./.:0,3,37:1:0:1,0:0:0.969971,0.0300285,1.84607e-07:15	0/0:0,33,225:11:0:11,0:0:0.999969,3.09572e-05,3.01631e-26:45	0/0:0,18,182:6:0:6,0:0:0.999022,0.000978024,6.01262e-22:30
chr02	61017182	chr02_61017182_T_C	T	C	3.98598	.	.	GT:PL:DP:SP:AD:SCR:GP:GQ	0/1:42,0,243:6:0:5,1:0:0.00185786,0.998142,4.23947e-27:27	0/0:0,24,255:8:0:8,0:0:0.999865,0.000134934,9.08321e-30:38	0/0:0,39,255:13:0:13,0:0:0.999996,4.26754e-06,9.0844e-30:53	0/0:0,54,255:18:0:18,0:0:1,1.34952e-07,9.08444e-30:68	0/0:0,18,255:6:0:6,0:0:0.999463,0.000536965,9.07956e-30:32	0/0:0,51,255:17:0:17,0:0:1,2.69264e-07,9.08443e-30:65	0/0:0,15,241:5:0:5,0:0:0.998929,0.00107081,2.27946e-28:29	0/0:0,24,255:8:0:8,0:0:0.999865,0.000134934,9.08321e-30:38	0/0:0,30,255:10:0:10,0:0:0.999966,3.38972e-05,9.08413e-30:44	./.:0,196,255:65:0:65,0:0:1,8.51489e-22,9.08444e-30:99
chr02	61098672	chr02_61098672_A_G	A	G	4.59651	.	.	GT:PL:DP:SP:AD:SCR:GP:GQ	0/0:0,18,132:6:0:6,0:0:0.999218,0.000782311,3.84626e-17:31	0/0:0,39,183:13:0:13,0:0:0.999994,6.21894e-06,3.05757e-22:52	0/0:0,30,170:10:0:10,0:0:0.999951,4.93967e-05,6.10038e-21:43	0/0:0,39,179:13:0:13,0:0:0.999994,6.21894e-06,7.68026e-22:52	0/0:0,24,146:8:0:8,0:0:0.999803,0.000196623,1.53212e-18:37	0/1:42,0,125:9:0:7,2:0:0.00127563,0.998724,3.90036e-15:28	0/0:0,21,134:7:0:7,0:0:0.999608,0.000392237,2.42777e-17:34	0/0:0,21,140:7:0:7,0:0:0.999608,0.000392237,6.09829e-18:34	0/0:0,27,160:9:0:9,0:1:0.999901,9.85545e-05,6.10008e-20:40	0/0:0,30,151:10:0:10,0:0:0.999951,4.93967e-05,4.84571e-19:43
chr02	61102895	chr02_61102895_A_G	A	G	18.752	.	.	GT:PL:DP:SP:AD:SCR:GP:GQ	0/1:58,0,149:13:0:10,3:0:3.26891e-05,0.999967,1.52584e-17:44	0/0:0,27,163:9:0:9,0:0:0.999903,9.67254e-05,2.94485e-20:40	0/0:0,30,175:10:0:10,0:0:0.999952,4.84799e-05,1.85816e-21:43	0/0:0,48,190:16:0:16,0:0:0.999999,7.68391e-07,5.87631e-23:61	0/0:0,33,180:11:0:11,0:0:0.999976,2.42981e-05,5.87617e-22:46	0/0:0,36,184:12:0:12,0:0:0.999988,1.2178e-05,2.33937e-22:49	0/0:0,18,138:6:0:6,0:0:0.999232,0.000767802,9.30618e-18:31	0/0:0,30,173:10:0:10,0:0:0.999952,4.84799e-05,2.94499e-21:43	0/0:0,39,185:13:0:13,0:0:0.999994,6.10351e-06,1.85824e-22:52	0/0:0,33,178:11:0:11,0:0:0.999976,2.42981e-05,9.31311e-22:46
chr02	61465306	chr02_61465306_A_G	A	G	16.7441	.	.	GT:PL:DP:SP:AD:SCR:GP:GQ	0/0:0,42,255:14:0:14,0:0:0.999999,1.50029e-06,4.46981e-30:58	0/0:0,78,255:26:0:26,0:0:1,3.76855e-10,4.46981e-30:94	0/0:0,48,255:16:0:16,0:0:1,3.76855e-07,4.46981e-30:64	0/1:58,0,255:38:0:35,3:0:6.66494e-05,0.999933,1.87969e-28:41	0/0:0,63,255:21:0:21,0:1:1,1.19172e-08,4.46981e-30:79	0/0:0,30,255:10:0:10,0:0:0.999976,2.37774e-05,4.46971e-30:46	0/0:0,18,255:6:0:6,0:0:0.999623,0.000376713,4.46813e-30:34	0/0:0,33,255:11:0:11,0:0:0.999988,1.19171e-05,4.46976e-30:49	0/0:0,27,255:29:0:28,1:1:0.999953,4.7441e-05,4.4696e-30:43	0/0:0,33,255:11:0:11,0:0:0.999988,1.19171e-05,4.46976e-30:49
chr02	61534504	chr02_61534504_A_G	A	G	4.3111	.	.	GT:PL:DP:SP:AD:SCR:GP:GQ	0/0:0,78,255:26:0:26,0:0:1,2.55628e-10,2.05663e-30:95	0/0:0,81,255:27:0:27,0:0:1,1.28117e-10,2.05663e-30:98	0/0:0,120,255:40:0:40,0:0:1,1.6129e-14,2.05663e-30:99	0/0:0,105,255:35:0:35,0:0:1,5.10045e-13,2.05663e-30:99	0/0:0,99,255:33:0:33,0:0:1,2.03052e-12,2.05663e-30:99	0/0:0,148,255:49:0:49,0:0:1,2.55628e-17,2.05663e-30:99	0/0:0,75,255:25:0:25,0:0:1,5.10045e-10,2.05663e-30:92	0/0:0,102,255:34:0:34,0:0:1,1.01767e-12,2.05663e-30:99	0/0:0,60,255:20:0:20,0:0:1,1.6129e-08,2.05663e-30:77	0/1:45,0,255:25:0:23,2:0:0.00195678,0.998043,1.27262e-28:27
chr02	61762716	chr02_61762716_A_G	A	G	735.609	.	.	GT:PL:DP:SP:AD:SCR:GP:GQ	0/1:98,0,50:6:0:2,4:6:8.55394e-11,0.999995,4.63202e-06:53	0/1:79,0,53:5:0:2,3:5:6.79465e-09,0.999998,2.32151e-06:56	./.:125,0,16:7:0:1,6:7:1.68711e-13,0.988499,0.0115013:19	0/1:125,0,45:8:0:2,6:8:1.70672e-13,0.999985,1.46476e-05:48	0/1:129,0,116:13:0:6,7:13:6.79466e-14,1,1.16352e-12:99	0/1:77,0,77:6:0:3,3:6:1.07688e-08,1,9.24213e-09:76	0/1:63,0,111:8:0:5,3:8:2.705e-07,1,3.67936e-12:65	./.:0,12,113:4:0:4,0:4:0.895332,0.104668,3.85113e-12:9	0/1:48,0,154:7:0:5,2:6:8.5539e-06,0.999991,1.84403e-16:50	0/1:48,0,113:7:0:5,2:7:8.5539e-06,0.999991,2.3215e-12:50
chr02	61783182	chr02_61783182_G_T	G	T	929.717	.	.	GT:PL:DP:SP:AD:SCR:GP:GQ	0/0:0,24,255:8:0:8,0:0:0.995697,0.00430286,9.27529e-27:23	0/0:0,48,255:16:0:16,0:2:0.999983,1.72037e-05,9.31521e-27:47	0/0:0,81,255:27:0:27,0:1:1,8.62244e-09,9.31537e-27:80	0/0:0,105,255:35:0:35,0:1:1,3.43265e-11,9.31537e-27:99	0/0:0,54,255:18:0:18,0:2:0.999996,4.32144e-06,9.31533e-27:53	0/0:0,75,255:25:0:25,0:0:1,3.43265e-08,9.31537e-27:74	0/1:242,0,255:25:0:8,17:0:5.81259e-25,1,8.58164e-27:99	1/1:255,75,0:25:0:0,25:0:1.07349e-25,1.16528e-07,1:69	1/1:255,105,0:35:0:0,35:1:1.07349e-25,1.16528e-10,1:99	1/1:255,138,0:46:0:0,46:0:1.07349e-25,5.84023e-14,1:99
chr02	61826445	chr02_61826445_T_C	T	C	33.8166	.	.	GT:PL:DP:SP:AD:SCR:GP:GQ	0/0:0,45,188:15:0:15,0:0:0.999998,1.62168e-06,1.04201e-22:57	0/0:0,42,189:14:0:14,0:0:0.999997,3.23567e-06,8.27693e-23:54	0/0:0,30,167:10:0:10,0:0:0.999949,5.12794e-05,1.31174e-20:42	0/0:0,48,191:16:0:16,0:0:0.999999,8.12765e-07,5.2224e-23:60	0/0:0,51,184:17:0:17,0:0:1,4.07348e-07,2.6174e-22:63	0/0:0,45,191:15:0:15,0:0:0.999998,1.62168e-06,5.2224e-23:57	0/0:0,69,195:23:0:23,0:0:1,6.45603e-09,2.07908e-23:81	0/1:73,0,157:16:0:12,4:0:9.77314e-07,0.999999,2.55803e-18:60	0/0:0,81,198:27:0:27,0:0:1,4.07348e-10,1.04201e-23:93	0/0:0,36,180:12:0:12,0:0:0.999987,1.28813e-05,6.57454e-22:48
chr02	61934979	chr02_61934979_C_T	C	T	3.99018	.	.	GT:PL:DP:SP:AD:SCR:GP:GQ	0/0:0,15,243:5:0:5,0:8:0.998929,0.00107081,1.43824e-28:29	0/0:0,36,255:12:0:12,0:15:0.999991,8.51482e-06,9.08436e-30:50	0/1:42,0,243:6:0:5,1:7:0.00185786,0.998142,4.23947e-27:27	0/0:0,33,255:11:0:11,0:14:0.999983,1.69891e-05,9.08428e-30:47	0/0:0,33,255:11:0:11,0:19:0.999983,1.69891e-05,9.08428e-30:47	0/0:0,39,255:13:0:13,0:17:0.999996,4.26754e-06,9.0844e-30:53	0/0:0,21,255:7:0:7,0:9:0.999731,0.000269192,9.08199e-30:35	0/0:0,42,255:14:0:14,0:22:0.999998,2.13884e-06,9.08442e-30:56	0/0:0,72,255:24:0:24,0:36:1,2.13884e-09,9.08444e-30:86	./.:0,12,210:4:0:4,0:5:0.997866,0.00213428,2.86662e-25:26
chr02	62001538	chr02_62001538_T_C	T	C	47.9401	.	.	GT:PL:DP:SP:AD:SCR:GP:GQ	0/0:0,33,255:11:0:11,0:0:0.999971,2.93753e-05,2.71593e-29:45	./.:12,0,255:16:0:15,1:0:0.518415,0.481585,2.23156e-28:3	0/1:84,0,255:9:0:7,2:0:6.7921e-08,1,4.63378e-28:71	0/0:0,30,255:10:0:10,0:0:0.999941,5.86098e-05,2.71585e-29:42	0/0:0,30,255:10:0:10,0:0:0.999941,5.86098e-05,2.71585e-29:42	0/0:0,42,255:14:0:14,0:0:0.999996,3.69823e-06,2.716e-29:54	0/0:0,45,255:15:0:15,0:0:0.999998,1.85351e-06,2.71601e-29:57	0/0:0,45,255:15:0:15,0:0:0.999998,1.85351e-06,2.71601e-29:57	0/0:0,24,255:8:0:8,0:0:0.999767,0.000233289,2.71538e-29:36	0/0:0,36,255:12:0:12,0:0:0.999985,1.47228e-05,2.71597e-29:48
chr02	62304255	chr02_62304255_T_C	T	C	6.25877	.	.	GT:PL:DP:SP:AD:SCR:GP:GQ	0/0:0,57,195:19:0:19,0:0:1,1.11866e-07,2.48504e-23:69	0/1:35,0,155:21:0:18,3:0:0.00560868,0.994391,4.40752e-18:22	0/0:0,72,197:24:0:24,0:0:1,3.5375e-09,1.56795e-23:84	./.:21,0,155:16:0:14,2:0:0.124097,0.875903,3.88233e-18:9	0/0:0,69,197:23:0:23,0:0:1,7.05824e-09,1.56795e-23:81	0/0:0,69,197:23:0:23,0:0:1,7.05824e-09,1.56795e-23:81	0/0:0,69,197:23:0:23,0:0:1,7.05824e-09,1.56795e-23:81	0/0:0,75,198:25:0:25,0:0:1,1.77295e-09,1.24547e-23:87	0/0:0,51,194:17:0:17,0:0:1,4.45345e-07,3.12848e-23:63	0/0:0,51,194:17:0:17,0:0:1,4.45345e-07,3.12848e-23:63
chr02	62324664	chr02_62324664_T_C	T	C	1218.97	.	.	GT:PL:DP:SP:AD:SCR:GP:GQ	0/1:139,0,98:14:0:5,9:12:3.75829e-15,1,1.32724e-10:98	0/1:149,0,58:13:0:3,10:13:3.75829e-16,0.999999,1.32724e-06:58	0/1:129,0,116:13:0:6,7:13:3.7583e-14,1,2.10353e-12:99	0/1:150,0,110:16:0:6,10:15:2.98532e-16,1,8.37431e-12:99	0/1:108,0,118:12:0:6,6:11:4.73141e-12,1,1.32724e-12:99	0/1:138,0,103:14:0:6,8:12:4.73141e-15,1,4.1971e-11:99	0/1:123,0,69:9:0:3,6:9:1.4962e-13,1,1.05426e-07:69	0/1:93,0,93:8:0:4,4:8:1.4962e-10,1,4.1971e-10:92	0/1:151,0,30:13:0:2,11:12:2.36934e-16,0.999163,0.000836731:30	0/1:96,0,56:7:0:3,4:6:7.49877e-11,0.999998,2.10353e-06:56
chr02	62355399	chr02_62355399_T_C	T	C	4.50068	.	.	GT:PL:DP:SP:AD:SCR:GP:GQ	0/0:0,21,149:7:0:7,0:0:0.999639,0.000360928,6.50035e-19:34	0/0:0,33,180:11:0:11,0:0:0.999977,2.27807e-05,5.16516e-22:46	0/0:0,15,129:5:0:5,0:0:0.998565,0.00143533,6.49337e-17:28	0/0:0,36,184:12:0:12,0:0:0.999989,1.14175e-05,2.05631e-22:49	0/1:42,0,134:9:0:7,2:0:0.00138618,0.998614,4.51767e-16:28	0/0:0,18,143:6:0:6,0:0:0.99928,0.000719887,2.58691e-18:31	0/0:0,18,143:6:0:6,0:0:0.99928,0.000719887,2.58691e-18:31	./.:0,12,113:4:0:4,0:0:0.99714,0.00285978,2.58137e-15:25	./.:0,9,92:3:0:3,0:0:0.99431,0.00568982,3.24053e-13:22	0/0:0,18,143:6:0:6,0:0:0.99928,0.000719887,2.58691e-18:31
chr02	62390537	chr02_62390537_A_G	A	G	6.83482	.	.	GT:PL:DP:SP:AD:SCR:GP:GQ	0/0:0,21,154:7:0:7,0:0:0.999593,0.000407182,2.61634e-19:33	0/0:0,15,123:5:0:5,0:0:0.998381,0.00161906,3.28978e-16:27	0/0:0,30,170:10:0:10,0:0:0.999949,5.12794e-05,6.57428e-21:42	0/0:0,69,197:23:0:23,0:0:1,6.45603e-09,1.31181e-23:81	0/0:0,45,190:15:0:15,0:0:0.999998,1.62168e-06,6.57461e-23:57	0/0:0,57,195:19:0:19,0:0:1,1.02321e-07,2.07908e-23:69	0/0:0,30,175:10:0:10,0:0:0.999949,5.12794e-05,2.07897e-21:42	0/0:0,51,194:17:0:17,0:0:1,4.07348e-07,2.6174e-23:63	0/0:0,36,184:12:0:12,0:0:0.999987,1.28813e-05,2.61737e-22:48	0/1:45,0,125:8:0:6,2:0:0.000616264,0.999384,4.0517e-15:32
chr02	62468675	chr02_62468675_T_G	T	G	1683.7	.	.	GT:PL:DP:SP:AD:SCR:GP:GQ	1/1:195,60,0:20:0:0,20:0:3.90405e-22,2.22222e-07,1:66	1/1:193,57,0:19:0:0,19:0:6.18749e-22,4.43391e-07,1:63	1/1:198,84,0:28:0:0,28:0:1.95666e-22,8.84683e-10,1:90	1/1:195,66,0:22:0:0,22:0:3.90405e-22,5.58197e-08,1:72	0/0:0,90,197:30:0:30,0:0:1,1.8e-08,1.61616e-18:77	1/1:192,48,0:16:0:0,16:0:7.78957e-22,3.52197e-06,0.999996:54	1/1:185,39,0:13:0:0,13:0:3.90394e-21,2.79753e-05,0.999972:45	1/1:188,45,0:15:0:0,15:0:1.95664e-21,7.02723e-06,0.999993:51	1/1:194,51,0:17:0:0,17:0:4.9149e-22,1.76517e-06,0.999998:57	1/1:196,66,0:22:0:0,22:0:3.10109e-22,5.58197e-08,1:72
chr02	62843685	chr02_62843685_G_A	G	A	219.318	.	.	GT:PL:DP:SP:AD:SCR:GP:GQ	0/0:0,33,180:11:0:11,0:0:0.999802,0.000198328,3.91556e-20:37	0/0:0,39,187:13:0:13,0:0:0.99995,4.98251e-05,7.81374e-21:43	0/0:0,30,175:10:0:10,0:0:0.999604,0.000395638,1.23797e-19:34	0/0:0,18,143:6:0:6,0:0:0.993766,0.00623382,1.95058e-16:22	0/0:0,30,173:10:0:10,0:0:0.999604,0.000395638,1.96204e-19:34	0/0:0,18,143:6:0:6,0:0:0.993766,0.00623382,1.95058e-16:22	0/1:106,0,63:11:0:3,8:0:6.34643e-11,1,4.95918e-08:73	./.:0,12,113:4:0:4,0:0:0.975635,0.0243645,1.915e-13:16	1/1:171,42,0:14:0:0,14:0:2.02695e-16,0.000637255,0.999363:31	0/0:0,21,154:7:0:7,0:0:0.996866,0.00313406,1.55424e-17:25
chr03	434265	chr03_434265_A_G	A	G	60.1953	.	.	GT:PL:DP:SP:AD:SCR:GP:GQ	0/0:0,18,255:6:0:6,0:7:0.99904,0.000959621,2.90106e-29:30	./.:0,12,220:4:0:4,0:4:0.996191,0.00380942,9.14778e-26:24	0/0:0,36,255:12:0:12,0:11:0.999985,1.52233e-05,2.9038e-29:48	0/0:0,36,255:12:0:12,0:13:0.999985,1.52233e-05,2.9038e-29:48	0/1:99,0,233:7:0:5,2:10:2.07722e-09,1,7.59376e-26:86	0/0:0,18,255:6:0:6,0:8:0.99904,0.000959621,2.90106e-29:30	./.:0,12,212:4:0:4,0:4:0.996191,0.00380942,5.77186e-25:24	0/0:0,21,255:7:0:7,0:8:0.999519,0.00048118,2.90245e-29:33	0/0:0,18,255:6:0:6,0:6:0.99904,0.000959621,2.90106e-29:30	0/0:0,24,255:8:0:8,0:11:0.999759,0.000241219,2.90314e-29:36
chr03	595610	chr03_595610_T_G	T	G	930.719	.	.	GT:PL:DP:SP:AD:SCR:GP:GQ	1/1:201,120,0:40:0:0,40:0:7.94328e-21,2e-12,1:99	1/1:201,117,0:39:0:0,39:0:7.94328e-21,3.99052e-12,1:99	1/1:200,105,0:35:0:0,35:0:1e-20,6.32456e-11,1:99	./.:212,178,0:59:0:0,59:1:6.30957e-22,3.16979e-18,1:99	0/0:0,96,199:32:0:32,0:0:1,5.02377e-10,1.25893e-20:92	0/0:0,84,198:28:0:28,0:0:1,7.96214e-09,1.58489e-20:80	0/0:0,78,197:26:0:26,0:0:1,3.16979e-08,1.99526e-20:74	0/0:0,87,197:29:0:29,0:0:1,3.99052e-09,1.99526e-20:83	0/0:0,69,195:23:0:23,0:0:1,2.51785e-07,3.16228e-20:65	1/1:201,111,0:37:0:0,37:0:7.94328e-21,1.58866e-11,1:99
[truncated: 1,059,020 more chars]
