# Supplementary material for: A chromosome-scale genome assembly of Timorese crabgrass (Digitaria radicosa): a useful genomic resource for the Poaceae
Source: G3 (Bethesda). 2024 Oct 10;14(12):jkae242. doi: 10.1093/g3journal/jkae242 (PMC11631527; doi:10.1093/g3journal/jkae242)
Supplement: jkae242_Supplementary_Data [file jkae242_supplementary_data.zip › File_S3_G3-2024-405351/File S3/Poales_dedup_Radicosa_NLR_alignment_NBARC.fasta]

>Dra01G0065400.1
C-LHRP--NMY--CQMFGRHLERRRVIDFLL-HDD-DLGVLPILGRAGMGKTTLVQHVCDEPAVRRRFSLILLLDFHCM-TVASETVQLLRS-TVSGTAS---ELLRLLEQKLHGERFLAVFDNV-DARR--KQVIDDNIMGRRGSRVIVTGGSNHVA-----------------------------------------------------------------------GGTTE---------------------------------PVVLRP--LPPAEY--------------WFAHAFAGAGAGQAAQRLGGSFFAG------------------------KVVGALLRSRP---------DHRRRV
>Dra01G0068400.1
--------------SLVGY--SKKCIVRELL----ER-RVVLIVGLSGIGKSCLARQIYVDGAI--EF---RWCRAANGSEHKRLVRKIWKF-GSMTVKEEVGKDLDDLQTALVGRNMLILLDDVWEQDR--FTKLY----NDC--RYLVTTRIYEIAE----AE-----KVEISKDDIKEISRHSLLS---------ELPPVAEVLLDRCGHHPLTVAVMGK-ALR---TRVEWEK----I-SNLSYANYAPGPVESTLTYSLEAMPDNSRSFFMALAAIPEA---------YIWS------------LQDS----VSKLVEGSLIIKLEDQYH-------IHDMVSLYLENKTND----------VRL
>Dra01G0128700.1
-RNWRETS-LP---LVLGREEERKDIVEWL--TQDNSIPIFSIIGIGGLGKTTLAQVICNDNKVKVYF--DIWACVSHDFDVETLTRKILQD-------VGL-SALHKLKEKLNSKTFLLVLDDVWNDRI--WENLVRPL-K-GGSKILLTSRMQSVAD------CLSLRLSGLEESDLLVLLNMHAFYGVNP--DYRNLQKISKKMVYKLSGSPLAAKILGG-LL-SKMDSGTWNRI-ASI-YNIEGKE-----VMMVLRLSYQHLQTHLQACFRYCSLFHKNYEFTKKELVYLWMGSGLIQHV-DKMPEDVGIEYLDTLTKKSFF------DVSRS----IHDLLHELGRSASVKECVFS--T--VRH
>Dra01G0173200.1
---KRET-SKI-RATIVGRQKEKMEILRLL-----QKTLVIPIFGFGGIGKTTLAKLVFN-DDQMQKFDLRAWVYVSPHFDLKMIGKSIVSQ-DGL---LDL-QSISNLEEKLGGRSCLIVLDDLWEHNS--LSDLVLML-FKKESRIIVTTRTEEVAR---------YKLEPLSDDQCWTLFKHIAFLGYTF---KNVLENIGKDIANKCQGVPMAAQALGF-ML-NKAV-EEWKNV-ESI-WSGSTTD-----VLPSLKLSYYQMSPYLKLCFSYCSVFPKGFEIHRGNLIRQWISLGFIPSS-HMTLEKIGETYVNELLGMSFLQY----SSTSR----MHDLMHDLGEYSSGNECPPT--SISLRY
>Dra01G0252300.1
P---RLL-AHYKATELVGIDEARDEVIDVL--LG-QNGNIVSIVGFGGLGKTTLANAVY--EKLKENFDCWAFVSVSQNPDMRKFFKGLLYE--NEESLDER-QLIDQIRKFLQTKRYCIVIDDIWNVSV--WDMIRCALPDIFGYVIITTTRIFKVAE------GGSYKMKPLCLDSSRKLLFRRIFGNEEKKCPDEQLSEVSDRILRKCAGVPLAIITIAS-LLARGRNKMEWYEVCNSIGSGLE-YGLDVENMRKILAYSYYDLPSHLRTCLLHLSVYPEDYAIEKFRLIWMWIAEGFVQHEKRKGLYELGECYFNELINKSLIQPVYDRHDAIIEYCRVHDMVLDLICSISSEENFDE-RSKKVRR
>Dra02G0098100.1
P-------SLQLPAEAAGPTT--RYLLRFLG----D--AALGVWGPGGVGKTTVLKLV---REVCSRFDHVLLVAASRD--VAKLQREVVSV-----------EQAQAILGFLRDKSFLLLLDGVWER------DLEVGIPNGKVRKVIVASRSAVCAD-----------MECLNEEDAWSLFEANV------AIHG-DTQSPTRQVAAECKGLPLALVTVGH-AMS---TPDEWADALDTLASQLP-STPGSDKAHALVKFCYDNLESDVRECFLTCALWPEDHNISKDELVQSWVGLGLL---PGIAIDEAGHSVVAILVAARLLEPGDNHYNDTVR---LHDVVRDAALRFAREEAL-------AER
>Dra02G0129600.1
P---RLE-ALYKATELVGIHRPKNELSKRL--FEHQQPYIISIVGFGGLGKTTLANSLL--QDHKGKFDCHIFISVSLNPEMKNIFKKILHQ-NDE--WDEV-DLINKIREFLETRRCLCVIDDIWKESV--WDTIKLAFPGSHGSKIIITTRNKAVAE-----GGDVYELKPLSNHKSKLLLNKRIFDAED-GCPA-SLREVTEKIVKKCGGVPLAIIATAS-LLAKPRHLQEWEKVNSSIGFGLE-KNPDVEKMKNILCLSYNDLPPHLKTCLLYLSKYPEDTMIRKDVLVLSWLAEDFITHHSGKSLQEIGEGYFNELINRSLIQPVYNNAETEVHACQVHDMVLELINQLSAEEGFDGVQQRKIRR
>Dra02G0133700.1
--LSRQPYHLL---KCMNRQ-EMEQVMEFLL-RGEAEPAVLPIIGPGRIGKTTIIEHA-NDQRVRSHF------QIL--FSQDGI-----------ATLGDC-RVTKH-RAV-VGEKMLVIIGDI-DEDL--WKDCRHQIG---GSKIVVASRSDKIAR---------LTVQPFTEEAYWYFFKARTFGSTDA-----KVAAIAMDLAREMNGCFFGTSVFGR-LL-ANFDIRIWSM------------------A-----LE-------VREFK---LIFFVNWKIGYPVFV----------------R-------ANST-------AQY------I----V-DEYQT-G---SEEDSA----------
>Dra02G0141300.1
-NIWRENGEIIDPMKIASRDGDRQKVVKALL-DE-ANLTIFPIVAMGGMGKTTLAQLVYNDPKIQERFQLRLWVCVSDNFDVDTLAKSIVEE-NGYQ-VDES-SALDKFQSAVSGKRYLLVLDDVW--NR--WEKLKSYL-GGNGSSVVTTTRDQAVAQ--------SYELGRLGDDFLAEIIMTRAFRSKQE--GTDDLGTMVCDFVKRCAGSPLAATALGY-VL-T----------------------------------------------------------------------------------------------------------------------------------------------
>Dra02G0142700.1
----RPVVALV-SSALPGRECDVERVAALVR-A--RSYAVVPIVGMAGIGKTALVQHVCNMEDVRSHFDMTFWIWVSQEFDVIGVTRKVVEA-PEC---DEL-STLHEIVEHIAEKRCLIVLDDVWDDNP--WDSLTAPL-CAPGSTVVVTTRSKKVAN--------VYHLKCLSDDECWHVCQQQA--LQNS---DQQLVEIGKQIAKKCGGLPLAAEAAGS-AL-TSISWNHWKEV-ENL-WACSAKN-----ILPVLKVSYDHLLVPLKRCFAFCSLFPKGFTFNKDVLVQMWIAQGFADAD---STEFIANGYFNDLVSRCFFHP----SPHGV----MHDLYQELAQFVSGHECR----SVKHRH
>Dra02G0164900.1
--LARQPYYLL---NCMGRQ-EMEHIISFLL-RGAAH-GVLPIVGGVNVGKSTLVEHV-IDDRARNHF------KIV--LGGGDLI--ILD-----A--GGA-GVIKH-TAE-SGGRVLMIVQDI-SDDF--WRTVKNRFA---GSKIIVTSRSDKIVK---------LRLQYLNQEAYWYYFKARTFGSVDA-----KLAAIAMEMATEMSGCFMGATVFGG-ML-SSLDTSTWSM------------------A-----LA-------YREFK---LMCPVDWTLSRPILL----------------T-------VNKV-------PGY------V----VKKHYHT-A---PTSDSP----------
>Dra02G0277900.1
Q---HAA-AELQESDMIGRLNEKARLTELVSGAEPGALRVVSVWGMGGMGKSSLVWAVHNDPVLLDEFDCDAWVTVPHPLDNPEVFRWRLRKE--------------SVGEYLQEKRYLVVVDDVDTKEE--WDTICQVFQNTKGSRIIVTTRREDVAR----WQGDVYELKPMGDAESMDLFCKKVYKTTQ-TLPE-DMEEQARHILSKCRGLPLAISTIGG-LLARPKTRIQWRNMHEHLGAELE---SDLNKAKVIVSTSYDGLPYHLKSMFLYLSIFPENYEIRRTRLLRRWMAEGYTTSNRDMPMEDVGNLSYTELINRSMIQPSKVS--GETDCCHIHSLVMEIIVSRFIEENQ---RQSKIRH
>Dra02G0293800.1
K-------------VM-SRQ---DEF-ETLKMNKESR-AVVSLLGQRGIGKTTLAKRLYNDPDIMKHFEVHAWVCLPPHSDVEIMYTQVSSQ-----------DEITNLSLNLQNRTYLVVLDGL-SID---WNSLFDVLPTN-GSRILLTTHVKEINH------DPQIALPYLDMKHGEQLFRQRVFGAKEP-----------EKVHYISTGLPLAIAVLAG-VLR---IPMEWDNV-FEL------SNGQPKP-RSIWSLAFDDLPHYLKSCFLYFASVSENVILYPDRLVRLWIAEGFVVP--AETLEDVGFDYLKELVSRGLVQVMEKD--GSV----IHNLLHAFMESEAQDSSFHH-----VRR
>Dra02G0293900.1
---------------M-SRQ---DEF-ETLKMNKESR-AVVSLLGQRGIGKTTLAKRLYNDPDIMKHFEVHAWVCLPPHSDVEIMYTQVSSQ-----------DEITNLSLNLQNRTYLVVLDGL-SID---WNSLFDVLPTN-GSRILLTTHVKEINH------DPQIALPYLDMKHGEQLFRQRVFGAKEP-----------EKVHYISTGLPLAIAVLAG-VLR---IPMEWDNV-FEL------SNGQPKP-RSIWSLAFDDLPHYLKSCFLYFASVSENVILYPDRLVRLWIAEGFVVP--AETLEDVGFDYLKELVSRGLVQVMEKD--GSV----IHNLLHAFMESEAQDSSFHH-----VRR
>Dra02G0312300.1
----KGSEGLQ---NLLGQDNEKNKLIDVLT-E--SPNKVMTIVGDSGVGKTTLARKIHDDHRMRNAFSIVVWVSIPNDLDDIALLSIIVKA-RGE---ENR-MQLEDLAAILKGKRFFMVLDDLHHE---IYNSLEAHLH---GSRILITTRDESVST--------IYQVKKLSFQDCWSLLCRN-----AC-LHGDILRNIGIAIIQKCNKLPMAVKIIGA-VLRKEPTHEAWQRV-ENG-WSFKLQD-----VTGAIYLGYHDLPLHLKQCFIYLSLFPEGFVIRQQFVSQLWISEGLIKD--DCSLEKTAECYYRELLSRNLLQPEIGNDDTR---CTMHYQIRSFLQFFSKDK--LK-NS--LRH
>Dra02G0312400.1
----MEDQRLDLEPDIVGIENDSDNLIELLK-RED--RPVFAIIGTIGVGKTTLARKVYHKA--SAMFQTRVWVHVS------KDLRHLTMWS------RET-TVQQALRTWLQGTKFLLVIDDVWE-----WDGLLEIQ-GSPGSRVLITTRNESVAR--------VHNVKGLNEDDGWWLLRTRAFL------SNGHMQDIGRRIVQKCNGLPMAIRRIGC-HLRVDSREDDWERIYSSF-CGIS--------IRSAINMSYLELPYDRKRCFLYCSLYPEGSVIERKHITRQWIAEGFIVPKARRSYEEESEKCYDELLGRGLLLPE--NETGS-----MPHLFQSFA---------QD--NPQYRL
>Dra02G0329400.1
SETLRNI-NLS---EM-GTE-TRDTTVNEMM----NP-MIIPIVGISGVGKTTLAQFIFNDERVQKHFQGQAWVCCTDNIRKEELMIKILVSL----------SLHNQLKSSIEGKRFFLVLDDA-TDEM--WGDLKNVLRGAPGSVVLVTTQLPGVAS-----------LNPLKHDDLWKLVKHHAISNQST-----TLESIGRKIADRLHGLPLAATMIAA----LRKYLDEWNRLLSNL-------------IQIAASLGYCELPAYLRQCLIYCSIFPRNYIFGKYELIQMWIANGFVELSGPRSLEDVAAEWFDELVKRCFLKPTIWE----LRFVM-HDLVRDFAIALATNEYR-------VRY
>Dra02G0367900.1
----RIT-ALFERKQLVGVEARQESLLRWLM-DKHQKLRVISIFGFGGLGKTTLAMTTY--QSLATNFQCQAFVTVSQRFDVKVLIRDILLQ--EAGESSEEGELASMLRQQLENKRYLIVLDDIWSIAA--WEAFRFSLPSNNGSRVLVTTRIRAVAH-----YDQAYEIEPLTDYESRDLFFKRIFGSTVNL------REISEKILSKCGGTPLAIVSIAG-LLAPVHK-DEWQKFYGSLGTELE-TSPSLERLKKILELSYNDLPYHLKTCFLYLSIYPEDHNIRRKSVLRRWVAERFVTEKRGLSVFEVAESYFDEFINRSIIQPVEISFTGKVKTFRVHDVMLEIIVTNSIEENF--VPHEKIRR
>Dra03G0044800.1
P---QVV-AIYEAAGLVGIDAPLDDLTKLLM----AKLRVTSIVGSGGLGKTTLAIEVY--RRLEGQFDCWAFVSVSQRPDRARVLDIILSE-HTCEVKD----LLRDIRNFIQDKRYFVIINDLWHSSA--WDVIKCA---------------------------------------------------------------------------------------------------------------------------------------------FPENN-------------------------------------------------------------------------------------
>Dra03G0046500.1
-NNDHDTGTLT---YFVGREKEKHTIVRWL--ASTHHVPILSVVGLGGMGKTTLAQHVCEDEEVVNNF--KIWVHVSTRSNATSVTSKILES-------DHS-ETLQQLKQELRSVKFFLVLDNVWEDKK--WEIIFASL-E-SGSKILLTTRMKSVAD------E-YLELEGLQEDENLKLFHHHVYSGRDP--DFVDLKFIGEELAKQLGGCPLVTKVVSG-YL-CNMSFECWNSF-HEM-VHFKSED-----VMETLRLSYYYLPAEVQICFRYCSIFPQNYEFKKKDLVLMWMGSGLISQD-PRRIEDIGDKILAELTRKSFF------EMFKI----MHDLMHELAKYVSAGECTLL--S--IRH
>Dra03G0105800.1
RGSSSSK-SMQKQEDLVGVKKEKEFLLDWV--KREQNM-IASVLGMGGIGKTTLAAHVYSMV--KDKFDTCAWITVSQRYEVDDLLRQTVRE-EDVDVTDYR-SLPDILCSYLKNKRYILVLDDVWNVNV--LFDCKDTFL-GN-GRIILTSRIYEVAR--LAPELNIIHLQPLQQHDAQYLFYKEAFWNCKDICPQ-EVEHWAKLFVEKCNGLPIAIVCIGR-FLSRRTSYMEWEKVYKDIEMRLS-NNPIMD-MNIILQVSLEELPHNIRNCFLYRCLYPENYVMQRKALVRLWVAEGFVEKI-QRTLEEVAEDYLTELIHRCLLVVVKRNDSGCVCEVQMHDILRVLARSKAHEENFLKDLIREARR
>Dra03G0113300.1
-SYLRQNSDIIDPMEIASRDGDKQKVVKALL-EK-VNLTIFPIVGMGGMGKTTLAQLVYNDPEIKKHFQLRLWVCVSDNFDVDSLSRSIVEE-NGCQ-VDKQ-LALDKLQSALSGKRYLLVLDDVW--NR--WEKLKSYL-GSSGSSVLTTTRDHTVAQ--------AHELGNLSDEFLAEIIKTRAFCSKQE--WPRDLVNMVGDFVKRCAGSPLAATALGS-VL-TKTTVGEWKYV-RKI-CDEKG-------ILPVLKLNYNCLPSHMRQCFAFCAMFPKDYEIDVEKLIQLWMANGFIPEQ-E-HPEISGKNIFMELASRSFF------QDKGD-TCKIHDLMHDVALDSMGKECA----S--ARH
>Dra03G0113400.1
-SYLRQNSDIIDPMEIASRDGDKQKVVKALL-EK-VNLTIFPIVGMGGMGKTTLAQLVYNDPEIKKHFQLRLWVCVSDNFDVDSLSRSIVEE-NGCQ-VDKQ-LALDKLKSALSGKRYLLVLDDVW--NR--WEKLKSYL-GSSGSSVLTTTRDHTVAQ--------AYKLGYLSDEFLAEIIKTRAFCSKQE--WPRDLVNMVGDFVKRCAGSPLAATALGS-VL-TKTTVGEWKYV-RKI-CDEKG-------ILPVLKLSYNCLPSHMRQCFAFCAMFPKDYEIDVEKLIQLWMANGFIPEQ-E-HPEISGKTIFMELASRSFF------QDKGD-TCKIHDLMHDVALDSMGKECA----S--ARH
>Dra03G0114300.1
-SYLRQNSDIIDPMEIASRDGDKQKVVKALL-EK-VNLTIFPIVGMGGMGKTTLAQLVYNDPEIKKHFQLRLWVCVSDNFDVDSLAKRIVEE-NGCQ-ANGN-SALDRLQSAVSGKRYLLVLDDVW--NR--WEKLKSYL-GSNGSSVLTTTRDQAVAQ--------EYKLGSLGDEFLEEIIKTRAFSSKQE--WPRDQVTMVSDFVKRCAGSPLAATALGS-IL-TKTTVDEWKNL-RRI-CDEKG-------ILPVLKLSYNCLPSHMRQCFAFCAMFPKDYEIDVEKLIQLWMANGFIPEQ-E-HPEISGKNIFMELASRSFF------QDKGD-TCKIHDLMHDVALDSMGKECA----S--ARH
>Dra03G0114400.1
-SYLRQNSDIIDPMEIASRDGDKQKVVKALL-EK-VNLTIFPIVGMGGMGKTTLAQLVYNDPEIKKHFQLRLWVCVSDNFDVDSLAKRIVEE-NGCQ-ANGN-SALDRLQSAVSGKRYLLVLDDVW--NR--WEKLKSYL-GSNGSSVLTTTRDQAVAQ--------EYKLGSLGDEFLEEIIKTRAFSSKQE--WPRDQVTMVSDFVKRCAGSPLAATALGS-IL-TKTTVDEWKNL-RRI-CDEKG-------ILPVLKLSYNCLPSHMRQCFAFCAMFPKDYEIDVEKLIQLWMANGFIPEQ-E-HPEISGKNIFMELASRSFF------QDKGD-TCKIHDLMHDVALDSMGKECA----S--ARH
>Dra03G0164000.1
--LCRQPYHLF---KCMGRQ-ERERIMEFLL-QRDNGLGVLPITGPWLIGKSTIVEHV-KEERVHNHF------LIL--YCGNEL-----------QGFRDN-CVIKH-YNA--EERLLIVIDDV-ADER--WRSAR-SIP---GSKMLITSRSKKIER---------LRLKCLPTEAHWYFFKMLVFGSEDP-----KLISLAIEMAYDMPGSFIYPHLGAA-LLVTNFNTKRWSM------------------I-----VT-------FREYL--SALLPEDKANDQPHCT----------------T-------VTKQ-------PDE------M----LHDIYQR-G---SPE-------------
>Dra03G0164100.1
--LYRHPYHLS---RCMGRS-EKDTIMEFLL-Q-TA-PGVLPIVGPTHIGKSTLVEHV-HDAKVRNHF------VIS--YSGNDL-----------ASFRDK-CVIKH-GQA--EKRLLIVIEDV-DEDA--WRCER-SMA---GSKMIITSRSENIMR---------LRLKRLPVEAYWYLFRTTAFGSEDP-----KLTSIALEMVDAMQGSFIFASMGAD-LL-ANFNTRSWSR------------------V-----LS-------LRQYL---SLIPDDKVKGYPRFT----------------S-------VLKE-------PDK------M----LHDIYQR-G---SHE-------------
>Dra03G0164200.1
--LYRQPYHLI---KCMGRH-EKETVMEFLL-K-NAELGVLPIVGPAHIGKSTLVEHV-GDERVRNHF------LIL--YTGNDL-----------SSFKDT-CVIKH-ANA--VERLLVVIEDV-DDET--WQSQR-SIA---ESKMIITSRSEKISR---------LRMKTLPLEAYWYLLKTAAFGSDDP-----KMASLALEIAKATQGSFMFVYIGAA-LL-DHFNARIWSR------------------V-----LT-------LKKYL---ALIPDDKTRENPRFT----------------S-------IVKP-------PDK------M----LHDIYQQEG---SRD-------------
>Dra03G0209500.1
P---RAL-AIFDVTKLAGIHGCNGELIRLLE-EDKQQTTVVSIVGSGGSGKTALARQVY--QELKDPFRRQAFVYVSRNPDIKGILRTILYE-VSGVAGE-D-QLITMIREYLTGKRYFIVLDDIWDMET--WNTIKDIFPTSCGSKIIITTRIDDVAQ----TNRYIYNMRPLTMAHSTQLFYRRLFNPEE-KCPS-HLEEISDQILKKCAGLPLAILAISG-LLSKEKTTEQWDQVRNSIGRGLE-RNSSDEAMTKIISLSYLGLPLHLKTCLLYLSIFPKDYTIGKENLIRRWIGEGFINEQNGIAAYNAGERCFSDLINRSLIQPRGRDKFDEVISCQVHDTVLDFIVSKAIEENFPG--GNKIRR
>Dra03G0226900.1
----RVTGVLA-ERRVFGRDEECGDIVGRL-----GEAPVVAVVGHGGMGKTAVAQCVYNDARIEGYFDLRAWVCVWDRLDEAELTREILQS-TCD---DSL-ERLQELGEVVAWKRFFLVLDDVWN-DEAVWNKVLAPL-AVTGSKILVTTRMKLVAE--------MVRLDGLKVVDCLTLLKETALGGEMM--E---LLEFGRAIAATAKGSPLATKVIGE-ML-NTRSTRKWRAL-DTT-CD----N-----IISSLQLSYQQLPGHLQRCFAYCSIFPMTRRFNRYELVKMWMALGFVQPI-K-KLEDLGNKYFDDLLSRSFFLSA--NKD--F----LDDLMHILAQHFSAQDCM----T--VRH
>Dra03G0227000.1
----RH------EDAVFGREKELREMVSWLV-ATSVSVPVAAIVGLGGMGKTTLAQLLFKDEEVASAFDLKIWVHPAATDNELELAKQILQS-DVPDGMSSF-HWLQMLQEKVSSHKFLLVIDDVW--NR--WSKVLAPL-GKTGSKIVVTTRQKIVAT---------IHLGDLPANDIWSLFTRYAFGDEDS--LPPELRAIGRKIAEKLRGSPFAAKAVGQ-ML-GRRRVDHWTRV-EMG-FD----------VSKTLELCYQNLPEHLQPCFAICSLFPKNWKFKRDKLVKLWMALDFIQAEKARQLEDVGSEYFDQLVDRSFL--H--RQKGRY----IHDLMHDLAEKVSRFDCL----T--IRH
>Dra03G0280900.1
D-IRRP--SIF--GQMFGRHVEKERIINFLL-HDCVELGVLPIVGDIGSGKTTLVQHTCHDVRVRSYFPVII----PCS-TITTNGGSIVLH-HVIGDAGM--DPLQLFNGSFGNRRFLVVFENM-DMNK--KQMFEQGLLSKEGSKVIITTNNRQVA-----------------------------------------------------------------------SGTVE---------------------------------SIVLKT--LPFPEY--------------WFAHAFAGR-YGKAARKLNGSFFGT------------------------KIVGGILRDHP---------NPSCKV
>Dra03G0281000.2
N-MSRP--NIF--GQMFGRHVDKERIINFLL-HEDEELAVLPIVGGNGIGKTTLVQYACDDARVRDHFPVIMLYSFSCT-DVKKNEGS---------------DPLEYVKNSFTDKRCLIVFEDV-DMQR--KQILEEFLQSKEGSKVIITTNSKRAA-----------------------------------------------------------------------NGTVE---------------------------------PIILTA--LPCPEY--------------WFAHAFAGR-AGKEARKLKGSFFGA------------------------KMVGGVLRDHP---------DPKCKV
>Dra03G0281600.1
G-IRRP--NIF--GQMFGRHVEKERIINFLL-NE-VQLGVLPIVGAIGVGKTTLAQHACDDDRVRRHFSVIVFFNFSCS-AIATTGGTAALR-HVIGDARQ--DPLQWIKGNLHNQRFLTVFENV-DMCK--KQRLEELLQAAQGSKVIFTTNNRRVS-----------------------------------------------------------------------TGTVE---------------------------------PILLKV--LPNPEY--------------WFAHAFAGR-AGKAARELNGSFYGA------------------------KIVGGLLKDHP---------DPRCKV
>Dra03G0281900.1
-RSIQKTTEFN-ESAIVGEKQDTRELAQLLI-TG--GIKVVSVVGVGGMGKTTLAQKIFNETTVQEHFKVKIWLSITQHFDEADMLRAAIKH-GEE---HDK-TLLTRLTKTL-TGRFLLVLDDMW--NE--WHILSVPVRNQSGNWVLITTRFGDLAQ--------QHHVKPLNDEDAWSLLNKQL---PPSVGTDDHLKDIGMKIINKCGGLPLAVKVMGG-LLSRSRSEREWEVV-NHA-WSVSLPD-----LDSRIYLSYEDLPPQMKQCFLNCSLFPRGTTIEQDQVVPMWISEGFIQQPHDDRLEEIATEYYKELIMRNLI------ESNP--KCRMHDVVRSFAEFMAREDLL-A--D--TR-
>Dra03G0288900.1
-AFDRPKTPSI---ILYGRESQKRNVVDAIT-NGKNDLTVLSIVGPGGIGKTTFTQHIYEE--LKSHFHVSIWTCVSLDFSANMLSKDILEK-NAS---------LEDIAKRLESKTFLLVLDDMW--ED--WKKLLAPF-GANGSMVIVTTRFPKVAG--------LTTMERLEYEDCMNFFLACVFGD-QQ--GHAGLQKIGKDIVKKLKGSPLAVKTVGR-LL-NKLTSDYWKRV-ESE-WEFQNDD-----IMPALKLSYNYLRFELQQCFSYCALFPEDYEYNSKELIQLWIGLGLLDA-EQKRIEDIGEDYLNELVNYGFFERK--LKESEL----IHDLLHELAVNVSSFQCLRS--S--IRH
>Dra03G0298600.1
-SVTRETTELT---DVFGRQEEKGELLEWLG-VRTHKLLVCAIVGGGGMGKTTLAQFVCQDKMVQDHFGNKVWVHVSKRFDPKVLLRRILES-------EAL-DSLQSLTKQLVPTRFLLVLDDVWEDDD--WEQFLGPL-AVTGGKILLTTRMRSVAQ------K-CLELQGLHQEDTLKLFNHHAFGNSSP--GRLELRYIGDQIARKLKGCPFVAKVVGQ-QL-DNTDYSRWDAI-NHI-HQFDIGP-----ISEMLKMSYQNLTNEVKHCFRYCSIFPPGFKFKMEDLIEMWVGSGLILQR-IKNQEDIARDNFNILVRKSFF------SLPRV----MHDLMYELALSVSLEECSFK--AATVRH
>Dra03G0304200.1
P---RLA-ALYDAAKLVGIDDAMDELVSMLS-LTSKKVVVVSVVGFGGLGKTTLAKAVY--DRLKADFGCGAFVPVGRSPDLKKVFQDILLD-MNVKILDER-QLIDELRNFLNNKRYFIVIDDIWDVPS--WKTIQYALLTNLGSRIIVTTRNSDVAT------DTCYKLKPLTPESSKILFYRRIFGSED-KCPG-QILQVSNKILKKCGGVPLAIITISS-LLA-KDNITEWQEVCDSIGSGVE-NNPDMNDMRKVLSLSYYDLPSHLKTCLLYLSIFPEDHQIRKNKLIRRWIAEDFIQHEQDDNLFEIGERYFNELINRSMMEPALLDEEGMPQACRVHDMVLDLICSLSREENFTEGISSRAHR
>Dra03G0331400.1
P----CR----VTRNPVGIEKPMEELLSLLHEVDGQQLRVISIVGFGGLGKTTLARAVYDSTHVKETFHFCAWISATDTLEIKAILRDILQQ------DNNH--LEASLKEYLSDKRYLIIIDDVQM-DE--WRAI------------------------------------------------------------------------------------------------------------------------------------------------------------------------------------------------------------------------------------------
>Dra03G0336100.1
-LMDAPLAGVE---PLKGMKVAKEKVKEMVM-SGG----VVGISGMGGSGKTTLAMEIFRDHKVRAYYNDKIFFTISQSANLETIKMKLWEQ-GAY---NQI-PEWQLLGPRDRGP-VLVILDDVW--Q---LEDLVFKF----GCKTLVVSRF-KFPT----------EMQLLDEEAALSVFCRAAFNQ-EC--ADKRLV---KQVSAECRGLPLALKVIGA-SL-DQ-PPKIWLSAKSRE-AISDHET-----LLERMAASVECLSEKVRDCFLDLGCFPEDKKIPLDVLINIWMEIHDLD-------EPDAFAILSELANKNLLTLV--NDANKS----VHDVLRDLALHMSGHD-----------H
>Dra04G0146400.1
------------------REKDRDRIVDILL-SKTASYSSLAIVGAGGMGKSTLAQYVYNDKRIEEHFDVRMWVCISRKLDVHRHTREIIES-PRV---DNL-DTLHYLRDILQSQKFLLVLDDVWF-QE--WQQLLAPL-QQPGSKVLVTSRRDLLPA--------VIRLENMEETEFLALF-------------------------------------------------------------------------------------------------------------------------------------------------------------------------------------------
>Dra04G0166100.1
-A-RLLPVRLRKENHIYGRTDELDKLRDMLF-EISSSISVVSIVGVGGVGKTSLAQLAFSDEQIRMNFSLRIWVSVSDTYDEMRLTREILET-------TEF-DILRNVRETMAGKKFLLVLDDVWYDDK--WEKVLSSL-GLEGSKVLVTTRADKACS--------PLRLRGLNIDDYWLLFINYAFGKYP--GQFPELKEIGVQICQRLNCLPLAAKIIGR-LL-ADLDVSHWKKV-DS------ISD-----VMKVLRLSYQHLPVQLKLCFSFCSLFPKDWRFTPKMLTEMWIAQGFIQED---NIEDVAKAYFEELVQRSFF------ERIF---YVMHDLINDLARNVSKDR-VKQ--N--IRH
>Dra04G0210000.1
RHPNQL--SSYDNSEIVGHADEILRLTQWLL--EDERN-LISIFGMGGLGKTTIASSAYKNPKIRRTFDCHAWVTVSQTYQDEELLREIINQ-GGFMTMSRM-RLVEAIQNYLQDKKYFIVLDDVWDRNA--WLFLNYAFVNNCGSKVLITTRRKDVSS--LAVDKYVIELKTLPYADSWELFCKRVFHASKDICPE-NLRSLAEKIVAKCQGLPLAIVTIGS-TLAHEFEEQEWAFFYNQLNWQLA-NNPELSWISNVLNMSLNDLPSYLRSCFLYCSLFPEDYKIKRKVISKLWIAEGLVEDRDGKTMEEVARYYLTELTHRCLLQVTESNACGRPRTFVMHDLVREVTSIIAKMEKFAG-----ARR
>Dra04G0210100.1
RQPNQL--SAYDNSEIVGNVDEVARLTKWLL--EEDRT-LISVLGMGGLGKTTITSSVYKNQRIRRTFDCRAWVTLSQTYQADEILREIINQ-SDLMTMNRT-RLVEVIQSYLRDKKYMIVLDDVWDNDA--WLFLNYAFANNCGSKVVVTTRRKDVAS--LAADSYVIELRTLRYAESWELFCKKAFRVSTDICPE-NLTSWANKIVAKCQGLPLAIVTIGS-ILSRELEEQVWKVFYNQFSWQLA-NNLELNWISNVLNLSLSDLPSYLRSCFLYCSLFPEDYKIKRKLISKLWIAEGFVEERDGTTMEEVAECYLMELTQRSLLQVTERNACGRARTFLMHDLVREVTSITAKREKFAG-----ARR
>Dra04G0210200.1
KLAKQL--SAYDSSEIVGKVDEIGRLTEWLL--EEDRT-LIAIFGMGGLGKTTIASSVYKNPKIIKSFDCHAWIVVSQTYQVEVLLREIINQ-SGFMDMNRM-RLIEVIQSYLRDKKYFIVLDDVWDKDA--WLFLNYAFVNNCGSKVLITTRRKDVSS--LAVDNYVVELKTLKYAECWELFCKKVFRSTKDKFPE-NVRSWADKIVSKCQGLPLAIVTIGS-ILARD-KEHEWAVFYQQLSWQLD-NNPELNWISNVLNMSLNDLPCYLRTCFLYCSLYPEDYKIKRKLISKLWIAEGLVQERDGITMEEVAECYLTELTERSLLQVTERNACGRARTFLMHDLVREVTSVIAKNEKFVG-----ARR
>Dra04G0210200.2
KLAKQL--SAYDSSEIVGKVDEIGRLTEWLL--EEDRT-LIAIFGMGGLGKTTIASSVYKNPKIIKSFDCHAWIVVSQTYQVEVLLREIINQ-SGFMDMNRM-RLIEVIQSYLRDKKYFIVLDDVWDKDA--WLFLNYAFVNNCGSKVLITTRRKDVSS--LAVDNYVVELKTLKYAECWELFCKKVFRSTKDKFPE-NVRSWADKIVSKCQGLPLAIVTIGS-ILARD-KEHEWAVFYQQLSWQLD-NNPELNWISNVLNMSLNDLPCYLRTCFLYCSLYPEDYKIKRKLISKLWIAEGLVQERDGITMEEVAECYLTELTERSLLQVTERNACGRARTFLMHDLVREVTSVIAKNEKFVG-----ARR
>Dra04G0210600.1
--KVDRPVTLY---TCVGRH-EKERIVDFLL-HRNA-ISTLAVAGAKKVGKTTLVKHA-DDERVRGHF------RIE--FETPAV----VRR---------------S-PEYLAVRRILLVFWPI-DEHA--WSDPRAALA---GSKILVTCRENDVAR---------VVLRKLEEEEYWYYFKAFAFGGVDP-----RIAAVAREISGHLERTFLDARVLGT-LL-ENFDPRFWRR------------------V-----LA-------IV----------------RPMHV----------------V-------LLEL-------PVR-------------------G---RQSYGY----------
>Dra04G0230800.1
---VKPQAGSQ---KAVGG--------RMLR-E--KKVDAFAIVGAVGIGKTTLAREIYNDDRMTENFPIRMWVMMSKDLSEVDFLRKIITC-GDT---DNR-EELLGLGSALS-KRFLIVLDDLDPG---IWNLLKDPL----GGRILITARNEEVAT--------VHRVDKLDAEDAWALLCKQL--DREC-LAA--LKDVGIKIAEVCDGHPLAIKVIAG-VLRRGNNKAEWEMV-NNS-WSMPILP-----VPQALYVSYVDLPSELKECFLRCSLYPEECPIQRFDLVRRWIAEGIVNA--NKLLEESAEEYYVELISRNLLQPD--PDNER---CWIHGLLRSLACFLIADESILS-P----RH
>Dra05G0094800.1
--TRREPYHLW---NLMGRE-EQERIISFLL-Q----LGVLPVIGRARVGKSTLVEHV-LDERVRGHF------LIV------FL--------EQSSHLGDN-GTVKH-LDS--GK-SLVVIGDA-DENT--WRSAV-RGR---NSKIIVTSRSEKVAR---------LELKLLRREAYWYFFKTIAFGSTDA-----DLASMLTEMADLLNRSFIVANIVGG-LL-ANPCSQFWQR------------------V-----LK-------LKHHR---LHFPSDLAKGRPIYL----------------R-------L--P-------TAT------I----AFNCYQV-C---SQEH------------
>Dra05G0095100.1
--VCRQPYYLI---KIMGRQ-EMETVINFLL-R--ANPGVLPIVGAARVGKSTLVEHV-LDERVRCYF------SIV--FTGDYL-----------SALDVS-GVVKH-TTAHPGRSSLAIIGDM-EQET--WRSAS-SMG---GSKIIVTSRSDKIVA---------LRLKFLTTEAYWYFFKALAFGSTNP-----KLASVGMEIAILTNGVFTAANVVAR-LL-ANLNAKFWRR------------------V-----LQ-------MRDFS---LMFPVDLLNGKPVYI----------------R-------M--A-------AQH------V----FCNVYQK-R---SQR-------------
>Dra05G0134900.1
E----------PSAPVLGRD-ALQELDDCVQ----DDVGIVGIYGMAGVGKTALLNKF-NEFLIPD-THLAIYIEVGKDLD--DIQRIIGDR--------EN-RTPKELYRVLIKMNFVLLLDDVW--EP--L-NFRLGIPNSK-SKIILTTRIEDVCD-RMDVRRKL-KIECLPWEPAWELFREKV--GDHL------IQHQAQALAAKCGGLPLALITVGR-AMA---TAKEWKHVLKIP-WQLL--------MVDVLGKSYDNLPSKLRLCLLYCSLFPEEFSISKDWIIGYCIGEGFIDD-----LDEIGHDLLGDLKIASLLEKGEDDDH--I----MHPMVRAMALWIAKETKW----AEKAER
>Dra05G0138400.1
----RWTT---ERSRI-GFDEQLAAL-ESMA----DELNGVGIVGMGGIGKTALAQLLFSSPRARGRFFPRIWMCMSRTANRKEVLQGILMA-AILSM-DGS-DSLVDVHEQLKGKRYLIVFDDVWHNQD--LERLAFGLP-DRG-LVVVTSRLEQAAE----KRLHRVRPLT-DRENCWAIFM---FSPKERDL--ATVDSMKREILETCGGLPSAARTMGE-IFA---------------------------------------------------------------------------------------------------------------------R---------S---------------
>Dra05G0138500.1
--------------PIL----HRDDV------------QVVVIQGIGGSGKTWAAKVVYEAAMTSTKFDC-IWVSLS--MNMRQCIDKIAAS-------SNL-SLEEKIKEYLTMRRFLLVLDNAY------FEILELGIP---GSKIFVTTRTESVVE------DIVITPQPLTYKESHDLLSEKI-------------KDISHDLISNCYGVPLIVILLAG-VLC---PTQEFSDVH--LGTQIS--------MHRIVKFGYHQLPSNARNCLLYFFLF---QTIPVKELILYWIMEGLLGE-----VDEAGKEIIDVLIKHSMI----------LDDCVMHDVIRETLSSVNKDHNW-------SNR
>Dra05G0138500.2
--------------PIL----HRDDV------------QVVVIQGIGGSGKTWAAKVVYEAAMTSTKFDC-IWVSLS--MNMRQCIDKIAAS-------SNL-SLEEKIKEYLTMRRFLLVLDNAY------FEILELGIP---GSKIFVTTRTESVVE------DIVITPQPLTYKESHDLLSEKI-------------KDISHDLISNCYGVPLIVILLAG-VLC---PTQEFSDVH--LGTQIS--------MHRIVKFGYHQLPSNARNCLLYFFLF---QTIPVKELILYWIMEGLLGE-----VDEAGKEIIDVLIKHSMI----------LDDCVMHDVIRETLSSVNKDHNW-------SNR
>Dra05G0143500.1
----RPPSSLV-SSAVFGREADKEEMVRLML-SDSCSVCVIPVVGMGGLGKTTLMQMAYHDDRVKEYFQLRIWVYVSESFDERKITKETLEA-DQSLASTNM-NMLQELSRVLQGKRYLLVLDDVW--NE--WLSYRAAL-GGLGSKIVVTSRNENVGR--------PYRLQQLSDDDSWSVFKSHAFRDSDC--THPQLEAIGRDIVKKLKGLPLASKALGS-IL-CKTDEEEWRDI-RSI-WELPEKN-----ILPALRISYNHLPPYLKQCFAFCSVYPKDYIFRREKLVKIWLALGFIRKS-KKRLEDTGNAYFNELLGRSFF------QPK-V----MHGAMHDLAKSISMEDCD----SA-IRH
>Dra05G0213000.1
P---RLS-ALFEEEHLVGIDRPRDDLVSWMM-KE-KHRKVLSIVGFGGLGKTTLAREVY--RKIQEHFHCQAFVSISQKPNVKKIMKDVVSQ-EDIDTWDEK-KFIAKLRELLQDKRYLIVIDDIWSELA--WDAIKCAFPNNLSSRIITTTRIVDVAK----GNDRIYEMEALSDLHSKRLFFRRIFGSED-SCPD-VLKQVSNKILKKCGGLPLAISSISS-LLARPAVKAEWERVTRSLGSALD-KNRSLEGMNSILSLSYNDLPPNLKTCLLYLSIFPEDFVIDREIIVRRWIAEGFITEERGQSKEEVAESHFYDLINKSMVQPVEVGYDGKARACQVHDMMLELIISKSVEDNFGQ--NGLIRR
>Dra05G0215500.1
E-------------TV---L---DKYSDMLKLDDAAR-AVVSISGESSIGKTTLARKVYQSPEVRNHFEIRTWTVLPHKADLRDIHRQMTSQ-----------D-ISNLYKSMTGRRYLVVVDGS-AVD---WNSLRASLPEGIGSRVLLITDLEAVGH------GHTYDLTRLSPENTYEVFRRRVFGRGDC-----------QDVFRITRGLPLSIVVLAG-VLR---LPAEWDEV-MALQHKAAGSNS-----RRIMSLAFDDLPHHLKSCFLYLAAMRESTPVDAQRLVRLWVAEGFVRP--GSTMEEVGEGYLKELISRCMVQLVDKD--GAV----VHDRLHAFAQDEAQEASFDS-----VRR
>Dra05G0225400.1
---HRETFGQR-EIEMVGREKEKNDILIKVL----QEISIIPVVGLGGMGKTTLAKSVYNDKQTLNNCDVKAWVHVSENFDLNKIVSDIICQ-AND---VRL-QYLKSLDHILIDKIYLIVLDDLWEEER--LKDLLEML-GKKGSSVIVTTRSKKVAS---------IKLEGMSTDECWSIMK-----PHNL---LTELVDIGKEIAQLCCGAPLIAKALGY-VM-KHCTRQEWLEI-NTI-LDIKDHK-----ILKGLLLSYHHMPPELKLCFMYCSIFPKGHDIDHDCLIQQWIALGFIQGT---LLQKIGTEYVNEFLAMSFL-------------------------------------------
>Dra05G0237900.1
---------LL---QL-GMS-KKQDFIQDKS----TR-RLLGIWGMGGVGKTSLLKL----------------------FRDSSARYP---------------GTVGSMQKAIAARMGLPVMPDE-TSQE--YNHLKD-------------------RS--------------LLIDDLWKY--HDLAA----------------------VGIPMPLTVLAL----NGGKVQEWRKVVTRM-------------VCRKMRCGTIRL-----ECLLFVDKVGNNEIINDTQLHKLA--------------------------KKVVLECSGLP----LALCT-------IGQAMSTKKR--------WRY
>Dra06G0004600.1
P---RIS-AFYEAASLVGIDSPKRELMRLAM----KQLKVMSIVGFRGLGKTTLASQVY--REVGGQFICKAFVSVSQKPDMVRLLTSVLLQ-----------DLINNLREYLLDKR-------------------------------------------------------------------------------------------------------------------------------------------------------------------------------------------------------------------------------------------------------------
>Dra06G0024800.1
P---RLS-AIYKSASLVGISAQKDELVNWAT----QQLKVMAIVGIGGLGKTTLANEVY--RKIGGKFDCKAFVSVSQKPEMIGLFNSLLSQL----------DAINKLREHLQDKRYFIVVDDLWDTGARVWNTIQYAFPNDMCSRVMVTTRIENVAR----NNGFIHNMRTLSEHDSRKLFFDRIFGSED-ACPS-ELRRTSCKILKKCGGLPLAIITMAS-MLAQQALEEQWESVNISF-AKLE-TNSNYKDMMHILDLSYKNLPRHLKACFLYLGSYPEDHVIGRMELIQRWVAEGFVSTSAGEDVWYVAESYFNELVNRNMIQPIYYDYIG-VYCCKVHDMLLELIVRRCKEDNFRE-QDEVIRR
>Dra06G0044400.1
P---RLS-ALYEIDQLVGIDGPMKDIIEWLT-ME-PEVKVLSIVGCGGLGKTTLANQVY--KNVKGQYSCAAFVSVSRNPDIKKIFRDIAKE--NLLDHDER-QLIDKLREYLQDQRYLIVIDDIWDAKP--WETIKLALVN-CDSRVITTTRSTAVA-----KSGDVYQMRSLSFEDSKRLLLKRAFGSEN-LSST-HLGNVPDEILRKCDGLPLAIITISS-MLTKH-AKCEWDRVLNDIGSTLA-KNPGAEKMTSILSLSYFDIPHHLRTCLLYLSLFPEDYEIEKQRLINRWIAEGFIHAEEGKTKYEIGEGYFNDLINRSMMQPVNVKY-GQAKGCRVHDIILDFIKCKAAEENFAE--GYKVRR
>Dra06G0044500.2
P---RLP-AFYEVDRLVGIDRPKEHIIEWLN-KE-QNLKVLSIVGCGGLGKTTLAIQAY--CQLKDQFQYTNFVSVSRNPCIKMILRHVLNE--EIV-YDER-QLIDRIRDFLKDKRYFLVIDDVWDSEA--WKAIRLALFNRCGSRIIMTTRNVAVA-----DDGYVYQMAPLSFDDSKRLFCQRAFSSGE-LFYP-HVKTVCDGIVRKCGGVPLAIITISS-LLAKI-SKDEWDRVLTAIGHTLA-KDPDAGSMTKILSLSYFDLPQHLRSCFLYLSVFPEDYNINKQRLKNRWIAEGFVEEEQSRSAYEIGEIHFNELINRSLIQPYKLKY-GQAWACRVHDIILDFIKCKAAEENFVE--DCRVRR
>Dra06G0044500.1
P---RLP-AFYEVDRLVGIDRPKEHIIEWLN-KE-QNLKVLSIVGCGGLGKTTLAIQAY--CQLKDQFQYTNFVSVSRNPCIKMILRHVLNE--EIV-YDER-QLIDRIRDFLKDKRYFLVIDDVWDSEA--WKAIRLALFNRCGSRIIMTTRNVAVA-----DDGYVYQMAPLSFDDSKRLFCQRAFSSGE-LFYP-HVKTVCDGIVRKCGGVPLAIITISS-LLAKI-SKDEWDRVLTAIGHTLA-KDPDAGSMTKILSLSYFDLPQHLRSCFLYLSVFPEDYNINKQRLKNRWIAEGFVEEEQSRSAYEIGEIHFNELINRSLIQPYKLKY-GQAWACRVHDIILDFIKCKAAEENFVE--DCRVRR
>Dra06G0068400.1
Q--ARRAAHLY-DEFVFGRIQEKSKLVELIC-QAHQECKVISVLGMVGVGKTTLVRSVY--EELAALFNNRAWITVQRPFSFDSCLRSIAGQ-ETVGLEE----IIDEIARFLRMQRCLIVLDDLSSTAE--WDLIINFLDV-----IVVTTREYKLAR----TDRFVLKVEIMQDEDALDLFKRKVFKNDEHS--P-DLMEEANNIVKKCGGLPLAISVIGS-FLSKPKTRTEWKKLD----SKLG-IRGPQHTISTILFRSYNELPYYLKSCFLYMAIFPENYNIKRKRLIRLWVAEGYSREMRHLTAEEVGDNYFGELLDRSMIMPVKKVSTGKIYSCVLHDLIREICVSESMKEEL--DTRSKVRQ
>Dra06G0099100.1
V--ARLTATLY-DDVLFGRKSEKLGLIELVG-KPEHGSKVISVWGMGGIGKTSLVRSVYKSPQLENW--KRAWATALRPFNPELLIRGLVKD----GTMDLE-QLTDKLTTILKERKCLIVLDDIWSTTE--WDLVKS---LENATRIIVTTREKSVAK----QDQNMLNLSGLEEDVALHLFKNKVFRDDAEL-LP-GMNEQARLILRKCDGLPLAISAIGG-FLAKPKTASEWKKTYDRISTELE-INPELRTIKTVLVRSYDGLPYHLKSCFLYLSIFPEDHRIRRKPLIRRWVAEGYAREMHGMTAEEVGDKYFEELLDRSMILPGELNSGK-FDSCQLHDIMRQICISKAREENL--STQGAIRH
>Dra06G0111700.2
----KHIVRTEEKVEFVGRTEEKVKIMASLV-EGM--ITILPIYGMGGIGKTTFARLIYDDSKFDYYF--KVWVSVSQRFDLNTILKSIISQ-------KES-RSNERLSELLSGKNILIVLDDLWEDNQ---KELKDKL-DKSNITILVTTRSERVAE--------PYKILPLTDEMCWDIIKQRSGF------DKEQLMGIGWEIAQKCGGMPLAALSLGF-TL-RSTNFDLWKKV-DSI-WNESSKELSVPNVLPSLKLSYSHISSGLKQCFIYCSTFPKGHEMLKDDLIYQWISLDFIKPT---SNIELGEKYITQLLGLSFLSCL--QHSST--LCTMHDLVHDLANQISRQDCS---ARLILSS
>Dra06G0111700.1
----KHIVRTEEKVEFVGRTEEKVKIMASLV-EGM--ITILPIYGMGGIGKTTFARLIYDDSKFDYYF--KVWVSVSQRFDLNTILKSIISQ-------KES-RSNERLSELLSGKNILIVLDDLWEDNQ---KELKDKL-DKSNITILVTTRSERVAE--------PYKILPLTDEMCWDIIKQRSGF------DKEQLMGIGWEIAQKCGGMPLAALSLGF-TL-RSTNFDLWKKV-DSI-WNESSKELSVPNVLPSLKLSYSHISSGLKQCFIYCSTFPKGHEMLKDDLIYQWISLDFIKPT---SNIELGEKYITQLLGLSFLSCL--QHSST--LCTMHDLVHDLANQISRQDCS---ARLILSS
>Dra06G0153000.1
Q---RVT-ALFEANALEGIGIPMKQIQQWLA-V--QELRVISIVGFGGSGKTTLAIQAY--NKLRDNFACAAFVSVSRNPSIQKVLMDILKA--SIDTADDEGQLISKLRGYLAEKR-------------------------------------------------------------------------------------------------------------------------------------------------------------------------------------------------------------------------------------------------------------
>Dra06G0173100.1
-SLYRQTHALD-FTEIFGRDDDKEVVVKLLL-DQ-RSVQVLPIIGMGGLGKTTLAKMVYNDCKVQKHFELKMWYCVSENFRATAVVRSVIEL-DLP---DNI-ELLRGLQEVIGRKRFLLILDDVW--NE--WDDLKPLLCGGLGSMIVVTSRSRRVAS--------PHELSCLSEDDSWELFSKKAFG-AVK---RKDFIMIGKRIVNKCKGLPLALKTMGG-LM-SKHQIKEWEAI-EST-----GNN-----VLSILKLSYRHLSSEMKQCFAFCAVFPKDYVMDKSRLIQLWMANNFIHAE-D-FVQK-GESVFSELVWRSFI------QEDA--GCKIHDLMHDLA-KIITYECA---VG--VRH
>Dra07G0045200.1
-VVKRQMLENV-RSTLTARNDIKEMIIEKIL-L--SNHTVVCINGECGHGKTSLLRVLYNDQELMDAFDKRIWIQMSDKLDILMLYRKIIEF-CSI---TDI-RFLQEVMDEIADKKLLLLLDDADIGDR--WNIVLEDL-SAKGSVVIMATRRFDVST--------SYFLNPLSEENKLMLFQQYAVVGTDI---D--LLMVSQRIISRIGGNPLNLKAIGG-LL--------WHAD-SLM-----KFE-----VVP-LQLCRDVLPVHLQKCLALCSLFPEGYLFDKHHMVRQWISHGCV--R-GFELEDVGIEYFNELLCRSFFQY----SPQNV----MHELMYKVVESVSRGEAP----NI--LH
>Dra07G0047500.1
C---ELV-RI---KQPVG--PDVEHLGKWVA-DNKKNLRVLSVVGYGGMGKTTIAMEIY--RRFGPQFDCRAMVTLSQNSDPEIVWRNILNQ-KNTGEQHGTSQIQAELRSYLRQKRYLLLIDDVWSESS--WLYIKKCFPNEQGSRIIVTTRIQAVAT-----LHLLHPVKLLDDKEAKDLFQKTLAECK-GQLNH---TQVPDRVWKLCGGLPLSIVTMAG-LVAKLQGHKDWDEVCESLFPEKE-VCHKPEDFIRIINHSYHDLDSDLKTCSLYLSIFPKGRKISMKRLTRRWIAEGFVSEKQGLSVEVVAETCFNQLIERKLIRPVEHNSSGRVKSCQVHDMVLEYLISKAAEEDF--AHSNKVRR
>Dra07G0056900.1
-RVAGETTQLP---QVFGREEVTEFILQMII-GSSDNIIVLPIVGMSGVGKTTLAQVVYNHAEVKKHFGLRAWVYVSEHFSFKRTLQEILFS-NGL---DSC-ESMEAIT-KLRSKKFFLVLDNVW--CQ--WSTLLTVL-AREGSILLVTTQNQKVAH--------PIELKALPWESFWPLFHYYAFGGTEV--DNHNMLPIGREIAMKLDGLPLAAKVIGN-LL-CRFSQANWRRV-DSW-WNLSALQ-----ILPYLRVSYQHLSPQERQCFAFCSIFPRNYLFDKERIVQMWIAHDFIQR-IADGIEDVGRQCFDALMDRSLFQPT--IVN--V----MHDLVRCLAIAVSVDQCLTS--N--VHH
>Dra07G0056900.2
-RVAGETTQLP---QVFGREEVTEFILQMII-GSSDNIIVLPIVGMSGVGKTTLAQVVYNHAEVKKHFGLRAWVYVSEHFSFKRTLQEILFS-NGL---DSC-ESMEAIT-KLRSKKFFLVLDNVW--CQ--WSTLLTVL-AREGSILLVTTQNQKVAH--------PIELKALPWESFWPLFHYYAFGGTEV--DNHNMLPIGREIAMKLDGLPLAAKVIGN-LL-CRFSQANWRRV-DSW-WNLSALQ-----ILPYLRVSYQHLSPQERQCFAFCSIFPRNYLFDKERIVQMWIAHDFIQR-IADGIEDVGRQCFDALMDRSLFQPT--IVN--V----MHDLVRCLAIAVSVDQCLTS--N--VHH
>Dra07G0065800.1
-VIVRRG-LPEQDDDLVGITLNREKLIGWLN-CTHDLR-VITVSGMGGLGKTTLVMNVFEREK--TKFPVNAWITVSQTYTIDSLLRQLLRK-DNTEKMDVH-ELRENIKNLQGTSKCLVVLDDIWNKEV--YHQMEDIF-ILQASRIIITTRRDDVAS--LSSPEFHIKLLPLGSSDAFNLFCRRAFNNTLDKCPP-ELKDVAASIVDRCNGLPLAIISMGS-LMSKKPTKHEWNQVYNQFQSELA-KP---DNVQAILKLSYYDLPGDLRNCFL----------------------------------------------------------------------------------------------
>Dra07G0126200.1
L----------PQIETFGLE-SMNQLHDLLE----KDSNIIGVWGQGGIGKTTLLHVF-NDLEKRN-YQVVIFIEVSNSLNAVEIQQTISER-------NES-ETVEKLIRALARKRFVVLLDDVR--KK--F-RLEVGIPNGK-SKLILTSRYRDVCF-QMGAHRSLIKMQVLDSGAAWRLFLSKL--SPEA---NNVVREHAEAICLSCEGLPLALNVIGT-AVA---GPRDWISVIKTM-KNFV--------L-EMFSYSYDRLTPQ-QQCFLYCTLFPEYGSISKEQLVEYWLAEGLLLN------DR-GNQIIQSLISACLLQTSSSSSK--V----MHHVIRHLGLWLVTDQRF----AAEATR
>Dra07G0126300.1
E----------PRTQTFGIK-PVRDLWRSFE----SDVSIIGVWGPGGVGKTTLINNF-NELKAKD-YQVVIMIEVSNSLNKTAIQRTITDR-------DDR-ETEEALMKALSRKRFVILLDDVW--NK--F-QLEVGIPDNR-SKLILTSRNVDVCY-QMGAQQSLIKMEYLEKEAAWELFRSNL--STQASGPNNIVKEYADAIVKSCGGLPLALKVIGS-AVA---APREWVLATKHI-KDLN--------I-EMFHYSYDKLTPQ-KQCFLYCTLFPQYGSISKDQLVEYWMAEELIPQ------DP-GHRIISRLLSACLLESCGSDLE--V----MHHIIRHLGLSLAAEQKI----HREARR
>Dra07G0126400.1
E----------PRTQTFGIE-PMRDFRKSFE----SDMSIIGVWGPGGVGKTTLLNTF-NELKASD-YQVVIMIDVSNSLNRVAIQHTITDR-------NET-ETEEALAKALTRKKFVILLDDVR--NK--F-QLEVGIPENK-SKLILTSRYENVCY-QMGAHQSTIKMEYLEKEAAWELFRSNL--SNHAPEPNNVVREYAHAIVQSCGGLPLALKVIGR-AVA---EPWEWRLATKDI-KDLE--------I-EMLHYSYDKLTSQ-QQCFLYCTLFPEYGSINKDQLVEYWMAEDLIPQ------DP-GHHIIRSLVSACLLESFGSDSE--V----MHHIIHQLGLSLAKQQNI----EREARR
>Dra07G0148100.1
RSATSIS-TAHGEEDIVGFTAHRSLLMEWLT-EDARRT-LVAVWGMGGVGKTTLVTNVYKEVAASSYFDCAAWVSISKSYTTEDLLRRVFKE-KSVEEMNYR-SLVEALQGILSKKRYLVLLDDVWDADA--WFAIRSAFVNGTRSRIIITTRSQDVAN--LAKSTRIILLKPLPEKEAWSLFCNTTFREDADECPR-YLEHWASKILNKCSGLPLAIVSVGN-LLAKEKSEFAWKNVHDSLEESTS-H-GIGQ-VSSILNLSIDDLPYHLKRCFLYCSIYPEDFFIKRKILIRVWVAEGFIEEK-HATMEDVADDYLNQLAQRSLLQVVMKNEFGRAKLFQIHDLIRELILCRSAKDGHCTHLIID--R
>Dra07G0197900.1
-TMERPKTPDI---KLYGRENQKKSLIDGII-HGQNDLVVLPIVGPGGIGKTTFTQHVYDE--VKTHFEVAIWICVSLSFNVSRLAQEAVKK-NST---------DQEIEQRLKTKRFLLVLDDMW--EN--WIKLLAPF-GEKGNVVIVTTRIPEVAE--------SIKMDRLGAEDFMHFFEACVFG--HQ--DHFELQDVGEMIVSNLKGFPLAAKTVGR-LL-KQLTLDHWTRV-ESE-WELQNDD-----IMPALKLSYDYLSFHLQQCFSHCSLFPEDYEFQSDELVHLWIGLDVIHS-QHKRVEDIAHSYLVDLVNHGFLKEN--KEDGTV----VHDLLHDLAVKVSSYECIRS--S--VRH
>Dra07G0198000.1
-AKKRPITSDI---KLYGRDNQKKRIVDGIT-HGEKELVVLAIVGPGGIGKTTFTQHTYEE--VKRHFDVYIWICVSLNFSAGRLAHEAVKQ-NGS---------DQEINQRLKGKRFLLVLDDMW--EE--WEKLLASF-GGKGNIVIVTTRIPKVAK--------YIQMERLEREDFMHFFEACIFG--GQ--GHEELREVGEKIVSKLKGFPLAAKTVGR-LL-SQLTLEHWTSV-ESE-WELQDEN-----IMPALKLSYDYLPFHLQQCFYYCALFPEDYKFESKELVHFWIGLDIIHP-LNRRIEDVGQSYLDDLVNHGFFKKG--EGNGCV----VHDLLHDLAVTISSFECHKS--D--VRH
>Dra08G0033400.1
-CT-RETSELD-KLSLVGEKEDTRNLVEILT-TEDYEIKVFAIVGIGGIGKTTLAQKIFNHDIVQQEFPMKIWLSVNQDFNDTELLRRATKK------------------------------------------------------------------------------TNLLE------ILEVHL---------------------------------------------------------------------------------------------------------------------------------------------------------------------------------------
>Dra08G0033600.1
-CT-RETSELD-KLSLVGEKEDTRNLVEILT-TKDYVIKVFAIVGIGGIGKTTLAQKIFNHDIVQQEFPMKIWLSVNQDFNETQLLRRAITE-GNT-----R-GALERLKETL-GKKTLLVMDDVW--NH--WNVLRTPMILAHGSRVLVTTRHDTVAR--------YHHVNELEPDDAWLLLKKQV---------------------------------------------------------------------------------------------------------------------------------------------------------------------------------------
>Dra08G0043100.1
Y-HARST-SMCREEDLVGIEDNAKNMIHWLV-GDLKKNKIITVWGMGGAGKTTLVHHVY--KAVKEDFDTAAWVTVSKSYKVADLLANIAREF----------RLVEVIRNYLRCKTYILVLDDLWEKDS--WINIMDVFPTNCKSRFVLTSRKYEVRG---------------------------------------------DFIL----------------VLTNGR----WLS-----G--------------------------------------------------------------FGNRAEEMAGGS-----------------------------------------------------
>Dra08G0045200.1
P---RLS-ALYDVTTLVGIDKACEELISML--SSQDKVKKVSILGPGGLGKTTLIKTVY--EKLKMDFCCGAFVPVGRNPDFKKVFKDILID-FNVTILDER-QLIDELRGFLKNQRYFIVIDDIWEAQS--WETIKLALINNCGSKIVTTTRKFKVAT------GDVYNIQPLSDDESRKLFYARIFGAEA-DRLAYLPDKVSDKILKRCGGVPLAVITMAN-LLV-GKPVEEWPEVHNSIGFSHK-DNHHYESTMRILSFSYYDLPSHLKTCLLYLSMFPDDSIINKDPLIWKWIAEGFIH-KKGIGLYELGEGHFNELIHRSMIQAVEFEEEGIVQGCRVHDMVLDLIRSLSQEENFDS-SQSSVRR
>Dra08G0056900.2
D---RAYE------DLVGMDGPRKEVIRLLK-VEEKQHKVVSIYGTAGQGKTTLAMEVY--HKITQAFDCRAFVSISQTPDIKKLLRDMLSQ-NQSQSWEVE-QLIRTISEHLMHQR-------------------------------------------------------------------------------------------------------------------------------------------------------------------------------------------------------------------------------------------------------------
>Dra08G0056900.1
D---RAYE------DLVGMDGPRKEVIRLLK-VEEKQHKVVSIYGTAGQGKTTLAMEVY--HKITQAFDCRAFVSISQTPDIKKLLRDMLSQ-NQSQSWEVE-QLIRTISEHLMHQRYFILIDDIWSEQA--WKLVRSALP-------------------------------------------------------------------------------------------------------------------------------------------------------------------------------------------------------------------------------------
>Dra08G0057700.1
DEIERQR-FPEKDDDLVGIGENRKLLTGWLY--SEDST-VITVSGMGGLGKSTLVTNVYEREK--VNFPVHAWMVVSQIYTAESLLRKLLWK-VELDKMDVH-DLKEEIKKKLHGRKCLIVLDDVWEQDV--YFKIRDAF-NLHESRIIITTRKDHVGA--IASSDHHLELQPLCGPDAFELFCKRAFHNKKDNCPS-ELQDVATKIVERCHGLPLAIVTIGS-LLSRAQI-NIWNQTYNQLRSELS-TN---DHVRAILNLSYHDLSGDLRNCFLYCSLFPEDYPMERETLVRLWVAEGFVLRK-KNTPEQVAEGNLMELIHRNMLDVVDYDELGMVSTCKMHDIMRDLAVSVAQEEKYGE----DARR
>Dra08G0058100.1
-EMERQR-SPLKDEDLVGIEDNRRKLTEWLY--SDDST-VIAISGMGGLGKTALVTNVYEREK--INFPASAWLVVSQTYTMDALLRKLLMK-PNIDKFDVH-DMKEKIKQKLENRKCLIVLDDVWNQEV--YLQMAGAF-NLQASRIIIITRMNHVAG--LARPTRRLDLQPLSSTHAFDLFCRRTFYHKKDACPN-DLMKLATSIVHRCQGLPLAIVSIAS-LLSRPQTYYIWNQIYNQLRSELS-SN---DHVQAILNLSYHDLSGDLRNCFLYCSLFPEDYPISRDSLVRLWVAEGFVVSK-KNTPEEVAEGNLMELIHRNLLLIVQNDEQGRVSTCTMHDIVRDLALAIAKEERFRA----DVRR
>Dra08G0058300.1
E--ARDTAPVCEEFILAGREAQMKELRAHQT-KARD-WQVMSVWGIAGVGKSALVRNFYYDTMLEELFQNYSWINVVHPLNLMDFSRKVLLE------KD----PIQQCRKFLKEHQCLLVIDNLQSKEE--WELIQS-LVRHSKSLIIVITTQEDIAT----NEKIILNVRGLEAEASFHLLKEKVLLKNPSK--E-IKYEDLKQLILKCGGLPKVIVAIAD-FLA-PKT-VEFMELDKNFMHELE-SNPEFECLRPLFNWMFLCCPDFLRPCIFYLSIFPGYQIIRRRRLVMRWVAEGYSMDTKDNTAEARAETLFSMLVNLSMIQPPPYTTQMRMVKCQVSAFFHEYIISRPEEENI--STRRTGRH
>Dra08G0067400.1
P---RLP-ALYDVGELVGVDGARSKIIKMLT-EDDRQLKLVSIVGFGGLGKTTLAIQVY--QKIKGLFDCTCFVSVSQRPHIKKILADLLAG--ADSIWDDEDQLINRIREFLCNKRYLIVIDDIWTITA--WEILKCVLLNGLGSRIITTTRIFDIAK----FNGHIYHIEPLSDTDSRKLFLKRIFHTPD-SCPS-HLEDLSIAILRKCGGLPLAILHIAC-LLAKSDTKDKWELVLKSVGFALE-NNHTLQGMKKILLLSFYDLPLHLKTCLLYLSIYPEDYKSQPSSLIRRWIAEGFIAEERGKRLDQVAQSYMNDLINRSMIIPMYINYDGPLF--QVHDMVLSVIKSLSAEENFGQ--PKRIRR
>Dra08G0084200.1
P---RLT-ALYHVERLVGIDGPSAELIKLL--MK-QELIVVSIVGVGGLGKTTLANSVF-----------------------------------------------------------------------------------------------------------------------------------------------------------------------------------------------------------------------------------------------------------------------------------------------------------------------
>Dra08G0085300.1
P---RLS-ALFKVSELVGIGKTRDELIRML--SE-GDLKVVSIVGIGGLGKTTLAKTVF--DKLKVEFKCSAFVSVSHTPDMKKVFKDILFE-HNTT-RDEK-QLIDELLEFLGNKRYLIVIDDIWDIQS--LETIRLALHNSCGSRIITTTRKFEVAT------GDVYNLEPLSYGDSKKLFYTRIFGGEG-KCKENKPNEVLDKILKKCGGVPLAIITMAS-LLA-GKPTEEWSEVYTCIGFSRK-DNWHAENTMRILSFSYYDIPSHLRTCLLYLTVFPEDYPIYKDRLIWKWIAEGFIQ-EEGVGLFELGERYFNDLMNRSLIQPLG-TNYGTVNGCCLHDMILGLIRSLSNEENFKE-VQTSARR
>Dra08G0089600.1
P---RLQ-ALYKTAELVGVEKQSEQLVKMLS-LG-EKMKIVSIVGFGGLGKTTLSKAVY--DKHKPAFDCGAFVPVGRDPDLKKVLRDILID--NVMILDER-QLINELGKLVQNKRCLFVIDDIWDKKS--WELIQCALQSNRQSRVLVTTRIFEVAS------GDIYKMQPLSRDESEILLYSRITDGED-RFLDTLSAEACDKILKKCGGVPLAIITIAS-LLA--KPGEDWSKVYNSIGFGDG-GNDIVENTRIILSFSYYDLPSHLKACLLYLSLFREEYGIEKNLLIWKWIAEGFIQNEKEIGLFELGEGYFNELINRSMVQPMESENTGYVYGCRVHDMVLDLIRSLSCEEKFNG-MGNNARR
>Dra08G0116900.1
-NKVQWPVTLF---QCVGRH-ETERVVAFLV-HPAA-LSALAVVGPRQVGKTTLVKHV-ADERVRDHF------RIK--FRMFDV----LRS---------------H-PEYLAIRRILLVFHFI-DEQA--WATTK--LN---GSKVLFTCGNTD-----------TVVLRPLSEEEYWYYFKAFVFGGTDP-----QIAAIGRVISRDPRRTFLDTRVLSP-LL-ANLNARFWRK------------------L-----LA-------IIKCQ-------------RP-------------------V-------LFDL-------PIR-------------------A---RHWDGY----------
>Dra08G0123300.1
P---QLI-GT---NAPVGIEDAMENLKPWFS-DNGPQPRFLAIVGFGGLGKTTLAMALY--REFGDKFGLRASVLASQKFHLPTVLRSVIKQ--------------------------------------------------------------------------------------------------------------------------------------------------------------------------------------------------------------------------------------------------------------------------------------
>Dra08G0123600.1
P---QLI-GT---NAPVGIEDAMENLKPWFS-DNGPQPRFLAIVGFGGLGKTTLAMALY--REFGDKFGLRASVLASQKFHLPTVLRSVIKQ--------------------------------------------------------------------------------------------------------------------------------------------------------------------------------------------------------------------------------------------------------------------------------------
>Dra08G0123900.1
R---QLV-ST---PEPVGMEDAIADLGTWLN-QE-SDMRLLAILGFGGLGKTTLALALH--RKFGERFDSRAWVQASQKLNLAALLRSILRQ--IDGWGDK--KLKEELKTHLDKKRYFLLIDDLWSVSA--WENIWVSLPNSNGSSIVVTTRFTSVAK-----NDRIWTLDRLSEDKSKSLFFERIF----GPCPN-EFRDTKDKVLKKCGGLPLAIVAVAG-LLARDPTSTHWTKVQDSLSSELE-MNLNPEGVTQILNLCYNDLPADQKNCLLYLSIFPKGHIINRKRLVRRWIAEAFIIEKHGKPVEEVAGESFNELISRNIIRPVDHSSDGKVKTCQVHDMILEYIVSKSSEENF--MPSNKVRR
>Dra08G0129000.1
P---RLF-ARYNVTNLIGIDEARDDVVKIL--MD-LQEKIVSVVGFGGLGKTTLANVVY--EMLRAQFDCSAFVSVSQTPDMEKLFQDMFSQ-SNVST-----NAIDKLRKFLQTKRYFIVIDDIWDISV--WKMLRCALVNYRGCKIITTTRILNVAE------GGSYKLKSLSLESSRILFYRRICGNEH-NRLDVELVEVSDRILKKCAGVPLAIIAMAS-LLAKGINKMEWYEVYNSIGAGIE-NSLDVENMRKILLLSYYYLPSYLKTCFLYLSVFPEDCRIDKDRLIWMWIAEGFIKCEQGESLFKLGESYFNELINKSMIQPLYDQYNVTIESCRVHDMIHDLICSLSSEENFDV-PSKRVRR
>Dra08G0131800.1
P---RVY-TIFEVTDLVGIDKTREEVIKIL--ME--RDKIVSIVGFGGLGKTTLALAVY--QELRVQFDCSAFISVSQTPDMEKLFKELLYE--DSNT-----NYIDELREFLENKRY------------------------------------ESISQ-------------------------------------------------------------------------------------------------------------------------------------------------------------------------------------------------------------------
>Dra08G0132000.1
P---RLF-AQYKVTELFGIDEAREEVIKIL--ME----KIVSIVGFGGLGKTTLANVVY--EKLRPQFVCSPFVSVSQTPDMEKLLKDIFYQ--NQST-----NVTGELREFLEKKRY------------------------------------GSISE-------------------------------------------------------------------------------------------------------------------------------------------------------------------------------------------------------------------
>Dra08G0132300.1
P---RLL-SQYKATELVGIDEPRDEVTKIL--MG-QQDRIVSIVGFGGLGKTTLANAVY--QKLREQFDCSAFVSVSQNPHMEKLFQDLFYQ--NARI-----GIIDEIREFLQSKRYVIVLDDIWDISV--WNMMRHALPNNGGYRIITTTRNFNVAE------GGVYKLKPLCHHDSKILLYRRIFANEDEKCPDELLDEVSDRILKKCAGVPLAITTIAS-LLAKGRTKLEWYKVYRSLGTGLE-NNLDVRNMRKILSLSYYDMPSHLRTCLLYLSVFPEDHIIKKVALIEMWIAEGFIQCGEGQSLYDAGENYFNDLVNRSMVQPIHDWYSGLIEKCQVHDMVLDLICSMSNEENFDI-SSNTVRR
>Dra08G0132400.1
P---RLFAALYEMTELVGIHEARDELIETM--ME-QKGKIVSIVGFGGLGKTTLANAVY--QKLRVQFNCSAFVAVSQTPDLKKIFKGLLHD-------------ISTLRHWMKSSRY------------------------------------------------------------------------------------------------------------------------------------------------------------------------------------------------------------------------------------------------------------
>Dra08G0133000.1
----RFTS----PSVVFGRDGEIDMIRKMLR-DAPNNYSVIGIHGIPGSGKTTVAQYVCDD----GYFNLIMWFHVSQNWSVDTIFTQMLEV-SKF---TNI-DMVHRLETKLRCKRFLLVLDDFWY-DQ-----LLSPL-GLMGSRILVTTRTADAAK--------LVPISDLDEEQYFSMFMHYALDGAEI--LLRSYQSIGREIAEKLGRSPLAARAVAG-QL-LRLDIDFWTRT-NNM-LN----N-----TAATLWWSYQQLEEHIKQCFTYCSIFPRTYKLQRDELVHLWMAEGFVKTT-E-DMEDVGHYYFDLLLSTSFLQLR--RNE--T----IHDLLHDLAARVAGSECF----D--VRH
>Dra08G0134100.1
R---RLP-ALYELGGLVGTTVPTDEVIKLLG----QGMKVVSIVGCGGIGKTTVANQIY--RKIAEQFDCQAFVSLSQNPDMVMTFRSILSQ--SISSSDKE-LLIRELRDFLKDKRYFIVIDDIWTTQA--WKTIKFALFNTCGSRIIVTTRICTVAK----HQDLVYELRMLSKFDSRRLFFRRIFGSED-KCPH-QLKEVSTEIIRKCGGLPLAIITMAS-LLTKSFSRVDWLKVYNSIGSGLE-KNWDVEEMNMILSLSYNHLPHHLRTCLLYLSMFSEDYVIRRDYLVRRWVAEGFISTHGGRKLEDEGECYFNELINRSLIQPVDYQYDGRVHSCRVHDMILDFITCKAVQENFRK--QDKVHR
>Dra08G0134100.2
R---RLP-ALYELGGLVGTTVPTDEVIKLLG----QGMKVVSIVGCGGIGKTTVANQIY--RKIAEQFDCQAFVSLSQNPDMVMTFRSILSQ--SISSSDKE-LLIRELRDFLKDKRYFIVIDDIWTTQA--WKTIKFALFNTCGSRIIVTTRICTVAK----HQDLVYELRMLSKFDSRRLFFRRIFGSED-KCPH-QLKEVSTEIIRKCGGLPLAIITMAS-LLTKSFSRVDWLKVYNSIGSGLE-KNWDVEEMNMILSLSYNHLPHHLRTCLLYLSMFSEDYVIRRDYLVRRWVAEGFISTHGGRKLEDEGECYFNELINRSLIQPVDYQYDGRVHSCRVHDMILDFITCKAVQENFRK--QDKVHR
>Dra08G0136800.1
----GVHGALR---RMVGR-SELEKMVSMVL-------LVLPIVGGPGIGKTRLAMALMSDHRVRRKFGVQRHRHYSER--LMRM------------------RVGDRRHAGIQHRDYLIVLDDVWDSE---CEALMKVLP---G-ILVITTRTDVVSY------NTAKPLQPLQKEFSSSLVAGAYHG---------ELTREA--IADKCGGVPILLEYARE-RFCPQG----WQGLKSSMRELLAIDELPHDELNAVLEISYQHLPSDIRSCLLHCSMFPLGHDFDVEELTDLLAAEGYFPP-----V---AQRKLQQFLDECFFPLQEH-EYDKI----IHKVMHIFAQFMDSKSSVTS-----IRR
>Dra08G0149100.1
P---RLL-GQYKATELIGIERTRDDLIKIV--TE-QQGKIISIVGFGGLGKTTLANAVY--EKIKTRFDCCAFVPVSQTPDMKKVLNAMIYD--NKETLDER-QLIDELRVFLEDKRYLVVIDDIWCIPA--WEIIRCALPNNVGYRIITTTRILTVAE------GGSYKLKPLCPLNSKILFNRIIFGND--NCPDEQLHEVSDKILEKCAGVPLAIITIAS-LLAKGKNKMEWYDVYNSVATGLE-NSQDVSTMRKVLSLSYYDLPSYLRTCLLYLTVFPEDYKIGKNRLISMWIAEGFIQCGQ-ESLFEVGESYFNELVNRSMIQPVDDS------HCRVHDMVLDLLCSLSSQENFDV-PRPNVRR
>Dra08G0151700.1
H----------AARRPVGLERPMEELLALLDQLEGQQPRVIAIVGFGGMGKTTLAKAVYDAAPVADAFPCRAWVAVS--PETK-ILGNIHKQ------LGQQ-YSESSFTKYLKDKRYLIVIDDMEE-EQ--WDIITTSFQG-KGSRIIVTTTFRSTAN--SDANGCVYKMRTLGMTDSVKIALRG----RSS-----ELMQGSETLLKKCDGLPLALVSVAR-QLSEDETGKFCSNLCSKLGSYLE-SEPNFARLRHVLIDNYTSLSDLVRTCLLYLGIFPIDHPLRKGVIIRRWLAEGYARSE---SEQSVANENFKAFIDRNIIMPVKASKNAETKTCKTHGIMHEFLLHRSMCEKF--PRDKVVRH
>Dra08G0151900.1
Q---RCQ-SPH-----EVLARPMSELIDLLA----QQLKVVPIFGPAGVGKTTLARMFY--HLYGGRFQCRASLRVSRNPDTRRLLTSMLAQ--DASCCGVQ-NISNEVNKHLQGKSYLIIVDDLWDTSA--WDIISRAFPDDHYSRIIITTQIENVAL----SNNNMYEMRPSFDGQPQELFYG------------------------------------------------------------------STEVMKEVLNLIYSNLPDHLKTCLLYLNMFPEDYVVFKEDLVKQWVAEGFIGTVKGKDSEEVALSYFDELVARGMIQPVETKYNKEVLSCTVHHMLLDLIACKSMEENFFE--PDKVHR
>Dra08G0152000.1
ESSERKL-------------------------------RVIFITGFGGIGKTLLAHEV-VLKEIIKHL-----------PQ------------VH-GDAS----VYTDLRTRLRNNRYLIVI---MRKEE--LRDIISAFPEEVDSRIIVTTRQVAQTC----SGHHVYKMRPLNDEMSKELFV-------------EDQTTIISDLQQKCDG--VPLALVSIAQYCVSRAWRKLCNMENEY-KLARM--------QRVLKHSYDSLSSFLQDCLLYLCMFPWGHDIKRGDLIRRWLAEGLALPEDGRGITTS----FKALVERNVIRPIQVSINGEVRTCQLPGVMLGYLIGKSVLENFGA-----R-R
>Dra08G0152800.2
----RET-SRL-EKPIIGRDREKQEIINLLL-AG-DDTMIVAIHGLPGMGKSTLAQLVYKYAHQIKKYDQRIWVYVSQDFSLKKIGSSIISQ-QNR---DTL-EVINQLENLLCGKKALIVLDDLWEEKY--LAKLKSML-GKKGTDVIVTTRKEDIAR---------YKLQPLNSYTCWEIIKRYS--GFEY---KR-LEEIGLDIAKKCVGEPLAAQALGY-ML-SKDL-SGWTEI-NSI-WNESEDN-----VLPSLKLSYERMQPQLRICFSYCAIFPKGHNIAEDDLIHQWMALGFI--K--------GKEYFSQLLGMSFL-------------------------------------------
>Dra08G0152800.1
----RET-SRL-EKPIIGRDREKQEIINLLL-AG-DDTMIVAIHGLPGMGKSTLAQLVYKYAHQIKKYDQRIWVYVSQDFSLKKIGSSIISQ-QNR---DTL-EVINQLENLLCGKKALIVLDDLWEEKY--LAKLKSML-GKKGTDVIVTTRKEDIAR---------YKLQPLNSYTCWEIIKRYS--GFEY---KR-LEEIGLDIAKKCVGEPLAAQALGY-ML-SKDL-SGWTEI-NSI-WNESEDN-----VLPSLKLSYERMQPQLRICFSYCAIFPKGHNIAEDDLIHQWMALGFI--K--------GKEYFSQLLGMSFL-------------------------------------------
>Dra09G0112900.1
-SV--KTGVIN-QSDVVGEKEDTKKIVDLLI-KKAKGVVAVAITGMGGIGKTTLARVIFNDSRVEEIFEERIWLCVNQDFNEINVLQRVLAS-GLA---GDK-DLLERLKDTVRKKKFLLVMDDVW--RE--WMLLSAPL-GASGSRVLVTTRNDEVAR--------LHAVNKLETEDAWILLKNQVVLDESD----DALKDTGMEIVERCDCLPLAVKVLGG-LLCKSRTRDVWKNV-SHT-WSTTIDE-----INKAVYLSYEDLSSHLKQCFVYCSLLPKGELIIKSVIIQLWIAEGYIH--SSKVLEDFGDECYRELVSRNLL------EPKD--ACTLHDVVRFFGQYIMKDYGV----K--LRC
>Dra09G0149500.1
-RHRRQSQTPP-HSDVVARENDAAVLARQLT-EAA--CAIVAVVGPDGIGKTTLAARVYGSERIRCRFGSRSWVRVPREYTEAALLSQVVDA-TGG---ESF-ADLEKLARLVGDRRFLLVLDDVRHG--GVWDVLRRPL-AGRGSKVLVTARHGSIAR--------VHRVKKLGADDGWLLLRAAASV------VAGELKDAGERIVEKCGGVPLAIKAVAG-VLRREANAQGWADV-GSA-WLVKLPE-----AMKPLYLCYDDLPCHLKQCFLYCSLFPSDFAMDRRVLVQLWIAEGFVQI--DAGVEEVAEEYYDELIRRHLLQPA--EEDHG-PRCTMHDMLRALAQLLGEDDSYDA--RVSTRN
>Dra09G0181100.1
--------SSI-HGCIIGRDFKAEQLVTTLT-SSQVS--VVSIVGVGGIGKSALAQHVYNDTRITENFNVRMWICVTYLFDELRITKEMLES-D---GTTNF-NRLQVLKARLASKRFLLVLDDVW--NN--WQKLLAPL-GAKGSKILLTTRSSMVAE--------IISLEALLINDCWSLIKSSMFDETNH--MNSQLESIGRKIAEKLSGLPLAAKVVAT-HL-CKYSVNEWKQI-RNV-WE----------IVPILQTSYNNLPPHLKQCFAYCSIFPRDWEFEAEQLILLWIAQGFIHPD-CRRMEDIGKEYINDLCCKSFFTIK--KKEV-V----MPPVIYELAKSVATEECF----S--VRH
>Dra09G0182700.1
Q-------------DI-GRE---AEVEQILQFGDDHRLGVLPIAGDAGVGKTALARFVFHHEVARAEFAVRMWVHVSGA-----LRKQLMDQ-----------E----LRKELAGKRFLLVLDGT-EIDD--WADLMEVLRAARRSLIMVTTQSEAAAA------IGTMPLGPLGSDDYWKMFKHFAFGSTED---------------------------------E---LGDDWEDVEEELASELAKMDSLPLPIRSVLELSYRHLDPRLKQCFAYCAVFPDDCVFRKEELVNMWVSQGLIYS-VAMRLEDIGGEFFDELVHRCFLQPI-----GSV----IHNSVLELARAVAMSRFFTS-----VRH
>Dra09G0247300.1
P---RLS-ALYESSDLVGIHIPQDHLISMLD----QTLKVISIVGLGGLGKTTLANEAY--KRIGWQFDCKAFVSVSQKPDVKKILRVILSQ--NTETGDEN-QLINALRSFLKNKRYFIIIDDIWNTQA--WKTIKCALLNTCGSRILVTTRITTIAK----HNGTLYELRPLSEADSTILFYKRIFGSED-LCPI-KLKDVAADIIKRCGGLPLAIITMAS-LMIKSDRTEAWVSICNSIGLGLQ--NYEAEEMERILSLSYNDLPYHLKACLLYLSMYPEDYEVDMLQLVRRWIAEGFVKVTGGRNLVDEGKSYFNELINRNLIQPVSIGLDGQARACRVHDMILDLIVSKAMEENFPT--QQKVRR
>Dra09G0247300.2
P---RLS-ALYESSDLVGIHIPQDHLISMLD----QTLKVISIVGLGGLGKTTLANEAY--KRIGWQFDCKAFVSVSQKPDVKKILRVILSQ--NTETGDEN-QLINALRSFLKNKRYFIIIDDIWNTQA--WKTIKCALLNTCGSRILVTTRITTIAK----HNGTLYELRPLSEADSTILFYKRIFGSED-LCPI-KLKDVAADIIKRCGGLPLAIITMAS-LMIKSDRTEAWVSICNSIGLGLQ--NYEAEEMERILSLSYNDLPYHLKACLLYLSMYPEDYEVDMLQLVRRWIAEGFVKVTGGRNLVDEGKSYFNELINRNLIQPVSIGLDGQARACRVHDMILDLIVSKAMEENFPT--QQKVRR
>Dra09G0343800.1
-QRPRFLEAAHDERPI-GRNEEKERIVRALV-SDS--LPVVSIWGTAGIGKTTLARLVHGDPEVENFFTDRIWVWLPDTCDVRTATKMIIES-------LSL-EILQQLREHLHKKQFLLVIDNLWEG---FWEFLRPSL-AEKGSKVLITTQHERVSR--------NIHLKRLEDEECWQILRVYAFSGWNF--DQHGLEFIGRKIAANCQGSPLAAKSLGV-LLSTHGDREQWESI-EMI-LEDDNTN-----ILPSLQISYQHLPYQLKQCFAFCSILPLGVEFEKNELVRLWIADGLVKS--KRRVEMEAGRCFDELLWRSFF------ETVT--KFRVPSLMLELAKLVSKHESLHI-----IRY
>Dra09G0374000.1
KYSSRLQ-QWYDDDDFVGNAEEVKRLTEWLS--DFERT-VISVCGMGGLGKTTIAGSIFKKEEIKRMFICRAWISVSQNYRIKDLLKRILLQ-DGIDTMDCV-SIVQLLQTYLKDRRYLIVLDDLWSRDS--WPLLDSAFVNNSGSRIVITTRIQSVAS--LADQNREMKLSLLPKEEAWTLFCRKAFTRLDDSCPL-NLKVCAERIVDKCQGLPLALVALGS-LLSKEMDEDEWELFYSQLRWQLS-NNPELSWVASVLNLSYNNLPSYLKNCFLYCGMFPEDYQIERKRIIRLWTAEGFIEDRPETTLSDVAACYLKELADRSLLQVVHRNEYGRPKRFQMHDLVRELSLTISKKEKFPN-----SRR
>Dra09G0378900.1
-GTRDMTVEISPESKIPLRDQEKDKIISKLV-ECNENNMIVSVVGLGGSGKTTLAKHICHDVKIKGHFDAIFWVHVSQEFDVQKLIGKLFQT-------PPQ-HMLQKISEKLSNKKFLLILDDAWH-DR--WEQFMVQL-GAPERRIMVTTRDRKVAE--------IFELELLSESESWNLFLK-DSRAEQ--DLSSDYVQVGKEIIKGCGGVPLAIQTLGA-VL-DKKQISTWMAI-ENL-WNVRIND-----VFASLKLSYIHLADELKQCFTFCSIFPKGYGIQKDRLIAQWIAHGFINAM---QPEDIGRDYLDSLVKVGFL------QNYG--TYNMHDLIHDLTRQILEGTCVTT--R--YRY
>Dra09G0381400.1
L---RSTPALQHNNQFVDIGGQAETFAKQLT-KDEHHFKVFSVVGFGGVGKTTLAMEVC--QRLAADFPYQAMVPVSQTRDLEKLLEDIIKQV-EQGVKEEKDVGIDELGAYLSDKRYLIVIDDVWTVPA--WEAIESKLANNCGGRIIVTTRIETVAE---VSGHYIHHMQPLKLEDSKKLFLSKAFGKMDATDPE-ELTDVMDNILKKCCGIPLAIVSVAN-ILEKDK----WERVCKSMGSEVA-AHPSLEGMRQIVALSYNHLPHELKRCMMYLSIFPEDYEVDKDRLVSRWIAEGLVSEKRGCSLMEVAETYLDELVSRNMVIP----VDGRVESCRVHDVLLEVMVSKSLESNFQY--DDRIRR
>Dra09G0396300.1
P---RLEAAMYEVSQLVGINGAMDELISMLS-LQREKMKIVSILGVGGLGKTTIAKALY--DNLKSNFSCSAFVPVGRNPDLKKVFRDILID-ANILMWDER-QLIDELRQFLSSKRYVIVVDDVWETQS--WERIRLALANNNGSRIISTTRKSEVTG------GEVYKLKPLSDDNSKRLFYTRIFGGED-KCPDNQVDDVSDKILKKCGGIPLAIITMAS-LLL-GKPRGEWVEVCCSIGFRDK-DIDQVDRTMGILSLSYYDLPFHLRTCLLYLSIFPEDYIIDKNSLIWRWIAEDFVH-KPNIGLFEVGEGYFNDLVNRSMIQAVESQRKGIIDGCRVHDMVLDLLRSLSREENLND-SISTARR
>Dra09G0398700.1
R---EL--TL---KEPVGVKRAMEELEEWVK-KP-EGRAVLSIVGFGGVGKTTIAMALY--NKVMKDFECRAWVTVSQNYDQGTVLRDILRQ----GISDK-------------------------------------------------------VNS----------------------------------------------------------------------------SAVC----------------------------------------------------------------------------------IRSKLMQAMQ---------------------------------------
>Dra09G0413500.1
PQYYEWTT---DESRI-GWDKEADEVADALV----DELRAAGIAGVHGSGKTALAQKVFVHDKAKDNFALRLWVCVGPPSERFDLLYRMLDN-KIEGIVDNS-NVVKDLHMTLSKTSYMIVFDDIWSNE---WDRLAYGLPNQHG-AVLLTCRNEEHAR-----RGRVVRPPKLEGEDAWKLFE---YQEKEADMLFKELTEMKEQIVGKCLGLPVAIAEAAK-GFA---------------G------------------LD--PLPD------------EDD--------------------------DDK-----------------------------APD---------A---------------
>Adnr1
T---RHD-SWYPCGELVGIDGHLNTLEAWLG-KD-QQLKVVSVVGSGGVGKTTLSKELY--RRIRGQFECQAFVRTSRKPDIRRLLISLLSQ--TPHTWKLH-SLIADIRTHLHDKRYLIVIDDVWATQT--WDIINRALPGNLCSRILITTEVEDVAL----DSRHVLMVKPLGYDDSSKLFFSTAFGLQY-ECPP-ELCDAAHNIVRKCAGSPLAMVTVAS-LLVKPE----WDYVNEIFGHGLS-TYPSSEGMKQVLNLSYNNLPHYLKACVMYLSIYEEDYIIQKDDLVKQWIAEGLILATEEKDKEEISRRYFDELISSRMILPVYTNDNDDVLSCTLHHMVLDFIKHKSLEENFSQ--ADKVRR
>Bph1/9-1
E--ERW--TLYKESEIVGRVDEIKEIIELIS-KG-Q-LEKISVWGMGGIGKTTLIQNVYRSEKVKKMFDKHACVTIMRPFNLNDLLMSLVRQ------EDSKTSGGKELVSILEGKKYLIVLDDVLFTTE--WDAIEY-FPTETGSRIIITTRHESIAK----QQGKMYQLNRLGDNDAKNLFAKKVFKESVNQ-DL-ELIKEAKPILKKCNGLPLAIVTIGG-FLARPKTTLEWRKLNEHISAELE-TNPGLEAIRAVLNISYDGLPYHLKSCFLYLSIFPEDGKISRKRLVRRWCAEGYSRELWDKSAEEIANNYFFELIDRSMILPTQNSSSRGADSCQIHDIMREIAILKSKEENL--YNHDTVRH
>Bph1/9-9
E--ERW--ALYKESEIVGRVDDRNKIIELIS-KG-Q-LEKISVWGMGGIGKTTLIQNVYRSEKVKKMFDKHACVTIMRPFNLNDLLMSLVRQ------EDSKTSGEKELASILEGKKYLIVLDDVLFTTE--WDAIEY-FPTETGSRIIITTRHESIAK----QQGKMYQLNRLGDNDAKNLFAKKVFKESVNQ-DL-ELIKEAKPILKKCNGLPLAIVTIGG-FLARPKTTLEWRKLNEHISAELE-TNPGLEAIRAVLNISYDGLPYHLKSCFLYLSIFPEDGKISRKRLVRRWCAEGYSRELWDKSAEEIANNYFFELIDRSMILPTQNSSSRGADSCQIHDIMREIAILKSKEENL--YNHDTVRH
>Bph14
-MKWRKTDKISLSLDIASRKEDKQEIVSRLL-VP-GDLTVLPIVGMGGMGKTTLAQLIYNDPDIQKHFQLLLWVCVSDNFDVDLLAKSIVEA-DNSG-STNK-SPLDELKEVVSGQRYLLVLDDVW--NR--WEALKSYL-GGSGSSVLTTTRDQEVAQ--------PYDLKRLKESFIEEIIRTSAFSSQQE---PPELLKMVGDIAKKCSGSPLAATALGS-TL-TKTTKKEWEAI-RSI-CDEEG-------ILPILKLSYNCLPSYMRQCFSFCAIFPKDHEIDVEMLIQLWMANGFIPEQ-E-CPEIIGKRIFSELVSRSFF------QDKGD-TCKIHDLMHDVAQSSMGKECA----S--ARH
>CD3.1
----TTAV----PQKVFGRDNDRDKIIAMLH-EKESKFSVIGIHGVSGSGKSTLAQFVYNDKQDEDHFDLVMWVHVSQDFSVWGIFKELYEA-PQF---NNL-NALEELERKLDGKRFLLVLDDVWC-NA----KLLSPL-GKKGSKILVTTRSKYALP--------AMPITEVDDTAFFELFMHYALEDGQ---M---FQNIGVEIAKKLKGSPLAARTVGG-NL-RQQDVDHWRRV-DQL-FK----V-----TGP-LWWSYYQLGEQARRCFAYCSIFPRRHRLYRDELVRLWMAEGFIRNT-A-DAEDVGLGIFNELLSISFLQPG--GQDYNL----VHDLLYDLAGAVAGTDCF-A--D--VRH
>DES1
P---RMM-ALYDVTELVGIEETRDKLINML--IE-YPLKTISIVGFGGLGKTTLAKAAY--DKIKVQFDCGAFVSVSQNPEMKKVLKDILYG-HNAAR-DEK-YLIEDIIEFLNEKRYLIVVDDIWNEKA--WELIKCAFSKSPGSRLITTTRNVSVST-----EGDIYRMEPLSDDVSRRLFCKRVFSQEE-GCPR-ELLQVSEEILKKCGGIPLAIITIAS-LLAKGQIKAKWYALLSSIGHGLT-EDRSLEQMKKILLFSYYDLPSYLKPCLLYLSIFPEDHAIVRGRLIWRWISEGLVYSDQETSLYELGNSYFTELVNRSMVQPIGIDVEGNVEGCRVHDMVLDLICSLSSEENFDTNSEIKVRR
>HcMLA1
P---CLR-ALYEASELVGIYGKRDELMRLLS-ME-KRLKKVSIVGFGGLGKTTLARAVY--DKIKGDFDCGAFVPVGQNPDMKKVLRDILID-SDLAMLDAN-QLIKKLRDFLENKRYLVIIDDIWDDKL--WEAINFAFSNNLGSRLIITTRIVSVSN----AHDSVYQMKPLSTDDSRRLFHKRIFPDDS-GCPN-EFEQVSEDLLKKCGGVPLAIITIAS-ALAQMKPKCEWDILLQSLGSGLT-EDNSLEEMRRILSFSYYDLPYHLRTCLLYLCIYPEDSQIDRDRLIWKWVAEGFVHCGQGTSLFLLGLNYFNQLINRSMIQPIYGY-AGEVYACCVHDMVLDLICNLSHEAKFTG-LQGNVRR
>HvPm3
-KQWRQTDVII-PQEIASREKDKKNIIDILV-GG-ADLTVVPVVAMGGLGKTTLAQLIYNEPEVQKHFQLLIWVCVSDTFDMNSLAKSIVEA-DY----TDE-PPLDRLRNLVSGQRYLLVLDDVWN-NR--WERLKVCL-GVAGSAVLTTTRDMKVAE--------AYHLNALGNSFIKEIIEARAFSSGNE---PPELLEMICEIVERCRGSPLAATALGS-VL-TKTSMEEWKAV-RSI-CTEDG-------ILPILKLSYNDLPAHMKQCFAFCAIFPKDYKINVEKLIQLWIANGFIPEH-D-SLETIGKHIFSELASRSFF------LDEE--TCRMHDLMHDIAMSVMEKECI----T--ARH
>Lr1
-AVHRPQISTI---TLYGRRHTFEETVNRIF-SCKHPVSVLPIVGPGGIGKTTFAQHLYNDARTEEHFQVRVWVCVSTDFNVLKLTREILAC-NET---TNL-DHLQRIVRRLKSKRFLIVLDDIW--SQ--WKTLLAPF-ETKGSMLLVTTRFPKLAQ--------PLELLGLESNDFFTFFEACIFGE-DN--FEDELAGIAQKIADKLKGSPLAAKTVGR-LL-KDLSQKHWNGV-EKQ-WLKQNND-----IMPSLKISYDCLPFDLKKCFSYCGLFPEDHWFTSSEINHFWVAVGIIDS-Q------ADRNYLEELVDNGFLMKK--KEYLDV----MHDLMHELSKSVSAQECLRA--S--VRH
>Lr10
P---RLC-TVDCAADLVGIDGPKHELVKWLR-NG-HQQKVVSIVGCAGLGKTTLAKQVY--DELRINFEYRAFVSISRSPNMATILKCVLSQ-YS-SDESEIPKLVDQIRDLLQDKRYFVIIDDIWDMKT--WDVLKCALCNSCGSVIMTTTRIYDVAK----NGDLVYNIQPLSVADSEELFLNRVFGHEK-GFPP-ELKEVSKDVLRKCGGLPLAINAISS-LLA--EKIEEWDRVGLSVFAQGE-KSD-IDAMKYKLSLCYFDLPLHLRSCLLYLIMFPEDCLIEKERLVHRWISEGFIRNEDGEDLVEVGERYLYELVNRSLIESVGVPYDGKARFYRVHNVILDFLMIKSMEENFQS--DYKVRR
>Lr13_ha
-SVRPETSFVN-ETKIFGRKKELKSLMEKLG-VKIARLSVLPIVGMGGMGKTTMAQQICSDSKVKKHFDLIIWTCASDDFDKKRLTKEILEH-TSS---NNL-NFLMTLQDCV-SKKFLLVVDDIWDGDG--WE-FCAPL-GSEGSRILVTTRFAEVAK--------HYELPCLKGDVFWKFFKLCAFGSTSS----ESLECIGKNILPKLKGNPLAAKTIGR-LL-MDLSTTHWENI-ESL-WQVETEN-----ILPALRLSYMYLPQNLKRCFSICAMYPKDHKFEMRFLADIWTAHGYAENP--------ASLYFNALANRSFF------QKST--V--IHDLMHDTAKLVSKDECF----T--VRH
>Lr21
----RTA-----KRKVFGREGLRDHIMVRLR-EIPSAYSVIGIYGVAGSGKTTFAGYIQEECKDEKLFDTIMCIHVTETFSVDDIFHEMLKY-SNI---SDR-GALDKLKEALCGKRFFLILDDLWV--K----ELISPL-GLKGSKILVTARTKEAAG--------FIEMPDLDEDQYLAMFMHYALSGTRV------FEQVGREIAKKLHRSPIAAVTVAG-RL-ANPNISFWKNV-KLM-LN----Y-----MDA-LWWSYQQLDPDIRRCFEFCSIFPRKFKLEKDQLVRLWTAQGFVKTS-E-EMEDVAEGYIQELVSCSFLQEK--GTG--T----IHDLLHDLLVKVAGNDCF----D--VRH
>Lr22a
DYDSQQQ-HDYSDDELVGIDKNRDIL---MG--SLEKSQTIALWGMGGIGKSTLVNNVFRNEA--SNFECRVWVSVSQSYKLDDIWRIMLKE-FDGEKLTCA-ELQDELKETLKTKRYLIILDDVWTAEA--FRKIKGVLVTKMGSRIIITTRFDEVAS--QADDGYKIKVEPLEKEDAWRLFCRKAFPRTENICPL-ALRKCGESIVEKCDGLPLALVSIGS-ILSKEQNDTEWGLFEAQLISELN-NNSDLKHVVKILNLSYKYLPDDLKSCFLYCAMFPEDHMIHRKRLIRLWVAEGFIKQN-NCSLEDVAEGYLRELVRRSMLHVVERNSFNRIKCVRMHDLVRELAIFQSKRESFSH-----SRR
>MLA8
P---CLR-ALYEATELVGIYGKRDDLMRLLS-ME-KRLKKVSIVGFGGLGKTTLARAVY--EKIKGDFDCRAFVPVGQNPHMKKVLRDILID-SDLAMLDAN-QLIKKLREFLENKRYLVIIDDIWDEKL--WEGINFAFSNNLGSRLITTTRIVSVSN----HGDSVYQMEPLSVDDSRILFWKRIFPDEN-GCLN-EFEQVSRDILKKCGGVPLAIITIAS-ALAKMKPKCEWDILLQSLGSGLT-EDNSLEEMRRILSFSYSNLPSHLKTCLLYLCIYPEDSKIHRDELIWKWVAEGFVHHEQGNSLYLLGLNYFNQLINRSMIQPIYGF-NDEVYVCRVHDMVLDLICNLSREAKFSG-SQGNCRR
>MLA12
P---CLR-ALYEATELVGIYGKRDGLMRLLS-ME-KRLKKVSIVGFGGLGKTTLARAVY--EKIKGDFDCRAFVPVGQNPDMKKVLRDILID-SDLAMLDAN-QLIKKLHEFLENKRYLVIIDDIWDEKL--WEGINFAFSNNLGSRLITTTRIVSVSN----DGDSVYQMEPLSVDDSRMLFYKRIFPDEN-ACIN-EFEQVSRDILKKCGGVPLAIITIAS-ALAKMKPKCEWDILLRSLGSGLT-EDNSLEEMRRILSFSYSNLPSNLKTCLLYLCVYPEDSMISRDKLIWKWVAEGFVHHEQGNSLYLLGLNYFNQLINRSMIQPIYNY-SGEAYACRVHDMVLDLICNLSREAKFTG-SQSNCRR
>MLA16-1
P---CLR-ALYEATELVGIYGKRDELMRLLS-ME-KRLKKVSIVGFGGLGKTTFARAVY--DKIKGDFDCRAFVPVGQNPDIKKVLRDILID-SDLATLDAN-QLIKKLHEFLENKRYLIIIDDIWDEKL--WEGLNFAFPNNLGSRLITTTRIVSVSN----NNDSVYQMEPLSVDDSRKLFYKRIFSDEN-GCPN-EFEQVSRDIVKKCGGVPLAIITIAS-ALAKMKPKCEWDILLHSLGSGLT-EDNSLEEMRRILSFSYSNLPSHLKTCLLYLCIYPEDSVIYRDILIWKWVAEGFVHHEQGTSLFLVGLNYFNQLINRSMIQPIYDG-TGKVYACRVHDMVLDLIRSLSRETKFTG-SQSNCRR
>MLA25-1
P---CLR-ALYEAAELVGIYGKRDELMRLLS-ME-KRLKKVSIVGFGGLGKTTLARAVY--EKIKGDFDCRAFVPVGQNPDMKKVLRDILID-SDLAMLDAN-QLIKKLHEFLENKRYLVIIDDIWDEKL--WEGINFAFSNNLGSRLITTTRIVSVSN----DGDSVYQMEPLSVDDSRMLFCKRIFPDEN-GCLT-EFEQVSRDILKKCGGVPLAIITIAS-ALAKMKPKYEWDILLQSLGSGLT-EDNSLKEMRRILYFSYSNLPSHLKTCLLYLCVYPEDSTIPRDRMIWKWMAEGFVHHGQGTSLFLLGLNYFNELVNRSMIQPIYGT-TGEVYACRVHDMVLDLICNLSYEAKFTG-SQSNCRR
>MLA32
P---CLR-ALYEATELVGIYGKRDDLMRLLS-MD-KRLKKVSIVGFGGLGKTTLARAVY--EKIKGDFDCRAFVPVGQNPDMKKVLRDILID-SDLAMLDAN-QLIKKLREFLENKRYLVIIDDIWDEKL--WEGINFAFSNNLGSRLITTTRIVSVSN----DGDSVYQMEPLSVDDSRMLFCKRIFPDEN-GCLN-EFEQVSRDILKKCGGVPLAIITIAS-ALAKMKPKYEWDILLQSLGSGLT-EDNNLEEMRRILSFSYSNLPSHLKTCLLYLCIYPEDCIIYRGKLIWKWVAEGFVHHEQGNSLYLLGLNYFNQLINRSMIQPIYNY-SGEAYACHVHDMVLDLICNLSHEAKFTG-SQSNYRR
>NLS1
P---RLS-ALYDEDRLVGIDAPRDEIIGRLL-DKRKQVMTISIVGCGGLGKTTLANQIY--CKIKGKFECAAFASVFQNPNTKKVLTNILSQ--TAAVEDDEQAIINKLREYLSDKRYIVIVDDIWDMQI--WKFIECALVNCRGSRIITTTRIHDIAK----HGDYIYEMKPLGVIDSKILFDKRIFDPEE-RRPP-QLTEVSEEILKKCGGLPLAIISISS-LLAKPKSKDQWDRVKVSLSSTLE-RTPDIETMEWVLSLSYSDLPNHLKTCLLYLSIFPEGYEINRERLVSRWIAEGFIYKKHGQNPYEVGDSYFNELVNRSLIQPANIKPDGQTNACRVDDTVHDFIVSMSVEENFSK--HGKVRR
>Pbr1.b
P---RLP-SLYEPDGLVGIDKPRDELIKCLM-EG-QQQKVLSIVGPGGLGKTTLANEVY--RKLEGQFQCRAFVSLSQQPDVNKILRNILSQ--STSVQDEG-KLIDAIREVLKNKRYLVVIDDIWSTQA--WKIIKCSLFNDLGSRIMTTTRSIDIAK----RHDRVYEIMPLTTANSKGLFFKRIFGSED-ICPP-QLEEISSEILKKCGGSPLAILTIAS-LLAKDSTNEEWKWVYNSIGSTLG-KDPGVEEMRRILSLSYDDLPHHLKTCLLYLSIFPEDYEIERDRLIRRWIAEGFIDTDGGRDLEEIGECYFNDLINRSMLEPVKIQYDGQVVSCRVHDMILDLLASKSIEENFQN--RHKIRR
>Pc
-GTRYKTVEMTPESKIPLRDQEKDEIISKLV-ECNENNMIVSIIGLGGSGKTTLAKHICHDVKIKEHFGEIFWVHVSQEFDVQKLIGKLFET-------PPQ-HMVQKISEKLSNKKFLLILDDAWH-DR--WEQFMVQL-GAPETRIMLTTRDRKVAQ--------TFELAFLSESESWNLFLK-GSGAEQ--DLSSDEVQVGKDIIKGCGGVPLAIQTLGA-VL-DKKQISTWRAI-ENL-WKVQIKD-----VFASLKLSYIHLADELKQCFTFCSIFPKGYGIQKDRLIAQWIAHGFINAM---QPEDVGRDYLDSLVNVSFL------QEYA--IYNMHDLIHDLTRQILKDTCVTT--R--YRY
>Pi1-5
Q-ASRWR-AIADDVVVVGDGIDSEDVITAML-APVHEVKTICILGLPGGGKTTIARVLYHALGT--QFQCRVFASISPSPNLTETLADIFAQ---LGVTDTLSHLIDNISAFLLNKKYLIVIDDIWHWEE--WEVIRKSI-NDLGGRIIMTTRLNSIAE----NDVFVYEVGDLDNNDAWSLSWNRITGEDN-SC---------YDIVNMCYGMPLALIWLSS-ALVIEEGGAECRDIEDGI-----LDIPSLQPLAESLCLGYNHLPLYLRTLLLYCSAYSNR--IERGRLVRRWIAEGFVSE------EKEAEGYFGELINRGWITQHGDNYNYYE----IHPVMLAFLRCKSKEYNFSD-SSPRIRR
>Pi1-6
P---QII-GI---KEPVGMKTVMEELEVWLT-NPQNGQAVLSIVGFGGVGKTTIATALY--RKVSEKFQCRASVAVSQNYDQGKVLNSILSQ-ENDGNPDNTPQNPRKLEQLLAEKSYILLIDDIWSAET--WESIRSILPNNKGGRIIVTTRFQAVGS-----TDRLHTVDFLTDDESQNLFNTSICESKIRKV-D---EQVPEEIWKICGGLPLAIVSMAG-LVAPRKC-CDWSKLCKSLFPEQE-TPLTLDGVTRILDCCYNDLPADLKTCLLYLSIFPKGWKISRKRLSRRWIAEGFANEKQGLTQERVAEAYFNQLTRRNLVRPMEHGSNGKVKTFQVHDMVLEYIMSKSIEENF--APSNKVRR
>Pi5-1
----KQTTYRN----IVGRD-DLDHLMDLLM-QNS--LCIIPIVGPVGFGKTSLAQLVFNDTR-TEVFSFRIWVHVSGNINLEKIGRDIVSQT------MQL-QSIKNVQRVLNKYSCLIIIDSLWKDEV--LKQML-LT-TE--SKIIVTTHSNKVAK--------LYKLAALSEDDCLKIFSQRAMT------GDPLFREYGEEIVRRCEGTPLVANFLGS-VVNQRQRREIWQAAKDEM-WKIEDYPQD-KILFPSFKIIYYNMPHELRLCFVYCSIFPKGTVIEKKKLIQQWIALDMIESKLPLDV---AEKYIDELLERSQNDAE--RSSSE-----MHNLAHDLARSVAGEDILEN--NARYRY
>Pi5-2
----QHSLNLDNEQEVLGRDTDKENIKNLLL-QND--LPIIPIVGLAGLGKTAVAKLIFHEQGEGWNFDQRIWVHLDKKLDLNKIANSIISQ-NQIQ--NNL-QFKRNLQEVLCDQSSLIVLDDLFSTEE---AELKEML-TKKGTKIIVTTSSEISAE--------PYKLGPLSEGDCSTIFCQRAFGGHE----NSSLTEIAKQIVKRCEGIPAVAYSLGS-LV-RNKNKEAWLYA-DKI-WELPLFPN---GLLASFSEMYICMPSALKSCFAYLSTIPKGTIIDREKLIEQWIALDMVGSKVQ------GEMFIQQLLSISFLQV----RNPS--ELRIHNLVHDFAMYVARDDLI-G-----LRY
>Pi5-3
----QHSPNLKNE-PVIGRDNDRENVKNLLF-QND--FSIIPIVGLAGIGKTALARLIFQDYGEEWNFDQRIWICIDRKLELNKIANDIISQ-DQIH--NNL-QFMKNLQEVLSDKSSLIVLDGLISTDK---IELKEML-TEKCTKIIVTTSSEVSAD--------SYKLHPLSDDDCWGIFCQRAFDGAG----NMDRAEIGRQIVKRCEGIPMAAYSLGS-MM-RNKDDNAWLWA-DKI-WELPVFAN---GLLAPFSEIYHSMPSALKSCFSYLSIFPIGFVIDREKLIQQWIALDMVGSKVH------GEMFIQELLSLFFLEI----QKPS--LLQVNSLVHAFAKYVAGSDIVSA-----T-Y
>Pi36
P---RIL-NIEMANNLVGIDEPRDELIKMLSQHERRKTKIVYVVGMGGLGKTTLATAVY--EKIKVGFPLNAFVPIGQNPNMKAILWNILHR-PNIEMLTVQ-ELIGELKQFIKGKRFFIVIDDIWDKPS--WQILESGLQNDYGSKILVTTRKSEVAT----IISDVYNMKPLSHDNSKELLYTRTGSEGK-SLDS-SSTEACDKILKKCAGVPLAIITIAS-LLA---SGLDWSEVYRAIDFGEE-DNYEMANTKRILSFSYYDLPSHLKNCLLYLSMFPEDYKIDKNHLIWMWIAEGFVPEKTNLGLYELGESYFNELINRSMIQPIENEFFGCIEGCRVHDMVLDLARSLTSEQNFDE--STNARR
>Pi37
-IVVPVVTLL--PPRVFGRNMDRDRIIH-LL-TKPVGYSGLAIVAHGGAGKSTLAQCVYNDKRAQEHFDVRMWVCISRKLDVHRHTREIIES-PRV---DNL-DTLQCLKDIMQSEKFLLVLDDVWF-DE--WDQLLDPL-QQEGSRVLVTSRRDVLPA--------VVHLENMEDAEFLALFKYHAFSGTEI--LHARLEEVAEKIAKRLGQSPLAARTVGS-QL-RNKDIAIWKSA-IEL-SE----------PMKALLWSYNKLDSRLQRCFLYCSLFPKGHKYKIDEMVDLWVAEGLVDSR-DKRIEDIGRDYFNEMVSGSFF------QPSEI----MHDLLHDLAESLTKEDCF----T--VRH
>Pi54
----RANTALA---PMVGR-SELEKMVRVLL----ED-LVMPIVGGPGIGKTRIVQALFNDSMVREKF---RWENVSERFNKMRMPNIWFNS-----------NFLDEINKSLNRKKYLVVLDDVWENEA--WESLMQALP---G-AVIFTTRTMLVSK------PRTFPLQPLQQEHTVQFVHKRC------------LDRSSEPIASKCDGVPLLIQSAGA-ILCRPE----WQQLEDFVGSGLYSDE------SDILESSYKHLPSHLQSCFLYCSMFPLGFNFDAEELADLFAAE----------L---AQRILEQLLNECFYPIEDS-EYGKI----MHKILHIFAVYMERESTVFT-----VRL
>Pi63
-RNTRLTTVPI---KVYGRDADRDRIIEML-----SDLLVLPIVGIGGIGKTTLARFVYRDQRIIDHFDLQIWICVSTKFNEVRLTLEILEH---------------ELLKNIREKRFLIILDDMWEDDS--WDKLLAPL-QVTGCAVLATTRRNSVAQ--------AFQISGLDKKEFWLFFKACAFGNEAY--GQPSLHSIGQKIAKALKGCPLAARSVGA-LL-RDVSYEHWRTV-QDW-KSLQKDD-----IIPILKLSYDYLPFHLQCCFSYCSLFPEDHQFSGETLVQAWISQNFVQYE-GMGLEETGLQYLANLVDFGFF------QKG-A----MHDLMHELAEQVSSNECAQR--N--IRH
>Pi64
-PVVPVATLL--PPRVFGRDMDRDRIIH-LL-TEPAGYSGLAIVAHGGAGKSTLAQYVYNDKRVQEHFDVRMWVCISRKLDVRRHTREIIES-PCV---ENL-DTLQCLKDILQSEKLLLVLDDVWF-DK--WDQLLDPL-LKEGSRVLVTSRQDVLPA--------VVRLEDMEDTEFLALFKHHAFSGTEI--LRGRLEKIAEKIVKRLGHSPLAARTVGS-QL-RKKDINEWKSA-IEL-SE----------PVKALLWSYNKLDSRLQRCFLYCSLFPKGHKYKIKEMVDLWVAEGLIDSR-DKRIEDVGRDYFNEMVSGSFF------QPSEI----MHDLLHGLAESLTKEDCF----T--VRH
>Pia-1
P---RI-----HEADLVGVDADREELLEQL--AEREQLKVIAIVGFCGLGKTALAAEAYNRETGGGRFERHAWVCAGH---AREVLGELLRR-----DSDAG-QLCVDIRQQLEKNRYFIVIDDIQTEDQ--WKSIKSAFPKDIGSRIVVTTTIQSVAN--A--NGYLHKMSRLDKNCSKQLLSKKACPERYS-----YKQPDSAAILKKCDGQPLALVTIGE-FLQNGWTGPNCEDLCNRLHYHLE----TLERMWRVLVRNYTSLPGHLKACLLYFGMFPSDHPIRRKSLLRRWLAEGFVEPL---SNIDST-AAFNVLMDRNIIEPINVSNNDKVKTCQTYGMMREFISHMSISQNF---VPKYVRR
>Pia-2
G---RAR-PLHVSANLVGVDEFKTKLNRWLS-DEEPHLKVAAIVGPAGIGKTALATELY--RDHRWQFECRAFVRASRKPDMQRLLGGILSQ-SSDAYADST-SLIDNLREHLQDRRYLIIIDGLWETAV--WNIANSAFPVNSFSRILITADIEQVAL----KYDYIMRMEPLGSLDSKKVFFNKVFGSED-QCPP-ELKEVSNTILEKCGGLPLAIISIAG-LLG---SQPEWDYVTKYLCSSLG-TNPTLKDVKETLNLSYNSLPHPFKTCLLYLGMYPDGHIMLKADLMKQWSAEGFVSANEAKDTEEIVDKYFDELVNRGILEPVEINKNGKVLSCTLHHAVHDLVMPKFNDDKFSQ--STMVRR
>Pib
D--ARR-ATLYEESQLIGREKEISEITHLIL-NNDQ-VQVISVWGMGGLGKTTLVSGVYQSPRLSDKFDKYVFVTIMRPFILVELLRSLAEQ-SLASMEDT--ELTGQLKRLLEKKSCLIVLDDFSDTSE--WDQIKTLFPLEKTSRIIVTTRKENIAN----KNGNVHNLKVLKHNDALCLLSEKVFEEATYQNNP-ELVKEAKQILKKCDGLPLAIVVIGG-FLARPKTPEEWRKLNENINAELE-MNPELGMIRTVLEKSYDGLPYHLKSCFLYLSIFPEDQIISRRRLVHRWAAEGYSTAAHGKSAIEIANGYFMELKNRSMILPFQQSSRKSIDSCKVHDLMRDIAISKSTEENL--YIHGAIRH
>Pid3
RGRRSSN-SVLREDELVGIEKKRDLLMKWV--KDERRM-VVSVWGMGGIGKTALVANVYNAI--KADFDTCAWITVSQSYEADDLLRRTAQE-VDVDITNYR-GLVETTRSYLENKRYVLVLDDVWNANV--WFDSKDAFE-GNIGRIILTSRNYDVAL--LAHETHIINLQPLEKHHAWDLFCKEAFWKNEINCPP-ELQPWANNFVDKCNGLPIAIVCIGR-LLSQGSTYSDWEKVYKNLEMQLT-NNSIMDMMNIILKISLEDLPHNIKNCFLYCSMFPENYVMKRKSLVRLWVAEGFIEET-HRTLEEVAEHYLTELVNRCLLLLVKRNEAGHVHEVQMHDILRVLALSKAREQNFSRHLIGEARR
>PIK5-NP
QYASRWR-SLCLD----GEGANIKRVAT----KP-HEVKTICILGLPGAGKTTLAKLLYSHHSTTEQFQHRAFVSLSPG-NLTDTLTDIL-----VGAYNDDAYLIDNISAYLIGKKYLIIIDDVWHWEE--WEVIRKSI-NDLGSRIIMTTRLNSIAE----MDAFVYETEALDYVDAWLLCDMNI----N-PC---------YDIVDMCYGMPLALIRVSS-ALAIQADSDEWRAVEDGI-----LDIPSLKPLAESLCLGYDHLPLYLRTLLLCCSVYLDGGIVQRGRLVTRWIAEGFVSE------EKAAEGYFDELVGRGWMKHRG--LNEYE----IHPMMLAILRYKSKEYNFSDYSSPTIRR
>PIK6-NP
P---QIV-SI---KEPVGMKTVMENLEKWLT-EPQKGRAVLSIVGFGGVGKTTIAMALY--RKVSGKFDCQASVAVSQNYDEDEVLRSILNQ----GNDDKTSQLREELKRRLAEKRYILLIDDIWSAKT--WNSI--IIPNDKDSRIIVTTRFHAVGSSPGHGKDLLHKVDFLTGDKPLDLFNASIPDPMKRK-----------KLSKICGGLPLAIVTMAG-LVAPNKN-SDWSKLCESLFPYPV-TTLNLDGVTRILDCCYNDLPADLKTCLLYLSIFPKGWKISRKRLARRWIAEGFATEKQGLTEEEVAEAYFNQLARRNLIRPVEHGSNGKVKAFQVHDMVLEYIMSKSIEENF--APSNKVRR
>PiPR1
-SDSRLKTSLL---KMYGRVDEKNSIIKMI-----DGVTVIPIVGIGGIGKTALAQFVYNDPDVKSLFEDKIWVWLSNNFDEEQLTREMLDV-------CNF-SKLQELKSHMKPTRYLLVLDDVWDDNN--LNKLLAPF-NAEGNVIIMTTRIWSVAK--------PIELGALEKEDSWMLFKQCAFGDENH--LCGSLSIMGQKIEDKLDGNPLEAENIGE-LL-EHHTVEHWNNI-TEW-KSMQLSG-----IMPSLKRSYDMLPYQLKQCFLYCSLFPKGYSFSKEQLIQIWIAQGFVE---SERLEQKGRKYLAELVDSGFY------QHE-V----MHDLMHDLAKLVSQSEFAEC--T--IRH
>Pit
----RSQTPVD---EVVGEDRAIDDMVKMIV-SSNSRSTVFGIQGMGGIGKTTLAQKIYNEQRIREKFQVHIWLCISQNYTETSLLKQAIRM-DQL---ETK-TELLPLVDTIRGKSVFLVLDDVWSD---VWDLLRLPF----NSHILVTSRNLDVLV--------THKVNKMNDCDGLELLMKMSLGPYEQ------FSGVGYQIVKKCDGLPLAIKVVAG-VLSKR-TRAEWESI-DS--WSIHLPR-----LGGPLYLSYSNLPPELKQCFLWCALLPSNFVIRRDAVAYWWVAEGFVTE--GYSIHEVAEEYYHELIRRNLLQPR--PEFDK--ESTMHDLLRSLGQFLTKDHSIYS-L----RH
>Pi-ta
D---REDSAVH--GQLVGRDISMQKLVRWLA-DGEPKLKVASIVGSGGVGKTTLATEFYHGRRLDAPFDCRAFVRTPRKPDMTKILTDMLSQ-QSSDVWEVD-RLLETIRTHLQDKRYFIIIEDLWASSM--WDIVSRGLPNNSCSRILITTEIEPVAL----NSEHIIKIDPLGDDVSSQLFFSGVVGQGN-EFPG-HLTEVSHDMIKKCGGLPLAITITAR-HFKQLLDGMQWNHIQKSTTSNLK-KNPTLQGMRQVLNLIYNNLPHCLKACLLYLSIYKEDYIIRKANLVRQWMAEGFINSIENKVMEEVAGNYFDELVGRGLVQPVDVNCKNEVLSCVVHHMVLNFIRCKSIEENFSQ--ADKVRR
>Pi-ta-RGA4
P---RGG----VEPNPVGMEKPIEHLVQLLDGAGGQQLRVIAIVGFRGSGKTTLARAVYSRS--GRQFRERAWVDASRW--VGDLLADIVRQ------DVSE-SHEENLRNRLKNKRYLIVLDDISM-EQ--WNAIESIFEG-RGSRVIVTTAILSVAN-KSGANGCVYKMQTLGEAHAKELALGGG-SDQRP-----ELEHGSATLMAKCDGLPLALVSVAN-HLRLGNTGRHCADLCHLLGSLLLAAADSFARLRRVLMDSYAGLPDYARTCLLYLAVFPNDRRLKRSVLVRRWLAEGYARGGGNSTDVDVADGHFRSFVDQSIIVAHPADDDDDTRRCRTHGIVHEFVLHKSIAESF--PRRKRVRH
>Piz-t
S--YAED-ARNDEAELVGFSDSKKRLLEMID-TNAGPAKVICVVGMGGLGKTALSRKIFE-EDIRKNFPCNAWITVSQSFHRIELLKDMIRQL----------VQVHHLSEYLIEKRYFVVLDDLWILHD--WNWINIAFPNKKGSRIVITTRNVDLAE------SLVYHLDFLQMNDAITLLLRKTNKNHE-MESNKNMQKMVERIVNKCGRLPLAILTIGA-VLA---QVSEWEKFYEHLPSELE-INPSLEALRRMVTLGYNHLPSHLKPCFLYLSIFPEDFEIKRNRLVGRWIAEGFVRPKVGMTTKDVGESYFNELINRSMIQRSRVGIAGKIKTCRIHDIIRDITVSISRQENFDG--QENTRH
>Pm1a
P---RLA-AFHVAKGLVAIDGRRDKVISWLM----KELKVVAIVGGGGLGKTTLAMEIY--RKIGGDYQCRASVSVSRTLDLEKLLKDVLSQ--QSERWEKD-QLIRHIQLILTEKRYFLVIDDLWKVQD--WEFIKAAFPNYNGSRIIATTRIANVAR----SSGQLYQMLPLNDFDSRRLFFKRIFDSES-LCPS-QLEKVSARILKKCGGMPLAIITIAS-LLAKPPSAAEWERLQDSIGAGLSDSDDGGKGMAHILLLSYWDLPHHLKTCLLYLCIYPEDAKISCEELKWKWIAEGFITSNQG-NLYQEAVSCFNELVNRSMIQIVDVDSFEEKY-CQVHDMVLDLIISRSAEENFVC----KIRR
>Pm2a
-DNDRQTSTSS---NFVGREKEKEQIIGWL--ANTNSIPIISVIGHGGMGKTALAQSICGQDEVVKHF--KIWTTISTSFDATSVTSKILED-------DHL-EPLQRLKEKLASINFLLVLDDVWEDKR--WEKLFAPL-NTTGSKILLTTRMQSVAD------DKFLTLQGLEDDKNLKLFGHHAFSGLNP--DDAYLMLIGEQIAKKLRGCPLVTKVVAE-HL-SNITPEYWRKF-HQL-EHFKTEK-----IMKVLRLSYYHLPTELQICFRYCCLFPQDYIFEKKELVQMWIGSGLIA---IQSLEDTAEQFLAQLTRKSFF------DKPIV----MHDLMHELASNVSTGECAQL--T--VRH
>Pm2d
-DNDRQTSTSS---NFVGREKEKEQIIGWL--ANTNSIPIISVIGHGGMGKTALAQSICGQDEVVKHF--KIWTTISTSFDATSVTSKILED-------DHL-EPLQRLKEKLASINFLLVLDDVWEDKR--WEKLFAPL-NTTGSKILLTTRMQSVAD------DKFLTLQGLEDDKNLKLFGHHAFSGLNP--DDAYLMVIGEQIAKKLRGCPLVTKVVAE-HL-SNITPEYWRKF-HQL-EHFKTEK-----IMKVLRLSYYHLPTELQICFRYCCLFPQDYIFEKKELVQMWIGSGLIA---IQSLEDTAEQFLAQLTRKSFF------DKPIV----MHDLMHELASNVSTGECAQL--T--VRH
>Pm2e
-DNDRQTSTSS---NFVGREKEKEQIIGWL--ANTNSIPIISVIGHGGMGKTALAQSICGQDEVVKHF--KIWTTISTSFDATSVTSKILED-------DHL-EPLQRLKEKLASINFLLVLDDVWEDKR--WEKLFAPL-NTTGSKILLTTRMQSVAD------DKFLTLQGLEDDKNLKLFGHHAFSGLNP--DDAYLMVIGEQIAKKLRGCPLVTKVVAE-HL-SNITPEYWRKF-HQL-EHFKTEK-----IMKVLRLSYYHLPTELQICFRYCCLFPQDYIFEKKELVQMWIGSGLIA---IQSLEDTAEQFLAQLTRKSFF------DKPIV----MHDLMHELASNVSTGECAQL--T--VRH
>Pm2f
-DNDRQTSTSS---NFVGREKEKEQIIGWL--ANTNSIPIISVIGHGGMGKTALAQSICGQDEVVKHF--KIWTTISTSFDATSVTSKILED-------DHL-EPLQRLKEKLASINFLLVLDDVWEDKR--WEKLFAPL-NTTGSKILLTTRMQSVAD------DKFLTLQGLEDDKNLELFGHHAFSGLNP--DDAYLMLIGEQIAKKLRGCPLVTKVVAE-HL-SNITPEYWRRF-HQL-EHFKTEK-----IMKVLRLSYYHLPTELQICFRYCRLFPQDYIFEKKELVQMWIGSGLIA---IQSLEDTAEQFLAQLTRKSFF------DKPIV----MHDLMHELASNVSTGECAQL--T--VRH
>Pm2g
-HNDRQTSTSS---NFVGREKEKEQIIGWL--ANTNSIPIISVIGHGGMGKTALAQSICGQDEVVKHF--KIWTTISTSFDATSVTSKILED-------DHL-EPLQRLKEKLASINFLLVLDDVWEDKR--WEKLFAPL-NTTGSKILLTTRMQSVAD------DKFLTLQGLEDDKNLELFGHHAFSGLNP--DDAYLMLIGEQIAKKLRGCPLVTKVVAE-HL-SNITPEYWRRF-HQL-EHFKTEK-----IMKVLRLSYYHLPTELQICFRYCRLFPQDYIFEKKELVQMWIGSGLIA---IQSLEDTAEQFLAQLTRKSFF------DKPIV----MHDLMHELASNVSTGECAQL--T--VRH
>Pm2h
-DNDRQTSTLS---NFVGREKEKEQIIGWL--ANTNSIPIISVIGHGGMGKTALAQSICGQDEVVKHF--KIWTTISTSFDATSVTSKILED-------DHL-EPLQRLKEKLASINFLLVLDDVWEDKR--WEKLFAPL-NTTGSKILLTTRMQSVAD------DKFLTLQGLEDDKNLELFGHHAFSGLNP--DDAYLMLIGEQIAKKLRGCPLVTKVVAE-HL-SNITPEYWRRF-HQL-EHFKTEK-----IMKVLRLSYYHLPTELQICFRYCRLFPQDYIFEKKELVKMWIGSGLIA---IQSLEDTAEQFLAQLTRKSFF------DKPIV----MHDLMHELASNVSTGECAQL--T--VRH
>Pm2i
-DNDRQTSTSS---NFVGREKEKEQIIGWL--ANTNSIPIISVIGHGGMGKTALAQSICGQDEVVKHF--KIWTTISTSFDATSVTSKILED-------DHL-EPLQRLKEKLASINFLLVLDDVWEDKR--WEKLFAPL-NTTGSKILLTTRMQSVAD------DKFLTLQGLEDDKNLKLFGHHAFSGLNP--DDAYLMVIGEQIAKKLRGCPLVTKVVAE-HL-SNITPEYWRKF-HQL-EHFKTEK-----IMKVLRLSYYHLPTELQICFRYCCLFPQDYIFEKKELVQMWIGSGLIA---IQSLEDTAEQFLAQLTRKSFF------DKPIV----MHDLMHELASNVSTGECAQL--T--VRH
>Pm2j
-DNDRQTSTSS---NFVGREKEKEQIIGWL--ANTNSIPIISVIGHGGMGKTALAQSICGQDEVVKHF--KIWTTISTSFDATSVTSKILED-------DHL-EPLQRLKEKLASINFLLVLDDVWEDKR--WEKLFAPL-NTTGSKILLTTRMQSVAD------DKFLTLQGLEDDKNLKLFGHHAFSGLNP--DDAYLMVIGEQIAKKLRGCPLVTKVVAE-HL-SNITPEYWRKF-HQL-EHFKTEK-----IMKVLRLSYYHLPTELQICFRYCCLFPQDYIFEKKELVQMWIGSGLIA---IQSLEDTAEQFLAQLTRKSFF------DKPIV----MHDLMHELASNVSTGECAQL--T--VRH
>Pm3a
-KEWRHTDVSI-PQEIASRHEDKKNIIGILV-DE-ADLTVVPVVAMGGLGKTTLAQLIYNDPEIQKHFQLLLWVCVSDTFDVNSLAKSIVEA-VD----TDK-PPLDRLQKLVSGQRYLLVLDDVWD-NK--WERLKVCL-GGMGSAVLTTTRDKRVSE--------AYNLNALEDHFIKEIIEARAFSSKKE---PIELVEVVDEIVKRCCGSPLAATALGS-VL-TKTSVKEWKAV-GTV-CTEEG-------ILPILKLSYNDLPSHMKQCFAFCAVFPKDYKIDVAKLIQLWIANGFIPEH-D-SLETIGQLIFDELASRSFF------LDEK--TCKIHDLMHDIAMSVMEKECV----T--ARH
>Pm5a
R---RFS-GVHPGA--VVVEAP-NKLVQLLA----KTLKVIPIIGCAGVGKTTAARTLY--HKHGGKFQCRAFVSVSQNPDMRGILTSMLAQ---PGFPDVL-DLIGAISRHLQGKGYLIVLDDLWTASV--WHIVSRAFPGDHRSRIITTTQVHDVAL----HPVRIYKMELLDEYESRKLFFRRVFSSAP-GCSP-ATKEVSYEIIRKCEGLPLAIVSIAG-LLAELSVMEDWRHIQNSFSS-------TSEGMKDILNLIYNSLPPGLRTCLLYLSMYPQGYVMKKAELVKHWVAEGFIGVVEGTVAMKIAERYFDELVSRAMVQAVDTDYTGKVLSCTVHHLVLDFIRSKSLDENFSE--PDKVRR
>Pm8
-REWRQTDVIN-PKEIASREKDKVEVVGTLL-RQ-ADLAVVAIVGMGGLGKTTLAQLIYNEPGIQKHFQLLLWVCVSDTFDVNSIAKSIVEA-DD----TNK-PPLERLQKLVSGQRYLLVLDDVW--NR--WERLKGHL-GGVGSVVLTTTRDKGVAE---------HILRPLDDRFLKEIIEAGAFSSAEK---PVELVKMVDQIVDRCRGSPLAACALGS-VL-TKTTVKEWKAI-RSI-CTEEG-------ILPILKLSYNDLPSHMKQCFAFCAVFPKDYKIDVAKLIQLWIANGFIPEH-D-SLETIGQLIFDELASRSFF------LDEK--TCKIHDLMHDIAMSVMEKECV----T--ARH
>Pm17
-REWRQTDVIN-PKEIASRDKDKVEVVGTLL-RQ-ADLAVVAIVGMGGLGKTTLAQLIYNEPGIQKHFQLLLWVCVSDTFDVNSIAKSIVEA-DD----TNK-PPLERLQKLVSGQRYLIVLDDVW--NR--WERLKDHL-GGMGSVVLTTTRDKGVAE---------HILGRLDDRFLKEIIEAGAFSSRGK---PVELVKMVDQIVDRCRGSPLAACALGS-VL-TKTTVKEWKAI-RSI-CTEEG-------ILPILKLSYNDLPSHMKQCFAFCAIFPKDYKINVAKLIQLWIANGFIPEH-D-SLETIGQLIFDELASRSFF------LDEK--TCKIHDLMHDIAMSVMEKECV----T--ARH
>Pm21
T---RML-AIYQATGLVGIDGPKKELVSWLT----EKLKVVAIVGFGGLGKTTLAKQVY--DTIGGQFSCKIFFSVSQRPDMSSLLRGLQSE-ELTQPHEVQ-HIIGRLREYLTHKRYLIVVDDLWYQST--WNIMSCIFPVGNGSRVIVTTRVEDVAI----DHECVYRMEPLKEQDSRMLFCNRVFGSGY-ACPL-PLKKVSDEILKKCGGLPLAIITIAS-LLARQARSDEWESIRNCLGAKLA-INSTLEEMRSILNLSYMHLPLHLRPCLLYFGMYPEDKIIRRRDMVLQWVAEGFVNNSHGSNLEDVAESYFNELINRSLIQPGE-SIDGKIESYKVHDMMLDLILSKCAENNFCEGREYKVRR
>Pm41
P---RMP-ALYDATDLVGIDATRDELIELVT-N--KELKVVSIVGYGGLGKTTLAIQVY--RHLHGQFDFQAKVLMSRIFDMKRILRAILFQ--NTESWGED-LLIEKLRKFLMDKRYFVVIDDIWDARN--WDAIKCAFPGKRGSRIMTTTRINSVAK----RRDHIHKLSVLSEADSQCLFYRRAFYCED-GCPP-ELEEVATEIVQRCGGLPLAIITLAS-LLSKSYTRREWMIVQDSIGLGLM-NNDGMEDMNKILSLSYIDLPYHLKTCLLYLSLFPEDFLITRDRLVRRWIAEGFITAECGKTLEEQGESYFNELINRNLIQPIDIKYDGRARACRVHDMILDFIVSKAAEEKFQK--RFKVRR
>Pm60
-NLNRPPTSIS---TLYGRADIFEGTKDDIT-SGRETLSVLPVVGPGGIGKTTFAQYLYNDKRIQEHFAVRVWVCVSTDFDVLKLSQQILSC-NQT---TSL-DQLQIIAEKIMSKRFLIVFDDMW--NQ--WEDLLAPL-ETKGNMVLVTTRFPSIAE--------SIPLKGLESDEFFRFFEAFIFDE--K--YQGDLASIAQTIAKKLKGSPLAGKTVGR-LL-KEISRKHWMEV-ENK-WQNQNDD-----IMTSLRISYDYLPSHLKKCFQYFALFPEDYKFKNLEITYFWIAIGIIEK---------DEDYMEQLVENGFLVKE--NAHSSV----LHDLLHELSRCVSSQECLKA--S--IHH
>Pm60a
-NLNRPPTSIS---TLYGRADIFEGTKDDIT-SGRETLSVLPVVGPGGIGKTTFAQYLYNDKRIQEHFAVRVWVCVSTDFDVLKLSQQILSC-NQT---TSL-DQLQIIAEKIMSKRFLIVFDDMW--NQ--WEDLLAPL-ETKGNMVLVTTRFPSIAE--------SIPLKGLESDEFFRFFEAFIFDE--K--YQGDLASIAQTIAKKLKGSPLAGKTVGR-LL-KEISRKHWMEV-ENK-WQNQNDD-----IMTSLRISYDYLPSHLKKCFQYFALFPEDYKFKNLEITYFWIAIGIIEK---------DEDYMEQLVENGFLVKE--NAHSSV----LHDLLHELSRCVSSQECLKA--S--IHH
>Pm60b
-NLNRPPTSIS---TLYGRADIFEGTKDDIT-SGRETLSVLPVVGPGGIGKTTFAQYLYNDKRIQEHFAVRVWVCVSTDFDVLKLSQQILSC-NQT---TSL-DQLQIIAEKIMSKRFLIVFDDMW--NQ--WEDLLAPL-ETKGNMVLVTTRFPSIAE--------SIPLKGLESDEFFRFFEAFIFDE--K--YQGDLASIAQTIAKKLKGSPLAGKTVGR-LL-KEISRKHWMEV-ENK-WQNQNDD-----IMTSLRISYDYLPSHLKKCFQYFALFPEDYKFKNLEITYFWIAIGIIEK---------DEDYMEQLVENGFLVKE--NAHSSV----LHDLLHELSRCVSSQECLKA--S--IHH
>PmR1
-TLKRPLISTT---RLFGRRNVFEQTIKDII-TNSETLSVIPIVGPGGIGKTTFTQHLYNDERTQQHFPFRAWVCVSTDFDVFKVSQEILSC-NQS---TSL-DQIQIITRELKPKRFLIVLDDIW--SQ--WENLLAPL-EAKGSMVLVTTRFPSKAD--------PIALKGLEPDEFFTFFESFIFAG--Q--YHDGLTHIARDIAKKLKGSPLAAKTVGR-ML-KDLSREYWMRV-ENE-WQNENAD-----ILPSLRISYDYLPFHLKKCFPYFALFPEDHRFKNLEIIYFLIAIGIIDK---------DENYMDELVDNGFLVKE--NDDEDV----LHDLLHELARNISSKECLRA--S--IRH
>Rcg1
P---HT-----LKADVVGIDGPRDELVQQLTEAEGKQLKVISIVGIHGSGKTVLAREVYESDV-GRQFSLRAWVSATD---PREVLMEILRN-----SSSID-QLTVDLRKHLGEKRYFIVIDGMQT-DQ--WSTIETAFPNVVSSRVIVTTTIRSVAN--S--NGYVHKMKRLSDEHSEQLFIKKACPTKYS-----YTRPESKEVLKKCDGQPLALVTMGQ-FLRNGWTGPNCENVCRDLRRHLE----TLERMRRVLIHSLSSLPSHPKACLLYFGMFPCDHPIKRKSLMRRWLAEGFVQTQ---SE------NFNTLIDRNIIEPIGICNDDQVKTCKTYGMMHEFILLMSTSHDF---EHKYVRR
>RDG2A
-HPWRQTHKLD-TTQIFGREDDKEVVVKLLL-DQ-RRVQVLPIIGMGGLGKTTLAKMVYNDQGVEQHFELKMWHCVSDNFDAIALLKSIIEL-DLP---GSI-ELLQKLEQVIGQKRFMLVLDDVW--NE--WDVLKPLLCGGPGSVILVTCRSKQVAS--------PHELVFLNEEDSWELFSDKAFSNGVE---QAELVSIGRRIVNKCGGLPLALKTMGG-LL-SKQKVQEWKAI-ESI-GDKDGKY-----VMHILKLSYKHLSPEMKQCFAFCAVFPKDYEMEKDRLIQLWMANGFIQHK-D-LVQK-GELIFDELVWRSFL------QDKV--VCKMHDLMHDLA-KDVTDECA---VC----H
>RGA2
D--ARR--TLYKEFQLIGREKEKSEIIQLVT-NGDQ-FEVISVCGMGGLGKTTVVRDVYQSQELRGKFEKCACVTIMRPFNCDELLANLAGQ----GYED----VEDMVRHLVGKK-CLIVLDDLSSTRE--WDAIIR-FTLETSCRIIVTTRVEDIAK----KRKNIYRLQGLELKDAHDLFIQKVFDKTTDQ-YP-ELVEQTNMILKKCKGLPLAIVTIGG-FLAQPKTALEWKKLNEHISAELE-MNPELEAIITVLNKSYDGLPYHLKSCFLYLSIFPEDYNIKLKRLLRRWIAEGYPGVVRNKSTEEVAESYFMDLISRSMLLPSQRSDGKRIGSCQVHDLIREIGISKSMEGNL--NTQGTARH
>RGA2a
S---APSPAI----RLVGMDSPVKQLCGWLANDGQPEHKVASIVGTSGVGKTTLAREVY--RKLGGQFECRAFVQTSRKQDMKTLLTSILSQ-HLPDSFEVH-KLLFEIKEHLQDKTYIIVIDNLWASST--WDIIGHALPGNCCSRILTTTEVDAIAQ----TSKYIFKKEPLSEDESRELFLVTVFGHEA-GCPQ-VLKEVSNEIIKRSGGLPLAIIILAS-LLAQPASSIEWNYIKNS-SSDPS-TNTSLEGIKQVLNLGYDNLPHSLKACMLYLCLYEEDCVIWKDDLLKQWMAEGFIYAMDGNGGKEVARSYFDELVNRGMIQPMDISCNDEILSFRVHAMVLHFIRYKSVEENFSQ--ADRVRR
>Rp1-D
-TSVPTTTLP--TSKVFGRDRDRDRIVDFLL-GKTAKYSGLAIVGLGGMGKSTLAQYVYNDKRIEECFDIRMWVCISRKLDVHRHTREIIES-PRV---DNL-DTLQCLRDILQSQKFLLVLDDVWF-EK--WELFLAPL-KQSGSKVLVTSRSKTLPA--------VIHLKNMDDTEFLALFKHHAFSGAEI--LRTKLEDTAVEIAKRLGQCPLAAKVLGS-RL-RKKDIAEWKAA-IGL-SD----------PFTSLLWSYEKLDPRLQRCFLYCSLFPKGHRYESNELVHLWVAEGFVGSC-RRTLEEVGMDYFNDMVSVSFF------QLFHV----MHDILHDFAESLSREDCF----T--VRH
>Rp3-1
-EHTRKTIEVPDETSIFGRDQAKNQIISKLI-ETDQRIKIVSVIGLGGSGKTTLAKQVFNDGNIIKHFEVILWVHVSREFAVEKLVAKLFEA-------LLQ-HVSRTISDKLVGKRFLAVLDDVWT-DR--WERFMVHL-GAPGSSILLTTRSRKVAE--------AYDLPLLSMEDSWKVFQQ-CFGAMK--ALDPEFLQSGIEIVEKCGGVPLAIKVIAG-IL-GMKGIEEWQSI-NSL-LDVQDEH-----VFACLWLSFVHLPDHLKPCFLHCSIFPRGYVINRCHLISQWIAHGFVPTN---QAEDVGIGYFDSLLKVGFL------QDDR-VTCKMHDLVHDLARQILRDSEIET--R--CRY
>RPG5
S---RHT-NVHAGCSLVGVEQPMKKLVNLLA----KQLKVISISGSAGVGKTTVARTIY--HRYGREFQCRAFVRVSRNPDMRRLLTSVLSQ---HSFSDAQ-DLIDSIIKHLQGKSYFIVVDDLWASSE--WDIISRAFPGDRCSRILTTTQVEDVAL----ETEYIFEMRPLNDGEARKLFLNNVFGSES-ACPK-EFEVVADRIIRKCSGLPLSIVSIASLLLPKWNAM--WEKVESSLPSILR-IDPTSQGMKDVLILIYNKLPLHLKTCLLYLGMYPEGCTITKDDLVKQWVAESLVSDTD----------YFDELVRRGMIQPVDTNYDGEVLSCTVDHMVMDLIRYKSIEDNFFE--PDKVRR
>Rph1
L---ELV-AM---KDPVGVEDHMKELEEWLT-NE-NNSGVLYVVGFGGVGKTTIATALY--RKFGDQFDHRAMVNVSQSSDINAVLTNIKNQ--NAGASEET-K--EVLTDHFKDSSYLVLVDDVWSAAT--WEQIRKSLPSSKRTRIIVTTRFQAVAT-----GDHTRKVSPLGVEESERLFKQAFFESK--I------DKVPKDVWKMCGGLPLAIVIMAG-HVAPNKG-TEWSKVCKSLFPESG-KDPGKDGVGRIVSHCYNDMPADIKTCSLYLSIFPKGQKISRKRLTRRWIAEAFVAEKQGLSVEDVAETYFNHLIRRKIIRPVEHSSNGKVKKCIVHDMVLEHIVAKASEENF--LPSSKVRR
>Rph15
-SDPSRRTSLL---KVYGRDEEKDSIINRM-----DSVTVLPIVGIGGTGKTALAQFVYNDPNVQNQFDQCIWVWVSNNLDEMIITREMLDI-------CSL-DKLQQLKTHIESKRVLLILDDVWDDND--MDVILAPF-NAKGNVILVTTRYLSVAK--------PVVLGALKDEDLWSLFKARAFRDEKY--GHGNLTNIGWKIASKLKGNPLAAVTAGE-LL-VDLTVGHWNKI-DEG-KLLGRSG-----IMSSLKLSYDQLPYHLHQCFSYCSIFSDYDEFLAEELVHIWISQGFVTRT-SKRLEDIGMDYLADLVNLGYF------QQE-V----VSGLMHDFARMVSRAECGQC--T--VQH
>Rpr1
-DIERKR----APDDLVGIEDNRKLLTDWLY--SKDNT-IITVSGMGGLGKTTLVNNVYEREK--NNFEVSTWIVVSQSYDVVDLLRKLLRK-TQLLDLDAH-DLKIRIKEKLKDENFLIVLDDVWNREA--YTQIADAF-NFQASRIIITTRQGDVAT--LAQSARQLKLNPLEHTDALELFCRRAFY--RNKCPQ-NLEKLTNDIVVRCQGLPLAIVSIGG-LLSLPPENQVWNETYKQLRSELT-KN---NNVQAILNMSYHDLPGDLRNCFLYCSLFPEDHELSRETVVRLWVAEGFAVQN-ENTPEEVAEKYLRELIQRNMLEVLGNDELGRVSTFKMHDLVRDLALSIAKEEKFDT----EVRR
>Rxo1
GYETEKE-HDYSDEELAGIDENKQTL---IS--SLEDPRIIAVWGMGGVGKSTLVNNVYKNEG--SNFDCRAWVSISQSYRLEDIWKKMLTD-FDLGTMDSA-ELREQLTKTLDKRQYLIILDDVWMANV--FFKIKEVLVNGLGSRVIITTRIEEVAS--LAKGSCKIKVEPLGVDDSWHVFCRKAFLKDENICPP-ELRQCGINIVEKCDGLPLALVAIGS-ILSRPKNVDEWKLFYDQLIWELH-NNENLNRVEKIMNLSYKYLPDYLKNCFLYCAMFPEDYLIHRKRLIRLWIAEGFIEQK-ACSLEDTAESYLKELIRRSMLHVAERNCFGRIKCIRMHDLVRELAIFQSKREGFNN----YSRR
>Sr13a
P---RAL-AIFHASKLVGIDEPKAELIKLLT-DKDQQVKMVSIVGSGGMGKTTLANQVY--QELKEKFKCKAFISVSRNPDMTNILRTLLSE-ADTEAGSIQ-QLIRKITDYLAEKRYIIVIDDIWDVKT--WDVIKCAFPTRCGGVIITTTRLSDVAR----IGGHIYNIRPLNMEHSRQLFHRRLFSSEE-DCPS-SLVKVSNQILEKCDGLPLAIIAIAG-LLATGRSEHLWNQVKDSIGRALE-RNPNVEVMIKILSLSYFDLPPHLKTCLLYLSIFPEDSIIEKKTLISRWIAEGFIQKEGIYTAYEVGVRCFNELINRSLIQPVKKDDY-RGKSCRVHDIILDFIVSKSIEENFPS--QGKVRR
>Sr21
-RDHRMTTVPI---KVYGRDAERDEIIDLL-----SDLNVLPVVGSGGIGKTTLVRYVYHAKRIKDHFDLLIWVCVSTNFDVVGLTLQILDH-------SSL-NKLQELQENIRNKRFLLVMDDMWEEDR--WIKLLAPL-KVKGCMVLATTRTKSVAK--------EITLTGLDEKEFWLFFKACAFRNDNR--HHPSLQSIGKQIAKALKGFPLAAQSVGA-LL-TEVSYQHWTTV-RDW-KSLQYDD-----ILPILKLSYDYLPVYLQRCFSYCSLYPEDYGFDGKELVHAWISQNFVQCK-TIRLEETGHEYLEKLVDLGFF------QKG-V----MHDLMHALAGMVSSNECAKS--S--VRH
>Sr22
P---RLR-AVYDAAELVGIDGPKDELVKWLN-EK----KSVSIVGYGGLGKTTLANQIR--VNLGATFDCGAFVSISRKPDMKAILRSILSQ-DACSRLDDIQLIIDKIREFLQDTRYFIIIDDIWELGT--WETLKCAFVNTLGSRIIITTRIVDVAK----SEDLVYEMKPLSEADSKKLFFKRIFGCEE-SCPD-SLKEAANDILKKCRGLPLAINAISS-VLVTRETKEEWDRVRHSIRSSKV-KSDIIETMNYILSLSYFDLPHHLRSCLLYLALFPEDQLIGRKRLVRRWISEGFIHGESGQDLMELGEEYFHQLVNRSLIQPGNIGYDGKAMYCRVHDTILDFLIDKSSEENMQC--NGIVRR
>Sr26
P---RAL-AIFHASELVGIDEPKAELIKLLT-QGEDKMNLVSIVGSGGMGKTTLANQVY--QDLKGKFKCRVFLSVSRNPDMMNIFRTILSQ-GDTEAGSIQ-QLIIKIAEFLLDKRYFVVLDDIWDVVT--WHTIKHAFPRSSGSIIITTTRINEVAK----FSGDIYCIRPLDMVHSRKLFYTRLFNSEE-NCPS-HLKKVSEDILKKCDGLPLAIIAISG-LLATERTEGPWKQVKDSIGRALQ-RNTIVQEMMKILSLSYFDLPAHLKSCLLCLSIFPEDSVIKKKVLIKRWIAERLIHTEAGYSTYEFGERCFNELVNRSLIQPGETNRYGMVKYCRVHDTILDFIISKSIEENFPG--QSKVRR
>Sr33
P---RLR-ALYEAAELVGIYGKRDELMSLLS-LE-KKLKKVSIVGFGGLGKTTLAKAVY--EKIKGDFDCHAFVPVGQNPDKKKVFRDILMD-SDLALLDER-QLINKLHKFLENKRYLVIIDDVWDEGL--WKDINLAFSNNLGSRLIITTRIFGVSE----ADDPVYEIEPLSIDDSSKLFYTRIFSD-S-GCPK-EFEQVSKDILKKCGGVPLAIITIAS-ALAQVKPKHEWDILLQSLGSGVT-KDNSLVEMRRILSFSYYNLPSHLKTCLLYLCIYPEDSMIHRDRLIWKWVAEGFVHHGQGTSLFLVGLNYFNQLINRSMLQPIYSD-MGNVYACRVHDMVLDLICNLSHEAKFTG-SQSNVRR
>Sr35
P---RMM-ALYDVTELVGIEETRDKLINML--TE-HPLKTISIVGFGGLGKTTLAKAAY--DKIKVQFDCGAFVSVSRNPEMKKVLKDILYG-HNAAR-DEK-YLIDDIIEFLNDKRYLIVIDDIWNEKA--WELIKCAFSKSPGSRLITTTRNVSVSE-----EDDIYRMEPLSNDVSRTLFCKRIFSQEE-GCPQ-ELLKVSEEILKKCGGVPLAIITIAS-LLAKGHIKAKWYALLSSIGHGLT-KNRSLEQMKKILLFSYYDLPSYLKPCLLYLSIFPEDREIRRARLIWRWISEGFVYSEQDISLYELGDSYFNELVNRSMIQPIGIDDEGKVKACRVHDMVLDLICSLSSEENFDPNSESKVRR
>Sr45
-KQWRNTDIIISEKDIVSRNEEKKKIVDILI-DQ-RDLIVLPIVGMGGLGKTTFAQLVYNDPIIKEHFKLQRWCCVSDDFDVVKIANNICET-------HRE-KALQNLQKEVSGKRYLIVLDDVW--NE--WEKLKTCL-GGKGSAILTTTRNVQVAR--------SHNLRNLDKVFLKEIFENRAFCLQKP---AAELSDVVDKIMDRCGGSPLAAKAFGS-ML-NKTSMKEWTDI-RST-CNEGK-------TFLVLKLSYDDLPSHLKQCFAFCAVFPKDYEIGVETLIQLWMAHDFIPLK-D-NLEKVGREIFDELTWRSFF------QDKRG-ICKIHDLMHDIALSVMGKDCL---GP--TRY
>Sr46
DYMIKKS-ISRDDEDLVGVDENRGKLEQWLG--SDERS-LITLTGMGGLGKTALASNVYRKER--EKFQCHAWVSISQTYSREDVLRNIIKE-SNIAAMDIT-SLEETLKRYLGQMKYLIILDDVWTPDA--FEDLSRSLVNGKGSRLIITTRQGDVAA--LASQGHILTLEPLPEDKAWDLFCKKSFPKETNHCPE-ELRLLSEEILSKCKGLPLAIVSIGS-LLHREKTVEEWKRINDQLSWEIL-NNSRLDHIRNVLHLSFIYLPTYLKSCFLYCSLFPEDYLFHRRKLVRLWMAEGFIVEM-ASTLEEVAESYVKELVNRNMLQLVGRNSFGRMKRFRMHDIIRELALDLCQKDRFDK-----GRR
>Sr50
P---CLR-ALYEATELVGIYGKRDELMRLLS-ME-KRLKKVSIVGFGGLGKTTLARAVY--DKIKGDFDCRAFVPVGQNPDMKKVLRDILID-SDLAILDDK-QLVKKLHDFLENKRYLVIIDDIWDEML--WEGINFAFSNNLGSRLITTTRNFDVSK----ADDSIYKMKPLSTDDSRRLFHKRIFPDAG-GCPS-EFQQVSEDILKKCGGVPLAIITIAS-ALAHVKPKHEWDILLQSLGSGVT-KDNSLVEMRRILSFSYYNLPSHLKTCLLYLCIYPEDSTIGRDRLIWKWVAEGFVHHGQGTSLFLVGLNYFNQLINRSMIQPIYDE-LGQVHACRVHDMVLDLICNFSHEAKFTG-SQSNVRR
>Sr61
P---RVI-TLYMAANLVGMEGSKNELVNWLE----KQLKVVSIVGFGGLGKTTLANEVY--HMLRPGSTFSAFVPVSQKPNILNLLRSLLSQ-----------DLIDKLRERLQTKRYLIIIDDLWDVSA--WNIIKCALPNDCGSRVVVTTRIQEVAT----RRDYILQMKPLSDEDSKRLFYGRIFGSTE-ACPR-HLRDVSLEVLKKCGGLPLAITSIAS-MLAEGFQKERWKDVRNSLGSGT---NGTLNGVRQILNLSYKDLPCYLKTCFLYLGMYPEDYTIKRSDLECQWMAEGFVSKENGHSVEKTARSYFNELVNRSLIQPVEFDNTGSVTQCRVHDMMLDLIMLKSVEENFTK--DYKARR
>SrTA1662
P---RLR-ALYEATELVGIYGKRDDLMSLLS-LE-KRLKKVSIVGFGGLGKTTLARAVY--NKIKGVFDCRAFVPVGRNPNIKKVFRDILID-SDLALLDER-QLINKLHEFLENKRYLVIIDDIWDEKL--WEYINLAFSNNLGSRLITTTRIVSVSN----ANDSIYQMKPLSTDDSRRLFHKRIFPDKS-ACPN-EFEQVSNDILKKCGGVPLAIITIAS-ALAQVKPKREWDILLQSLGSGLT-EDNSLEEMRRILSFSYYNLPYDLKTCLLYLCIYPEDHEINRDKLIWKWVAEGFVLHGQGTSLFLLGLNYFNELINRSMIQPIYDP-LGQVYACRVHDMVLDLICNLSHEAKFTG-SQSNVRR
>Ta4ANPR1
H-SKR---ETI---IYVQEAIERDHVIDSLV-ADIQQLKVVSVLGSGCLGKTTLAKVLYNRIGI--QFDCRAFIRMPKK-DMQILFCDLFSQ-NELGISDI------NIRKHLQDKRYLIVIDDLWDASA--WDIIKYAF-GNRGSRIIITTQIEDVAL----SE-HVFEMKPLDEDHSRKLFFNRLFGSGS-DCPE-EFKQVSNEIVDVCGGLPLATINIAT-HLAQKASLD---FIRDSL-RSQSWSSSASERTRQVLNLSYNDLPHHLKTCLLYLHMYPEGSIVWKDDLVKQWVAEAFINTR-DQNMEKAAGIYFDELVDRRFIQPLNINYNNKVLSCTVHEVVRDLLAHKSVDYN-KN-----ARR
>Ta4ANPR1-RGA4
D---TL-----SAGRSVGMDAPQDELLELI---QQQQLKVISIVGFHGIGKTLLARRVYHTIE--NQYQARAWVSAAE---PTNVLKQILQQ-----GGNFN-KLCTVLRLYLRSKRFFIVIDDMQT-EF--WHDIKDIFV--LSGRILVTTAIQSVAN--SAAHDHVYAMKTLADEHSRLLFFKEAFQDDNP-----VNKEDQSEALKKCDGLPLALVTTAR-YLQT--------------------------------------------------GIYPTGRTVRRGNLIRKWCAEGFIQGD---NALDTAVANFKELVNRSIIQRTDASIKDQVKTYHTHGMMLEFILHMSKCDNF--PPPSKIRW
>Ta7ANPR1
H-SKR---ETI---IYVQEAIERDHVINSLV-ADVQQLKVVSVLGSGCLGKTTLAKVLYKRIGM--QFDCRAFIRVSKK-DMKSLLHNLFLQ-NELGISDI------NISKHLQDKRYLIVIDDLWDASA--WDIIKCAF-GSHGSRIIITTQIEDVAL----WE-HVFEMKPLDDDHSRKLFFNRLFGSES-DCPE-EFKQVSNEIVDICGGLPLATINIAS-HLAQTGALD---LMCDSL-RSHSWSSSTLERTRKVLNLSYNNLPQHLKTCLLYFHMYPEGSIIWKDDLVKQWVAEGFVATG-DKETEKTAGIYFDALVDRRFIQPLYINYNNKV------------------------------RR
>Ta7ANPR1-RGA4
D---TL-----SAGQPVGMDAPWEELLELI---QQQQLKVISIVGFDGIGKTLLARCVYDTIE--NQYEARAWVSAAE---PTNVIKEILQQ-----GGNLS-KLCAILRLYLGTKRFFIVIDDMRT-EF--WHDIKDAFV--LSGRVLVTTAIHSVAN--SAAHDHVYAMKTLADEHSRLLFFKEAFQDDNP-----IDKEDQSEALKKCDGLPLALVTTAR-YLQTGNTHGNWATLCHNLGAHLE----MLARMKRVLVHSYTSLVKHVKTCLLYLGIYRSGRTVRRGSLIRKWCAEGFIQGD---NALDAAKANFKELLNRSIIKHTDASNKDQVKTYHTHGMMLEFILHMSKCDNF--PPPSKIRW
>Ta7DNPR1-RGA4
D---TL-----SAGRSVGMDAPQDELLELI---QQQQLKVISIVGFHGIGKTLLARRVYHRME--NQYEARAWVSAAK---PTNVLKQILQQ-----GGNFN-KLCAVLRLYLGSKRFFIVIDDMQT-EF--WHDIKDIFV--LSGRVLVTTAIQSVAN--SAAHDHVYAMKTLADEHSRLLFFKEAFQDDNP-----VNKEDQSEALKKCDGLPLALVTTAR-YLQTGNTRENWATLCHNLGVHLE----MLARMKCALVHSYTSLVKHVKTCLLYLGIYHTGRTVRRGNLIRKWCAEGFIQGD---NALDAAVANFRELVNRSIIQRTDASIKDQVKTYRTHGMMLEFILHMSKCDNF--PPPSKVRW
>TaRCR1
H---QLI-VT---KEPVGVTADMKKLEDWLD-LDKKERIVLSIAGFGGVGKTTIAMALY--QNARDKFGCRASVTVSQNYDQGAVLRMILKQ--------------EELKTYLAEKRYLLLIDDIWSAQT--WENIRKCLPDKKGSRVIVTTRFQAVGS-----INFLHSVDFLSDEESKKLFDQSVSESNNNK-------ELPEDVWKICRGLPLAIVTMAG-IVAPRKI-KDWKEACNSLFPELM-PSLTLDGVTRILDYCYNDLPADLRTCSLYLSIFPKGSKISRKRFTRRLIAEGFVSEKQGLSDEEVAETYFNQLIKRKIIRPVEHSSNGKIKSFQVHDMVLEYIVPKSSEENF--MPTNKIRR
>TaRPP13-3
S--YRED-ASNDEAELVGFSKPKEELINLMD-VNTGSPKVICVVGMGGLGKTTLARKTYK-EDIVQKFSCVAWITVSHSIFKIEMLKDMIRQL----------VQVGDLSKYLMDERYFIVFDDLWTIDM--WRWIQFAVANRKGSHIVVTTRDMGLAK------SHIYQLKPLQPVDAANLLLRKSRKRQE-MERDGN---IVEKLVKKCGGLPLAILMVGG-VLA---KVAEWRQFYDHLPSELE-TNPSLEAMRRMVTLSYNHLPSHLKSCFLYLSIFPEDFEIKRRPLVDRWIAEGFIKARGRVNIEDVGKSYFIELINRSMIIPSRVNVEGTVKSCRVHDIMRDVMVSIARDENFDN--EENFRH
>TmMLA1
P---RLR-ALYEAAELVGIYGKRDELMSLLS-LE-KKLKKVSIVGFGGLGKTTLARAVY--EKIKGDFGCHAFVPVGQNPDIKKVFRDILVD-SDLVILDAT-QLIDKLREFLENKRYRVIIDDIWDEKL--WRYINLAFSNNLSSRLITTTRIVSVSN----TNDSIYQMKPLCTDDSRRLFHKRIFPDKS-GCPN-EFEQVSKDILKKCGGVPLAIITIAS-ALAHVKPKREWDILLRSLSSGLI-EDNSLEEMRRILSFSYYNLPPHLKTCLLYLCIYPEDSKIYRDRLIWKWVAEGFVHHGQGTSLFLVGMNYFNQLINRSMIQPIYDE-LGQVHACRVHDMVLDLICNLSHEAKFTR-SQSNVRR
>TmPm3
-KEWRQTDVII-AQEIASRHEDKINIVDILL-GQ-ADLSVVPIVGMGGLGKTTLAQLIYNEPEIQKHFPLQLWVCVSDTFEVNSVAKSIVEA-DD----TDK-PPLDRLQKLVSGQRYLLVLDNVR--NR--WERLKVCL-GGRGSAVLTTTRDKQVAE--------IYNLNVLNDNFIKEIIVSRAFSLQNE---PPELHEMVGEIVNRCHGNPLAATALGS-LL-TKTSVKEWKDV-RSI-CIEEG-------ILPILMLSYNELPSHLKECFAFCALFPKNYQIDVKKLIHLWIANGLIPEH-D-SLETIGKHIFNELASRSFF------LDEE--TCKIHDLMHAIAMSVMKKLSV----T--TRH
>Tsn1
----RETSDVE----IIGRDEEKHKILSILS-ESN--MTILPIYGIGGIGKTTLAQLVFNDIQFRDYY--RVWVYVSQKFDLKKIGNFIISQ-------DDQ-QTLHNLRQLFAGKSILIVLDDLWEEKQ---EKLKAML-GIGNKVVIVTTRDEAIAR--------PYKLEILTDDMCWSIIKQKSFF------DKEQLGQIGMDIAIKCGGVALAAQSLGY-ML-REMESDQWESV-DSI-WNLSMEDPSLRNVLLSLLLSYSHMHEFLQLCFSYCAFFPKGQNIVKYDLIHQWIALGFTGPS---DSIQLCEKYITRLLGMSF---L--QYSTR--MFVMHDLVHDLADKVNKEDCSFK-ENIKLRF
>Xo1
-PATNATTSYL---PIYGRAAEMETIKQLI-----NGITVLPIVGNGGIGKTTLAQLVCKDLVIKSQFNVKIWVYVSDKFDVVKITRQILDH-------SNL-DTLQQLEEQMKSKKFLIVLDDVWDD-----KKLLAPLRQEEGNMIILTTRIQSIAK--------SIKLEALKDDDIWSLFKVHAFGNDKH--SSPGLQVLGKQIASELKGNPLAAKTVGS-LL-TNLTIDHWDSI-SEW-KSLQQAY-----IMQALKLSYDHLSNPLQQCVSYCSLFPKGYSFSKAQLIQIWIAQGFVE---SEKLEQKGWKYLAELVNSGFL------QQE-V----MHDLMHDLAQKVSQTEYAEC--S--IRH
>Yr5
-SDQHAKTSLA---KVYGRVAEMNSIRNLI-----DALTVLPIVGIAGVGKTTLAQSVYNDPDIKSQFHHKIWVCVSRKFDEVMLTREMLDFR------SSL-AKLQELKDIIESKSFLLILDDVWDSDD--WRKLVCPF-QAKGNLILVTTRNLSVAH--------PIKLGALENDVMWLLLKSCAFRDVNY--GNQSLSIVGRQISEKLKGNPLAAETAGA-LL-KKFSIDYWKII-NEW-KSMELGN-----IMAALKLSYDQLPYHLQQCFSYCSIFPDGYQFLGEELVGFWMSQGFVKCN-SQRLEQIGQCYLIDLVNLGFF------EEK-G----ICGLMHDFVIMVSRTDCAQR--T--LRH
>Yr7
-SDQHPTTSLV---EVYGRVAEKNKIKKSI-----GGVNVLPIVGIAGVGKTTLAQFVYNDPDVKSQFHHRIWVCVSCKFDEVKLTKEMLDF-------NNF-AKLQELKEHVEAKSFLLILDDVSDSDY--WNKLLNPL-QAK-NIILVTTRNLSVAQ--------PIKLGALENDDMWLLLKSCAFGFGNY--GTENLSTIGRQIAEKLKGNPLAAVTAGA-LL-DNLSIDHWSNI-NEW-KSLGLSG-----IMPALKLSYDELTYRLQQCFSYCSIFPDKYRFLGKDLVYIWISQGFVNCT-NKRLEETGWEYLNQLVNLGFF------QQEES----MCDLMHDFARMISRTECAQC--T--VQH
>Yr-10
T--LRQL-ALFKAEELIGTKEKSLDIVKML--TE-KHLKMVSIVGFGGLGKTTLANVVY--EKLRGDFDCAAFVSVSLNPDMKKLFKCLLHQ-MDESAWSET-QLISEIRDFLRDKRYFILIDDIWDKSV--WNNIRCALINECGSRVIATTRILDVAK------GGVYQLKPLSTSDSRQLFYQRIFGIGD-KRPPIQLAEVSEKILGKCGGVPLAIITLAS-MLA-GKKEHEWYKVYQSMGSGLE-NNPGLMDMRRILHVSYYDLPPNLKTCLLYLSLYPEDYNIETKELIWKWIGEGFIH-EQGKSLYEVGEDYIAELINKSLVQPMYINIANKASSVRVHDMVLDLITSLSNEENFGQ-LPSKIRR
>YrAS2388R
-ATDRKTNLIE-RSGVVGEKEDTRALVEVLT-REA-KLIVVAIVGIGGIGKTTLGKKVFNDEAIEGKFTKKIWLSITQDFTDVELLSTTITA-GGA---PDK-ALLVDLKNAI-DKKFFLVLDDLW--DV--WKHLMTPF-GGPGSRVLITTRHDTVAR--------YHHVDKLAPQDAWSLLKKQVVTGEEN----DMLEDIGLQIIAKCDGLPLAVKVMGG-LLCKEKTRRDWQDV-NDM-WSVSMSK-----LNYAIYLSYEDLSPYLKQCFLHFSLKPKKTVITDTEMVSMWVGEGLVE--YTRSLEE-GNKYYKELIVRNLI------EVTK--ICNMHDVIRSFAQFVARDETL----Y--LR-
>YrU1
T---RHD-SWYPCGELVGIDGHLNTLEAWLG-KD-QQLKVVSVVGSGGVGKTTLSKELY--RRIRGQFECQAFVRTSRKPDIRRLLISLLSQ--TPHTWKLH-SLIADIRTHLHDKRYLIVIDDVWATQT--WDIINRALPGNLCSRILITTEVEDVAL----DSRHVLMVKPLGYDDSSKLFFSTAFGLQY-ECPP-ELCDAAHNIVRKCAGSPLAMVTVAS-LLVKPE----WDYVNEILGHGLS-TYPSSEGMKQVLNLSYNNLPHYLKACVMYLSIYEEDYIIQKDDLVKQWIAEGLILATEEKDKEEISRRYFDELISSRMILPVYTNDNDDVLSCTLHHMVLDFIKHKSLEENFSQ--ADKVRR
>YrU1-RGA4
P---SCR----FARNPVGIGRPVEDLLSMLDEVEGEQLRVISVVGFGGLGKTTLARAVYEDPHAVEKFHCRAWVAAGRWPEVGEILRDVLQQ-----ADNGQ-RIEALLKEYLKDKRYLIVIDDMGM-EQ--WSTINSIFEG-KSSRILLTTTIQSTAN--SHGNGYVYQMNTLGEEDSKKIALQE----VRS-----ELEQGSMPLLQKCGGLPLALVSVSD-FLKSGETGERCAELCRNLGSHLR-GHDNFAELRKVLMHNYDSLS-VAMTCLLYLGVFPNNRPLKRKVVIRRWLAEGYARSD---SEEDIADETFKALVDRNIIQSIGTRNNAQVKTCMTHGIMHEFMLHKSVSQGF--PRPHAACH
