# Supplementary material for: A chromosome-scale genome assembly of Timorese crabgrass (Digitaria radicosa): a useful genomic resource for the Poaceae
Source: G3 (Bethesda). 2024 Oct 10;14(12):jkae242. doi: 10.1093/g3journal/jkae242 (PMC11631527; doi:10.1093/g3journal/jkae242)
Supplement: jkae242_Supplementary_Data [file jkae242_supplementary_data.zip › Table_S3_G3-2024-405351.xlsx]

## Sheet: Sheet1
Table S3. Summary of contig length and reference-guided assembly.
Contig	Length (bp)	Anchored chromosome (baed on D. exilis)	Strand
ptg000007l_1	51765594	chr1	-
ptg000045l_1	76855	chr2_1	-
ptg000006l_1	46243049	chr2_2	+
ptg000008l_1	16640397	chr2_3	+
ptg000012l_1	9325197	chr3_1	+
ptg000015l_1	5188829	chr3_2	-
ptg000001l_1	41509882	chr3_3	-
ptg000024l_1	23085	chr3_4	+
ptg000081l_1	48378	chr3_5	+
ptg000119l_1	127977	chr3_6	-
ptg000022l_1	38329	chr3_7	+
ptg000380l_1	10263	chr3_8	-
ptg000016l_1	7481954	chr4_1	+
ptg000009l_1	31541547	chr4_2	-
ptg000379l_1	9092	chr5_1	-
ptg000070l_1	17252	chr5_2	+
ptg000005l_1	30000417	chr5_3	-
ptg000020l_1	6797663	chr6_1	-
ptg000018l_1	12358062	chr6_2	+
ptg000025l_1	706195	chr6_3	+
ptg000017l_1	8860708	chr6_4	+
ptg000013l_1	10589265	chr6_5	-
ptg000003l_1	51373243	chr7	-
ptg000011l_1	15713082	chr8_1	+
ptg000019l_1	4030749	chr8_2	+
ptg000010l_1	22036882	chr8_3	+
ptg000014l_1	2079574	chr8_4	+
ptg000363l_1	44845	chr9_1	+
ptg000004l_1	66154363	chr9_2	+
ptg000378l_1	24709	chr9_3	+
ptg000041l_1	25794
ptg000060l_1	42158
ptg000077l_1	18055
ptg000113l_1	17473
ptg000115l_1	19234
ptg000124l_1	21137
ptg000139l_1	19928
ptg000147l_1	19687
ptg000151l_1	29303
ptg000164l_1	15711
ptg000169l_1	22256
ptg000176l_1	65031
ptg000213l_1	27999
ptg000222l_1	36631
ptg000229l_1	14136
ptg000248l_1	30046
ptg000263l_1	25300
ptg000267l_1	18739
ptg000283l_1	18695
ptg000301l_1	18352
ptg000313l_1	25551
ptg000314l_1	25225
ptg000317l_1	17687
ptg000330l_1	17799
ptg000332l_1	25440
ptg000340l_1	20857
ptg000342l_1	25264
ptg000354l_1	49879
ptg000356l_1	29383
ptg000368l_1	19543
ptg000369l_1	17481
